# Supplementary material for: Peptide Occurring in Enterobacteriaceae Triggers Streptococcus pneumoniae Cell Death
Source: Front Cell Infect Microbiol. 2019 Sep 10;9:320. doi: 10.3389/fcimb.2019.00320 (PMC6748166; doi:10.3389/fcimb.2019.00320)
Supplement: Supplementary file 1 [file Table_1.XLSX]

## Sheet: Sheet1
Table S1:Genes differentially expressed between wild type pneumococcal strain 110.58 and it ΔORF 1 mutant in the absence of peptide
test_id	gene_id	gene	locus	110.58	ΔORF 1	status	value_1	value_2	log2(fold_change)	test_stat	p_value	q_value	significant
ENA|CP007593|CP007593.1.2006	ENA|CP007593|CP007593.1.2006	immR_2	ENA|CP007593|CP007593.1:1019703-1019925	q1	q2	OK	7.68287	48.3917	2.65504	2.54697	0.0004	0.0297053	yes
ENA|CP007593|CP007593.1.2048	ENA|CP007593|CP007593.1.2048	lytA_6 (lytFN1)	ENA|CP007593|CP007593.1:1033596-1034817	q1	q2	OK	55.9717	12.1985	-2.19799	-3.37997	5e-05	0.00641364	yes
ENA|CP007593|CP007593.1.2050	ENA|CP007593|CP007593.1.2050	lytB_3 (lytFN2)	ENA|CP007593|CP007593.1:1034829-1035948	q1	q2	OK	207.259	63.4333	-1.70812	-2.9608	5e-05	0.00641364	yes
ENA|CP007593|CP007593.1.2305	ENA|CP007593|CP007593.1.2305	-	ENA|CP007593|CP007593.1:1162650-1163846	q1	q2	OK	26.8798	9.75476	-1.46235	-2.12743	0.0004	0.0297053	yes
ENA|CP007593|CP007593.1.232	ENA|CP007593|CP007593.1.232	-	ENA|CP007593|CP007593.1:114037-115102	q1	q2	OK	147.675	54.2065	-1.44589	-2.73158	5e-05	0.00641364	yes
ENA|CP007593|CP007593.1.2575	ENA|CP007593|CP007593.1.2575	dsbD_2	ENA|CP007593|CP007593.1:1309808-1310540	q1	q2	OK	103.049	46.0951	-1.16064	-2.11853	0.00035	0.02905	yes
ENA|CP007593|CP007593.1.2684	ENA|CP007593|CP007593.1.2684	-	ENA|CP007593|CP007593.1:1360159-1360633	q1	q2	OK	25.7264	8.81585	-1.54508	-1.9832	0.00075	0.0460109	yes
ENA|CP007593|CP007593.1.318	ENA|CP007593|CP007593.1.318	-	ENA|CP007593|CP007593.1:154095-157689	q1	q2	OK	69.1609	25.6677	-1.43	-2.33132	0.00025	0.0251964	yes
ENA|CP007593|CP007593.1.3771	ENA|CP007593|CP007593.1.3771	ccpA_1	ENA|CP007593|CP007593.1:1864898-1865900	q1	q2	OK	108.403	37.1398	-1.54537	-2.82437	5e-05	0.00641364	yes
ENA|CP007593|CP007593.1.3818	ENA|CP007593|CP007593.1.3818	dpnM	ENA|CP007593|CP007593.1:1890698-1891553	q1	q2	OK	71.7544	25.4345	-1.49628	-2.5724	5e-05	0.00641364	yes
ENA|CP007593|CP007593.1.4008	ENA|CP007593|CP007593.1.4008	ply_3	ENA|CP007593|CP007593.1:1967937-1969353	q1	q2	OK	544.886	243.983	-1.15918	-2.38398	5e-05	0.00641364	yes
ENA|CP007593|CP007593.1.4014	ENA|CP007593|CP007593.1.4014	-	ENA|CP007593|CP007593.1:1970387-1970846	q1	q2	OK	206.845	95.002	-1.12252	-2.06915	0.0006	0.0384818	yes
ENA|CP007593|CP007593.1.4298	ENA|CP007593|CP007593.1.4298	-	ENA|CP007593|CP007593.1:2095359-2095836	q1	q2	OK	143.751	45.6011	-1.65643	-2.77932	5e-05	0.00641364	yes
ENA|CP007593|CP007593.1.4580	ENA|CP007593|CP007593.1.4580	-	ENA|CP007593|CP007593.1:2235964-2236492	q1	q2	OK	368.599	173.909	-1.08372	-2.12849	0.00035	0.02905	yes
ENA|CP007593|CP007593.1.4685	ENA|CP007593|CP007593.1.4685	rlmH	ENA|CP007593|CP007593.1:2285087-2285567	q1	q2	OK	152.017	65.6784	-1.21075	-2.11387	0.0003	0.02822	yes
ENA|CP007593|CP007593.1.4689	ENA|CP007593|CP007593.1.4689	parB	ENA|CP007593|CP007593.1:2287003-2287747	q1	q2	OK	234.328	115.836	-1.01644	-2.00248	0.0006	0.0384818	yes
ENA|CP007593|CP007593.1.508	ENA|CP007593|CP007593.1.508	licA	ENA|CP007593|CP007593.1:228547-228868	q1	q2	OK	0	1.18783	inf	#NAME?	0.00055	0.0384818	yes
ENA|CP007593|CP007593.1.677	ENA|CP007593|CP007593.1.677	sarA_1	ENA|CP007593|CP007593.1:322951-324919	q1	q2	OK	2.0755	71.4192	5.10478	7.70637	5e-05	0.00641364	yes
ENA|CP007593|CP007593.1034	ENA|CP007593|CP007593.1034	-	ENA|CP007593|CP007593.1:519038-520872	q1	q2	OK	112.742	39.6221	-1.50865	-2.40838	5e-05	0.00641364	yes
ENA|CP007593|CP007593.1276	ENA|CP007593|CP007593.1276	immR_1	ENA|CP007593|CP007593.1:676628-676826	q1	q2	OK	41613.7	12121.8	-1.77946	-3.6705	5e-05	0.00641364	yes
ENA|CP007593|CP007593.1384	ENA|CP007593|CP007593.1384	thiF	ENA|CP007593|CP007593.1:735263-737628	q1	q2	OK	38.8597	12.9699	-1.58311	-2.33889	0.00015	0.0162808	yes
ENA|CP007593|CP007593.1588	ENA|CP007593|CP007593.1588	gph	ENA|CP007593|CP007593.1:828856-829429	q1	q2	OK	128.052	43.438	-1.5597	-2.70792	5e-05	0.00641364	yes
ENA|CP007593|CP007593.1670	ENA|CP007593|CP007593.1670	-	ENA|CP007593|CP007593.1:866845-868210	q1	q2	OK	9.92005	2.54195	-1.96441	-2.42202	0.0001	0.0117583	yes
