# Supplementary material for: Peptide Occurring in Enterobacteriaceae Triggers Streptococcus pneumoniae Cell Death
Source: Front Cell Infect Microbiol. 2019 Sep 10;9:320. doi: 10.3389/fcimb.2019.00320 (PMC6748166; doi:10.3389/fcimb.2019.00320)
Supplement: Supplementary file 2 [file Table_2.XLSX]

## Sheet: Sheet1
Table S2: Complete transcriptome profile of S. pneumoniae mutant ΔORF 1 in the absence and presence of ORF 1 peptide (0.07 mg/ml).
test_id	gene_id	gene	locus	sample_1	sample_2	status	no peptide	with peptide	log2(fold_change)	test_stat	p_value	q_value	significant	difference
ENA|CP007593|CP007593.1.2453	ENA|CP007593|CP007593.1.2453	-	ENA|CP007593|CP007593.1:1245415-1245578	q1	q2	NOTEST	0	5.49747	inf	0	1	1	no	#VALUE!
ENA|CP007593|CP007593.1.2544	ENA|CP007593|CP007593.1.2544	-	ENA|CP007593|CP007593.1:1292886-1292959	q1	q2	OK	7610.39	0	#NAME?	#NAME?	0.12275	0.544964	no	#NAME?
ENA|CP007593|CP007593.1.2702	ENA|CP007593|CP007593.1.2702	-	ENA|CP007593|CP007593.1:1368231-1368435	q1	q2	NOTEST	0	3.94673	inf	0	1	1	no	#VALUE!
ENA|CP007593|CP007593.1.2710	ENA|CP007593|CP007593.1.2710	-	ENA|CP007593|CP007593.1:1373975-1374479	q1	q2	NOTEST	0	1.02081	inf	0	1	1	no	#VALUE!
ENA|CP007593|CP007593.1.2736	ENA|CP007593|CP007593.1.2736	-	ENA|CP007593|CP007593.1:1385926-1386127	q1	q2	NOTEST	3.85372	0	#NAME?	0	1	1	no	#NAME?
ENA|CP007593|CP007593.1.28	ENA|CP007593|CP007593.1.28	-	ENA|CP007593|CP007593.1:7345-7925	q1	q2	NOTEST	10.5068	0	#NAME?	0	1	1	no	#NAME?
ENA|CP007593|CP007593.1.2830	ENA|CP007593|CP007593.1.2830	-	ENA|CP007593|CP007593.1:1431806-1431917	q1	q2	OK	165.581	0	#NAME?	#NAME?	0.10425	0.501659	no	#NAME?
ENA|CP007593|CP007593.1.3377	ENA|CP007593|CP007593.1.3377	-	ENA|CP007593|CP007593.1:1671001-1671214	q1	q2	NOTEST	1.20425	0	#NAME?	0	1	1	no	#NAME?
ENA|CP007593|CP007593.1.4054	ENA|CP007593|CP007593.1.4054	-	ENA|CP007593|CP007593.1:1986405-1986847	q1	q2	NOTEST	0	546.943	inf	0	1	1	no	#VALUE!
ENA|CP007593|CP007593.1.623	ENA|CP007593|CP007593.1.623	-	ENA|CP007593|CP007593.1:298188-298404	q1	q2	NOTEST	2.89204	0	#NAME?	0	1	1	no	#NAME?
ENA|CP007593|CP007593.1860	ENA|CP007593|CP007593.1860	-	ENA|CP007593|CP007593.1:955476-955710	q1	q2	OK	0	3.55997	inf	#NAME?	0.00765	0.102524	no	#VALUE!
ENA|CP007593|CP007593.1076	ENA|CP007593|CP007593.1076	metF	ENA|CP007593|CP007593.1:543040-543907	q1	q2	OK	35.8489	346.402	3.27244	5.95011	5e-05	0.00188684	yes	10.7089
ENA|CP007593|CP007593.146	ENA|CP007593|CP007593.146	purC	ENA|CP007593|CP007593.1:59090-59798	q1	q2	OK	37.0925	4.06027	-3.19148	-4.30107	5e-05	0.00188684	yes	10.1855
ENA|CP007593|CP007593.1074	ENA|CP007593|CP007593.1074	metE	ENA|CP007593|CP007593.1:540727-542977	q1	q2	OK	10.5137	78.745	2.90492	5.10004	5e-05	0.00188684	yes	8.43856
ENA|CP007593|CP007593.1.592	ENA|CP007593|CP007593.1.592	-	ENA|CP007593|CP007593.1:283819-284527	q1	q2	OK	83.5523	11.9513	-2.80551	-4.30627	5e-05	0.00188684	yes	7.87089
ENA|CP007593|CP007593.148	ENA|CP007593|CP007593.148	purL	ENA|CP007593|CP007593.1:59999-63725	q1	q2	OK	32.0253	5.38179	-2.57306	-4.39377	5e-05	0.00188684	yes	6.62064
ENA|CP007593|CP007593.1.590	ENA|CP007593|CP007593.1.590	pbuO	ENA|CP007593|CP007593.1:282348-283767	q1	q2	OK	550.25	101.869	-2.43338	-5.2847	5e-05	0.00188684	yes	5.92134
ENA|CP007593|CP007593.1.3106	ENA|CP007593|CP007593.1.3106	lmrA	ENA|CP007593|CP007593.1:1568158-1569589	q1	q2	OK	667.008	131.237	-2.34553	-5.10472	5e-05	0.00188684	yes	5.50151
ENA|CP007593|CP007593.152	ENA|CP007593|CP007593.152	purM	ENA|CP007593|CP007593.1:65296-66861	q1	q2	OK	38.6052	7.88939	-2.29081	-3.09516	5e-05	0.00188684	yes	5.24781
ENA|CP007593|CP007593.1188	ENA|CP007593|CP007593.1188	-	ENA|CP007593|CP007593.1:607520-607904	q1	q2	NOTEST	1.38418	0.290119	-2.25431	0	1	1	no	5.08191
ENA|CP007593|CP007593.1.3365	ENA|CP007593|CP007593.1.3365	yhjX	ENA|CP007593|CP007593.1:1663456-1664683	q1	q2	OK	637.475	137.145	-2.21667	-4.77046	5e-05	0.00188684	yes	4.91363
ENA|CP007593|CP007593.1.3060	ENA|CP007593|CP007593.1.3060	yecS_2	ENA|CP007593|CP007593.1:1544280-1544922	q1	q2	OK	712.03	157.066	-2.18057	-4.3661	5e-05	0.00188684	yes	4.75489
ENA|CP007593|CP007593.1.8	ENA|CP007593|CP007593.1.8	-	ENA|CP007593|CP007593.1:3531-3678	q1	q2	OK	7.47176	33.5004	2.16466	6.93212	0.16155	0.628696	no	4.68575
ENA|CP007593|CP007593.1220	ENA|CP007593|CP007593.1220	-	ENA|CP007593|CP007593.1:627283-628010	q1	q2	OK	2.35331	10.105	2.1023	0.939642	0.5068	0.912351	no	4.41967
ENA|CP007593|CP007593.158	ENA|CP007593|CP007593.158	purH	ENA|CP007593|CP007593.1:67478-69026	q1	q2	OK	107.171	25.3447	-2.08016	-3.79933	5e-05	0.00188684	yes	4.32707
ENA|CP007593|CP007593.1.4062	ENA|CP007593|CP007593.1.4062	-	ENA|CP007593|CP007593.1:1994455-1994513	q1	q2	OK	13147.9	53833	2.03366	4283.32	0.16215	0.628696	no	4.13577
ENA|CP007593|CP007593.1.3056	ENA|CP007593|CP007593.1.3056	fliY	ENA|CP007593|CP007593.1:1542792-1543629	q1	q2	OK	1296.24	330.728	-1.97062	-4.42353	5e-05	0.00188684	yes	3.88334
ENA|CP007593|CP007593.1.3110	ENA|CP007593|CP007593.1.3110	sarA_5	ENA|CP007593|CP007593.1:1570011-1571970	q1	q2	OK	3398.62	881.253	-1.94732	-4.80531	5e-05	0.00188684	yes	3.79206
ENA|CP007593|CP007593.1.3058	ENA|CP007593|CP007593.1.3058	glnQ_3	ENA|CP007593|CP007593.1:1543641-1544271	q1	q2	OK	853.513	232.603	-1.87554	-3.86673	5e-05	0.00188684	yes	3.51765
ENA|CP007593|CP007593.1190	ENA|CP007593|CP007593.1190	-	ENA|CP007593|CP007593.1:607913-608147	q1	q2	OK	4.20938	1.16827	-1.84923	-0.918623	0.26685	0.750319	no	3.41965
ENA|CP007593|CP007593.1.849	ENA|CP007593|CP007593.1.849	ilvC	ENA|CP007593|CP007593.1:428558-429581	q1	q2	OK	714.59	202.471	-1.8194	-3.8052	5e-05	0.00188684	yes	3.31022
ENA|CP007593|CP007593.1.3108	ENA|CP007593|CP007593.1.3108	-	ENA|CP007593|CP007593.1:1569606-1569840	q1	q2	OK	414.263	117.85	-1.8136	-2.6383	0.0001	0.00341429	yes	3.28914
ENA|CP007593|CP007593.1.3930	ENA|CP007593|CP007593.1.3930	-	ENA|CP007593|CP007593.1:1942380-1942456	q1	q2	OK	8165.89	28415	1.79897	0.969858	0.10135	0.494584	no	3.23629
ENA|CP007593|CP007593.1766	ENA|CP007593|CP007593.1766	glnH_2	ENA|CP007593|CP007593.1:907827-908643	q1	q2	OK	1098.87	319.741	-1.78104	-3.95485	5e-05	0.00188684	yes	3.1721
ENA|CP007593|CP007593.1380	ENA|CP007593|CP007593.1380	-	ENA|CP007593|CP007593.1:734958-735081	q1	q2	OK	53.2592	181.502	1.76888	1.20889	0.37995	0.858029	no	3.12894
ENA|CP007593|CP007593.1.2070	ENA|CP007593|CP007593.1.2070	pyrP	ENA|CP007593|CP007593.1:1044618-1045902	q1	q2	OK	152.522	507.972	1.73574	3.77712	5e-05	0.00188684	yes	3.01279
ENA|CP007593|CP007593.1.38	ENA|CP007593|CP007593.1.38	-	ENA|CP007593|CP007593.1:9197-9356	q1	q2	OK	20.8661	6.29156	-1.72967	-5.15489	0.22595	0.72195	no	2.99176
ENA|CP007593|CP007593.1.3420	ENA|CP007593|CP007593.1.3420	-	ENA|CP007593|CP007593.1:1689435-1689576	q1	q2	OK	31.0196	102.727	1.72757	1.71917	0.1473	0.604738	no	2.9845
ENA|CP007593|CP007593.164	ENA|CP007593|CP007593.164	purK	ENA|CP007593|CP007593.1:70812-72379	q1	q2	OK	50.7097	15.8019	-1.68216	-2.49878	5e-05	0.00188684	yes	2.82966
ENA|CP007593|CP007593.1.3533	ENA|CP007593|CP007593.1.3533	nanB	ENA|CP007593|CP007593.1:1749981-1752075	q1	q2	OK	20.1828	64.2454	1.67047	3.05175	5e-05	0.00188684	yes	2.79047
ENA|CP007593|CP007593.1.4002	ENA|CP007593|CP007593.1.4002	-	ENA|CP007593|CP007593.1:1965300-1965729	q1	q2	OK	3.62334	1.15124	-1.65413	-1.00101	0.1509	0.61184	no	2.73615
ENA|CP007593|CP007593.1208	ENA|CP007593|CP007593.1208	-	ENA|CP007593|CP007593.1:617836-618040	q1	q2	OK	1.81193	5.64642	1.63981	1.8731	0.2229	0.718289	no	2.68898
ENA|CP007593|CP007593.1846	ENA|CP007593|CP007593.1846	-	ENA|CP007593|CP007593.1:951681-952186	q1	q2	OK	96.6702	294.926	1.60921	0.0850158	0.3085	0.79998	no	2.58956
ENA|CP007593|CP007593.1.2097	ENA|CP007593|CP007593.1.2097	carA	ENA|CP007593|CP007593.1:1058090-1059170	q1	q2	OK	199.034	603.674	1.60075	3.435	5e-05	0.00188684	yes	2.5624
ENA|CP007593|CP007593.1850	ENA|CP007593|CP007593.1850	-	ENA|CP007593|CP007593.1:952251-953201	q1	q2	OK	0.534161	1.60181	1.58435	1.15226	0.0328	0.282077	no	2.51016
ENA|CP007593|CP007593.1.2339	ENA|CP007593|CP007593.1.2339	xerS	ENA|CP007593|CP007593.1:1175689-1176760	q1	q2	OK	232.057	77.572	-1.58087	-3.10096	5e-05	0.00188684	yes	2.49915
ENA|CP007593|CP007593.1936	ENA|CP007593|CP007593.1936	-	ENA|CP007593|CP007593.1:988536-989629	q1	q2	NOTEST	0.246013	0.0827242	-1.57236	0	1	1	no	2.47232
ENA|CP007593|CP007593.1.4148	ENA|CP007593|CP007593.1.4148	-	ENA|CP007593|CP007593.1:2032215-2033469	q1	q2	OK	45.1036	15.1728	-1.57176	-0.47545	0.53165	0.92187	no	2.47043
ENA|CP007593|CP007593.1.3132	ENA|CP007593|CP007593.1.3132	-	ENA|CP007593|CP007593.1:1581168-1582234	q1	q2	OK	56.9209	168.553	1.56617	0.813632	0.16415	0.628696	no	2.45289
ENA|CP007593|CP007593.1.2538	ENA|CP007593|CP007593.1.2538	dapA	ENA|CP007593|CP007593.1:1290234-1291170	q1	q2	OK	656.021	224.612	-1.54631	-3.3162	5e-05	0.00188684	yes	2.39107
ENA|CP007593|CP007593.1.3102	ENA|CP007593|CP007593.1.3102	patB_2	ENA|CP007593|CP007593.1:1565732-1566899	q1	q2	OK	52.7499	152.351	1.53016	2.88824	5e-05	0.00188684	yes	2.34139
ENA|CP007593|CP007593.1.4154	ENA|CP007593|CP007593.1.4154	-	ENA|CP007593|CP007593.1:2034244-2034330	q1	q2	OK	57202.9	164756	1.52617	2.31437	0.0005	0.0130364	yes	2.32919
ENA|CP007593|CP007593.1254	ENA|CP007593|CP007593.1254	-	ENA|CP007593|CP007593.1:667507-669999	q1	q2	NOTEST	0.866186	2.48574	1.52093	0	1	1	no	2.31323
ENA|CP007593|CP007593.1.3761	ENA|CP007593|CP007593.1.3761	trpD	ENA|CP007593|CP007593.1:1857228-1861553	q1	q2	OK	141.711	49.7608	-1.50987	-1.56127	0.01015	0.127676	no	2.27971
ENA|CP007593|CP007593.1.2581	ENA|CP007593|CP007593.1.2581	-	ENA|CP007593|CP007593.1:1311449-1312074	q1	q2	OK	2.89099	8.16135	1.49724	0.94611	0.5702	0.931533	no	2.24173
ENA|CP007593|CP007593.1.3820	ENA|CP007593|CP007593.1.3820	paaI	ENA|CP007593|CP007593.1:1891709-1892114	q1	q2	OK	276.282	774.565	1.48724	2.60646	5e-05	0.00188684	yes	2.21188
ENA|CP007593|CP007593.100	ENA|CP007593|CP007593.100	mtcA1	ENA|CP007593|CP007593.1:37404-37902	q1	q2	OK	1126.01	402.673	-1.48354	-3.04812	5e-05	0.00188684	yes	2.20089
ENA|CP007593|CP007593.1.851	ENA|CP007593|CP007593.1.851	-	ENA|CP007593|CP007593.1:429687-429924	q1	q2	OK	356.847	128.308	-1.4757	-2.0796	0.00055	0.0140839	yes	2.17769
ENA|CP007593|CP007593.1401	ENA|CP007593|CP007593.1401	-	ENA|CP007593|CP007593.1:742156-743673	q1	q2	OK	15.069	41.0304	1.44511	1.51575	0.01195	0.141622	no	2.08834
ENA|CP007593|CP007593.1.375	ENA|CP007593|CP007593.1.375	mccF	ENA|CP007593|CP007593.1:180722-181754	q1	q2	OK	240.469	88.9208	-1.43526	-2.84762	5e-05	0.00188684	yes	2.05997
ENA|CP007593|CP007593.1.2147	ENA|CP007593|CP007593.1.2147	-	ENA|CP007593|CP007593.1:1086002-1086076	q1	q2	OK	13920.7	5267.58	-1.40202	-809.438	0.3998	0.864719	no	1.96566
ENA|CP007593|CP007593.1198	ENA|CP007593|CP007593.1198	-	ENA|CP007593|CP007593.1:611132-611375	q1	q2	OK	8.50042	3.22508	-1.3982	-1.49722	0.11685	0.528927	no	1.95496
ENA|CP007593|CP007593.1.4330	ENA|CP007593|CP007593.1.4330	-	ENA|CP007593|CP007593.1:2105277-2105352	q1	q2	OK	58372.2	149943	1.36106	1.65185	0.00925	0.120586	no	1.85248
ENA|CP007593|CP007593.1.2329	ENA|CP007593|CP007593.1.2329	pdhC	ENA|CP007593|CP007593.1:1171482-1171626	q1	q2	OK	34.258	13.4446	-1.34942	-0.698484	0.3143	0.803398	no	1.82093
ENA|CP007593|CP007593.1862	ENA|CP007593|CP007593.1862	-	ENA|CP007593|CP007593.1:955712-956300	q1	q2	NOTEST	0.4166	1.05198	1.33637	0	1	1	no	1.78588
ENA|CP007593|CP007593.140	ENA|CP007593|CP007593.140	-	ENA|CP007593|CP007593.1:52597-55026	q1	q2	OK	1.44027	3.62659	1.33228	0.454477	0.64585	0.93301	no	1.77497
ENA|CP007593|CP007593.1894	ENA|CP007593|CP007593.1894	-	ENA|CP007593|CP007593.1:968747-968969	q1	q2	OK	1.65655	4.16396	1.32977	1.50374	0.35105	0.831437	no	1.76829
ENA|CP007593|CP007593.1.4338	ENA|CP007593|CP007593.1.4338	-	ENA|CP007593|CP007593.1:2105609-2105683	q1	q2	OK	60195.3	23980.6	-1.32778	-1.17318	0.06875	0.407386	no	1.763
ENA|CP007593|CP007593.1.3755	ENA|CP007593|CP007593.1.3755	trpB	ENA|CP007593|CP007593.1:1857228-1861553	q1	q2	OK	136.8	55.1279	-1.31121	-1.59788	0.00645	0.0906794	no	1.71927
ENA|CP007593|CP007593.1.2141	ENA|CP007593|CP007593.1.2141	mcrB	ENA|CP007593|CP007593.1:1081545-1084780	q1	q2	OK	67.0566	27.2011	-1.30172	-1.96333	0.0006	0.0150947	yes	1.69447
ENA|CP007593|CP007593.1.3759	ENA|CP007593|CP007593.1.3759	trpC	ENA|CP007593|CP007593.1:1857228-1861553	q1	q2	OK	93.1591	38.1334	-1.28864	-0.791172	0.1767	0.653985	no	1.66059
ENA|CP007593|CP007593.1648	ENA|CP007593|CP007593.1648	-	ENA|CP007593|CP007593.1:858347-858470	q1	q2	OK	84.483	34.7658	-1.28099	-15.991	0.4233	0.877185	no	1.64094
ENA|CP007593|CP007593.1.3104	ENA|CP007593|CP007593.1.3104	metI	ENA|CP007593|CP007593.1:1566906-1568001	q1	q2	OK	41.0182	99.3688	1.27653	2.24595	5e-05	0.00188684	yes	1.62953
ENA|CP007593|CP007593.1393	ENA|CP007593|CP007593.1393	pyrF	ENA|CP007593|CP007593.1:740110-740812	q1	q2	OK	69.1476	165.932	1.26284	2.18577	5e-05	0.00188684	yes	1.59476
ENA|CP007593|CP007593.1.2034	ENA|CP007593|CP007593.1.2034	-	ENA|CP007593|CP007593.1:1030543-1031504	q1	q2	OK	1309.25	547.624	-1.25748	-1.70477	0.005	0.0762766	no	1.58126
ENA|CP007593|CP007593.1.2746	ENA|CP007593|CP007593.1.2746	ydaF_5	ENA|CP007593|CP007593.1:1391460-1392030	q1	q2	OK	593.61	248.415	-1.25676	-2.5326	0.0001	0.00341429	yes	1.57945
ENA|CP007593|CP007593.1.889	ENA|CP007593|CP007593.1.889	-	ENA|CP007593|CP007593.1:451446-451704	q1	q2	OK	259.475	619.201	1.25481	1.98413	0.00045	0.0121755	yes	1.57455
ENA|CP007593|CP007593.1.3541	ENA|CP007593|CP007593.1.3541	tabA	ENA|CP007593|CP007593.1:1755244-1755697	q1	q2	OK	37.3424	88.4997	1.24486	1.86143	0.00105	0.0235266	yes	1.54968
ENA|CP007593|CP007593.1.3525	ENA|CP007593|CP007593.1.3525	ptsG_2	ENA|CP007593|CP007593.1:1747055-1747977	q1	q2	OK	58.0689	137.177	1.2402	1.41703	0.01715	0.186311	no	1.5381
ENA|CP007593|CP007593.1.4336	ENA|CP007593|CP007593.1.4336	-	ENA|CP007593|CP007593.1:2105533-2105606	q1	q2	OK	27581.3	11691.8	-1.23819	-1.26414	0.18435	0.672666	no	1.53311
ENA|CP007593|CP007593.1.781	ENA|CP007593|CP007593.1.781	-	ENA|CP007593|CP007593.1:398807-400089	q1	q2	OK	6.10782	14.2942	1.2267	0.860384	0.1832	0.67237	no	1.50479
ENA|CP007593|CP007593.1.4619	ENA|CP007593|CP007593.1.4619	-	ENA|CP007593|CP007593.1:2255232-2255631	q1	q2	OK	8.86357	20.7333	1.22599	1.4638	0.0113	0.138497	no	1.50305
ENA|CP007593|CP007593.1.2986	ENA|CP007593|CP007593.1.2986	-	ENA|CP007593|CP007593.1:1509418-1509655	q1	q2	OK	10.4612	4.51512	-1.21221	-0.626466	0.2163	0.712416	no	1.46945
ENA|CP007593|CP007593.1.2528	ENA|CP007593|CP007593.1.2528	prmC	ENA|CP007593|CP007593.1:1285281-1288373	q1	q2	OK	1908.41	825.194	-1.20957	-2.09924	0.00025	0.00731633	yes	1.46306
ENA|CP007593|CP007593.1.2379	ENA|CP007593|CP007593.1.2379	gapN	ENA|CP007593|CP007593.1:1206672-1210242	q1	q2	OK	485.197	210.973	-1.20151	-1.65682	0.00375	0.0618103	no	1.44363
ENA|CP007593|CP007593.1.200	ENA|CP007593|CP007593.1.200	deoD_1	ENA|CP007593|CP007593.1:96812-97577	q1	q2	OK	463.825	202.936	-1.19255	-2.46353	5e-05	0.00188684	yes	1.42218
ENA|CP007593|CP007593.1.2722	ENA|CP007593|CP007593.1.2722	lytB_5	ENA|CP007593|CP007593.1:1381240-1383175	q1	q2	OK	308.548	135.09	-1.19157	-2.66001	5e-05	0.00188684	yes	1.41984
ENA|CP007593|CP007593.1.3537	ENA|CP007593|CP007593.1.3537	ycjO	ENA|CP007593|CP007593.1:1752092-1753810	q1	q2	OK	24.0463	54.3983	1.17775	1.50262	0.01	0.126903	no	1.3871
ENA|CP007593|CP007593.1.2892	ENA|CP007593|CP007593.1.2892	axe1-6A_2	ENA|CP007593|CP007593.1:1464619-1465444	q1	q2	OK	93.8034	41.5064	-1.1763	-1.9396	0.00065	0.0160707	yes	1.38368
ENA|CP007593|CP007593.1.3753	ENA|CP007593|CP007593.1.3753	trpA	ENA|CP007593|CP007593.1:1857228-1861553	q1	q2	OK	115.936	51.4426	-1.17229	-0.961438	0.1104	0.516614	no	1.37426
ENA|CP007593|CP007593.1.4160	ENA|CP007593|CP007593.1.4160	-	ENA|CP007593|CP007593.1:2034521-2034605	q1	q2	OK	156306	351549	1.16935	1.86761	0.00385	0.0627375	no	1.36738
ENA|CP007593|CP007593.1.3136	ENA|CP007593|CP007593.1.3136	-	ENA|CP007593|CP007593.1:1581168-1582234	q1	q2	OK	84.7805	189.979	1.16404	1.79025	0.00175	0.0363696	yes	1.35499
ENA|CP007593|CP007593.1856	ENA|CP007593|CP007593.1856	-	ENA|CP007593|CP007593.1:953201-955464	q1	q2	NOTEST	1.38302	0.619962	-1.15757	0	1	1	no	1.33997
ENA|CP007593|CP007593.1.2143	ENA|CP007593|CP007593.1.2143	-	ENA|CP007593|CP007593.1:1081545-1084780	q1	q2	OK	69.428	31.1268	-1.15736	-1.45751	0.0139	0.159461	no	1.33948
ENA|CP007593|CP007593.1.4156	ENA|CP007593|CP007593.1.4156	-	ENA|CP007593|CP007593.1:2034337-2034409	q1	q2	OK	24551.6	11034.7	-1.15377	-1.04274	0.1138	0.524724	no	1.33119
ENA|CP007593|CP007593.1028	ENA|CP007593|CP007593.1028	ydaF_2	ENA|CP007593|CP007593.1:514725-518944	q1	q2	OK	126.284	279.857	1.14801	0.651913	0.23455	0.723407	no	1.31793
ENA|CP007593|CP007593.1.3721	ENA|CP007593|CP007593.1.3721	-	ENA|CP007593|CP007593.1:1845557-1846017	q1	q2	OK	145.237	319.534	1.13756	1.33995	0.0554	0.373038	no	1.29404
ENA|CP007593|CP007593.1.2078	ENA|CP007593|CP007593.1.2078	yheS_1	ENA|CP007593|CP007593.1:1048614-1049817	q1	q2	OK	92.6077	202.089	1.12578	2.24536	0.0003	0.00843529	yes	1.26738
ENA|CP007593|CP007593.1.3763	ENA|CP007593|CP007593.1.3763	trpG	ENA|CP007593|CP007593.1:1861563-1863488	q1	q2	OK	146.656	67.3148	-1.12344	-1.03618	0.08025	0.440914	no	1.26212
ENA|CP007593|CP007593.1.3765	ENA|CP007593|CP007593.1.3765	trpE	ENA|CP007593|CP007593.1:1861563-1863488	q1	q2	OK	138.217	63.9391	-1.11216	-1.93425	0.001	0.0227619	yes	1.2369
ENA|CP007593|CP007593.1.3563	ENA|CP007593|CP007593.1.3563	aroF_1	ENA|CP007593|CP007593.1:1771042-1772074	q1	q2	OK	1007.27	466.676	-1.10995	-2.62431	5e-05	0.00188684	yes	1.23199
ENA|CP007593|CP007593.1.3539	ENA|CP007593|CP007593.1.3539	yesO_2	ENA|CP007593|CP007593.1:1753888-1755226	q1	q2	OK	34.7239	74.9077	1.10918	1.96522	0.001	0.0227619	yes	1.23028
ENA|CP007593|CP007593.1.4406	ENA|CP007593|CP007593.1.4406	gluP	ENA|CP007593|CP007593.1:2138176-2139377	q1	q2	OK	1126.53	522.759	-1.10767	-2.11313	0.0005	0.0130364	yes	1.22693
ENA|CP007593|CP007593.1399	ENA|CP007593|CP007593.1399	-	ENA|CP007593|CP007593.1:742156-743673	q1	q2	OK	17.8496	38.4427	1.10682	1.26764	0.03625	0.295355	no	1.22505
ENA|CP007593|CP007593.1.2377	ENA|CP007593|CP007593.1.2377	glgD	ENA|CP007593|CP007593.1:1206672-1210242	q1	q2	OK	544.555	252.924	-1.10637	-1.15558	0.04885	0.343387	no	1.22405
ENA|CP007593|CP007593.1.2682	ENA|CP007593|CP007593.1.2682	-	ENA|CP007593|CP007593.1:1358535-1359885	q1	q2	OK	1.20189	2.56331	1.09271	1.29377	0.0311	0.277002	no	1.19402
ENA|CP007593|CP007593.1.46	ENA|CP007593|CP007593.1.46	-	ENA|CP007593|CP007593.1:10941-12398	q1	q2	OK	42.7847	91.237	1.09252	0.695187	0.2306	0.723407	no	1.1936
ENA|CP007593|CP007593.1.292	ENA|CP007593|CP007593.1.292	mnmA	ENA|CP007593|CP007593.1:141928-143050	q1	q2	OK	3568.64	1689.78	-1.07854	-2.63803	5e-05	0.00188684	yes	1.16325
ENA|CP007593|CP007593.104	ENA|CP007593|CP007593.104	prs	ENA|CP007593|CP007593.1:38886-39855	q1	q2	OK	625.111	1317.65	1.07579	2.5607	5e-05	0.00188684	yes	1.15732
ENA|CP007593|CP007593.1.364	ENA|CP007593|CP007593.1.364	ribE	ENA|CP007593|CP007593.1:176621-178342	q1	q2	OK	51.628	108.346	1.06941	1.12986	0.05005	0.350106	no	1.14364
ENA|CP007593|CP007593.1.36	ENA|CP007593|CP007593.1.36	-	ENA|CP007593|CP007593.1:8750-9176	q1	q2	OK	4.02511	8.43409	1.0672	1.13312	0.0721	0.414836	no	1.13892
ENA|CP007593|CP007593.1839	ENA|CP007593|CP007593.1839	mtaD	ENA|CP007593|CP007593.1:949389-950856	q1	q2	OK	568.607	271.581	-1.06605	-2.47215	5e-05	0.00188684	yes	1.13646
ENA|CP007593|CP007593.1.264	ENA|CP007593|CP007593.1.264	-	ENA|CP007593|CP007593.1:126568-129553	q1	q2	OK	6.74469	14.1144	1.06535	0.463664	0.6152	0.93301	no	1.13497
ENA|CP007593|CP007593.1504	ENA|CP007593|CP007593.1504	mapP	ENA|CP007593|CP007593.1:787672-788488	q1	q2	OK	72.8525	152.443	1.06522	1.93144	0.001	0.0227619	yes	1.13469
ENA|CP007593|CP007593.1.330	ENA|CP007593|CP007593.1.330	metQ	ENA|CP007593|CP007593.1:160190-161045	q1	q2	OK	459.685	958.565	1.06023	2.41581	5e-05	0.00188684	yes	1.12409
ENA|CP007593|CP007593.1.3399	ENA|CP007593|CP007593.1.3399	galE_1	ENA|CP007593|CP007593.1:1677661-1679648	q1	q2	OK	1500.06	720.615	-1.05772	-2.43036	5e-05	0.00188684	yes	1.11877
ENA|CP007593|CP007593.1.2038	ENA|CP007593|CP007593.1.2038	-	ENA|CP007593|CP007593.1:1030543-1031504	q1	q2	OK	114.055	54.9175	-1.05439	-0.536876	0.32615	0.812476	no	1.11174
ENA|CP007593|CP007593.1.3363	ENA|CP007593|CP007593.1.3363	cshA_2	ENA|CP007593|CP007593.1:1661683-1663258	q1	q2	OK	1340.18	650.735	-1.04228	-2.58871	0.0001	0.00341429	yes	1.08635
ENA|CP007593|CP007593.1.3511	ENA|CP007593|CP007593.1.3511	bglK_1	ENA|CP007593|CP007593.1:1740306-1741191	q1	q2	OK	147.095	302.39	1.03966	2.11462	0.00035	0.00965192	yes	1.08089
ENA|CP007593|CP007593.1.3751	ENA|CP007593|CP007593.1.3751	-	ENA|CP007593|CP007593.1:1856813-1856927	q1	q2	OK	1011.17	491.907	-1.03956	-0.721781	0.16605	0.628696	no	1.08068
ENA|CP007593|CP007593.1.2375	ENA|CP007593|CP007593.1.2375	glgA	ENA|CP007593|CP007593.1:1206672-1210242	q1	q2	OK	579.756	282.263	-1.03841	-1.70376	0.0028	0.0508253	no	1.0783
ENA|CP007593|CP007593.1.480	ENA|CP007593|CP007593.1.480	-	ENA|CP007593|CP007593.1:217561-218899	q1	q2	OK	700.135	341.486	-1.03581	-2.43727	0.0001	0.00341429	yes	1.0729
ENA|CP007593|CP007593.1056	ENA|CP007593|CP007593.1056	licT_1	ENA|CP007593|CP007593.1:529544-530384	q1	q2	OK	11.2108	5.48055	-1.0325	-1.39941	0.01625	0.17925	no	1.06606
ENA|CP007593|CP007593.1.4410	ENA|CP007593|CP007593.1.4410	ykuR	ENA|CP007593|CP007593.1:2139388-2140519	q1	q2	OK	803.285	392.828	-1.03201	-2.4176	5e-05	0.00188684	yes	1.06504
ENA|CP007593|CP007593.1.2006	ENA|CP007593|CP007593.1.2006	immR_2	ENA|CP007593|CP007593.1:1019703-1019925	q1	q2	OK	37.0491	75.7162	1.03116	1.13635	0.06675	0.4008	no	1.06329
ENA|CP007593|CP007593.1.2676	ENA|CP007593|CP007593.1.2676	-	ENA|CP007593|CP007593.1:1354785-1355094	q1	q2	OK	1.70761	3.48847	1.03061	0.86162	0.23485	0.723407	no	1.06216
ENA|CP007593|CP007593.1.3247	ENA|CP007593|CP007593.1.3247	-	ENA|CP007593|CP007593.1:1627263-1628671	q1	q2	OK	422.475	860.328	1.02602	0.122184	0.5525	0.931533	no	1.05272
ENA|CP007593|CP007593.1.4114	ENA|CP007593|CP007593.1.4114	-	ENA|CP007593|CP007593.1:2016974-2019005	q1	q2	OK	119.138	58.6174	-1.02323	-2.10406	0.0002	0.005975	yes	1.047
ENA|CP007593|CP007593.1844	ENA|CP007593|CP007593.1844	rplL	ENA|CP007593|CP007593.1:951681-952186	q1	q2	OK	7040.35	14263.9	1.01864	2.53429	5e-05	0.00188684	yes	1.03763
ENA|CP007593|CP007593.1030	ENA|CP007593|CP007593.1030	-	ENA|CP007593|CP007593.1:514725-518944	q1	q2	OK	102.004	206.609	1.01828	0.541136	0.39065	0.864719	no	1.03689
ENA|CP007593|CP007593.1403	ENA|CP007593|CP007593.1403	-	ENA|CP007593|CP007593.1:743676-745025	q1	q2	OK	26.046	52.4772	1.01063	0.989964	0.10235	0.497525	no	1.02137
ENA|CP007593|CP007593.1.4494	ENA|CP007593|CP007593.1.4494	rpmF	ENA|CP007593|CP007593.1:2186953-2187136	q1	q2	OK	1501.6	3007.69	1.00215	1.67085	0.00405	0.06453	no	1.0043
ENA|CP007593|CP007593.1.2052	ENA|CP007593|CP007593.1.2052	-	ENA|CP007593|CP007593.1:1036433-1036724	q1	q2	OK	167.865	336.026	1.00127	1.60237	0.007	0.0965192	no	1.00254
ENA|CP007593|CP007593.1.3757	ENA|CP007593|CP007593.1.3757	trpF	ENA|CP007593|CP007593.1:1857228-1861553	q1	q2	OK	209.819	105.115	-0.997181	-0.947462	0.10725	0.506145	no	0.99437
ENA|CP007593|CP007593.1.48	ENA|CP007593|CP007593.1.48	-	ENA|CP007593|CP007593.1:12493-12646	q1	q2	OK	88.4029	175.828	0.991999	0.885699	0.132	0.571867	no	0.984062
ENA|CP007593|CP007593.1930	ENA|CP007593|CP007593.1930	-	ENA|CP007593|CP007593.1:987369-987612	q1	q2	OK	4.19718	2.11195	-0.990842	-0.612586	0.52	0.914945	no	0.981768
ENA|CP007593|CP007593.1242	ENA|CP007593|CP007593.1242	-	ENA|CP007593|CP007593.1:665025-665651	q1	q2	OK	11.6404	5.89651	-0.981208	-0.348427	0.65955	0.93301	no	0.962769
ENA|CP007593|CP007593.1.64	ENA|CP007593|CP007593.1.64	-	ENA|CP007593|CP007593.1:19740-22398	q1	q2	OK	248.472	489.863	0.979297	1.56943	0.0105	0.13093	no	0.959023
ENA|CP007593|CP007593.1.4412	ENA|CP007593|CP007593.1.4412	dapH	ENA|CP007593|CP007593.1:2140586-2141285	q1	q2	OK	1948.28	989.976	-0.976733	-2.3427	0.00015	0.00488864	yes	0.954007
ENA|CP007593|CP007593.1.318	ENA|CP007593|CP007593.1.318	-	ENA|CP007593|CP007593.1:154095-157689	q1	q2	OK	237.362	121.15	-0.970297	-1.81974	0.0027	0.0502831	no	0.941476
ENA|CP007593|CP007593.1.2615	ENA|CP007593|CP007593.1.2615	-	ENA|CP007593|CP007593.1:1324644-1325358	q1	q2	OK	49.1684	96.3181	0.970076	1.62014	0.0049	0.0755548	no	0.941047
ENA|CP007593|CP007593.1472	ENA|CP007593|CP007593.1472	-	ENA|CP007593|CP007593.1:772703-773549	q1	q2	OK	747.145	1463.14	0.969602	2.2963	0.0002	0.005975	yes	0.940128
ENA|CP007593|CP007593.1.2952	ENA|CP007593|CP007593.1.2952	sarA_4	ENA|CP007593|CP007593.1:1492365-1492965	q1	q2	OK	908.772	464.187	-0.969213	-2.04041	0.00075	0.0182288	yes	0.939374
ENA|CP007593|CP007593.142	ENA|CP007593|CP007593.142	lagD_1	ENA|CP007593|CP007593.1:55405-57559	q1	q2	OK	20.9619	10.8219	-0.953817	-1.55192	0.00955	0.122274	no	0.909767
ENA|CP007593|CP007593.1.2649	ENA|CP007593|CP007593.1.2649	pyrK	ENA|CP007593|CP007593.1:1343696-1344497	q1	q2	OK	90.3197	174.22	0.947793	1.72823	0.00275	0.0505577	no	0.898312
ENA|CP007593|CP007593.1.42	ENA|CP007593|CP007593.1.42	-	ENA|CP007593|CP007593.1:9836-10793	q1	q2	OK	38.4951	73.9513	0.9419	1.60748	0.007	0.0965192	no	0.887176
ENA|CP007593|CP007593.1868	ENA|CP007593|CP007593.1868	ftsK_1	ENA|CP007593|CP007593.1:957421-958804	q1	q2	NOTEST	0.472068	0.246768	-0.935839	0	1	1	no	0.875795
ENA|CP007593|CP007593.1.4264	ENA|CP007593|CP007593.1.4264	-	ENA|CP007593|CP007593.1:2076828-2078632	q1	q2	OK	35.6595	18.7209	-0.929638	-0.601793	0.29265	0.778024	no	0.864227
ENA|CP007593|CP007593.1.3468	ENA|CP007593|CP007593.1.3468	-	ENA|CP007593|CP007593.1:1715175-1716527	q1	q2	OK	5.91057	11.2514	0.928734	0.603509	0.32315	0.812476	no	0.862547
ENA|CP007593|CP007593.1.4677	ENA|CP007593|CP007593.1.4677	agrA_2	ENA|CP007593|CP007593.1:2282585-2284660	q1	q2	OK	227.813	119.75	-0.927829	-1.31693	0.023	0.232268	no	0.860867
ENA|CP007593|CP007593.1.3156	ENA|CP007593|CP007593.1.3156	-	ENA|CP007593|CP007593.1:1588906-1589071	q1	q2	OK	8998.02	17088.6	0.925352	1.7851	0.00405	0.06453	no	0.856276
ENA|CP007593|CP007593.1.3422	ENA|CP007593|CP007593.1.3422	-	ENA|CP007593|CP007593.1:1689582-1689759	q1	q2	OK	13.8595	26.2631	0.922163	0.472527	0.3713	0.84864	no	0.850385
ENA|CP007593|CP007593.1.4110	ENA|CP007593|CP007593.1.4110	-	ENA|CP007593|CP007593.1:2016030-2016973	q1	q2	OK	127.699	67.4134	-0.92164	-0.598387	0.26675	0.750319	no	0.84942
ENA|CP007593|CP007593.1.3048	ENA|CP007593|CP007593.1.3048	-	ENA|CP007593|CP007593.1:1537188-1537722	q1	q2	OK	3.30343	6.24419	0.918551	0.954496	0.0936	0.477158	no	0.843736
ENA|CP007593|CP007593.1.3134	ENA|CP007593|CP007593.1.3134	-	ENA|CP007593|CP007593.1:1581168-1582234	q1	q2	OK	42.1277	79.3924	0.914231	0.468376	0.3725	0.849229	no	0.835818
ENA|CP007593|CP007593.1214	ENA|CP007593|CP007593.1214	-	ENA|CP007593|CP007593.1:620752-622185	q1	q2	OK	36.2299	19.412	-0.90023	-1.26254	0.0314	0.277948	no	0.810414
ENA|CP007593|CP007593.1809	ENA|CP007593|CP007593.1809	aroA	ENA|CP007593|CP007593.1:931697-935566	q1	q2	OK	500.54	268.475	-0.898698	-1.28051	0.0248	0.246747	no	0.807658
ENA|CP007593|CP007593.1815	ENA|CP007593|CP007593.1815	msrR	ENA|CP007593|CP007593.1:931697-935566	q1	q2	OK	594.698	319.625	-0.895775	-1.41168	0.0136	0.158556	no	0.802413
ENA|CP007593|CP007593.1.362	ENA|CP007593|CP007593.1.362	ribBA	ENA|CP007593|CP007593.1:175396-176602	q1	q2	OK	52.9113	98.3999	0.895082	1.65429	0.00475	0.0748516	no	0.801172
ENA|CP007593|CP007593.1.4633	ENA|CP007593|CP007593.1.4633	-	ENA|CP007593|CP007593.1:2262090-2263403	q1	q2	OK	321.137	596.007	0.892139	1.28989	0.02805	0.257844	no	0.795912
ENA|CP007593|CP007593.1.4478	ENA|CP007593|CP007593.1.4478	ilvD	ENA|CP007593|CP007593.1:2177996-2179700	q1	q2	OK	716.808	386.562	-0.890887	-2.15465	0.0002	0.005975	yes	0.79368
ENA|CP007593|CP007593.1.4254	ENA|CP007593|CP007593.1.4254	-	ENA|CP007593|CP007593.1:2076473-2076692	q1	q2	OK	15.3688	28.4429	0.888067	0.801045	0.1981	0.689503	no	0.788663
ENA|CP007593|CP007593.1.4653	ENA|CP007593|CP007593.1.4653	recF	ENA|CP007593|CP007593.1:2270375-2271473	q1	q2	OK	103.642	191.789	0.887907	1.76299	0.0034	0.056693	no	0.788379
ENA|CP007593|CP007593.1.2016	ENA|CP007593|CP007593.1.2016	-	ENA|CP007593|CP007593.1:1024591-1025918	q1	q2	OK	22.0363	40.7657	0.88747	0.829114	0.1666	0.628696	no	0.787603
ENA|CP007593|CP007593.1.3567	ENA|CP007593|CP007593.1.3567	-	ENA|CP007593|CP007593.1:1773187-1775701	q1	q2	OK	1359.55	737.349	-0.882715	-2.23905	0.00015	0.00488864	yes	0.779186
ENA|CP007593|CP007593.1026	ENA|CP007593|CP007593.1026	-	ENA|CP007593|CP007593.1:514725-518944	q1	q2	OK	210.509	387.397	0.879934	0.479385	0.41325	0.871754	no	0.774284
ENA|CP007593|CP007593.1.2417	ENA|CP007593|CP007593.1.2417	rluD_1	ENA|CP007593|CP007593.1:1229188-1231555	q1	q2	OK	102.061	187.518	0.877594	1.04624	0.07145	0.414836	no	0.770171
ENA|CP007593|CP007593.1416	ENA|CP007593|CP007593.1416	thiM_1	ENA|CP007593|CP007593.1:750378-751161	q1	q2	OK	359.134	195.532	-0.877115	-1.78696	0.0031	0.053559	no	0.769331
ENA|CP007593|CP007593.1.4122	ENA|CP007593|CP007593.1.4122	-	ENA|CP007593|CP007593.1:2021882-2022713	q1	q2	OK	36.8727	67.6867	0.876317	1.42876	0.01115	0.137837	no	0.767931
ENA|CP007593|CP007593.1.2958	ENA|CP007593|CP007593.1.2958	-	ENA|CP007593|CP007593.1:1496849-1496975	q1	q2	OK	34.8745	63.8756	0.873093	8.84514	0.6654	0.93301	no	0.762291
ENA|CP007593|CP007593.1.4538	ENA|CP007593|CP007593.1.4538	-	ENA|CP007593|CP007593.1:2211026-2211926	q1	q2	OK	3115.11	1705.45	-0.869127	-2.19167	0.0002	0.005975	yes	0.755382
ENA|CP007593|CP007593.1.4152	ENA|CP007593|CP007593.1.4152	-	ENA|CP007593|CP007593.1:2034161-2034235	q1	q2	OK	14664.6	26779.8	0.86881	0.619318	0.43825	0.883227	no	0.754831
ENA|CP007593|CP007593.1.923	ENA|CP007593|CP007593.1.923	glnR	ENA|CP007593|CP007593.1:469600-469957	q1	q2	OK	654.316	1193.81	0.867514	1.70341	0.0049	0.0755548	no	0.752581
ENA|CP007593|CP007593.1405	ENA|CP007593|CP007593.1405	yxlF_1	ENA|CP007593|CP007593.1:743676-745025	q1	q2	OK	68.0741	124.036	0.865584	1.28521	0.02495	0.246747	no	0.749236
ENA|CP007593|CP007593.1.2309	ENA|CP007593|CP007593.1.2309	yfnB	ENA|CP007593|CP007593.1:1163884-1164598	q1	q2	OK	73.9445	40.5906	-0.865299	-1.41613	0.01565	0.175329	no	0.748742
ENA|CP007593|CP007593.1.3523	ENA|CP007593|CP007593.1.3523	yesO_1	ENA|CP007593|CP007593.1:1745602-1746931	q1	q2	OK	164.551	299.054	0.861866	1.86212	0.0011	0.0239	yes	0.742813
ENA|CP007593|CP007593.1.60	ENA|CP007593|CP007593.1.60	-	ENA|CP007593|CP007593.1:19108-19736	q1	q2	OK	398.854	724.305	0.860737	1.07821	0.0603	0.382612	no	0.740868
ENA|CP007593|CP007593.134	ENA|CP007593|CP007593.134	-	ENA|CP007593|CP007593.1:52597-55026	q1	q2	OK	4.91082	8.90638	0.858874	0.718125	0.24055	0.724682	no	0.737665
ENA|CP007593|CP007593.1.3440	ENA|CP007593|CP007593.1.3440	-	ENA|CP007593|CP007593.1:1697437-1697956	q1	q2	OK	86.3383	47.8244	-0.852253	-1.34569	0.0224	0.22944	no	0.726335
ENA|CP007593|CP007593.1.3251	ENA|CP007593|CP007593.1.3251	-	ENA|CP007593|CP007593.1:1628733-1629532	q1	q2	OK	110.36	199.18	0.851855	0.264983	0.73315	0.963981	no	0.725657
ENA|CP007593|CP007593.1.3896	ENA|CP007593|CP007593.1.3896	amiA	ENA|CP007593|CP007593.1:1928645-1930625	q1	q2	OK	1823.25	1011.68	-0.849751	-2.12522	0.0003	0.00843529	yes	0.722077
ENA|CP007593|CP007593.1.893	ENA|CP007593|CP007593.1.893	ecfT_1	ENA|CP007593|CP007593.1:451805-454303	q1	q2	OK	98.7598	177.594	0.846586	0.829735	0.1563	0.62087	no	0.716708
ENA|CP007593|CP007593.1.2926	ENA|CP007593|CP007593.1.2926	-	ENA|CP007593|CP007593.1:1484001-1484196	q1	q2	OK	2907.07	5227.12	0.846452	1.63144	0.00745	0.101746	no	0.716481
ENA|CP007593|CP007593.1200	ENA|CP007593|CP007593.1200	-	ENA|CP007593|CP007593.1:611394-612246	q1	q2	OK	2.36595	4.25366	0.846282	0.991092	0.09425	0.477158	no	0.716193
ENA|CP007593|CP007593.1.3972	ENA|CP007593|CP007593.1.3972	-	ENA|CP007593|CP007593.1:1952759-1954086	q1	q2	OK	26.7263	47.8888	0.841426	0.823735	0.1535	0.61184	no	0.707998
ENA|CP007593|CP007593.1.4004	ENA|CP007593|CP007593.1.4004	-	ENA|CP007593|CP007593.1:1965767-1966217	q1	q2	OK	6.81966	3.80888	-0.840332	-0.882754	0.14355	0.598403	no	0.706158
ENA|CP007593|CP007593.1397	ENA|CP007593|CP007593.1397	-	ENA|CP007593|CP007593.1:741710-742061	q1	q2	OK	90.4412	161.704	0.8383	1.33397	0.0208	0.220942	no	0.702747
ENA|CP007593|CP007593.1.4679	ENA|CP007593|CP007593.1.4679	-	ENA|CP007593|CP007593.1:2282585-2284660	q1	q2	OK	109.954	61.5377	-0.837356	-1.21852	0.03945	0.310831	no	0.701165
ENA|CP007593|CP007593.1.885	ENA|CP007593|CP007593.1.885	-	ENA|CP007593|CP007593.1:450028-450877	q1	q2	OK	197.695	353.11	0.83684	1.7387	0.0021	0.041825	yes	0.700301
ENA|CP007593|CP007593.1454	ENA|CP007593|CP007593.1454	bglH_2	ENA|CP007593|CP007593.1:765748-766046	q1	q2	OK	66.9732	37.5325	-0.835443	-0.906567	0.1129	0.523944	no	0.697965
ENA|CP007593|CP007593.1.3118	ENA|CP007593|CP007593.1.3118	-	ENA|CP007593|CP007593.1:1575685-1576282	q1	q2	OK	54.6351	97.4276	0.834502	1.37245	0.01675	0.183355	no	0.696394
ENA|CP007593|CP007593.1666	ENA|CP007593|CP007593.1666	guaA	ENA|CP007593|CP007593.1:864684-866247	q1	q2	OK	555.217	311.821	-0.832331	-1.96644	0.001	0.0227619	yes	0.692775
ENA|CP007593|CP007593.1.3565	ENA|CP007593|CP007593.1.3565	aroF_2	ENA|CP007593|CP007593.1:1772075-1773107	q1	q2	OK	415.01	234.157	-0.825672	-1.78946	0.00225	0.0441986	yes	0.681734
ENA|CP007593|CP007593.1.3162	ENA|CP007593|CP007593.1.3162	yghU	ENA|CP007593|CP007593.1:1591269-1591956	q1	q2	OK	492.789	872.47	0.824134	1.83414	0.00205	0.0414042	yes	0.679197
ENA|CP007593|CP007593.1.3138	ENA|CP007593|CP007593.1.3138	rpsR	ENA|CP007593|CP007593.1:1582275-1582515	q1	q2	OK	10554.6	18599.3	0.817379	1.84664	0.0013	0.0274147	yes	0.668108
ENA|CP007593|CP007593.1.4	ENA|CP007593|CP007593.1.4	dnaN	ENA|CP007593|CP007593.1:1705-2842	q1	q2	OK	225.454	128.046	-0.816171	-1.6707	0.00515	0.0777379	no	0.666135
ENA|CP007593|CP007593.1.3337	ENA|CP007593|CP007593.1.3337	-	ENA|CP007593|CP007593.1:1650587-1651264	q1	q2	OK	139.08	244.424	0.813473	0.125632	0.58035	0.93301	no	0.661738
ENA|CP007593|CP007593.1.4601	ENA|CP007593|CP007593.1.4601	-	ENA|CP007593|CP007593.1:2246332-2246599	q1	q2	OK	1328.97	2335.55	0.813451	1.60512	0.00605	0.085898	no	0.661703
ENA|CP007593|CP007593.1.3894	ENA|CP007593|CP007593.1.3894	gsiC	ENA|CP007593|CP007593.1:1926165-1928579	q1	q2	OK	1176.91	670.236	-0.812265	-1.50562	0.00935	0.120792	no	0.659774
ENA|CP007593|CP007593.1.2748	ENA|CP007593|CP007593.1.2748	ald_1	ENA|CP007593|CP007593.1:1392206-1393318	q1	q2	OK	93.4828	53.2426	-0.81212	-1.27716	0.02715	0.254465	no	0.659539
ENA|CP007593|CP007593.1.3569	ENA|CP007593|CP007593.1.3569	-	ENA|CP007593|CP007593.1:1775846-1776134	q1	q2	OK	124.911	218.261	0.805157	1.2509	0.0356	0.293393	no	0.648278
ENA|CP007593|CP007593.1.2225	ENA|CP007593|CP007593.1.2225	udk	ENA|CP007593|CP007593.1:1125772-1126411	q1	q2	OK	879.061	1534.76	0.803978	1.83427	0.0019	0.0389229	yes	0.646381
ENA|CP007593|CP007593.1.2373	ENA|CP007593|CP007593.1.2373	serB	ENA|CP007593|CP007593.1:1206242-1206614	q1	q2	OK	76.3394	43.7435	-0.803359	-1.15291	0.03715	0.298416	no	0.645386
ENA|CP007593|CP007593.1.3255	ENA|CP007593|CP007593.1.3255	-	ENA|CP007593|CP007593.1:1628733-1629532	q1	q2	OK	516.444	296.767	-0.799281	-0.276311	0.73325	0.963981	no	0.63885
ENA|CP007593|CP007593.1.344	ENA|CP007593|CP007593.1.344	-	ENA|CP007593|CP007593.1:165859-167248	q1	q2	OK	87.7289	152.005	0.792998	1.59999	0.006	0.085898	no	0.628846
ENA|CP007593|CP007593.1.4408	ENA|CP007593|CP007593.1.4408	-	ENA|CP007593|CP007593.1:2138176-2139377	q1	q2	OK	736.555	426.056	-0.789749	-1.08189	0.06165	0.38718	no	0.623703
ENA|CP007593|CP007593.1.857	ENA|CP007593|CP007593.1.857	glnQ_1	ENA|CP007593|CP007593.1:432743-435049	q1	q2	OK	145.887	84.4502	-0.788679	-1.06246	0.0656	0.398603	no	0.622015
ENA|CP007593|CP007593.1.3046	ENA|CP007593|CP007593.1.3046	-	ENA|CP007593|CP007593.1:1536594-1536849	q1	q2	OK	4.10161	7.06889	0.785293	0.676131	0.37665	0.855756	no	0.616685
ENA|CP007593|CP007593.1.2890	ENA|CP007593|CP007593.1.2890	-	ENA|CP007593|CP007593.1:1463857-1464598	q1	q2	OK	64.9808	37.7539	-0.783387	-1.22982	0.03285	0.282077	no	0.613695
ENA|CP007593|CP007593.1162	ENA|CP007593|CP007593.1162	-	ENA|CP007593|CP007593.1:596163-596520	q1	q2	OK	110.446	189.926	0.782094	1.19139	0.0291	0.265472	no	0.611671
ENA|CP007593|CP007593.1.3142	ENA|CP007593|CP007593.1.3142	rpsF	ENA|CP007593|CP007593.1:1583028-1583319	q1	q2	OK	3524.11	6049.37	0.779529	1.69095	0.00305	0.0533378	no	0.607665
ENA|CP007593|CP007593.1.4334	ENA|CP007593|CP007593.1.4334	-	ENA|CP007593|CP007593.1:2105439-2105522	q1	q2	OK	34920.8	20350.2	-0.779042	-0.793148	0.176	0.653845	no	0.606906
ENA|CP007593|CP007593.1811	ENA|CP007593|CP007593.1811	aroL	ENA|CP007593|CP007593.1:931697-935566	q1	q2	OK	685.44	400.44	-0.775446	-0.625714	0.27735	0.765122	no	0.601316
ENA|CP007593|CP007593.1266	ENA|CP007593|CP007593.1266	patB_1	ENA|CP007593|CP007593.1:673342-673935	q1	q2	OK	40.0226	68.4598	0.774443	0.812793	0.15095	0.61184	no	0.599762
ENA|CP007593|CP007593.1.2066	ENA|CP007593|CP007593.1.2066	-	ENA|CP007593|CP007593.1:1042508-1042841	q1	q2	OK	494.844	845.054	0.772069	1.46283	0.01245	0.146339	no	0.596091
ENA|CP007593|CP007593.1.3116	ENA|CP007593|CP007593.1.3116	-	ENA|CP007593|CP007593.1:1575387-1575585	q1	q2	OK	12400.5	21161.5	0.771051	1.74692	0.00245	0.046844	yes	0.59452
ENA|CP007593|CP007593.1.4094	ENA|CP007593|CP007593.1.4094	lysA	ENA|CP007593|CP007593.1:2008243-2009506	q1	q2	OK	849.902	498.258	-0.770404	-1.83699	0.0011	0.0239	yes	0.593522
ENA|CP007593|CP007593.1.2623	ENA|CP007593|CP007593.1.2623	smpB	ENA|CP007593|CP007593.1:1329082-1331867	q1	q2	OK	435.697	255.559	-0.769667	-0.493249	0.3979	0.864719	no	0.592387
ENA|CP007593|CP007593.1.3044	ENA|CP007593|CP007593.1.3044	-	ENA|CP007593|CP007593.1:1535974-1536484	q1	q2	OK	6.61179	11.2511	0.766948	0.962199	0.09785	0.483851	no	0.588209
ENA|CP007593|CP007593.1.3513	ENA|CP007593|CP007593.1.3513	nanA_2	ENA|CP007593|CP007593.1:1741208-1742126	q1	q2	OK	56.7052	96.4176	0.765814	1.35816	0.0208	0.220942	no	0.586471
ENA|CP007593|CP007593.1482	ENA|CP007593|CP007593.1482	-	ENA|CP007593|CP007593.1:776277-776526	q1	q2	OK	652.642	1107.62	0.763098	1.33645	0.02545	0.248267	no	0.582319
ENA|CP007593|CP007593.1.4566	ENA|CP007593|CP007593.1.4566	-	ENA|CP007593|CP007593.1:2227043-2228453	q1	q2	OK	128.529	217.712	0.760329	1.59299	0.0058	0.0840121	no	0.5781
ENA|CP007593|CP007593.1.891	ENA|CP007593|CP007593.1.891	ykoD_1	ENA|CP007593|CP007593.1:451805-454303	q1	q2	OK	189.422	320.672	0.759489	1.58943	0.0056	0.0819429	no	0.576824
ENA|CP007593|CP007593.1.492	ENA|CP007593|CP007593.1.492	potD_1	ENA|CP007593|CP007593.1:222663-223113	q1	q2	OK	1.63169	2.76015	0.758379	0.66466	0.3111	0.802834	no	0.575139
ENA|CP007593|CP007593.1366	ENA|CP007593|CP007593.1366	-	ENA|CP007593|CP007593.1:727863-728208	q1	q2	OK	105.863	178.735	0.755631	1.19754	0.0442	0.331847	no	0.570978
ENA|CP007593|CP007593.1.4492	ENA|CP007593|CP007593.1.4492	-	ENA|CP007593|CP007593.1:2186601-2186802	q1	q2	OK	741.87	439.855	-0.754139	-1.09686	0.0449	0.333259	no	0.568726
ENA|CP007593|CP007593.1.2692	ENA|CP007593|CP007593.1.2692	-	ENA|CP007593|CP007593.1:1363778-1364910	q1	q2	OK	2.27198	3.82791	0.752609	0.871821	0.13715	0.58683	no	0.56642
ENA|CP007593|CP007593.1.2008	ENA|CP007593|CP007593.1.2008	-	ENA|CP007593|CP007593.1:1020471-1021657	q1	q2	OK	28.4289	47.842	0.75092	0.398054	0.57175	0.931533	no	0.563881
ENA|CP007593|CP007593.1.2627	ENA|CP007593|CP007593.1.2627	-	ENA|CP007593|CP007593.1:1331968-1332202	q1	q2	OK	14759.8	24808	0.749131	1.77669	0.003	0.0531111	no	0.561197
ENA|CP007593|CP007593.1.2726	ENA|CP007593|CP007593.1.2726	-	ENA|CP007593|CP007593.1:1383992-1385087	q1	q2	NOTEST	0.531588	0.893127	0.748558	0	1	1	no	0.560339
ENA|CP007593|CP007593.1842	ENA|CP007593|CP007593.1842	rplJ	ENA|CP007593|CP007593.1:951105-951606	q1	q2	OK	1151.29	1930.57	0.745782	1.72185	0.0027	0.0502831	no	0.556191
ENA|CP007593|CP007593.1.2381	ENA|CP007593|CP007593.1.2381	amyX	ENA|CP007593|CP007593.1:1210785-1213065	q1	q2	OK	184.903	309.913	0.74509	1.74234	0.00315	0.053775	no	0.555159
ENA|CP007593|CP007593.1.785	ENA|CP007593|CP007593.1.785	-	ENA|CP007593|CP007593.1:398807-400089	q1	q2	OK	8.27016	13.8543	0.744344	0.612527	0.287	0.774414	no	0.554048
ENA|CP007593|CP007593.1.360	ENA|CP007593|CP007593.1.360	ribH	ENA|CP007593|CP007593.1:174928-175396	q1	q2	OK	64.0989	107.335	0.743747	1.17643	0.0335	0.284254	no	0.55316
ENA|CP007593|CP007593.1.2237	ENA|CP007593|CP007593.1.2237	recN	ENA|CP007593|CP007593.1:1130179-1131847	q1	q2	OK	224.79	374.062	0.7347	1.68712	0.00335	0.0565165	no	0.539784
ENA|CP007593|CP007593.1.326	ENA|CP007593|CP007593.1.326	-	ENA|CP007593|CP007593.1:158779-159103	q1	q2	OK	103.925	62.4537	-0.734678	-1.06055	0.0602	0.382612	no	0.539752
ENA|CP007593|CP007593.1.2036	ENA|CP007593|CP007593.1.2036	-	ENA|CP007593|CP007593.1:1030543-1031504	q1	q2	OK	412.025	247.959	-0.732629	-0.968812	0.0976	0.483851	no	0.536745
ENA|CP007593|CP007593.1358	ENA|CP007593|CP007593.1358	-	ENA|CP007593|CP007593.1:724275-724503	q1	q2	OK	1186.01	1968.88	0.731262	1.35013	0.0276	0.255345	no	0.534744
ENA|CP007593|CP007593.1.4454	ENA|CP007593|CP007593.1.4454	-	ENA|CP007593|CP007593.1:2168198-2168933	q1	q2	OK	41.1496	68.2356	0.729646	1.1749	0.0403	0.315793	no	0.532383
ENA|CP007593|CP007593.1787	ENA|CP007593|CP007593.1787	alaS	ENA|CP007593|CP007593.1:917808-920427	q1	q2	OK	239.668	397.33	0.729303	1.76574	0.0023	0.0445703	yes	0.531883
ENA|CP007593|CP007593.1.3243	ENA|CP007593|CP007593.1.3243	-	ENA|CP007593|CP007593.1:1626756-1627071	q1	q2	OK	209.78	347.522	0.72823	1.09937	0.04825	0.342527	no	0.530319
ENA|CP007593|CP007593.1.216	ENA|CP007593|CP007593.1.216	saeS	ENA|CP007593|CP007593.1:104116-105864	q1	q2	OK	147.144	243.724	0.728019	1.15821	0.04745	0.338524	no	0.530012
ENA|CP007593|CP007593.1.4582	ENA|CP007593|CP007593.1.4582	baeS	ENA|CP007593|CP007593.1:2236600-2238591	q1	q2	OK	224.758	372.099	0.727311	1.23422	0.03595	0.294585	no	0.528981
ENA|CP007593|CP007593.1.488	ENA|CP007593|CP007593.1.488	-	ENA|CP007593|CP007593.1:221710-221977	q1	q2	OK	2.56911	1.55622	-0.723219	-0.565228	0.59395	0.93301	no	0.523046
ENA|CP007593|CP007593.1.332	ENA|CP007593|CP007593.1.332	dapE	ENA|CP007593|CP007593.1:161144-163572	q1	q2	OK	139.823	229.989	0.717957	1.01145	0.08185	0.447988	no	0.515462
ENA|CP007593|CP007593.1.4635	ENA|CP007593|CP007593.1.4635	mreC	ENA|CP007593|CP007593.1:2262090-2263403	q1	q2	OK	201.641	331.334	0.716498	1.17045	0.04245	0.324557	no	0.513369
ENA|CP007593|CP007593.1.4200	ENA|CP007593|CP007593.1.4200	-	ENA|CP007593|CP007593.1:2050942-2051137	q1	q2	OK	900.913	1478.92	0.715084	1.20354	0.04555	0.333259	no	0.511345
ENA|CP007593|CP007593.1.3601	ENA|CP007593|CP007593.1.3601	-	ENA|CP007593|CP007593.1:1788437-1788629	q1	q2	OK	58.0796	35.4442	-0.712483	-0.697548	0.24345	0.725114	no	0.507632
ENA|CP007593|CP007593.1.977	ENA|CP007593|CP007593.1.977	-	ENA|CP007593|CP007593.1:497947-498142	q1	q2	OK	44.6041	73.0313	0.71134	0.767676	0.19665	0.687795	no	0.506005
ENA|CP007593|CP007593.1.2357	ENA|CP007593|CP007593.1.2357	rexB	ENA|CP007593|CP007593.1:1192600-1199523	q1	q2	OK	40.3805	66.1122	0.711258	1.03898	0.07265	0.414836	no	0.505888
ENA|CP007593|CP007593.1.4088	ENA|CP007593|CP007593.1.4088	acyP	ENA|CP007593|CP007593.1:2005978-2006257	q1	q2	OK	53.1301	86.93	0.710326	0.945202	0.09015	0.470091	no	0.504563
ENA|CP007593|CP007593.1.4625	ENA|CP007593|CP007593.1.4625	tsf	ENA|CP007593|CP007593.1:2256639-2257680	q1	q2	OK	3636.17	5949.04	0.710239	1.78291	0.0012	0.0256836	yes	0.504439
ENA|CP007593|CP007593.1.3834	ENA|CP007593|CP007593.1.3834	kstR2	ENA|CP007593|CP007593.1:1898725-1899262	q1	q2	OK	12.715	20.7959	0.709766	0.983756	0.08435	0.456445	no	0.503768
ENA|CP007593|CP007593.1.2305	ENA|CP007593|CP007593.1.2305	-	ENA|CP007593|CP007593.1:1162650-1163846	q1	q2	OK	94.2044	57.6252	-0.709095	-1.2274	0.03285	0.282077	no	0.502816
ENA|CP007593|CP007593.1.2303	ENA|CP007593|CP007593.1.2303	dhaM	ENA|CP007593|CP007593.1:1161213-1162163	q1	q2	OK	427.669	698.172	0.707088	1.15928	0.0453	0.333259	no	0.499973
ENA|CP007593|CP007593.1658	ENA|CP007593|CP007593.1658	-	ENA|CP007593|CP007593.1:861239-862897	q1	q2	OK	336.867	549.9	0.706993	1.0689	0.0745	0.417316	no	0.499839
ENA|CP007593|CP007593.1.4042	ENA|CP007593|CP007593.1.4042	cinA	ENA|CP007593|CP007593.1:1981047-1982304	q1	q2	OK	326.13	199.836	-0.706629	-1.54502	0.00535	0.0798309	no	0.499325
ENA|CP007593|CP007593.1.3719	ENA|CP007593|CP007593.1.3719	-	ENA|CP007593|CP007593.1:1845557-1846017	q1	q2	OK	68.8187	112.273	0.706138	0.595877	0.2919	0.778024	no	0.498631
ENA|CP007593|CP007593.1.3289	ENA|CP007593|CP007593.1.3289	-	ENA|CP007593|CP007593.1:1638417-1638960	q1	q2	OK	38.981	63.5385	0.704859	0.0502255	0.7408	0.963981	no	0.496826
ENA|CP007593|CP007593.1.40	ENA|CP007593|CP007593.1.40	-	ENA|CP007593|CP007593.1:9445-9679	q1	q2	OK	10.1744	16.5764	0.70419	0.823683	0.34	0.829115	no	0.495884
ENA|CP007593|CP007593.1.56	ENA|CP007593|CP007593.1.56	mfd	ENA|CP007593|CP007593.1:15535-19051	q1	q2	OK	123.679	199.956	0.693091	1.62155	0.0054	0.0798309	no	0.480375
ENA|CP007593|CP007593.1.290	ENA|CP007593|CP007593.1.290	-	ENA|CP007593|CP007593.1:141635-141797	q1	q2	OK	70.6542	43.7064	-0.692933	-0.93006	0.37165	0.84864	no	0.480156
ENA|CP007593|CP007593.1.4268	ENA|CP007593|CP007593.1.4268	xpsE	ENA|CP007593|CP007593.1:2078633-2080539	q1	q2	OK	18.2417	11.2872	-0.692561	-0.798362	0.16645	0.628696	no	0.479641
ENA|CP007593|CP007593.1900	ENA|CP007593|CP007593.1900	-	ENA|CP007593|CP007593.1:969085-972495	q1	q2	NOTEST	0.343168	0.554182	0.691447	0	1	1	no	0.478099
ENA|CP007593|CP007593.1.340	ENA|CP007593|CP007593.1.340	-	ENA|CP007593|CP007593.1:164999-165768	q1	q2	OK	130.761	211.059	0.690715	1.26756	0.02925	0.265472	no	0.477087
ENA|CP007593|CP007593.1.2403	ENA|CP007593|CP007593.1.2403	rplU	ENA|CP007593|CP007593.1:1224522-1224837	q1	q2	OK	2068.18	3337.53	0.690421	1.51187	0.00815	0.108214	no	0.476681
ENA|CP007593|CP007593.1.3470	ENA|CP007593|CP007593.1.3470	-	ENA|CP007593|CP007593.1:1715175-1716527	q1	q2	OK	41.1211	66.3415	0.690035	0.625039	0.2863	0.774414	no	0.476148
ENA|CP007593|CP007593.1.226	ENA|CP007593|CP007593.1.226	-	ENA|CP007593|CP007593.1:111742-112729	q1	q2	OK	5721.21	3546.24	-0.690031	-1.74498	0.00285	0.0510863	no	0.476143
ENA|CP007593|CP007593.1998	ENA|CP007593|CP007593.1998	-	ENA|CP007593|CP007593.1:1016775-1016946	q1	q2	OK	13.5319	8.39974	-0.687944	-1.41125	0.54425	0.930391	no	0.473267
ENA|CP007593|CP007593.1068	ENA|CP007593|CP007593.1068	-	ENA|CP007593|CP007593.1:538364-539132	q1	q2	OK	87.6691	141.222	0.687822	1.24803	0.027	0.254465	no	0.473099
ENA|CP007593|CP007593.1.3004	ENA|CP007593|CP007593.1.3004	-	ENA|CP007593|CP007593.1:1516502-1517045	q1	q2	OK	124.746	200.94	0.687773	1.21933	0.0346	0.290154	no	0.473032
ENA|CP007593|CP007593.1.2750	ENA|CP007593|CP007593.1.2750	ald_2	ENA|CP007593|CP007593.1:1392206-1393318	q1	q2	OK	113.072	70.2059	-0.687578	-0.385661	0.51085	0.912351	no	0.472764
ENA|CP007593|CP007593.1.4647	ENA|CP007593|CP007593.1.4647	albF	ENA|CP007593|CP007593.1:2267315-2269846	q1	q2	OK	449.773	722.987	0.684773	1.16309	0.0461	0.333876	no	0.468914
ENA|CP007593|CP007593.1.4172	ENA|CP007593|CP007593.1.4172	-	ENA|CP007593|CP007593.1:2038075-2038150	q1	q2	OK	50379.4	80936.6	0.683959	0.796511	0.20755	0.70131	no	0.4678
ENA|CP007593|CP007593.1.2411	ENA|CP007593|CP007593.1.2411	-	ENA|CP007593|CP007593.1:1226536-1227812	q1	q2	OK	37.0058	59.4216	0.683235	0.3662	0.54805	0.93125	no	0.46681
ENA|CP007593|CP007593.1.2617	ENA|CP007593|CP007593.1.2617	pepF1_1	ENA|CP007593|CP007593.1:1325359-1327162	q1	q2	OK	94.7314	151.958	0.681762	1.42989	0.0139	0.159461	no	0.464799
ENA|CP007593|CP007593.1.2441	ENA|CP007593|CP007593.1.2441	-	ENA|CP007593|CP007593.1:1239648-1239912	q1	q2	OK	16.3373	26.2064	0.681746	0.702597	0.21985	0.714891	no	0.464778
ENA|CP007593|CP007593.1124	ENA|CP007593|CP007593.1124	axe1-6A_1	ENA|CP007593|CP007593.1:578210-578990	q1	q2	OK	416.676	259.967	-0.680598	-1.42598	0.01405	0.159902	no	0.463214
ENA|CP007593|CP007593.1370	ENA|CP007593|CP007593.1370	yxdL	ENA|CP007593|CP007593.1:730313-730955	q1	q2	OK	32.6217	52.2277	0.678983	1.07071	0.0675	0.403313	no	0.461018
ENA|CP007593|CP007593.1926	ENA|CP007593|CP007593.1926	-	ENA|CP007593|CP007593.1:984694-987349	q1	q2	OK	4.02293	2.51395	-0.678287	-0.337659	0.5105	0.912351	no	0.460073
ENA|CP007593|CP007593.1.4112	ENA|CP007593|CP007593.1.4112	bceA_2	ENA|CP007593|CP007593.1:2016030-2016973	q1	q2	OK	105.928	66.3037	-0.675916	-0.999018	0.0953	0.479509	no	0.456862
ENA|CP007593|CP007593.1813	ENA|CP007593|CP007593.1813	pheA	ENA|CP007593|CP007593.1:931697-935566	q1	q2	OK	348.032	218.095	-0.674263	-0.604404	0.304	0.792611	no	0.454631
ENA|CP007593|CP007593.1.991	ENA|CP007593|CP007593.1.991	-	ENA|CP007593|CP007593.1:502050-502299	q1	q2	OK	4.30892	6.87032	0.67305	0.376313	0.536	0.924939	no	0.452996
ENA|CP007593|CP007593.1.62	ENA|CP007593|CP007593.1.62	-	ENA|CP007593|CP007593.1:19740-22398	q1	q2	OK	1129.98	1801.68	0.673046	0.0856345	0.63695	0.93301	no	0.452991
ENA|CP007593|CP007593.1.2619	ENA|CP007593|CP007593.1.2619	-	ENA|CP007593|CP007593.1:1327180-1328134	q1	q2	OK	2.73824	1.71882	-0.671836	-0.756944	0.19495	0.687404	no	0.451364
ENA|CP007593|CP007593.1.2323	ENA|CP007593|CP007593.1.2323	acoA	ENA|CP007593|CP007593.1:1169314-1170283	q1	q2	OK	332.269	208.841	-0.669946	-1.40708	0.0153	0.172757	no	0.448828
ENA|CP007593|CP007593.1.2435	ENA|CP007593|CP007593.1.2435	-	ENA|CP007593|CP007593.1:1235756-1237123	q1	q2	OK	313.51	197.796	-0.664499	-1.15225	0.04735	0.338524	no	0.441559
ENA|CP007593|CP007593.1.4683	ENA|CP007593|CP007593.1.4683	-	ENA|CP007593|CP007593.1:2284970-2285044	q1	q2	NOTEST	2287.07	3622.27	0.663392	0	1	1	no	0.440089
ENA|CP007593|CP007593.1726	ENA|CP007593|CP007593.1726	rpsU	ENA|CP007593|CP007593.1:891009-891186	q1	q2	OK	26915.2	42596.7	0.662322	1.53254	0.0087	0.114457	no	0.43867
ENA|CP007593|CP007593.1.322	ENA|CP007593|CP007593.1.322	-	ENA|CP007593|CP007593.1:154095-157689	q1	q2	OK	105.33	66.5608	-0.662176	-0.484804	0.34485	0.830555	no	0.438477
ENA|CP007593|CP007593.1.3547	ENA|CP007593|CP007593.1.3547	lytA_8	ENA|CP007593|CP007593.1:1757914-1761481	q1	q2	OK	195.596	123.661	-0.66149	-1.54251	0.00755	0.102139	no	0.437569
ENA|CP007593|CP007593.1782	ENA|CP007593|CP007593.1782	potD_2	ENA|CP007593|CP007593.1:912745-916527	q1	q2	OK	144.014	227.638	0.660536	0.877954	0.12945	0.562954	no	0.436308
ENA|CP007593|CP007593.1.2680	ENA|CP007593|CP007593.1.2680	-	ENA|CP007593|CP007593.1:1356457-1358524	q1	q2	OK	1.29158	2.03256	0.654158	0.835015	0.1529	0.61184	no	0.427923
ENA|CP007593|CP007593.1.4490	ENA|CP007593|CP007593.1.4490	-	ENA|CP007593|CP007593.1:2185591-2186599	q1	q2	OK	124.266	79.234	-0.649244	-1.22427	0.03245	0.282077	no	0.421518
ENA|CP007593|CP007593.1414	ENA|CP007593|CP007593.1414	tenA_1	ENA|CP007593|CP007593.1:749483-750152	q1	q2	OK	162.262	103.512	-0.648528	-1.17018	0.0415	0.321681	no	0.420589
ENA|CP007593|CP007593.1.2796	ENA|CP007593|CP007593.1.2796	-	ENA|CP007593|CP007593.1:1412690-1413997	q1	q2	OK	8.51924	5.4468	-0.645315	-0.526657	0.36965	0.84864	no	0.416431
ENA|CP007593|CP007593.1.2247	ENA|CP007593|CP007593.1.2247	gatC_2	ENA|CP007593|CP007593.1:1135759-1136158	q1	q2	OK	15.6214	24.423	0.644712	0.847763	0.1419	0.595613	no	0.415654
ENA|CP007593|CP007593.1.3499	ENA|CP007593|CP007593.1.3499	-	ENA|CP007593|CP007593.1:1733300-1735272	q1	q2	OK	89.1474	139.23	0.643209	0.580621	0.3049	0.793376	no	0.413718
ENA|CP007593|CP007593.1858	ENA|CP007593|CP007593.1858	spxA_3	ENA|CP007593|CP007593.1:953201-955464	q1	q2	OK	2.81704	1.80503	-0.64216	-0.278696	0.6444	0.93301	no	0.412369
ENA|CP007593|CP007593.1.2401	ENA|CP007593|CP007593.1.2401	-	ENA|CP007593|CP007593.1:1224162-1224507	q1	q2	OK	2199.84	3430.31	0.640943	1.46002	0.0115	0.13858	no	0.410808
ENA|CP007593|CP007593.1.4260	ENA|CP007593|CP007593.1.4260	-	ENA|CP007593|CP007593.1:2076828-2078632	q1	q2	OK	26.6108	17.0684	-0.640679	-0.290603	0.6642	0.93301	no	0.41047
ENA|CP007593|CP007593.1.4272	ENA|CP007593|CP007593.1.4272	adh	ENA|CP007593|CP007593.1:2081130-2081835	q1	q2	OK	108.378	168.532	0.636957	1.15183	0.04105	0.319922	no	0.405714
ENA|CP007593|CP007593.1.2239	ENA|CP007593|CP007593.1.2239	pphA	ENA|CP007593|CP007593.1:1131848-1132577	q1	q2	OK	275.088	427.44	0.635829	1.31943	0.0215	0.223933	no	0.404279
ENA|CP007593|CP007593.1104	ENA|CP007593|CP007593.1104	-	ENA|CP007593|CP007593.1:564631-566011	q1	q2	OK	162.573	104.692	-0.634937	-1.3042	0.02155	0.223933	no	0.403145
ENA|CP007593|CP007593.1.613	ENA|CP007593|CP007593.1.613	-	ENA|CP007593|CP007593.1:290719-291021	q1	q2	OK	551.364	856.085	0.634748	0.15914	0.73505	0.963981	no	0.402905
ENA|CP007593|CP007593.1.3922	ENA|CP007593|CP007593.1.3922	-	ENA|CP007593|CP007593.1:1942031-1942105	q1	q2	OK	32558.4	50539.9	0.634392	0.587324	0.3334	0.819025	no	0.402453
ENA|CP007593|CP007593.1.4326	ENA|CP007593|CP007593.1.4326	-	ENA|CP007593|CP007593.1:2105099-2105185	q1	q2	OK	25883.5	16686	-0.633396	-0.678588	0.3012	0.788962	no	0.40119
ENA|CP007593|CP007593.1.4230	ENA|CP007593|CP007593.1.4230	ulaE	ENA|CP007593|CP007593.1:2066849-2067713	q1	q2	OK	1.4945	2.31525	0.631508	0.681982	0.2443	0.725114	no	0.398802
ENA|CP007593|CP007593.1368	ENA|CP007593|CP007593.1368	-	ENA|CP007593|CP007593.1:728290-730312	q1	q2	OK	14.1444	21.9032	0.630907	1.0512	0.0719	0.414836	no	0.398044
ENA|CP007593|CP007593.1.3621	ENA|CP007593|CP007593.1.3621	-	ENA|CP007593|CP007593.1:1799686-1800136	q1	q2	OK	122.126	188.561	0.626657	1.06108	0.0728	0.414836	no	0.392699
ENA|CP007593|CP007593.1.3158	ENA|CP007593|CP007593.1.3158	-	ENA|CP007593|CP007593.1:1589136-1590732	q1	q2	OK	408.766	264.802	-0.626361	-1.45521	0.0116	0.13862	no	0.392328
ENA|CP007593|CP007593.1.4370	ENA|CP007593|CP007593.1.4370	-	ENA|CP007593|CP007593.1:2119883-2120093	q1	q2	OK	1245.3	807.202	-0.625491	-1.03756	0.0753	0.418528	no	0.391239
ENA|CP007593|CP007593.1.346	ENA|CP007593|CP007593.1.346	-	ENA|CP007593|CP007593.1:167259-168546	q1	q2	OK	111.954	172.652	0.624968	1.26454	0.03035	0.273723	no	0.390585
ENA|CP007593|CP007593.1.3317	ENA|CP007593|CP007593.1.3317	-	ENA|CP007593|CP007593.1:1642468-1643109	q1	q2	OK	36.4311	56.1776	0.624823	0.186799	0.77335	0.975814	no	0.390404
ENA|CP007593|CP007593.1.2708	ENA|CP007593|CP007593.1.2708	-	ENA|CP007593|CP007593.1:1371197-1373877	q1	q2	NOTEST	1.19151	1.837	0.624557	0	1	1	no	0.390071
ENA|CP007593|CP007593.1.987	ENA|CP007593|CP007593.1.987	-	ENA|CP007593|CP007593.1:501053-501287	q1	q2	OK	4.54638	7.00644	0.623965	0.436046	0.5072	0.912351	no	0.389332
ENA|CP007593|CP007593.1920	ENA|CP007593|CP007593.1920	-	ENA|CP007593|CP007593.1:982985-984412	q1	q2	OK	60.674	39.3818	-0.623549	-0.47321	0.4233	0.877185	no	0.388813
ENA|CP007593|CP007593.1.3729	ENA|CP007593|CP007593.1.3729	-	ENA|CP007593|CP007593.1:1847981-1849238	q1	q2	OK	27.4909	42.3285	0.622672	1.05243	0.0655	0.398603	no	0.38772
ENA|CP007593|CP007593.1.3978	ENA|CP007593|CP007593.1.3978	ssb_2	ENA|CP007593|CP007593.1:1956377-1956773	q1	q2	OK	48.5572	31.5629	-0.621456	-0.891661	0.1172	0.528927	no	0.386208
ENA|CP007593|CP007593.1.2233	ENA|CP007593|CP007593.1.2233	tlyA	ENA|CP007593|CP007593.1:1126538-1130173	q1	q2	OK	276.331	425.067	0.621295	0.663488	0.25045	0.733256	no	0.386007
ENA|CP007593|CP007593.1.2024	ENA|CP007593|CP007593.1.2024	-	ENA|CP007593|CP007593.1:1027582-1028850	q1	q2	OK	15.3275	9.96827	-0.62071	-0.0609072	0.6731	0.936203	no	0.385281
ENA|CP007593|CP007593.1.2557	ENA|CP007593|CP007593.1.2557	-	ENA|CP007593|CP007593.1:1297130-1297760	q1	q2	OK	9.21439	6.00296	-0.618215	-0.787244	0.16635	0.628696	no	0.38219
ENA|CP007593|CP007593.126	ENA|CP007593|CP007593.126	-	ENA|CP007593|CP007593.1:49618-49849	q1	q2	OK	377.232	245.859	-0.617625	-0.881459	0.1183	0.528927	no	0.381461
ENA|CP007593|CP007593.1.3480	ENA|CP007593|CP007593.1.3480	ileS	ENA|CP007593|CP007593.1:1723429-1726222	q1	q2	OK	172.132	263.459	0.61406	1.45662	0.0115	0.13858	no	0.37707
ENA|CP007593|CP007593.1.44	ENA|CP007593|CP007593.1.44	-	ENA|CP007593|CP007593.1:10941-12398	q1	q2	OK	73.2257	112.012	0.613231	1.04676	0.07215	0.414836	no	0.376052
ENA|CP007593|CP007593.1.4623	ENA|CP007593|CP007593.1.4623	-	ENA|CP007593|CP007593.1:2256070-2256394	q1	q2	OK	34.0897	52.1025	0.612018	0.853606	0.1461	0.603768	no	0.374566
ENA|CP007593|CP007593.1.496	ENA|CP007593|CP007593.1.496	-	ENA|CP007593|CP007593.1:224001-224199	q1	q2	OK	23.2923	15.2543	-0.610639	-0.420191	0.4316	0.881644	no	0.37288
ENA|CP007593|CP007593.1.66	ENA|CP007593|CP007593.1.66	tilS	ENA|CP007593|CP007593.1:19740-22398	q1	q2	OK	262.992	401.154	0.609134	0.947595	0.0945	0.477158	no	0.371044
ENA|CP007593|CP007593.1.733	ENA|CP007593|CP007593.1.733	fni	ENA|CP007593|CP007593.1:348881-352683	q1	q2	OK	238.181	363.167	0.608576	0.910526	0.1154	0.528927	no	0.370365
ENA|CP007593|CP007593.1.2042	ENA|CP007593|CP007593.1.2042	-	ENA|CP007593|CP007593.1:1032011-1032083	q1	q2	OK	26844.2	17618.4	-0.607531	-0.671197	0.49775	0.912351	no	0.369094
ENA|CP007593|CP007593.1.2235	ENA|CP007593|CP007593.1.2235	argR_1	ENA|CP007593|CP007593.1:1126538-1130173	q1	q2	OK	220.454	335.491	0.605797	0.322321	0.5742	0.931533	no	0.36699
ENA|CP007593|CP007593.1.2770	ENA|CP007593|CP007593.1.2770	-	ENA|CP007593|CP007593.1:1399897-1401783	q1	q2	OK	78.7685	119.812	0.605085	0.341473	0.56535	0.931533	no	0.366128
ENA|CP007593|CP007593.1.2806	ENA|CP007593|CP007593.1.2806	-	ENA|CP007593|CP007593.1:1418430-1419102	q1	q2	OK	4.37355	6.64233	0.602883	0.750428	0.1965	0.687795	no	0.363468
ENA|CP007593|CP007593.1.2419	ENA|CP007593|CP007593.1.2419	ppnK	ENA|CP007593|CP007593.1:1229188-1231555	q1	q2	OK	106.368	161.513	0.602579	0.6898	0.23345	0.723407	no	0.363101
ENA|CP007593|CP007593.1.338	ENA|CP007593|CP007593.1.338	-	ENA|CP007593|CP007593.1:164295-164865	q1	q2	OK	73.3652	111.355	0.601996	0.986567	0.08015	0.440914	no	0.362399
ENA|CP007593|CP007593.1.2772	ENA|CP007593|CP007593.1.2772	-	ENA|CP007593|CP007593.1:1401800-1402595	q1	q2	OK	98.7066	149.65	0.600373	1.11384	0.0575	0.376507	no	0.360448
ENA|CP007593|CP007593.1.4018	ENA|CP007593|CP007593.1.4018	-	ENA|CP007593|CP007593.1:1971554-1972010	q1	q2	OK	12.7328	8.41306	-0.597854	-0.741309	0.1977	0.689503	no	0.357429
	-	-	ENA|CP007593|CP007593.1:2278803-2280044	q1	q2	OK	111.538	73.7137	-0.597537	-1.16347	0.046	0.333876	no	0.35705
ENA|CP007593|CP007593.1.2131	ENA|CP007593|CP007593.1.2131	leuB	ENA|CP007593|CP007593.1:1078825-1080129	q1	q2	OK	83.4992	55.1911	-0.597326	-1.01844	0.0736	0.415521	no	0.356798
ENA|CP007593|CP007593.1.4150	ENA|CP007593|CP007593.1.4150	-	ENA|CP007593|CP007593.1:2034071-2034147	q1	q2	OK	6304.77	4170.69	-0.596157	-298.982	0.5589	0.931533	no	0.355403
ENA|CP007593|CP007593.1.4286	ENA|CP007593|CP007593.1.4286	-	ENA|CP007593|CP007593.1:2088534-2088786	q1	q2	OK	854.773	1291.73	0.59569	1.108	0.0619	0.38718	no	0.354847
ENA|CP007593|CP007593.1.3519	ENA|CP007593|CP007593.1.3519	araQ_2	ENA|CP007593|CP007593.1:1743629-1744469	q1	q2	OK	26.844	40.5112	0.593724	0.921447	0.1065	0.506145	no	0.352508
ENA|CP007593|CP007593.1.3120	ENA|CP007593|CP007593.1.3120	-	ENA|CP007593|CP007593.1:1576318-1576831	q1	q2	OK	94.7497	142.857	0.592376	0.99347	0.09015	0.470091	no	0.350909
ENA|CP007593|CP007593.1023	ENA|CP007593|CP007593.1023	-	ENA|CP007593|CP007593.1:513917-514313	q1	q2	OK	344.033	518.577	0.592011	1.11957	0.0535	0.368841	no	0.350477
ENA|CP007593|CP007593.1.4142	ENA|CP007593|CP007593.1.4142	-	ENA|CP007593|CP007593.1:2030379-2032214	q1	q2	OK	138.85	92.2899	-0.589278	-0.70393	0.2317	0.723407	no	0.347249
ENA|CP007593|CP007593.1.3501	ENA|CP007593|CP007593.1.3501	murF	ENA|CP007593|CP007593.1:1733300-1735272	q1	q2	OK	141.754	212.968	0.58725	1.15167	0.04225	0.324557	no	0.344863
ENA|CP007593|CP007593.1.4028	ENA|CP007593|CP007593.1.4028	-	ENA|CP007593|CP007593.1:1975283-1975541	q1	q2	OK	4.51059	6.76768	0.585347	0.343535	0.48135	0.905968	no	0.342631
ENA|CP007593|CP007593.1.783	ENA|CP007593|CP007593.1.783	-	ENA|CP007593|CP007593.1:398807-400089	q1	q2	OK	40.8038	61.2014	0.584859	0.542038	0.3653	0.84864	no	0.34206
ENA|CP007593|CP007593.1.999	ENA|CP007593|CP007593.1.999	rimP	ENA|CP007593|CP007593.1:504653-505133	q1	q2	OK	479.546	319.745	-0.584746	-1.11874	0.05915	0.378666	no	0.341928
ENA|CP007593|CP007593.1.2808	ENA|CP007593|CP007593.1.2808	-	ENA|CP007593|CP007593.1:1419155-1419377	q1	q2	OK	4.68562	7.02677	0.584622	0.369191	0.6221	0.93301	no	0.341783
ENA|CP007593|CP007593.132	ENA|CP007593|CP007593.132	-	ENA|CP007593|CP007593.1:52038-52335	q1	q2	OK	95.8276	143.268	0.580199	0.850712	0.13345	0.575968	no	0.336631
ENA|CP007593|CP007593.1.2018	ENA|CP007593|CP007593.1.2018	-	ENA|CP007593|CP007593.1:1024591-1025918	q1	q2	OK	38.4303	57.4328	0.57963	0.342299	0.56815	0.931533	no	0.335971
ENA|CP007593|CP007593.1.2117	ENA|CP007593|CP007593.1.2117	-	ENA|CP007593|CP007593.1:1070666-1071515	q1	q2	OK	10.2903	6.88687	-0.579371	-0.773942	0.17695	0.653985	no	0.335671
ENA|CP007593|CP007593.1.2567	ENA|CP007593|CP007593.1.2567	-	ENA|CP007593|CP007593.1:1304170-1306651	q1	q2	OK	18.8815	12.6508	-0.577751	-0.963145	0.0797	0.440914	no	0.333796
ENA|CP007593|CP007593.1.4176	ENA|CP007593|CP007593.1.4176	-	ENA|CP007593|CP007593.1:2039997-2040069	q1	q2	OK	59334.9	39779	-0.576873	-0.538613	0.43595	0.883227	no	0.332782
ENA|CP007593|CP007593.1418	ENA|CP007593|CP007593.1418	thiE_1	ENA|CP007593|CP007593.1:751162-751792	q1	q2	OK	207.566	139.299	-0.575379	-1.07143	0.0624	0.387366	no	0.331061
ENA|CP007593|CP007593.1.3960	ENA|CP007593|CP007593.1.3960	butA	ENA|CP007593|CP007593.1:1949850-1950627	q1	q2	OK	45.094	67.157	0.574601	0.956081	0.09705	0.483851	no	0.330166
ENA|CP007593|CP007593.1.2157	ENA|CP007593|CP007593.1.2157	yidA_2	ENA|CP007593|CP007593.1:1088432-1094270	q1	q2	OK	119.313	177.396	0.572223	0.444512	0.4388	0.883227	no	0.327439
ENA|CP007593|CP007593.1.3595	ENA|CP007593|CP007593.1.3595	-	ENA|CP007593|CP007593.1:1785105-1785873	q1	q2	OK	146.621	217.957	0.571957	1.09667	0.06345	0.392187	no	0.327135
ENA|CP007593|CP007593.1484	ENA|CP007593|CP007593.1484	braC	ENA|CP007593|CP007593.1:776627-777788	q1	q2	OK	624.463	420.55	-0.570338	-1.30472	0.0222	0.229027	no	0.325285
ENA|CP007593|CP007593.1.3391	ENA|CP007593|CP007593.1.3391	cmk	ENA|CP007593|CP007593.1:1676196-1676868	q1	q2	OK	660.195	978.076	0.567054	1.2902	0.0274	0.25514	no	0.32155
ENA|CP007593|CP007593.1.3816	ENA|CP007593|CP007593.1.3816	dpnA_2	ENA|CP007593|CP007593.1:1889049-1890673	q1	q2	OK	111.425	165.02	0.566568	0.649832	0.2549	0.735466	no	0.320999
ENA|CP007593|CP007593.1.3128	ENA|CP007593|CP007593.1.3128	yugI	ENA|CP007593|CP007593.1:1579016-1579376	q1	q2	OK	276.035	408.644	0.565992	0.999674	0.08945	0.469858	no	0.320347
ENA|CP007593|CP007593.1.3319	ENA|CP007593|CP007593.1.3319	-	ENA|CP007593|CP007593.1:1643119-1643500	q1	q2	OK	110.555	74.7513	-0.564597	-0.814711	0.14735	0.604738	no	0.31877
ENA|CP007593|CP007593.1.2488	ENA|CP007593|CP007593.1.2488	ppc	ENA|CP007593|CP007593.1:1261897-1264594	q1	q2	OK	923.69	624.745	-0.564141	-1.41784	0.01615	0.17925	no	0.318255
ENA|CP007593|CP007593.1780	ENA|CP007593|CP007593.1780	ydcV	ENA|CP007593|CP007593.1:912745-916527	q1	q2	OK	71.0937	105.062	0.56344	0.410031	0.4639	0.89293	no	0.317465
ENA|CP007593|CP007593.1.2353	ENA|CP007593|CP007593.1.2353	-	ENA|CP007593|CP007593.1:1191404-1192583	q1	q2	OK	51.8708	76.5643	0.561748	1.01472	0.084	0.456273	no	0.315561
ENA|CP007593|CP007593.1.4290	ENA|CP007593|CP007593.1.4290	cbbZC	ENA|CP007593|CP007593.1:2090259-2090916	q1	q2	OK	331.016	224.4	-0.560828	-1.10715	0.0542	0.370109	no	0.314528
ENA|CP007593|CP007593.1.768	ENA|CP007593|CP007593.1.768	serS	ENA|CP007593|CP007593.1:369943-371218	q1	q2	OK	347.082	235.701	-0.558318	-1.24169	0.03225	0.282077	no	0.311719
ENA|CP007593|CP007593.1.2882	ENA|CP007593|CP007593.1.2882	hsdM_1	ENA|CP007593|CP007593.1:1460948-1462171	q1	q2	OK	124.241	84.3828	-0.558127	-0.227865	0.63305	0.93301	no	0.311506
ENA|CP007593|CP007593.1.4554	ENA|CP007593|CP007593.1.4554	dltC	ENA|CP007593|CP007593.1:2217955-2219456	q1	q2	OK	550.758	810.711	0.557768	0.304755	0.59485	0.93301	no	0.311105
ENA|CP007593|CP007593.1276	ENA|CP007593|CP007593.1276	immR_1	ENA|CP007593|CP007593.1:676628-676826	q1	q2	OK	241246	354992	0.557284	1.35105	0.03075	0.275597	no	0.310565
ENA|CP007593|CP007593.1.2686	ENA|CP007593|CP007593.1.2686	-	ENA|CP007593|CP007593.1:1360648-1361056	q1	q2	OK	88.4551	130.154	0.557198	0.883298	0.1258	0.556497	no	0.31047
ENA|CP007593|CP007593.1.3631	ENA|CP007593|CP007593.1.3631	fmt	ENA|CP007593|CP007593.1:1803741-1805983	q1	q2	OK	248.748	169.1	-0.556813	-0.684183	0.2371	0.723407	no	0.310041
ENA|CP007593|CP007593.1.3878	ENA|CP007593|CP007593.1.3878	-	ENA|CP007593|CP007593.1:1917497-1917746	q1	q2	OK	4585.13	6741.05	0.55601	1.23096	0.0351	0.290945	no	0.309147
ENA|CP007593|CP007593.1.4240	ENA|CP007593|CP007593.1.4240	-	ENA|CP007593|CP007593.1:2070851-2071475	q1	q2	OK	340.74	231.795	-0.55582	-1.08656	0.06075	0.383769	no	0.308936
ENA|CP007593|CP007593.1.516	ENA|CP007593|CP007593.1.516	fsaA	ENA|CP007593|CP007593.1:233144-233813	q1	q2	OK	4.95366	7.28145	0.555731	0.707121	0.2395	0.724563	no	0.308837
ENA|CP007593|CP007593.1.4685	ENA|CP007593|CP007593.1.4685	rlmH	ENA|CP007593|CP007593.1:2285087-2285567	q1	q2	OK	568.15	834.914	0.555355	1.12492	0.056	0.373038	no	0.308419
ENA|CP007593|CP007593.1.3140	ENA|CP007593|CP007593.1.3140	ssb_1	ENA|CP007593|CP007593.1:1582546-1583017	q1	q2	OK	2853.65	4190.52	0.554324	1.27157	0.02665	0.254465	no	0.307275
ENA|CP007593|CP007593.1.719	ENA|CP007593|CP007593.1.719	-	ENA|CP007593|CP007593.1:345668-346901	q1	q2	OK	186.625	127.162	-0.55347	-1.13654	0.0474	0.338524	no	0.306329
ENA|CP007593|CP007593.1094	ENA|CP007593|CP007593.1094	-	ENA|CP007593|CP007593.1:553467-553758	q1	q2	OK	5.26913	3.59501	-0.551567	-0.404519	0.5978	0.93301	no	0.304226
ENA|CP007593|CP007593.1.2325	ENA|CP007593|CP007593.1.2325	bfmBAB_1	ENA|CP007593|CP007593.1:1170298-1171266	q1	q2	OK	195.321	133.302	-0.55114	-0.656887	0.25245	0.733256	no	0.303755
ENA|CP007593|CP007593.1684	ENA|CP007593|CP007593.1684	xerC_2	ENA|CP007593|CP007593.1:872380-873607	q1	q2	OK	93.2243	136.514	0.550267	1.06884	0.06485	0.397414	no	0.302794
ENA|CP007593|CP007593.1.3557	ENA|CP007593|CP007593.1.3557	recG	ENA|CP007593|CP007593.1:1767508-1769524	q1	q2	OK	416.147	284.234	-0.550016	-1.31045	0.02105	0.221954	no	0.302518
ENA|CP007593|CP007593.1378	ENA|CP007593|CP007593.1378	-	ENA|CP007593|CP007593.1:734812-734938	q1	q2	OK	1293.1	1892.29	0.549304	0.716219	0.2534	0.733624	no	0.301735
ENA|CP007593|CP007593.1.2518	ENA|CP007593|CP007593.1.2518	-	ENA|CP007593|CP007593.1:1281935-1283524	q1	q2	OK	307.943	210.45	-0.549188	-0.493324	0.3881	0.864719	no	0.301607
ENA|CP007593|CP007593.168	ENA|CP007593|CP007593.168	purB	ENA|CP007593|CP007593.1:72678-73977	q1	q2	OK	327.982	224.15	-0.549154	-1.21381	0.03485	0.290552	no	0.30157
ENA|CP007593|CP007593.1.2625	ENA|CP007593|CP007593.1.2625	rnr	ENA|CP007593|CP007593.1:1329082-1331867	q1	q2	OK	425.095	290.6	-0.548753	-1.27494	0.0253	0.248267	no	0.30113
ENA|CP007593|CP007593.1.3549	ENA|CP007593|CP007593.1.3549	nanA_3	ENA|CP007593|CP007593.1:1762152-1763166	q1	q2	OK	57.1098	83.5191	0.548367	0.957475	0.0879	0.468582	no	0.300706
ENA|CP007593|CP007593.1.723	ENA|CP007593|CP007593.1.723	-	ENA|CP007593|CP007593.1:347270-347531	q1	q2	OK	55.1692	80.5865	0.546675	0.712768	0.21885	0.714877	no	0.298854
ENA|CP007593|CP007593.1829	ENA|CP007593|CP007593.1829	hom	ENA|CP007593|CP007593.1:942370-943657	q1	q2	OK	911.112	623.925	-0.546256	-1.31669	0.0205	0.220942	no	0.298396
ENA|CP007593|CP007593.1934	ENA|CP007593|CP007593.1934	-	ENA|CP007593|CP007593.1:988536-989629	q1	q2	NOTEST	0.46291	0.675305	0.544807	0	1	1	no	0.296815
ENA|CP007593|CP007593.1.4574	ENA|CP007593|CP007593.1.4574	-	ENA|CP007593|CP007593.1:2231422-2232781	q1	q2	OK	83.5249	121.684	0.542858	1.07651	0.05895	0.378666	no	0.294695
ENA|CP007593|CP007593.1.54	ENA|CP007593|CP007593.1.54	pth	ENA|CP007593|CP007593.1:14965-15535	q1	q2	OK	212.561	309.599	0.54252	1.04618	0.07155	0.414836	no	0.294328
ENA|CP007593|CP007593.1.2421	ENA|CP007593|CP007593.1.2421	yjbM	ENA|CP007593|CP007593.1:1229188-1231555	q1	q2	OK	215.197	313.091	0.540922	0.744897	0.20295	0.697834	no	0.292597
ENA|CP007593|CP007593.1.3970	ENA|CP007593|CP007593.1.3970	-	ENA|CP007593|CP007593.1:1952759-1954086	q1	q2	OK	18.6295	12.8493	-0.535904	-0.169307	0.8	0.975814	no	0.287193
ENA|CP007593|CP007593.1.3593	ENA|CP007593|CP007593.1.3593	skfE	ENA|CP007593|CP007593.1:1784393-1785089	q1	q2	OK	95.7273	138.755	0.53554	0.960612	0.0913	0.472651	no	0.286803
ENA|CP007593|CP007593.1.2479	ENA|CP007593|CP007593.1.2479	-	ENA|CP007593|CP007593.1:1257049-1258671	q1	q2	OK	153.359	105.917	-0.533981	-0.809975	0.1646	0.628696	no	0.285136
ENA|CP007593|CP007593.1.2413	ENA|CP007593|CP007593.1.2413	-	ENA|CP007593|CP007593.1:1226536-1227812	q1	q2	OK	37.9069	54.8556	0.533178	0.568409	0.32435	0.812476	no	0.284279
ENA|CP007593|CP007593.1342	ENA|CP007593|CP007593.1342	miaA	ENA|CP007593|CP007593.1:718060-720792	q1	q2	OK	246.039	355.831	0.532306	0.773467	0.18515	0.673871	no	0.28335
ENA|CP007593|CP007593.1.2032	ENA|CP007593|CP007593.1.2032	-	ENA|CP007593|CP007593.1:1029984-1030428	q1	q2	OK	5277.33	7625.45	0.531015	1.31329	0.0244	0.244683	no	0.281977
ENA|CP007593|CP007593.1.3749	ENA|CP007593|CP007593.1.3749	-	ENA|CP007593|CP007593.1:1856167-1856791	q1	q2	OK	248.359	172.031	-0.529757	-0.992668	0.09635	0.483098	no	0.280642
ENA|CP007593|CP007593.1.4488	ENA|CP007593|CP007593.1.4488	cmtB	ENA|CP007593|CP007593.1:2183369-2185400	q1	q2	OK	34.3535	49.5937	0.529701	0.975238	0.09235	0.474659	no	0.280583
ENA|CP007593|CP007593.1.633	ENA|CP007593|CP007593.1.633	manX_3	ENA|CP007593|CP007593.1:302195-302630	q1	q2	OK	1.39892	2.01941	0.52962	0.343154	0.48085	0.905968	no	0.280497
ENA|CP007593|CP007593.1.2145	ENA|CP007593|CP007593.1.2145	guaC	ENA|CP007593|CP007593.1:1084953-1085940	q1	q2	OK	1268.83	879.366	-0.528961	-1.28861	0.0226	0.229847	no	0.2798
ENA|CP007593|CP007593.1.352	ENA|CP007593|CP007593.1.352	-	ENA|CP007593|CP007593.1:169980-171243	q1	q2	OK	364.302	252.511	-0.528789	-1.09413	0.0526	0.364388	no	0.279618
ENA|CP007593|CP007593.1.3448	ENA|CP007593|CP007593.1.3448	relA_1	ENA|CP007593|CP007593.1:1699571-1701794	q1	q2	OK	459.336	318.397	-0.528725	-1.28148	0.0264	0.254465	no	0.27955
ENA|CP007593|CP007593.1.3076	ENA|CP007593|CP007593.1.3076	atpH	ENA|CP007593|CP007593.1:1552991-1554022	q1	q2	OK	594.522	856.887	0.527374	0.683241	0.2457	0.725114	no	0.278123
ENA|CP007593|CP007593.1.901	ENA|CP007593|CP007593.1.901	-	ENA|CP007593|CP007593.1:455435-456639	q1	q2	OK	375.209	540.553	0.52674	0.802842	0.16415	0.628696	no	0.277455
ENA|CP007593|CP007593.1.2850	ENA|CP007593|CP007593.1.2850	-	ENA|CP007593|CP007593.1:1439272-1439656	q1	q2	OK	137.681	95.5715	-0.526674	-0.84576	0.1417	0.595613	no	0.277386
ENA|CP007593|CP007593.1.3768	ENA|CP007593|CP007593.1.3768	-	ENA|CP007593|CP007593.1:1863859-1864291	q1	q2	OK	1314.11	912.272	-0.52655	-1.10513	0.0564	0.373038	no	0.277255
ENA|CP007593|CP007593.1328	ENA|CP007593|CP007593.1328	-	ENA|CP007593|CP007593.1:710869-712126	q1	q2	OK	56.2335	39.0643	-0.525579	-0.920448	0.1134	0.524566	no	0.276233
ENA|CP007593|CP007593.1.2720	ENA|CP007593|CP007593.1.2720	spaP_2	ENA|CP007593|CP007593.1:1380588-1381095	q1	q2	OK	2.38043	3.42474	0.524772	0.531597	0.4158	0.872997	no	0.275386
ENA|CP007593|CP007593.1290	ENA|CP007593|CP007593.1290	-	ENA|CP007593|CP007593.1:683497-684143	q1	q2	OK	602.899	419.131	-0.524516	-0.531527	0.36095	0.844376	no	0.275117
ENA|CP007593|CP007593.1.2299	ENA|CP007593|CP007593.1.2299	dhaK	ENA|CP007593|CP007593.1:1160202-1161192	q1	q2	OK	57.3639	82.5126	0.524473	0.936999	0.1066	0.506145	no	0.275072
ENA|CP007593|CP007593.1.2477	ENA|CP007593|CP007593.1.2477	proV	ENA|CP007593|CP007593.1:1257049-1258671	q1	q2	OK	147.396	102.5	-0.524067	-0.696265	0.22515	0.72195	no	0.274646
ENA|CP007593|CP007593.1.4092	ENA|CP007593|CP007593.1.4092	pflA_2	ENA|CP007593|CP007593.1:2007335-2008130	q1	q2	OK	1903.16	1324.83	-0.522591	-1.28693	0.02675	0.254465	no	0.273101
ENA|CP007593|CP007593.1.2155	ENA|CP007593|CP007593.1.2155	ybjI	ENA|CP007593|CP007593.1:1088432-1094270	q1	q2	OK	155.904	223.922	0.522337	0.458648	0.4136	0.871754	no	0.272836
ENA|CP007593|CP007593.1.2577	ENA|CP007593|CP007593.1.2577	-	ENA|CP007593|CP007593.1:1310746-1311163	q1	q2	OK	20.2974	29.1421	0.521809	0.676753	0.2334	0.723407	no	0.272285
ENA|CP007593|CP007593.1.859	ENA|CP007593|CP007593.1.859	yecS_1	ENA|CP007593|CP007593.1:432743-435049	q1	q2	OK	60.8207	42.4073	-0.520249	-0.76962	0.17535	0.653122	no	0.270659
ENA|CP007593|CP007593.144	ENA|CP007593|CP007593.144	lcnD_1	ENA|CP007593|CP007593.1:57571-58921	q1	q2	OK	24.4412	17.0439	-0.520063	-0.798078	0.1632	0.628696	no	0.270466
ENA|CP007593|CP007593.1.3086	ENA|CP007593|CP007593.1.3086	ywnH	ENA|CP007593|CP007593.1:1556525-1556918	q1	q2	OK	1092.32	763.551	-0.516595	-1.05828	0.071	0.414836	no	0.26687
ENA|CP007593|CP007593.1.540	ENA|CP007593|CP007593.1.540	glmS	ENA|CP007593|CP007593.1:249253-251062	q1	q2	OK	774.521	1107.13	0.515447	1.18124	0.0383	0.303438	no	0.265686
ENA|CP007593|CP007593.1.2657	ENA|CP007593|CP007593.1.2657	infC	ENA|CP007593|CP007593.1:1345828-1346416	q1	q2	OK	611.682	873.276	0.513656	1.11892	0.0518	0.360588	no	0.263842
ENA|CP007593|CP007593.1.522	ENA|CP007593|CP007593.1.522	ydaF_1	ENA|CP007593|CP007593.1:238068-238764	q1	q2	OK	257.367	180.303	-0.513404	-1.0002	0.0828	0.451465	no	0.263584
ENA|CP007593|CP007593.1.4508	ENA|CP007593|CP007593.1.4508	-	ENA|CP007593|CP007593.1:2189879-2189990	q1	q2	OK	811.115	568.325	-0.513191	-0.348956	0.4935	0.912351	no	0.263365
ENA|CP007593|CP007593.1.2012	ENA|CP007593|CP007593.1.2012	gdhA	ENA|CP007593|CP007593.1:1022113-1023460	q1	q2	OK	982.418	688.578	-0.512718	-1.22713	0.0339	0.285956	no	0.26288
ENA|CP007593|CP007593.1.2159	ENA|CP007593|CP007593.1.2159	ftsY	ENA|CP007593|CP007593.1:1094273-1095563	q1	q2	OK	130.033	185.458	0.51222	1.05852	0.0683	0.406399	no	0.262369
ENA|CP007593|CP007593.1160	ENA|CP007593|CP007593.1160	-	ENA|CP007593|CP007593.1:595629-596061	q1	q2	OK	353.835	504.414	0.51153	0.97404	0.1042	0.501659	no	0.261663
ENA|CP007593|CP007593.1.2990	ENA|CP007593|CP007593.1.2990	rpsT	ENA|CP007593|CP007593.1:1510832-1511069	q1	q2	OK	6867.07	9774.66	0.509351	1.18131	0.04355	0.330427	no	0.259438
ENA|CP007593|CP007593.1833	ENA|CP007593|CP007593.1833	msrAB1	ENA|CP007593|CP007593.1:944822-945761	q1	q2	OK	1238.3	870.511	-0.508424	-1.20234	0.03775	0.300742	no	0.258495
ENA|CP007593|CP007593.1922	ENA|CP007593|CP007593.1922	-	ENA|CP007593|CP007593.1:982985-984412	q1	q2	OK	158.126	111.236	-0.507449	-0.883459	0.1265	0.556497	no	0.257504
ENA|CP007593|CP007593.1.3559	ENA|CP007593|CP007593.1.3559	alr	ENA|CP007593|CP007593.1:1769542-1771004	q1	q2	OK	396.911	279.432	-0.50632	-1.04977	0.06635	0.4008	no	0.25636
ENA|CP007593|CP007593.1.3561	ENA|CP007593|CP007593.1.3561	acpS	ENA|CP007593|CP007593.1:1769542-1771004	q1	q2	OK	332.113	234.181	-0.504047	-0.390276	0.4871	0.905968	no	0.254063
ENA|CP007593|CP007593.1.542	ENA|CP007593|CP007593.1.542	mtlA	ENA|CP007593|CP007593.1:251506-253276	q1	q2	OK	3.06313	4.33958	0.502549	0.692302	0.23055	0.723407	no	0.252555
ENA|CP007593|CP007593.1.2391	ENA|CP007593|CP007593.1.2391	hup	ENA|CP007593|CP007593.1:1219678-1219954	q1	q2	OK	28243.9	40009.8	0.502413	1.27015	0.0271	0.254465	no	0.252419
ENA|CP007593|CP007593.1.3329	ENA|CP007593|CP007593.1.3329	-	ENA|CP007593|CP007593.1:1645512-1648285	q1	q2	OK	311.131	219.802	-0.501317	-0.609337	0.2852	0.774414	no	0.251319
ENA|CP007593|CP007593.1.3830	ENA|CP007593|CP007593.1.3830	adhR	ENA|CP007593|CP007593.1:1897105-1897459	q1	q2	OK	180.757	255.685	0.500317	0.779424	0.166	0.628696	no	0.250317
ENA|CP007593|CP007593.1.829	ENA|CP007593|CP007593.1.829	gatB	ENA|CP007593|CP007593.1:417761-420972	q1	q2	OK	309.983	219.283	-0.499393	-0.945731	0.1014	0.494584	no	0.249393
ENA|CP007593|CP007593.1.887	ENA|CP007593|CP007593.1.887	-	ENA|CP007593|CP007593.1:450891-451440	q1	q2	OK	260.627	368.302	0.498902	0.964473	0.1008	0.494584	no	0.248903
ENA|CP007593|CP007593.1.3012	ENA|CP007593|CP007593.1.3012	folD	ENA|CP007593|CP007593.1:1520250-1521171	q1	q2	OK	213.571	301.667	0.498239	1.03363	0.0736	0.415521	no	0.248242
ENA|CP007593|CP007593.1.3082	ENA|CP007593|CP007593.1.3082	atpE	ENA|CP007593|CP007593.1:1554786-1554987	q1	q2	OK	5061.23	7148.86	0.498224	1.03042	0.0865	0.464573	no	0.248227
ENA|CP007593|CP007593.1.2243	ENA|CP007593|CP007593.1.2243	-	ENA|CP007593|CP007593.1:1134891-1135368	q1	q2	OK	19.6001	27.6793	0.497948	0.663681	0.24115	0.724967	no	0.247952
ENA|CP007593|CP007593.1.405	ENA|CP007593|CP007593.1.405	-	ENA|CP007593|CP007593.1:196087-196231	q1	q2	OK	271.901	192.789	-0.496053	-0.433237	0.4135	0.871754	no	0.246069
ENA|CP007593|CP007593.1932	ENA|CP007593|CP007593.1932	-	ENA|CP007593|CP007593.1:987628-988483	q1	q2	OK	1.51147	2.13161	0.495985	0.511751	0.36865	0.84864	no	0.246001
ENA|CP007593|CP007593.1.600	ENA|CP007593|CP007593.1.600	sulD	ENA|CP007593|CP007593.1:287499-288312	q1	q2	OK	898.567	638.669	-0.492557	-1.14429	0.04885	0.343387	no	0.242612
ENA|CP007593|CP007593.1.52	ENA|CP007593|CP007593.1.52	ychF	ENA|CP007593|CP007593.1:13779-14895	q1	q2	OK	585.405	821.798	0.48935	1.17222	0.04255	0.324557	no	0.239463
ENA|CP007593|CP007593.1.2490	ENA|CP007593|CP007593.1.2490	ftsW	ENA|CP007593|CP007593.1:1264613-1265843	q1	q2	OK	430.965	307.052	-0.489088	-1.09807	0.05645	0.373038	no	0.239207
ENA|CP007593|CP007593.1778	ENA|CP007593|CP007593.1778	potB	ENA|CP007593|CP007593.1:912745-916527	q1	q2	OK	67.2277	94.3306	0.488669	0.362442	0.52355	0.919111	no	0.238797
ENA|CP007593|CP007593.1.869	ENA|CP007593|CP007593.1.869	pflB	ENA|CP007593|CP007593.1:441052-443377	q1	q2	OK	1658.41	2326.62	0.488439	1.19935	0.037	0.298416	no	0.238573
ENA|CP007593|CP007593.1.4086	ENA|CP007593|CP007593.1.4086	-	ENA|CP007593|CP007593.1:2005204-2005945	q1	q2	OK	552.815	775.092	0.487571	1.08704	0.05695	0.374616	no	0.237725
ENA|CP007593|CP007593.1.731	ENA|CP007593|CP007593.1.731	-	ENA|CP007593|CP007593.1:348881-352683	q1	q2	OK	142.319	199.492	0.487203	0.549414	0.3391	0.828398	no	0.237367
ENA|CP007593|CP007593.1.2814	ENA|CP007593|CP007593.1.2814	aguA	ENA|CP007593|CP007593.1:1421523-1425849	q1	q2	OK	96.3491	68.7486	-0.48694	-0.544626	0.3526	0.831437	no	0.237111
ENA|CP007593|CP007593.1384	ENA|CP007593|CP007593.1384	thiF	ENA|CP007593|CP007593.1:735263-737628	q1	q2	OK	134.695	188.729	0.486616	0.871221	0.12955	0.562954	no	0.236795
ENA|CP007593|CP007593.1.2621	ENA|CP007593|CP007593.1.2621	tehB	ENA|CP007593|CP007593.1:1328206-1329067	q1	q2	OK	626.823	447.42	-0.486426	-1.09557	0.05575	0.373038	no	0.23661
ENA|CP007593|CP007593.1.675	ENA|CP007593|CP007593.1.675	dexB	ENA|CP007593|CP007593.1:321065-322676	q1	q2	OK	127.547	178.634	0.485981	1.03116	0.07225	0.414836	no	0.236178
ENA|CP007593|CP007593.1.2385	ENA|CP007593|CP007593.1.2385	-	ENA|CP007593|CP007593.1:1215227-1216406	q1	q2	OK	45.8654	64.1911	0.484968	0.862126	0.1375	0.58683	no	0.235194
ENA|CP007593|CP007593.1.3998	ENA|CP007593|CP007593.1.3998	-	ENA|CP007593|CP007593.1:1963869-1964901	q1	q2	OK	10.1864	7.27867	-0.484898	-0.663137	0.2469	0.727011	no	0.235126
ENA|CP007593|CP007593.1.2153	ENA|CP007593|CP007593.1.2153	smc	ENA|CP007593|CP007593.1:1088432-1094270	q1	q2	OK	122.664	171.647	0.484732	0.915459	0.1181	0.528927	no	0.234965
ENA|CP007593|CP007593.1.2129	ENA|CP007593|CP007593.1.2129	leuA	ENA|CP007593|CP007593.1:1077719-1078814	q1	q2	OK	58.8753	42.0924	-0.484103	-0.836494	0.14025	0.595025	no	0.234356
ENA|CP007593|CP007593.1.50	ENA|CP007593|CP007593.1.50	-	ENA|CP007593|CP007593.1:12763-13660	q1	q2	OK	34.6528	48.3842	0.481562	0.791444	0.168	0.630847	no	0.231902
ENA|CP007593|CP007593.1662	ENA|CP007593|CP007593.1662	yicL_1	ENA|CP007593|CP007593.1:862905-863802	q1	q2	OK	507.03	707.552	0.480765	1.10608	0.05545	0.373038	no	0.231135
ENA|CP007593|CP007593.1.2587	ENA|CP007593|CP007593.1.2587	ugpQ	ENA|CP007593|CP007593.1:1313437-1315201	q1	q2	OK	172.51	240.678	0.48042	1.06907	0.0668	0.4008	no	0.230803
ENA|CP007593|CP007593.1.3038	ENA|CP007593|CP007593.1.3038	gla	ENA|CP007593|CP007593.1:1533763-1534633	q1	q2	OK	4284.96	3071.91	-0.480146	-1.21169	0.03345	0.284254	no	0.23054
ENA|CP007593|CP007593.1102	ENA|CP007593|CP007593.1102	-	ENA|CP007593|CP007593.1:563932-564580	q1	q2	OK	790.043	1101.97	0.480076	1.08255	0.0591	0.378666	no	0.230473
ENA|CP007593|CP007593.1.979	ENA|CP007593|CP007593.1.979	-	ENA|CP007593|CP007593.1:499055-499621	q1	q2	OK	35.6865	25.5877	-0.479929	-0.64941	0.8357	0.975814	no	0.230332
ENA|CP007593|CP007593.1.3633	ENA|CP007593|CP007593.1.3633	priA	ENA|CP007593|CP007593.1:1805995-1808392	q1	q2	OK	239.692	171.899	-0.479614	-1.10339	0.05395	0.370109	no	0.23003
ENA|CP007593|CP007593.1.4540	ENA|CP007593|CP007593.1.4540	-	ENA|CP007593|CP007593.1:2212167-2212353	q1	q2	OK	407.27	567.185	0.477833	0.700823	0.2221	0.717323	no	0.228324
ENA|CP007593|CP007593.1.3325	ENA|CP007593|CP007593.1.3325	whiA	ENA|CP007593|CP007593.1:1645512-1648285	q1	q2	OK	394.427	283.272	-0.477571	-0.683981	0.23625	0.723407	no	0.228074
ENA|CP007593|CP007593.1.2465	ENA|CP007593|CP007593.1.2465	mgtA	ENA|CP007593|CP007593.1:1249176-1250502	q1	q2	OK	279.748	389.374	0.47703	1.08632	0.0556	0.373038	no	0.227558
ENA|CP007593|CP007593.1.2355	ENA|CP007593|CP007593.1.2355	addA	ENA|CP007593|CP007593.1:1192600-1199523	q1	q2	OK	49.0805	68.2607	0.475905	0.788168	0.17275	0.646798	no	0.226486
ENA|CP007593|CP007593.1.3932	ENA|CP007593|CP007593.1.3932	-	ENA|CP007593|CP007593.1:1942470-1942544	q1	q2	OK	24855.2	17890	-0.474393	-0.301248	0.6167	0.93301	no	0.225049
ENA|CP007593|CP007593.1.4675	ENA|CP007593|CP007593.1.4675	-	ENA|CP007593|CP007593.1:2282462-2282534	q1	q2	OK	42788.6	59436	0.474109	0.6383	0.50425	0.912351	no	0.224779
ENA|CP007593|CP007593.1.4198	ENA|CP007593|CP007593.1.4198	-	ENA|CP007593|CP007593.1:2049266-2050577	q1	q2	OK	27.5262	19.8376	-0.472567	-0.762427	0.1876	0.676826	no	0.22332
ENA|CP007593|CP007593.1.3818	ENA|CP007593|CP007593.1.3818	dpnM	ENA|CP007593|CP007593.1:1890698-1891553	q1	q2	OK	253.041	350.823	0.471375	0.961186	0.0921	0.474659	no	0.222194
ENA|CP007593|CP007593.1.4116	ENA|CP007593|CP007593.1.4116	-	ENA|CP007593|CP007593.1:2019273-2020173	q1	q2	OK	197.668	273.953	0.470849	0.958753	0.0939	0.477158	no	0.221699
ENA|CP007593|CP007593.1.24	ENA|CP007593|CP007593.1.24	-	ENA|CP007593|CP007593.1:6411-6912	q1	q2	OK	7.69983	10.6637	0.46981	0.568596	0.3259	0.812476	no	0.220721
ENA|CP007593|CP007593.1382	ENA|CP007593|CP007593.1382	-	ENA|CP007593|CP007593.1:735263-737628	q1	q2	OK	71.2715	98.6826	0.469472	0.475165	0.41085	0.871754	no	0.220404
ENA|CP007593|CP007593.1.4320	ENA|CP007593|CP007593.1.4320	-	ENA|CP007593|CP007593.1:2102686-2103647	q1	q2	OK	139.747	193.406	0.468809	0.20468	0.79245	0.975814	no	0.219782
ENA|CP007593|CP007593.1411	ENA|CP007593|CP007593.1411	-	ENA|CP007593|CP007593.1:747790-748927	q1	q2	OK	2317.37	3204.86	0.46777	1.19033	0.03725	0.298416	no	0.218809
ENA|CP007593|CP007593.1.395	ENA|CP007593|CP007593.1.395	yrrK	ENA|CP007593|CP007593.1:191492-191912	q1	q2	OK	2472.18	1788.16	-0.467309	-1.04043	0.0621	0.38718	no	0.218378
ENA|CP007593|CP007593.1.4462	ENA|CP007593|CP007593.1.4462	bag_1	ENA|CP007593|CP007593.1:2170123-2171443	q1	q2	OK	4820.94	3489.12	-0.46645	-1.14815	0.0438	0.330575	no	0.217576
ENA|CP007593|CP007593.1.2463	ENA|CP007593|CP007593.1.2463	-	ENA|CP007593|CP007593.1:1248971-1249163	q1	q2	OK	404.033	557.506	0.464515	0.688204	0.2333	0.723407	no	0.215774
ENA|CP007593|CP007593.1.544	ENA|CP007593|CP007593.1.544	mtlR	ENA|CP007593|CP007593.1:253299-255255	q1	q2	OK	1.6107	2.22213	0.464255	0.584854	0.316	0.804874	no	0.215533
ENA|CP007593|CP007593.1.3215	ENA|CP007593|CP007593.1.3215	-	ENA|CP007593|CP007593.1:1616760-1618246	q1	q2	OK	58.8837	81.2052	0.463704	0.260362	0.7346	0.963981	no	0.215021
ENA|CP007593|CP007593.1.4134	ENA|CP007593|CP007593.1.4134	ansB	ENA|CP007593|CP007593.1:2027042-2028005	q1	q2	OK	74.0434	53.6953	-0.463575	-0.813766	0.15145	0.61184	no	0.214902
ENA|CP007593|CP007593.1.4586	ENA|CP007593|CP007593.1.4586	clpC_2	ENA|CP007593|CP007593.1:2238845-2241278	q1	q2	OK	703.133	509.945	-0.463455	-1.16062	0.0452	0.333259	no	0.214791
ENA|CP007593|CP007593.1592	ENA|CP007593|CP007593.1592	ezrA	ENA|CP007593|CP007593.1:831471-833199	q1	q2	OK	585.17	804.536	0.4593	1.12975	0.0455	0.333259	no	0.210956
ENA|CP007593|CP007593.1.4637	ENA|CP007593|CP007593.1.4637	ecfT_2	ENA|CP007593|CP007593.1:2263461-2266442	q1	q2	OK	165.209	226.918	0.457877	0.422463	0.4617	0.89293	no	0.209651
ENA|CP007593|CP007593.1.2500	ENA|CP007593|CP007593.1.2500	pezA_3	ENA|CP007593|CP007593.1:1267564-1272579	q1	q2	OK	66.3984	91.098	0.456271	0.310834	0.5943	0.93301	no	0.208183
ENA|CP007593|CP007593.1789	ENA|CP007593|CP007593.1789	amyS	ENA|CP007593|CP007593.1:920516-921971	q1	q2	OK	46.5431	33.944	-0.455409	-0.795029	0.1516	0.61184	no	0.207397
ENA|CP007593|CP007593.1005	ENA|CP007593|CP007593.1005	rplGA	ENA|CP007593|CP007593.1:506334-506920	q1	q2	OK	149.674	109.264	-0.454007	-0.39026	0.50095	0.912351	no	0.206122
ENA|CP007593|CP007593.1.2996	ENA|CP007593|CP007593.1.2996	ply_2	ENA|CP007593|CP007593.1:1513036-1513549	q1	q2	OK	234.314	320.895	0.453658	0.851051	0.1431	0.598266	no	0.205806
ENA|CP007593|CP007593.1.2718	ENA|CP007593|CP007593.1.2718	spaP_1	ENA|CP007593|CP007593.1:1376126-1380422	q1	q2	OK	6.34214	4.6311	-0.453614	-0.727861	0.20325	0.697834	no	0.205766
ENA|CP007593|CP007593.1.4038	ENA|CP007593|CP007593.1.4038	-	ENA|CP007593|CP007593.1:1979202-1979502	q1	q2	OK	292.428	213.612	-0.453093	-0.73487	0.2062	0.70131	no	0.205293
ENA|CP007593|CP007593.1.3160	ENA|CP007593|CP007593.1.3160	def_2	ENA|CP007593|CP007593.1:1590743-1591154	q1	q2	OK	353.24	258.035	-0.453084	-0.817418	0.1524	0.61184	no	0.205285
ENA|CP007593|CP007593.1.4428	ENA|CP007593|CP007593.1.4428	-	ENA|CP007593|CP007593.1:2151507-2151654	q1	q2	OK	33.1213	45.3184	0.452338	2.52663	0.37105	0.84864	no	0.20461
ENA|CP007593|CP007593.1.2678	ENA|CP007593|CP007593.1.2678	-	ENA|CP007593|CP007593.1:1355142-1356438	q1	q2	NOTEST	0.970121	1.32691	0.451833	0	1	1	no	0.204153
ENA|CP007593|CP007593.1.34	ENA|CP007593|CP007593.1.34	-	ENA|CP007593|CP007593.1:8478-8739	q1	q2	OK	35.9216	49.0274	0.448735	0.573162	0.32445	0.812476	no	0.201363
ENA|CP007593|CP007593.1.2768	ENA|CP007593|CP007593.1.2768	-	ENA|CP007593|CP007593.1:1399897-1401783	q1	q2	OK	237.544	324.103	0.448254	0.952023	0.09755	0.483851	no	0.200932
ENA|CP007593|CP007593.1.2109	ENA|CP007593|CP007593.1.2109	yjjN	ENA|CP007593|CP007593.1:1067092-1068115	q1	q2	OK	355.89	261.063	-0.447032	-0.960529	0.09305	0.476549	no	0.199838
ENA|CP007593|CP007593.1.2387	ENA|CP007593|CP007593.1.2387	-	ENA|CP007593|CP007593.1:1216485-1217349	q1	q2	OK	320.463	436.755	0.446668	0.959771	0.08915	0.469858	no	0.199512
ENA|CP007593|CP007593.1.2512	ENA|CP007593|CP007593.1.2512	-	ENA|CP007593|CP007593.1:1278621-1279188	q1	q2	OK	90.2472	122.995	0.446648	0.734902	0.1892	0.67864	no	0.199494
ENA|CP007593|CP007593.1166	ENA|CP007593|CP007593.1166	-	ENA|CP007593|CP007593.1:599092-599551	q1	q2	OK	737.415	1004.92	0.446536	0.945526	0.1086	0.510598	no	0.199394
ENA|CP007593|CP007593.1.2405	ENA|CP007593|CP007593.1.2405	-	ENA|CP007593|CP007593.1:1225018-1225582	q1	q2	OK	84.0188	114.43	0.445687	0.747209	0.1951	0.687404	no	0.198637
ENA|CP007593|CP007593.1.3615	ENA|CP007593|CP007593.1.3615	pksG	ENA|CP007593|CP007593.1:1796069-1798516	q1	q2	OK	363.303	494.183	0.443869	0.716807	0.2145	0.712416	no	0.19702
ENA|CP007593|CP007593.1.3385	ENA|CP007593|CP007593.1.3385	-	ENA|CP007593|CP007593.1:1673704-1674856	q1	q2	OK	358.948	487.552	0.441779	1.00779	0.07525	0.418528	no	0.195169
ENA|CP007593|CP007593.1356	ENA|CP007593|CP007593.1356	moeZ_1	ENA|CP007593|CP007593.1:723537-724187	q1	q2	OK	807.626	1096.98	0.441779	0.671213	0.2513	0.733256	no	0.195169
ENA|CP007593|CP007593.1.2295	ENA|CP007593|CP007593.1.2295	dhaQ	ENA|CP007593|CP007593.1:1158532-1160049	q1	q2	OK	119.972	162.809	0.440475	0.802445	0.1621	0.628696	no	0.194018
ENA|CP007593|CP007593.1440	ENA|CP007593|CP007593.1440	-	ENA|CP007593|CP007593.1:759395-759767	q1	q2	OK	205.31	151.342	-0.439993	-0.467113	0.3704	0.84864	no	0.193594
ENA|CP007593|CP007593.1.4074	ENA|CP007593|CP007593.1.4074	murA1	ENA|CP007593|CP007593.1:1999483-2000948	q1	q2	OK	852.133	628.251	-0.439738	-1.02772	0.0729	0.414836	no	0.19337
ENA|CP007593|CP007593.1.2904	ENA|CP007593|CP007593.1.2904	lacC_2	ENA|CP007593|CP007593.1:1470964-1474562	q1	q2	OK	64.1181	86.9397	0.439284	0.442292	0.43915	0.883227	no	0.19297
ENA|CP007593|CP007593.1110	ENA|CP007593|CP007593.1110	fba	ENA|CP007593|CP007593.1:568411-569293	q1	q2	OK	1860.24	2521.5	0.438793	1.09637	0.059	0.378666	no	0.192539
ENA|CP007593|CP007593.1.2579	ENA|CP007593|CP007593.1.2579	-	ENA|CP007593|CP007593.1:1311449-1312074	q1	q2	OK	68.5624	92.8714	0.437817	0.676722	0.23385	0.723407	no	0.191684
ENA|CP007593|CP007593.1.639	ENA|CP007593|CP007593.1.639	agaC_2	ENA|CP007593|CP007593.1:304348-306226	q1	q2	OK	2.82234	2.08365	-0.437775	-0.255057	0.687	0.942735	no	0.191647
ENA|CP007593|CP007593.1.3926	ENA|CP007593|CP007593.1.3926	-	ENA|CP007593|CP007593.1:1942215-1942289	q1	q2	OK	11831.9	16023.3	0.437497	323.875	0.6442	0.93301	no	0.191404
ENA|CP007593|CP007593.1015	ENA|CP007593|CP007593.1015	-	ENA|CP007593|CP007593.1:511393-511576	q1	q2	OK	8.05563	5.9489	-0.437375	-0.805719	0.6391	0.93301	no	0.191297
ENA|CP007593|CP007593.1.4673	ENA|CP007593|CP007593.1.4673	-	ENA|CP007593|CP007593.1:2282383-2282457	q1	q2	OK	12179.3	9000.14	-0.43641	-0.323026	0.4037	0.865544	no	0.190454
ENA|CP007593|CP007593.1.2674	ENA|CP007593|CP007593.1.2674	-	ENA|CP007593|CP007593.1:1352528-1354564	q1	q2	NOTEST	0.719346	0.973032	0.435801	0	1	1	no	0.189923
ENA|CP007593|CP007593.1.3589	ENA|CP007593|CP007593.1.3589	nrdR	ENA|CP007593|CP007593.1:1783410-1783884	q1	q2	OK	452.585	334.607	-0.435719	-0.850265	0.1461	0.603768	no	0.189851
ENA|CP007593|CP007593.1.4564	ENA|CP007593|CP007593.1.4564	glpK	ENA|CP007593|CP007593.1:2225376-2226885	q1	q2	OK	6.63493	8.96198	0.433736	0.639682	0.26095	0.73953	no	0.188127
ENA|CP007593|CP007593.1210	ENA|CP007593|CP007593.1210	ltrA_1	ENA|CP007593|CP007593.1:618480-620403	q1	q2	OK	4.97578	6.71997	0.433531	0.640082	0.26035	0.739291	no	0.187949
ENA|CP007593|CP007593.1570	ENA|CP007593|CP007593.1570	-	ENA|CP007593|CP007593.1:816377-818140	q1	q2	OK	196.492	265.305	0.433177	0.457926	0.41865	0.873323	no	0.187642
ENA|CP007593|CP007593.1.4292	ENA|CP007593|CP007593.1.4292	norM_2	ENA|CP007593|CP007593.1:2090919-2092200	q1	q2	OK	270.068	200.031	-0.433095	-0.934592	0.1033	0.500447	no	0.187571
ENA|CP007593|CP007593.1.2597	ENA|CP007593|CP007593.1.2597	nudF	ENA|CP007593|CP007593.1:1317500-1318046	q1	q2	OK	424.71	573.285	0.432776	0.896573	0.11695	0.528927	no	0.187295
ENA|CP007593|CP007593.1.3623	ENA|CP007593|CP007593.1.3623	yjjP	ENA|CP007593|CP007593.1:1800137-1800896	q1	q2	OK	172.251	232.278	0.431343	0.852051	0.1344	0.577035	no	0.186057
ENA|CP007593|CP007593.1.3405	ENA|CP007593|CP007593.1.3405	trmK	ENA|CP007593|CP007593.1:1681023-1682485	q1	q2	OK	152.973	113.456	-0.431135	-0.542123	0.34865	0.830555	no	0.185877
ENA|CP007593|CP007593.1326	ENA|CP007593|CP007593.1326	iga_2	ENA|CP007593|CP007593.1:704885-710822	q1	q2	OK	1084.07	804.143	-0.430929	-1.05187	0.0648	0.397414	no	0.1857
ENA|CP007593|CP007593.1270	ENA|CP007593|CP007593.1270	-	ENA|CP007593|CP007593.1:674374-674941	q1	q2	OK	186.724	251.606	0.430264	0.802914	0.16425	0.628696	no	0.185127
ENA|CP007593|CP007593.1.2776	ENA|CP007593|CP007593.1.2776	-	ENA|CP007593|CP007593.1:1402619-1405057	q1	q2	OK	157.251	211.869	0.430103	0.732601	0.2035	0.697834	no	0.184989
ENA|CP007593|CP007593.1.4222	ENA|CP007593|CP007593.1.4222	tkt_1	ENA|CP007593|CP007593.1:2060998-2062975	q1	q2	OK	916.23	680.527	-0.429056	-1.08265	0.05855	0.378666	no	0.184089
ENA|CP007593|CP007593.1740	ENA|CP007593|CP007593.1740	yutF	ENA|CP007593|CP007593.1:895787-897168	q1	q2	OK	388.09	288.353	-0.428553	-0.811937	0.15785	0.62186	no	0.183658
ENA|CP007593|CP007593.1910	ENA|CP007593|CP007593.1910	-	ENA|CP007593|CP007593.1:979245-979599	q1	q2	NOTEST	0.261563	0.351822	0.427688	0	1	1	no	0.182917
ENA|CP007593|CP007593.1144	ENA|CP007593|CP007593.1144	-	ENA|CP007593|CP007593.1:588264-588843	q1	q2	OK	111.824	150.195	0.425615	0.74585	0.1966	0.687795	no	0.181148
ENA|CP007593|CP007593.1.3555	ENA|CP007593|CP007593.1.3555	axeA	ENA|CP007593|CP007593.1:1766231-1767188	q1	q2	OK	234.543	314.874	0.424921	0.891897	0.1111	0.517264	no	0.180558
ENA|CP007593|CP007593.1.3938	ENA|CP007593|CP007593.1.3938	-	ENA|CP007593|CP007593.1:1942740-1942813	q1	q2	OK	400288	537351	0.424828	0.66773	0.291	0.778024	no	0.180479
ENA|CP007593|CP007593.1.4144	ENA|CP007593|CP007593.1.4144	yxlF_4	ENA|CP007593|CP007593.1:2032215-2033469	q1	q2	OK	21.5499	16.0584	-0.424355	-0.623201	0.27345	0.759937	no	0.180077
ENA|CP007593|CP007593.1.2287	ENA|CP007593|CP007593.1.2287	-	ENA|CP007593|CP007593.1:1155353-1157681	q1	q2	OK	35.6241	26.5534	-0.423955	-0.415645	0.4749	0.899612	no	0.179738
ENA|CP007593|CP007593.1.538	ENA|CP007593|CP007593.1.538	gmuD_1	ENA|CP007593|CP007593.1:247681-249061	q1	q2	OK	103.247	76.9857	-0.423432	-0.827507	0.1476	0.604738	no	0.179295
ENA|CP007593|CP007593.1.627	ENA|CP007593|CP007593.1.627	kdgK	ENA|CP007593|CP007593.1:299417-300419	q1	q2	OK	3.66976	2.73891	-0.422082	-0.499582	0.39515	0.864719	no	0.178153
ENA|CP007593|CP007593.1.2163	ENA|CP007593|CP007593.1.2163	artM_1	ENA|CP007593|CP007593.1:1097244-1100150	q1	q2	OK	922.868	688.868	-0.421897	-0.684195	0.23575	0.723407	no	0.177997
ENA|CP007593|CP007593.1.3253	ENA|CP007593|CP007593.1.3253	-	ENA|CP007593|CP007593.1:1628733-1629532	q1	q2	OK	124.406	166.471	0.420214	0.595178	0.27075	0.755361	no	0.17658
ENA|CP007593|CP007593.1294	ENA|CP007593|CP007593.1294	-	ENA|CP007593|CP007593.1:684708-685088	q1	q2	OK	2134.56	2852.37	0.418223	0.222544	0.69855	0.953317	no	0.17491
ENA|CP007593|CP007593.1.3221	ENA|CP007593|CP007593.1.3221	-	ENA|CP007593|CP007593.1:1616760-1618246	q1	q2	OK	96.3194	128.571	0.416669	0.2366	0.6552	0.93301	no	0.173613
ENA|CP007593|CP007593.1.4118	ENA|CP007593|CP007593.1.4118	rnmV	ENA|CP007593|CP007593.1:2020244-2021578	q1	q2	OK	181.803	242.573	0.416043	0.482166	0.39915	0.864719	no	0.173092
ENA|CP007593|CP007593.1.2589	ENA|CP007593|CP007593.1.2589	polC_2	ENA|CP007593|CP007593.1:1315209-1315800	q1	q2	OK	129.396	172.624	0.415838	0.750177	0.18785	0.676826	no	0.172921
ENA|CP007593|CP007593.1.3521	ENA|CP007593|CP007593.1.3521	lacF_2	ENA|CP007593|CP007593.1:1744484-1745372	q1	q2	OK	34.9036	46.5555	0.415576	0.668131	0.2384	0.724292	no	0.172703
ENA|CP007593|CP007593.1.963	ENA|CP007593|CP007593.1.963	-	ENA|CP007593|CP007593.1:491525-492264	q1	q2	OK	451.763	338.738	-0.415398	-0.214538	0.7441	0.966101	no	0.172555
ENA|CP007593|CP007593.1.2778	ENA|CP007593|CP007593.1.2778	bspRIM	ENA|CP007593|CP007593.1:1405059-1406115	q1	q2	OK	239.909	319.866	0.414982	0.892824	0.1184	0.528927	no	0.17221
ENA|CP007593|CP007593.1.3515	ENA|CP007593|CP007593.1.3515	-	ENA|CP007593|CP007593.1:1742294-1742939	q1	q2	OK	26.6014	35.4625	0.41479	0.62331	0.27745	0.765122	no	0.172051
ENA|CP007593|CP007593.1186	ENA|CP007593|CP007593.1186	-	ENA|CP007593|CP007593.1:605743-607511	q1	q2	OK	4.34003	5.78485	0.414572	0.260327	0.64715	0.93301	no	0.17187
ENA|CP007593|CP007593.1.971	ENA|CP007593|CP007593.1.971	lcnD_2	ENA|CP007593|CP007593.1:493871-495233	q1	q2	OK	7.20205	5.40849	-0.413182	-0.590568	0.2936	0.778024	no	0.170719
ENA|CP007593|CP007593.1.3219	ENA|CP007593|CP007593.1.3219	-	ENA|CP007593|CP007593.1:1616760-1618246	q1	q2	OK	86.2734	114.71	0.411005	0.24166	0.6729	0.936203	no	0.168925
ENA|CP007593|CP007593.1.645	ENA|CP007593|CP007593.1.645	-	ENA|CP007593|CP007593.1:306247-308149	q1	q2	OK	1.41795	1.06657	-0.410834	-0.474147	0.4081	0.871754	no	0.168785
ENA|CP007593|CP007593.1.3619	ENA|CP007593|CP007593.1.3619	-	ENA|CP007593|CP007593.1:1799000-1799390	q1	q2	OK	74.1384	98.559	0.410767	0.639149	0.2523	0.733256	no	0.16873
ENA|CP007593|CP007593.1088	ENA|CP007593|CP007593.1088	lrp	ENA|CP007593|CP007593.1:550141-551026	q1	q2	OK	500.46	664.777	0.409617	0.940434	0.10135	0.494584	no	0.167786
ENA|CP007593|CP007593.1.3327	ENA|CP007593|CP007593.1.3327	-	ENA|CP007593|CP007593.1:1645512-1648285	q1	q2	OK	323.688	243.689	-0.409564	-0.570293	0.3215	0.812476	no	0.167743
ENA|CP007593|CP007593.1.827	ENA|CP007593|CP007593.1.827	gutB	ENA|CP007593|CP007593.1:416594-417638	q1	q2	OK	43.5853	57.8729	0.409046	0.706171	0.2171	0.712416	no	0.167319
ENA|CP007593|CP007593.1.2127	ENA|CP007593|CP007593.1.2127	-	ENA|CP007593|CP007593.1:1077044-1077701	q1	q2	OK	160.05	120.659	-0.407578	-0.737198	0.2018	0.697834	no	0.16612
ENA|CP007593|CP007593.1.4262	ENA|CP007593|CP007593.1.4262	-	ENA|CP007593|CP007593.1:2076828-2078632	q1	q2	OK	22.1404	16.7311	-0.404145	-0.290611	0.59445	0.93301	no	0.163333
ENA|CP007593|CP007593.1.3239	ENA|CP007593|CP007593.1.3239	-	ENA|CP007593|CP007593.1:1625155-1625550	q1	q2	OK	1519.42	2010.52	0.404054	0.848001	0.12795	0.559391	no	0.16326
ENA|CP007593|CP007593.1.4364	ENA|CP007593|CP007593.1.4364	pgi	ENA|CP007593|CP007593.1:2115519-2116869	q1	q2	OK	2036.41	2692.86	0.403109	1.02323	0.074	0.416141	no	0.162497
ENA|CP007593|CP007593.1.3848	ENA|CP007593|CP007593.1.3848	pepA_2	ENA|CP007593|CP007593.1:1905046-1906111	q1	q2	OK	791.755	598.774	-0.403042	-0.962406	0.0894	0.469858	no	0.162443
ENA|CP007593|CP007593.1831	ENA|CP007593|CP007593.1831	thrB	ENA|CP007593|CP007593.1:943658-944528	q1	q2	OK	707.311	535.316	-0.401954	-0.900507	0.1073	0.506145	no	0.161567
ENA|CP007593|CP007593.1.4450	ENA|CP007593|CP007593.1.4450	-	ENA|CP007593|CP007593.1:2167297-2167528	q1	q2	OK	17815	23517.1	0.400614	1.00044	0.0885	0.469858	no	0.160492
ENA|CP007593|CP007593.1.4356	ENA|CP007593|CP007593.1.4356	-	ENA|CP007593|CP007593.1:2111265-2111337	q1	q2	OK	32298.8	42603	0.399472	0.487621	0.5985	0.93301	no	0.159578
ENA|CP007593|CP007593.1.865	ENA|CP007593|CP007593.1.865	uppP	ENA|CP007593|CP007593.1:438651-439497	q1	q2	OK	563.263	427.159	-0.399035	-0.888985	0.11545	0.528927	no	0.159229
ENA|CP007593|CP007593.1.2660	ENA|CP007593|CP007593.1.2660	-	ENA|CP007593|CP007593.1:1346883-1347708	q1	q2	OK	25.2174	19.1289	-0.398671	-0.600494	0.28855	0.776324	no	0.158939
ENA|CP007593|CP007593.1660	ENA|CP007593|CP007593.1660	pbpX_2	ENA|CP007593|CP007593.1:861239-862897	q1	q2	OK	282.51	372.154	0.397598	0.624893	0.2749	0.762489	no	0.158084
ENA|CP007593|CP007593.1.2301	ENA|CP007593|CP007593.1.2301	dhaL	ENA|CP007593|CP007593.1:1161213-1162163	q1	q2	OK	104.158	137.2	0.397505	0.435733	0.4569	0.89293	no	0.15801
ENA|CP007593|CP007593.1.68	ENA|CP007593|CP007593.1.68	hpt	ENA|CP007593|CP007593.1:22401-22944	q1	q2	OK	1319.83	1738.22	0.397257	0.926844	0.10605	0.506145	no	0.157813
ENA|CP007593|CP007593.1650	ENA|CP007593|CP007593.1650	capA_1	ENA|CP007593|CP007593.1:858612-859116	q1	q2	OK	20.9996	27.6549	0.397171	0.572743	0.325	0.812476	no	0.157745
ENA|CP007593|CP007593.1.4274	ENA|CP007593|CP007593.1.4274	nagA	ENA|CP007593|CP007593.1:2082350-2083502	q1	q2	OK	602.47	457.841	-0.396041	-0.926274	0.10685	0.506145	no	0.156848
ENA|CP007593|CP007593.1.2816	ENA|CP007593|CP007593.1.2816	nspC	ENA|CP007593|CP007593.1:1421523-1425849	q1	q2	OK	87.6755	66.6305	-0.39599	-0.4379	0.4458	0.884596	no	0.156808
ENA|CP007593|CP007593.1108	ENA|CP007593|CP007593.1108	hssS	ENA|CP007593|CP007593.1:566289-568271	q1	q2	OK	81.7538	107.51	0.395109	0.658631	0.25615	0.73611	no	0.156111
ENA|CP007593|CP007593.1837	ENA|CP007593|CP007593.1837	-	ENA|CP007593|CP007593.1:947546-949295	q1	q2	OK	393.563	299.466	-0.394204	-0.905169	0.117	0.528927	no	0.155397
ENA|CP007593|CP007593.1.2690	ENA|CP007593|CP007593.1.2690	-	ENA|CP007593|CP007593.1:1361396-1363777	q1	q2	OK	7.4843	5.69519	-0.394124	-0.426199	0.4573	0.89293	no	0.155334
ENA|CP007593|CP007593.1.2447	ENA|CP007593|CP007593.1.2447	-	ENA|CP007593|CP007593.1:1241709-1243531	q1	q2	OK	463.746	609.333	0.393897	0.873726	0.1269	0.556497	no	0.155155
ENA|CP007593|CP007593.1602	ENA|CP007593|CP007593.1602	xynD	ENA|CP007593|CP007593.1:837678-839121	q1	q2	OK	1669.74	2192.86	0.393195	0.990606	0.08505	0.458503	no	0.154602
ENA|CP007593|CP007593.1.2992	ENA|CP007593|CP007593.1.2992	-	ENA|CP007593|CP007593.1:1511121-1511646	q1	q2	OK	363.889	277.133	-0.392921	-0.766504	0.18685	0.676623	no	0.154387
ENA|CP007593|CP007593.1.4502	ENA|CP007593|CP007593.1.4502	-	ENA|CP007593|CP007593.1:2187815-2188647	q1	q2	OK	1539.96	2021.79	0.392737	0.380942	0.51015	0.912351	no	0.154242
ENA|CP007593|CP007593.1748	ENA|CP007593|CP007593.1748	-	ENA|CP007593|CP007593.1:899430-900873	q1	q2	OK	197.697	150.588	-0.39268	-0.161558	0.854	0.975814	no	0.154198
ENA|CP007593|CP007593.1.4224	ENA|CP007593|CP007593.1.4224	ulaG	ENA|CP007593|CP007593.1:2063088-2064180	q1	q2	OK	7.16996	5.46591	-0.391503	-0.550225	0.34505	0.830555	no	0.153275
ENA|CP007593|CP007593.1.4667	ENA|CP007593|CP007593.1.4667	-	ENA|CP007593|CP007593.1:2280163-2280844	q1	q2	OK	15.1593	11.5599	-0.391081	-0.558571	0.33245	0.819025	no	0.152944
ENA|CP007593|CP007593.1.3285	ENA|CP007593|CP007593.1.3285	-	ENA|CP007593|CP007593.1:1637647-1638299	q1	q2	OK	215.225	282.128	0.390503	0.382263	0.4476	0.884596	no	0.152493
ENA|CP007593|CP007593.1152	ENA|CP007593|CP007593.1152	-	ENA|CP007593|CP007593.1:591922-592393	q1	q2	OK	233.778	306.276	0.389697	0.707307	0.2199	0.714891	no	0.151864
ENA|CP007593|CP007593.1.4681	ENA|CP007593|CP007593.1.4681	comC1	ENA|CP007593|CP007593.1:2284680-2284806	q1	q2	NOTEST	21.8677	28.6453	0.389496	0	1	1	no	0.151707
ENA|CP007593|CP007593.1.4220	ENA|CP007593|CP007593.1.4220	-	ENA|CP007593|CP007593.1:2060582-2060882	q1	q2	OK	6542.62	8568.1	0.389107	0.934825	0.1106	0.516614	no	0.151404
ENA|CP007593|CP007593.1.2924	ENA|CP007593|CP007593.1.2924	-	ENA|CP007593|CP007593.1:1483081-1483852	q1	q2	OK	737.641	563.496	-0.388515	-0.880231	0.11815	0.528927	no	0.150944
ENA|CP007593|CP007593.1.2704	ENA|CP007593|CP007593.1.2704	-	ENA|CP007593|CP007593.1:1368499-1371187	q1	q2	OK	2.36839	3.09972	0.388234	0.559998	0.33255	0.819025	no	0.150726
ENA|CP007593|CP007593.1.3411	ENA|CP007593|CP007593.1.3411	-	ENA|CP007593|CP007593.1:1686097-1686712	q1	q2	OK	3910.05	5114.24	0.387334	0.985396	0.09085	0.472025	no	0.150028
ENA|CP007593|CP007593.1817	ENA|CP007593|CP007593.1817	-	ENA|CP007593|CP007593.1:935853-937783	q1	q2	OK	335.195	256.278	-0.387289	-0.594219	0.3054	0.793376	no	0.149993
ENA|CP007593|CP007593.1.4568	ENA|CP007593|CP007593.1.4568	hslO	ENA|CP007593|CP007593.1:2228635-2230475	q1	q2	OK	459.342	600.64	0.386933	0.764008	0.1834	0.67237	no	0.149717
ENA|CP007593|CP007593.1.3008	ENA|CP007593|CP007593.1.3008	rpiA	ENA|CP007593|CP007593.1:1518271-1518955	q1	q2	OK	245.863	321.169	0.385478	0.774313	0.18615	0.675795	no	0.148593
ENA|CP007593|CP007593.1.300	ENA|CP007593|CP007593.1.300	-	ENA|CP007593|CP007593.1:147601-147835	q1	q2	OK	277.447	212.427	-0.385248	-0.570733	0.3149	0.803499	no	0.148416
ENA|CP007593|CP007593.1.4098	ENA|CP007593|CP007593.1.4098	yhaM	ENA|CP007593|CP007593.1:2010666-2012854	q1	q2	OK	519.501	678.407	0.385025	0.678391	0.2395	0.724563	no	0.148244
ENA|CP007593|CP007593.1.2044	ENA|CP007593|CP007593.1.2044	-	ENA|CP007593|CP007593.1:1032249-1032417	q1	q2	OK	15.7305	20.538	0.384735	1.02079	0.7385	0.963981	no	0.148021
ENA|CP007593|CP007593.1.4012	ENA|CP007593|CP007593.1.4012	-	ENA|CP007593|CP007593.1:1969363-1970375	q1	q2	OK	663.239	865.718	0.384367	0.722742	0.2215	0.717	no	0.147738
ENA|CP007593|CP007593.1.2263	ENA|CP007593|CP007593.1.2263	licT_2	ENA|CP007593|CP007593.1:1142706-1143543	q1	q2	OK	8.69565	11.3472	0.383972	0.54443	0.3453	0.830555	no	0.147434
ENA|CP007593|CP007593.1.4444	ENA|CP007593|CP007593.1.4444	malR	ENA|CP007593|CP007593.1:2163030-2164017	q1	q2	OK	127.877	98.0152	-0.383684	-0.733302	0.19345	0.687404	no	0.147213
ENA|CP007593|CP007593.1286	ENA|CP007593|CP007593.1286	-	ENA|CP007593|CP007593.1:682068-683400	q1	q2	OK	3091.42	2370.91	-0.382827	-0.971573	0.0869	0.46498	no	0.146557
ENA|CP007593|CP007593.1.4014	ENA|CP007593|CP007593.1.4014	-	ENA|CP007593|CP007593.1:1970387-1970846	q1	q2	OK	772.494	1006.92	0.382355	0.810656	0.16805	0.630847	no	0.146195
ENA|CP007593|CP007593.1.3707	ENA|CP007593|CP007593.1.3707	prmA	ENA|CP007593|CP007593.1:1841387-1842341	q1	q2	OK	331.008	254.029	-0.381874	-0.800816	0.1569	0.621532	no	0.145828
ENA|CP007593|CP007593.1.2744	ENA|CP007593|CP007593.1.2744	comEA	ENA|CP007593|CP007593.1:1388519-1391394	q1	q2	OK	13.3014	10.2149	-0.380898	-0.315758	0.57565	0.931615	no	0.145083
ENA|CP007593|CP007593.1.2696	ENA|CP007593|CP007593.1.2696	-	ENA|CP007593|CP007593.1:1364920-1365601	q1	q2	OK	3.60964	4.69828	0.380276	0.46009	0.4285	0.880328	no	0.14461
ENA|CP007593|CP007593.1.2494	ENA|CP007593|CP007593.1.2494	-	ENA|CP007593|CP007593.1:1267564-1272579	q1	q2	OK	23.5599	30.6403	0.379098	0.542515	0.35195	0.831437	no	0.143715
ENA|CP007593|CP007593.1.903	ENA|CP007593|CP007593.1.903	-	ENA|CP007593|CP007593.1:456666-457056	q1	q2	OK	612.149	795.995	0.378876	0.736757	0.1941	0.687404	no	0.143547
ENA|CP007593|CP007593.1.568	ENA|CP007593|CP007593.1.568	yafQ	ENA|CP007593|CP007593.1:272193-272728	q1	q2	OK	222.865	289.702	0.378399	0.209686	0.7134	0.959197	no	0.143186
ENA|CP007593|CP007593.1.324	ENA|CP007593|CP007593.1.324	ygaZ	ENA|CP007593|CP007593.1:158132-158762	q1	q2	OK	193.798	149.133	-0.377949	-0.678178	0.23835	0.724292	no	0.142845
ENA|CP007593|CP007593.1.4346	ENA|CP007593|CP007593.1.4346	-	ENA|CP007593|CP007593.1:2106049-2106122	q1	q2	OK	247135	190241	-0.377466	-0.508179	0.3962	0.864719	no	0.142481
ENA|CP007593|CP007593.1.548	ENA|CP007593|CP007593.1.548	mtlD	ENA|CP007593|CP007593.1:255755-256892	q1	q2	OK	2.52239	3.27603	0.377156	0.463862	0.4197	0.873512	no	0.142247
ENA|CP007593|CP007593.1.2774	ENA|CP007593|CP007593.1.2774	haeIIIM	ENA|CP007593|CP007593.1:1402619-1405057	q1	q2	OK	187.075	242.753	0.375871	0.573686	0.32015	0.812476	no	0.141279
ENA|CP007593|CP007593.1.2684	ENA|CP007593|CP007593.1.2684	-	ENA|CP007593|CP007593.1:1360159-1360633	q1	q2	OK	96.4338	125.04	0.374783	0.589176	0.3284	0.81475	no	0.140462
ENA|CP007593|CP007593.1.4208	ENA|CP007593|CP007593.1.4208	licC_2	ENA|CP007593|CP007593.1:2053910-2055206	q1	q2	OK	241.633	186.385	-0.374536	-0.772703	0.1815	0.669077	no	0.140277
ENA|CP007593|CP007593.1.4280	ENA|CP007593|CP007593.1.4280	-	ENA|CP007593|CP007593.1:2086778-2087702	q1	q2	OK	264.346	342.668	0.374381	0.799055	0.1647	0.628696	no	0.140161
ENA|CP007593|CP007593.1.2672	ENA|CP007593|CP007593.1.2672	-	ENA|CP007593|CP007593.1:1352528-1354564	q1	q2	OK	1.12079	1.45202	0.373544	0.427919	0.45855	0.89293	no	0.139535
ENA|CP007593|CP007593.1.4328	ENA|CP007593|CP007593.1.4328	-	ENA|CP007593|CP007593.1:2105192-2105266	q1	q2	OK	139987	108212	-0.371426	-0.441263	0.44495	0.884596	no	0.137957
ENA|CP007593|CP007593.1.3032	ENA|CP007593|CP007593.1.3032	-	ENA|CP007593|CP007593.1:1528801-1529308	q1	q2	OK	169.282	218.962	0.371252	0.668089	0.2321	0.723407	no	0.137828
ENA|CP007593|CP007593.1835	ENA|CP007593|CP007593.1835	bmrA	ENA|CP007593|CP007593.1:945820-947545	q1	q2	OK	273.37	211.406	-0.370839	-0.820782	0.139	0.591472	no	0.137522
ENA|CP007593|CP007593.1.3034	ENA|CP007593|CP007593.1.3034	tuf	ENA|CP007593|CP007593.1:1529691-1530888	q1	q2	OK	9041.94	6993.92	-0.370531	-0.907307	0.1205	0.536637	no	0.137293
ENA|CP007593|CP007593.1.2846	ENA|CP007593|CP007593.1.2846	-	ENA|CP007593|CP007593.1:1438098-1438815	q1	q2	OK	241.486	186.823	-0.370267	-0.711107	0.2257	0.72195	no	0.137098
ENA|CP007593|CP007593.1.4146	ENA|CP007593|CP007593.1.4146	-	ENA|CP007593|CP007593.1:2032215-2033469	q1	q2	OK	16.0745	20.7719	0.369861	0.093048	0.85445	0.975814	no	0.136797
ENA|CP007593|CP007593.1168	ENA|CP007593|CP007593.1168	-	ENA|CP007593|CP007593.1:599563-600575	q1	q2	OK	698.873	902.446	0.368811	0.702009	0.2333	0.723407	no	0.136022
ENA|CP007593|CP007593.1.757	ENA|CP007593|CP007593.1.757	-	ENA|CP007593|CP007593.1:363191-364039	q1	q2	OK	904.379	1167.69	0.368655	0.65434	0.2586	0.737241	no	0.135907
ENA|CP007593|CP007593.1.2327	ENA|CP007593|CP007593.1.2327	bfmBAB_2	ENA|CP007593|CP007593.1:1170298-1171266	q1	q2	OK	213.523	165.402	-0.368415	-0.557536	0.33755	0.826018	no	0.13573
ENA|CP007593|CP007593.1096	ENA|CP007593|CP007593.1096	-	ENA|CP007593|CP007593.1:554139-554829	q1	q2	OK	556.728	718.647	0.368311	0.811299	0.16325	0.628696	no	0.135653
ENA|CP007593|CP007593.1746	ENA|CP007593|CP007593.1746	spxA_2	ENA|CP007593|CP007593.1:899430-900873	q1	q2	OK	935.24	1207.17	0.36822	0.565427	0.3413	0.829463	no	0.135586
ENA|CP007593|CP007593.1312	ENA|CP007593|CP007593.1312	-	ENA|CP007593|CP007593.1:697820-698681	q1	q2	OK	111.095	143.393	0.368186	0.692687	0.23	0.723407	no	0.135561
ENA|CP007593|CP007593.1.3040	ENA|CP007593|CP007593.1.3040	-	ENA|CP007593|CP007593.1:1534856-1535887	q1	q2	OK	13.6065	17.561	0.368076	0.374002	0.51195	0.912351	no	0.13548
ENA|CP007593|CP007593.1.3307	ENA|CP007593|CP007593.1.3307	-	ENA|CP007593|CP007593.1:1641093-1641285	q1	q2	OK	157.587	122.19	-0.367022	-0.323081	0.50345	0.912351	no	0.134705
ENA|CP007593|CP007593.1.2534	ENA|CP007593|CP007593.1.2534	xylH	ENA|CP007593|CP007593.1:1288495-1288678	q1	q2	OK	9607.17	12379	0.365711	0.731779	0.20785	0.70131	no	0.133745
ENA|CP007593|CP007593.1.2074	ENA|CP007593|CP007593.1.2074	-	ENA|CP007593|CP007593.1:1047109-1047670	q1	q2	OK	726.097	563.862	-0.364822	-0.782727	0.1752	0.653122	no	0.133095
ENA|CP007593|CP007593.1.3323	ENA|CP007593|CP007593.1.3323	xerD_2	ENA|CP007593|CP007593.1:1644297-1645425	q1	q2	OK	112.716	87.5375	-0.364717	-0.692227	0.22965	0.723407	no	0.133018
ENA|CP007593|CP007593.1.2133	ENA|CP007593|CP007593.1.2133	-	ENA|CP007593|CP007593.1:1078825-1080129	q1	q2	OK	66.0727	51.326	-0.364364	-0.165086	0.85415	0.975814	no	0.132761
ENA|CP007593|CP007593.1.3591	ENA|CP007593|CP007593.1.3591	ytrA	ENA|CP007593|CP007593.1:1784023-1784389	q1	q2	OK	132.158	169.807	0.361633	0.563398	0.3261	0.812476	no	0.130778
ENA|CP007593|CP007593.1.4460	ENA|CP007593|CP007593.1.4460	-	ENA|CP007593|CP007593.1:2169348-2169663	q1	q2	OK	168.224	215.876	0.359822	0.573303	0.3279	0.81475	no	0.129472
ENA|CP007593|CP007593.1774	ENA|CP007593|CP007593.1774	murB	ENA|CP007593|CP007593.1:911680-912586	q1	q2	OK	212.666	272.842	0.359476	0.747184	0.19425	0.687404	no	0.129223
ENA|CP007593|CP007593.1.2431	ENA|CP007593|CP007593.1.2431	-	ENA|CP007593|CP007593.1:1234808-1235015	q1	q2	OK	3713.92	4763.65	0.359123	0.724855	0.22035	0.714891	no	0.128969
ENA|CP007593|CP007593.1.3078	ENA|CP007593|CP007593.1.3078	atpF	ENA|CP007593|CP007593.1:1552991-1554022	q1	q2	OK	1691.01	2168.57	0.358863	0.72331	0.2077	0.70131	no	0.128783
ENA|CP007593|CP007593.1.3731	ENA|CP007593|CP007593.1.3731	acpB	ENA|CP007593|CP007593.1:1849553-1851026	q1	q2	OK	70.4312	90.3163	0.358772	0.672839	0.24355	0.725114	no	0.128717
ENA|CP007593|CP007593.1827	ENA|CP007593|CP007593.1827	mecA	ENA|CP007593|CP007593.1:941482-942220	q1	q2	OK	1652.34	1288.82	-0.358465	-0.866421	0.13375	0.575968	no	0.128497
ENA|CP007593|CP007593.1.2425	ENA|CP007593|CP007593.1.2425	prs2	ENA|CP007593|CP007593.1:1232364-1233324	q1	q2	OK	196.003	152.914	-0.358157	-0.720704	0.21255	0.71033	no	0.128276
ENA|CP007593|CP007593.1656	ENA|CP007593|CP007593.1656	-	ENA|CP007593|CP007593.1:860520-861156	q1	q2	OK	42.4076	54.3011	0.356659	0.568774	0.3178	0.808023	no	0.127206
ENA|CP007593|CP007593.1.2461	ENA|CP007593|CP007593.1.2461	-	ENA|CP007593|CP007593.1:1248778-1248913	q1	q2	OK	2399.11	3065.94	0.353827	0.529586	0.36935	0.84864	no	0.125194
ENA|CP007593|CP007593.1314	ENA|CP007593|CP007593.1314	dsbD_1	ENA|CP007593|CP007593.1:698891-699602	q1	q2	OK	32.3864	41.3306	0.351822	0.552889	0.3452	0.830555	no	0.123779
ENA|CP007593|CP007593.1.536	ENA|CP007593|CP007593.1.536	proS	ENA|CP007593|CP007593.1:245729-247583	q1	q2	OK	864.735	677.829	-0.351336	-0.87579	0.12665	0.556497	no	0.123437
ENA|CP007593|CP007593.1.2928	ENA|CP007593|CP007593.1.2928	dnaX_2	ENA|CP007593|CP007593.1:1484223-1486376	q1	q2	OK	245.031	312.489	0.350839	0.650052	0.2593	0.73777	no	0.123088
ENA|CP007593|CP007593.1.3353	ENA|CP007593|CP007593.1.3353	rebM	ENA|CP007593|CP007593.1:1657217-1657976	q1	q2	OK	362.286	461.866	0.350348	0.749144	0.2034	0.697834	no	0.122744
ENA|CP007593|CP007593.1.72	ENA|CP007593|CP007593.1.72	-	ENA|CP007593|CP007593.1:25039-25519	q1	q2	OK	45.5598	35.7396	-0.350239	-0.526598	0.3674	0.84864	no	0.122667
ENA|CP007593|CP007593.1.3713	ENA|CP007593|CP007593.1.3713	-	ENA|CP007593|CP007593.1:1843991-1844462	q1	q2	OK	260.93	332.258	0.348644	0.656419	0.25835	0.737241	no	0.121553
ENA|CP007593|CP007593.1.2343	ENA|CP007593|CP007593.1.2343	rnhB	ENA|CP007593|CP007593.1:1178909-1180527	q1	q2	OK	69.8327	54.8503	-0.348405	-0.328706	0.55885	0.931533	no	0.121386
ENA|CP007593|CP007593.1.3000	ENA|CP007593|CP007593.1.3000	-	ENA|CP007593|CP007593.1:1514569-1515214	q1	q2	OK	220.413	280.439	0.347478	0.671385	0.2435	0.725114	no	0.120741
ENA|CP007593|CP007593.1.320	ENA|CP007593|CP007593.1.320	-	ENA|CP007593|CP007593.1:154095-157689	q1	q2	OK	380.832	299.548	-0.346368	-0.0937234	0.85575	0.975814	no	0.119971
ENA|CP007593|CP007593.1.4639	ENA|CP007593|CP007593.1.4639	ecfA2	ENA|CP007593|CP007593.1:2263461-2266442	q1	q2	OK	440.766	560.242	0.346037	0.559352	0.3314	0.819025	no	0.119742
ENA|CP007593|CP007593.1.2231	ENA|CP007593|CP007593.1.2231	-	ENA|CP007593|CP007593.1:1126538-1130173	q1	q2	OK	291.263	370.133	0.345723	0.384008	0.5031	0.912351	no	0.119524
ENA|CP007593|CP007593.1.2020	ENA|CP007593|CP007593.1.2020	-	ENA|CP007593|CP007593.1:1024591-1025918	q1	q2	OK	31.3279	39.7881	0.344889	0.374566	0.51215	0.912351	no	0.118948
ENA|CP007593|CP007593.1.3964	ENA|CP007593|CP007593.1.3964	-	ENA|CP007593|CP007593.1:1951501-1952035	q1	q2	OK	2696.71	2123.54	-0.34473	-0.831198	0.1527	0.61184	no	0.118839
ENA|CP007593|CP007593.1614	ENA|CP007593|CP007593.1614	azr_1	ENA|CP007593|CP007593.1:844932-846177	q1	q2	OK	118.499	93.3489	-0.344173	-0.67266	0.23705	0.723407	no	0.118455
ENA|CP007593|CP007593.112	ENA|CP007593|CP007593.112	-	ENA|CP007593|CP007593.1:44091-44529	q1	q2	OK	2384	3026.17	0.344105	0.824548	0.14205	0.595613	no	0.118408
ENA|CP007593|CP007593.1258	ENA|CP007593|CP007593.1258	-	ENA|CP007593|CP007593.1:670332-670695	q1	q2	OK	1.61099	2.04436	0.343702	0.217281	0.7023	0.953671	no	0.118131
ENA|CP007593|CP007593.1.2046	ENA|CP007593|CP007593.1.2046	-	ENA|CP007593|CP007593.1:1032648-1033503	q1	q2	OK	12.6084	9.93988	-0.343084	-0.383932	0.51155	0.912351	no	0.117707
ENA|CP007593|CP007593.1.4458	ENA|CP007593|CP007593.1.4458	-	ENA|CP007593|CP007593.1:2168935-2169339	q1	q2	OK	149.645	189.807	0.342989	0.363413	0.53455	0.923548	no	0.117641
ENA|CP007593|CP007593.1.3599	ENA|CP007593|CP007593.1.3599	ecsA_3	ENA|CP007593|CP007593.1:1786225-1788315	q1	q2	OK	329.965	260.226	-0.342552	-0.518469	0.3629	0.846177	no	0.117342
ENA|CP007593|CP007593.1332	ENA|CP007593|CP007593.1332	-	ENA|CP007593|CP007593.1:714034-714652	q1	q2	OK	96.1627	121.923	0.342425	0.595738	0.29375	0.778024	no	0.117255
ENA|CP007593|CP007593.1.2279	ENA|CP007593|CP007593.1.2279	nrdH	ENA|CP007593|CP007593.1:1151980-1152199	q1	q2	OK	1044.92	1324.64	0.342207	0.593124	0.3118	0.802834	no	0.117106
ENA|CP007593|CP007593.1793	ENA|CP007593|CP007593.1793	-	ENA|CP007593|CP007593.1:922149-924514	q1	q2	OK	60.3118	47.5878	-0.341848	-0.514803	0.3757	0.855165	no	0.11686
ENA|CP007593|CP007593.1.3124	ENA|CP007593|CP007593.1.3124	-	ENA|CP007593|CP007593.1:1577923-1578962	q1	q2	OK	583.599	460.527	-0.341691	-0.302847	0.59555	0.93301	no	0.116753
ENA|CP007593|CP007593.1174	ENA|CP007593|CP007593.1174	-	ENA|CP007593|CP007593.1:602010-602757	q1	q2	OK	1188.79	1505.36	0.340614	0.818009	0.1536	0.61184	no	0.116018
ENA|CP007593|CP007593.1.2437	ENA|CP007593|CP007593.1.2437	-	ENA|CP007593|CP007593.1:1235756-1237123	q1	q2	OK	103.047	81.3996	-0.340205	-0.321212	0.5723	0.931533	no	0.115739
ENA|CP007593|CP007593.1.4266	ENA|CP007593|CP007593.1.4266	-	ENA|CP007593|CP007593.1:2078633-2080539	q1	q2	OK	10.9245	8.63557	-0.339211	-0.330919	0.57275	0.931533	no	0.115064
ENA|CP007593|CP007593.1.4068	ENA|CP007593|CP007593.1.4068	corC	ENA|CP007593|CP007593.1:1996998-1998330	q1	q2	OK	930.154	736.066	-0.337634	-0.831873	0.1443	0.599786	no	0.113997
ENA|CP007593|CP007593.1.3164	ENA|CP007593|CP007593.1.3164	-	ENA|CP007593|CP007593.1:1592073-1594770	q1	q2	OK	281.314	355.408	0.337297	0.821725	0.1512	0.61184	no	0.113769
ENA|CP007593|CP007593.1.4615	ENA|CP007593|CP007593.1.4615	yigZ	ENA|CP007593|CP007593.1:2253195-2253831	q1	q2	OK	457.572	577.936	0.336912	0.718818	0.2127	0.71033	no	0.11351
ENA|CP007593|CP007593.1.4022	ENA|CP007593|CP007593.1.4022	-	ENA|CP007593|CP007593.1:1973028-1973289	q1	q2	OK	136.673	108.215	-0.336828	-0.488888	0.39925	0.864719	no	0.113453
ENA|CP007593|CP007593.1.502	ENA|CP007593|CP007593.1.502	sorC	ENA|CP007593|CP007593.1:225930-226911	q1	q2	OK	113.594	143.431	0.336468	0.63408	0.27315	0.759937	no	0.113211
ENA|CP007593|CP007593.1.4669	ENA|CP007593|CP007593.1.4669	-	ENA|CP007593|CP007593.1:2280928-2281693	q1	q2	OK	14.4725	11.4653	-0.336051	-0.483214	0.4004	0.864719	no	0.11293
ENA|CP007593|CP007593.1.3906	ENA|CP007593|CP007593.1.3906	msmE	ENA|CP007593|CP007593.1:1936123-1937383	q1	q2	OK	15.4608	12.2486	-0.336003	-0.505295	0.3785	0.856103	no	0.112898
ENA|CP007593|CP007593.1.4270	ENA|CP007593|CP007593.1.4270	-	ENA|CP007593|CP007593.1:2080614-2080980	q1	q2	OK	5570.82	4418.22	-0.334426	-0.803532	0.1664	0.628696	no	0.111841
ENA|CP007593|CP007593.1.2714	ENA|CP007593|CP007593.1.2714	-	ENA|CP007593|CP007593.1:1375325-1375553	q1	q2	OK	8.24124	6.53736	-0.334153	-0.285229	0.73365	0.963981	no	0.111658
ENA|CP007593|CP007593.1795	ENA|CP007593|CP007593.1795	rlmI	ENA|CP007593|CP007593.1:925200-927882	q1	q2	OK	845.146	1065.18	0.333828	0.647363	0.27075	0.755361	no	0.111441
ENA|CP007593|CP007593.1.2982	ENA|CP007593|CP007593.1.2982	pdp	ENA|CP007593|CP007593.1:1507180-1509045	q1	q2	OK	226.833	285.783	0.333288	0.527138	0.35385	0.831838	no	0.111081
ENA|CP007593|CP007593.1.727	ENA|CP007593|CP007593.1.727	-	ENA|CP007593|CP007593.1:348881-352683	q1	q2	OK	111.63	140.628	0.333155	0.278853	0.6341	0.93301	no	0.110992
ENA|CP007593|CP007593.1.2193	ENA|CP007593|CP007593.1.2193	yycG	ENA|CP007593|CP007593.1:1111500-1113547	q1	q2	OK	676.327	851.805	0.332803	0.692449	0.22605	0.72195	no	0.110758
ENA|CP007593|CP007593.170	ENA|CP007593|CP007593.170	strH_1	ENA|CP007593|CP007593.1:74031-75288	q1	q2	OK	15.9382	20.0534	0.331359	0.501054	0.37775	0.855756	no	0.109799
ENA|CP007593|CP007593.1.475	ENA|CP007593|CP007593.1.475	rplQ	ENA|CP007593|CP007593.1:216634-217021	q1	q2	OK	5207.69	6549.21	0.330678	0.800256	0.15775	0.62186	no	0.109348
ENA|CP007593|CP007593.1.3573	ENA|CP007593|CP007593.1.3573	-	ENA|CP007593|CP007593.1:1776798-1778224	q1	q2	OK	27.3333	34.3549	0.329857	0.335193	0.56345	0.931533	no	0.108806
ENA|CP007593|CP007593.198	ENA|CP007593|CP007593.198	maa	ENA|CP007593|CP007593.1:96038-96596	q1	q2	OK	581.182	462.713	-0.32887	-0.63656	0.25735	0.737241	no	0.108155
ENA|CP007593|CP007593.1.3205	ENA|CP007593|CP007593.1.3205	-	ENA|CP007593|CP007593.1:1613378-1614713	q1	q2	OK	36.3206	45.6094	0.328544	0.498945	0.38405	0.86321	no	0.107941
ENA|CP007593|CP007593.1.350	ENA|CP007593|CP007593.1.350	-	ENA|CP007593|CP007593.1:169217-169688	q1	q2	OK	823.766	656.55	-0.327331	-0.67524	0.23565	0.723407	no	0.107146
ENA|CP007593|CP007593.1.2151	ENA|CP007593|CP007593.1.2151	rnc	ENA|CP007593|CP007593.1:1088432-1094270	q1	q2	OK	198.631	249.182	0.327107	0.268644	0.65515	0.93301	no	0.106999
ENA|CP007593|CP007593.1.2516	ENA|CP007593|CP007593.1.2516	-	ENA|CP007593|CP007593.1:1280887-1281862	q1	q2	OK	2040.76	1626.83	-0.327045	-0.823201	0.14165	0.595613	no	0.106958
ENA|CP007593|CP007593.1994	ENA|CP007593|CP007593.1994	lagD_4	ENA|CP007593|CP007593.1:1014380-1016059	q1	q2	OK	7.58984	9.51695	0.326429	0.409867	0.48225	0.905968	no	0.106556
ENA|CP007593|CP007593.1.753	ENA|CP007593|CP007593.1.753	rnhC	ENA|CP007593|CP007593.1:362232-363105	q1	q2	OK	371.08	465.137	0.325925	0.716258	0.2173	0.712416	no	0.106227
ENA|CP007593|CP007593.1.2936	ENA|CP007593|CP007593.1.2936	-	ENA|CP007593|CP007593.1:1486569-1487896	q1	q2	OK	26.5339	33.1973	0.323226	0.251325	0.67865	0.938731	no	0.104475
ENA|CP007593|CP007593.1.2473	ENA|CP007593|CP007593.1.2473	dnaG	ENA|CP007593|CP007593.1:1253130-1254891	q1	q2	OK	293.908	367.378	0.321901	0.757004	0.1893	0.67864	no	0.10362
ENA|CP007593|CP007593.1.2483	ENA|CP007593|CP007593.1.2483	-	ENA|CP007593|CP007593.1:1260101-1260617	q1	q2	OK	219.947	176.002	-0.321564	-0.583147	0.3133	0.803398	no	0.103403
ENA|CP007593|CP007593.1.4206	ENA|CP007593|CP007593.1.4206	gmuD_3	ENA|CP007593|CP007593.1:2052482-2053893	q1	q2	OK	305.61	244.698	-0.320688	-0.368354	0.533	0.923094	no	0.102841
ENA|CP007593|CP007593.1.3150	ENA|CP007593|CP007593.1.3150	-	ENA|CP007593|CP007593.1:1584833-1586807	q1	q2	OK	417.74	521.454	0.319935	0.249125	0.6641	0.93301	no	0.102358
ENA|CP007593|CP007593.1040	ENA|CP007593|CP007593.1040	-	ENA|CP007593|CP007593.1:523018-523774	q1	q2	OK	63.911	79.7759	0.319889	0.534565	0.3445	0.830555	no	0.102329
ENA|CP007593|CP007593.1.3277	ENA|CP007593|CP007593.1.3277	-	ENA|CP007593|CP007593.1:1633852-1637294	q1	q2	OK	128.463	160.295	0.319372	0.0771655	0.86135	0.975814	no	0.101998
ENA|CP007593|CP007593.1.524	ENA|CP007593|CP007593.1.524	-	ENA|CP007593|CP007593.1:238775-239192	q1	q2	OK	525.813	421.83	-0.317886	-0.609065	0.2948	0.778024	no	0.101052
ENA|CP007593|CP007593.1.2896	ENA|CP007593|CP007593.1.2896	iscS_2	ENA|CP007593|CP007593.1:1466802-1468005	q1	q2	OK	345.507	430.381	0.316897	0.72504	0.2039	0.697834	no	0.100424
ENA|CP007593|CP007593.1.4228	ENA|CP007593|CP007593.1.4228	araD	ENA|CP007593|CP007593.1:2066143-2066848	q1	q2	OK	7.7489	6.22179	-0.316661	-0.413055	0.46695	0.89539	no	0.100274
ENA|CP007593|CP007593.1.4298	ENA|CP007593|CP007593.1.4298	-	ENA|CP007593|CP007593.1:2095359-2095836	q1	q2	OK	538.296	670.26	0.316321	0.631963	0.2828	0.773922	no	0.100059
ENA|CP007593|CP007593.1.3211	ENA|CP007593|CP007593.1.3211	-	ENA|CP007593|CP007593.1:1615959-1616340	q1	q2	OK	152.577	189.938	0.315998	0.455262	0.4038	0.865544	no	0.0998547
ENA|CP007593|CP007593.1.4599	ENA|CP007593|CP007593.1.4599	lytA_10	ENA|CP007593|CP007593.1:2244897-2246244	q1	q2	OK	29.4924	23.6941	-0.315817	-0.520238	0.35865	0.841742	no	0.0997404
ENA|CP007593|CP007593.1.3016	ENA|CP007593|CP007593.1.3016	artQ	ENA|CP007593|CP007593.1:1521261-1522742	q1	q2	OK	214.922	172.671	-0.315791	-0.326275	0.57625	0.931615	no	0.099724
ENA|CP007593|CP007593.1.743	ENA|CP007593|CP007593.1.743	blaSE	ENA|CP007593|CP007593.1:356016-356930	q1	q2	OK	191.571	238.377	0.315368	0.602552	0.3015	0.788962	no	0.099457
ENA|CP007593|CP007593.1.2790	ENA|CP007593|CP007593.1.2790	proA	ENA|CP007593|CP007593.1:1410107-1411370	q1	q2	OK	326.546	262.464	-0.315165	-0.700668	0.213	0.71033	no	0.099329
ENA|CP007593|CP007593.1066	ENA|CP007593|CP007593.1066	pheT_1	ENA|CP007593|CP007593.1:535891-538297	q1	q2	OK	159.522	128.26	-0.314684	-0.70382	0.21685	0.712416	no	0.099026
ENA|CP007593|CP007593.1.4414	ENA|CP007593|CP007593.1.4414	yicL_2	ENA|CP007593|CP007593.1:2141514-2142426	q1	q2	OK	203.876	253.561	0.314642	0.639322	0.26165	0.740051	no	0.0989996
ENA|CP007593|CP007593.1.2804	ENA|CP007593|CP007593.1.2804	cysB	ENA|CP007593|CP007593.1:1415945-1418189	q1	q2	OK	309.653	249.285	-0.312856	-0.458127	0.4315	0.881644	no	0.0978789
ENA|CP007593|CP007593.1.741	ENA|CP007593|CP007593.1.741	-	ENA|CP007593|CP007593.1:356016-356930	q1	q2	OK	91.1893	113.193	0.311851	0.131707	0.7919	0.975814	no	0.097251
ENA|CP007593|CP007593.1.3643	ENA|CP007593|CP007593.1.3643	-	ENA|CP007593|CP007593.1:1814384-1815386	q1	q2	OK	32.9044	40.8093	0.310617	0.494509	0.38905	0.864719	no	0.0964829
ENA|CP007593|CP007593.1652	ENA|CP007593|CP007593.1652	capA_2	ENA|CP007593|CP007593.1:859163-859670	q1	q2	OK	45.2179	56.0638	0.310175	0.458447	0.41145	0.871754	no	0.0962085
ENA|CP007593|CP007593.1.3787	ENA|CP007593|CP007593.1.3787	arnB	ENA|CP007593|CP007593.1:1876063-1877290	q1	q2	OK	459.307	569.047	0.30909	0.719642	0.20185	0.697834	no	0.0955366
ENA|CP007593|CP007593.1.771	ENA|CP007593|CP007593.1.771	-	ENA|CP007593|CP007593.1:371431-371803	q1	q2	OK	386.931	312.641	-0.307571	-0.552776	0.3302	0.817801	no	0.0945999
ENA|CP007593|CP007593.1878	ENA|CP007593|CP007593.1878	-	ENA|CP007593|CP007593.1:963693-964059	q1	q2	OK	1071.13	865.663	-0.307255	-0.610761	0.27965	0.769708	no	0.0944056
ENA|CP007593|CP007593.1.2932	ENA|CP007593|CP007593.1.2932	-	ENA|CP007593|CP007593.1:1486569-1487896	q1	q2	OK	74.7614	92.4456	0.30631	0.422489	0.4743	0.899612	no	0.0938258
ENA|CP007593|CP007593.1.2492	ENA|CP007593|CP007593.1.2492	-	ENA|CP007593|CP007593.1:1266629-1267526	q1	q2	OK	26.0186	32.1646	0.305933	0.478339	0.39895	0.864719	no	0.093595
ENA|CP007593|CP007593.1.3952	ENA|CP007593|CP007593.1.3952	-	ENA|CP007593|CP007593.1:1946384-1946459	q1	q2	OK	65017.4	80322.2	0.304974	0.359914	0.56415	0.931533	no	0.0930091
ENA|CP007593|CP007593.1.3478	ENA|CP007593|CP007593.1.3478	iga_6	ENA|CP007593|CP007593.1:1717427-1723247	q1	q2	OK	181.166	223.792	0.304846	0.748229	0.1838	0.67237	no	0.0929311
ENA|CP007593|CP007593.1.2351	ENA|CP007593|CP007593.1.2351	iga_5	ENA|CP007593|CP007593.1:1185949-1191166	q1	q2	OK	169.997	209.965	0.304638	0.74419	0.19365	0.687404	no	0.0928043
ENA|CP007593|CP007593.1.3052	ENA|CP007593|CP007593.1.3052	pgcA	ENA|CP007593|CP007593.1:1540338-1542057	q1	q2	OK	320.575	259.628	-0.304215	-0.706995	0.2124	0.71033	no	0.0925468
ENA|CP007593|CP007593.1.4108	ENA|CP007593|CP007593.1.4108	rsmA	ENA|CP007593|CP007593.1:2015027-2015900	q1	q2	OK	238.937	294.443	0.301362	0.623677	0.2825	0.773922	no	0.0908191
ENA|CP007593|CP007593.1.965	ENA|CP007593|CP007593.1.965	agrA_1	ENA|CP007593|CP007593.1:491525-492264	q1	q2	OK	207.73	168.633	-0.300821	-0.544428	0.34925	0.830555	no	0.0904933
ENA|CP007593|CP007593.1.3084	ENA|CP007593|CP007593.1.3084	-	ENA|CP007593|CP007593.1:1555061-1556069	q1	q2	OK	188.935	153.446	-0.300153	-0.604082	0.29515	0.778024	no	0.0900918
ENA|CP007593|CP007593.1.3080	ENA|CP007593|CP007593.1.3080	atpB	ENA|CP007593|CP007593.1:1554035-1554752	q1	q2	OK	1051.49	1294.54	0.300002	0.710513	0.2176	0.712416	no	0.0900012
ENA|CP007593|CP007593.1278	ENA|CP007593|CP007593.1278	-	ENA|CP007593|CP007593.1:677096-677237	q1	q2	OK	5903.93	4796.49	-0.299698	-0.402193	0.4443	0.884596	no	0.0898189
ENA|CP007593|CP007593.1.2449	ENA|CP007593|CP007593.1.2449	ydaF_4	ENA|CP007593|CP007593.1:1241709-1243531	q1	q2	OK	291.84	359.097	0.299196	0.28302	0.63025	0.93301	no	0.0895182
ENA|CP007593|CP007593.1.4132	ENA|CP007593|CP007593.1.4132	-	ENA|CP007593|CP007593.1:2025588-2026977	q1	q2	OK	606.108	492.783	-0.29862	-0.715248	0.2059	0.70131	no	0.0891739
ENA|CP007593|CP007593.1.2908	ENA|CP007593|CP007593.1.2908	-	ENA|CP007593|CP007593.1:1474722-1474813	q1	q2	OK	39106	48073.4	0.297851	0.431535	0.5011	0.912351	no	0.0887152
ENA|CP007593|CP007593.1.348	ENA|CP007593|CP007593.1.348	-	ENA|CP007593|CP007593.1:168606-169140	q1	q2	OK	4668.69	3800.71	-0.296749	-0.728914	0.2069	0.70131	no	0.08806
ENA|CP007593|CP007593.1.4210	ENA|CP007593|CP007593.1.4210	licB	ENA|CP007593|CP007593.1:2055210-2055824	q1	q2	OK	489.467	398.661	-0.296048	-0.365166	0.52365	0.919112	no	0.0876444
ENA|CP007593|CP007593.1.3476	ENA|CP007593|CP007593.1.3476	gpmA_2	ENA|CP007593|CP007593.1:1716576-1717269	q1	q2	OK	3996.03	4905.9	0.29595	0.745991	0.19185	0.686067	no	0.0875864
ENA|CP007593|CP007593.1805	ENA|CP007593|CP007593.1805	tyrC	ENA|CP007593|CP007593.1:930153-931257	q1	q2	OK	515.202	419.669	-0.295886	-0.670771	0.24265	0.725114	no	0.0875485
ENA|CP007593|CP007593.1.2113	ENA|CP007593|CP007593.1.2113	-	ENA|CP007593|CP007593.1:1068131-1069869	q1	q2	OK	273.218	222.62	-0.29547	-0.45362	0.433	0.881991	no	0.0873025
ENA|CP007593|CP007593.1.3509	ENA|CP007593|CP007593.1.3509	ybbH	ENA|CP007593|CP007593.1:1739439-1740291	q1	q2	OK	430.584	528.331	0.295148	0.659105	0.2438	0.725114	no	0.0871123
ENA|CP007593|CP007593.1.2688	ENA|CP007593|CP007593.1.2688	-	ENA|CP007593|CP007593.1:1361396-1363777	q1	q2	NOTEST	0.392188	0.480571	0.293205	0	1	1	no	0.0859692
ENA|CP007593|CP007593.1178	ENA|CP007593|CP007593.1178	-	ENA|CP007593|CP007593.1:602772-604451	q1	q2	OK	1800.45	2206.15	0.293177	0.716114	0.21695	0.712416	no	0.0859528
ENA|CP007593|CP007593.1.2347	ENA|CP007593|CP007593.1.2347	iga_3	ENA|CP007593|CP007593.1:1180786-1182703	q1	q2	OK	81.7349	100.123	0.292744	0.5939	0.30065	0.788962	no	0.085699
ENA|CP007593|CP007593.196	ENA|CP007593|CP007593.196	catE	ENA|CP007593|CP007593.1:95078-95933	q1	q2	OK	270.573	221.033	-0.291752	-0.451795	0.4262	0.877579	no	0.0851192
ENA|CP007593|CP007593.1234	ENA|CP007593|CP007593.1234	-	ENA|CP007593|CP007593.1:638892-661572	q1	q2	OK	57.2953	46.8051	-0.291751	-0.693008	0.21465	0.712416	no	0.0851186
ENA|CP007593|CP007593.1.459	ENA|CP007593|CP007593.1.459	rplO	ENA|CP007593|CP007593.1:211832-212273	q1	q2	OK	2194.16	2685.89	0.291729	0.644201	0.2455	0.725114	no	0.0851058
ENA|CP007593|CP007593.1.4064	ENA|CP007593|CP007593.1.4064	-	ENA|CP007593|CP007593.1:1994769-1996503	q1	q2	OK	98.2308	120.204	0.291239	0.592632	0.3021	0.789092	no	0.0848202
ENA|CP007593|CP007593.1.2048	ENA|CP007593|CP007593.1.2048	lytA_6	ENA|CP007593|CP007593.1:1033596-1034817	q1	q2	OK	196.903	240.947	0.291231	0.530105	0.37115	0.84864	no	0.0848155
ENA|CP007593|CP007593.1.2393	ENA|CP007593|CP007593.1.2393	-	ENA|CP007593|CP007593.1:1220060-1220900	q1	q2	OK	559.094	683.976	0.290854	0.662014	0.25095	0.733256	no	0.084596
ENA|CP007593|CP007593.1.4562	ENA|CP007593|CP007593.1.4562	glpO	ENA|CP007593|CP007593.1:2223519-2225346	q1	q2	OK	8.48299	10.3766	0.290685	0.43975	0.44135	0.884596	no	0.0844978
ENA|CP007593|CP007593.1.3112	ENA|CP007593|CP007593.1.3112	ytgP	ENA|CP007593|CP007593.1:1572171-1573794	q1	q2	OK	417.097	509.901	0.289835	0.690364	0.22935	0.723407	no	0.0840043
ENA|CP007593|CP007593.1.4378	ENA|CP007593|CP007593.1.4378	argS	ENA|CP007593|CP007593.1:2125429-2127121	q1	q2	OK	201.033	164.529	-0.289091	-0.633874	0.26605	0.750319	no	0.0835736
ENA|CP007593|CP007593.1.2575	ENA|CP007593|CP007593.1.2575	dsbD_2	ENA|CP007593|CP007593.1:1309808-1310540	q1	q2	OK	367.445	448.806	0.288562	0.605716	0.28345	0.774223	no	0.083268
ENA|CP007593|CP007593.1.4661	ENA|CP007593|CP007593.1.4661	-	ENA|CP007593|CP007593.1:2276068-2278621	q1	q2	OK	52.7877	43.2192	-0.288527	-0.567115	0.32145	0.812476	no	0.0832478
ENA|CP007593|CP007593.182	ENA|CP007593|CP007593.182	manZ_1	ENA|CP007593|CP007593.1:81635-83343	q1	q2	OK	12.6042	15.381	0.287253	0.313492	0.57365	0.931533	no	0.0825143
ENA|CP007593|CP007593.1350	ENA|CP007593|CP007593.1350	-	ENA|CP007593|CP007593.1:721756-722512	q1	q2	OK	314.649	383.631	0.285978	0.602386	0.28675	0.774414	no	0.0817834
ENA|CP007593|CP007593.1.813	ENA|CP007593|CP007593.1.813	accD	ENA|CP007593|CP007593.1:412108-413739	q1	q2	OK	1117.45	1362.05	0.285561	0.457875	0.42985	0.881644	no	0.0815451
ENA|CP007593|CP007593.1.985	ENA|CP007593|CP007593.1.985	-	ENA|CP007593|CP007593.1:499781-500808	q1	q2	OK	9.23585	11.2573	0.285547	0.385682	0.50605	0.912351	no	0.0815371
ENA|CP007593|CP007593.1.3517	ENA|CP007593|CP007593.1.3517	-	ENA|CP007593|CP007593.1:1743225-1743570	q1	q2	OK	34.8914	42.5077	0.284852	0.363834	0.5083	0.912351	no	0.0811407
ENA|CP007593|CP007593.1.3303	ENA|CP007593|CP007593.1.3303	-	ENA|CP007593|CP007593.1:1640360-1641067	q1	q2	OK	151.746	184.844	0.284645	0.446251	0.4309	0.881644	no	0.0810228
ENA|CP007593|CP007593.120	ENA|CP007593|CP007593.120	plsX	ENA|CP007593|CP007593.1:45915-48841	q1	q2	OK	379.586	311.928	-0.283213	-0.395029	0.4848	0.905968	no	0.0802096
ENA|CP007593|CP007593.1.3625	ENA|CP007593|CP007593.1.3625	stkP	ENA|CP007593|CP007593.1:1801010-1803727	q1	q2	OK	1393.24	1144.95	-0.283163	-0.637304	0.26855	0.75215	no	0.0801813
ENA|CP007593|CP007593.1.605	ENA|CP007593|CP007593.1.605	rplM	ENA|CP007593|CP007593.1:289030-289477	q1	q2	OK	1290.07	1569.1	0.282489	0.601402	0.28475	0.774414	no	0.0798
ENA|CP007593|CP007593.1.447	ENA|CP007593|CP007593.1.447	-	ENA|CP007593|CP007593.1:209259-209349	q1	q2	NOTEST	449.895	546.943	0.281803	0	1	1	no	0.0794129
ENA|CP007593|CP007593.1.473	ENA|CP007593|CP007593.1.473	rpoA	ENA|CP007593|CP007593.1:215687-216623	q1	q2	OK	2273.08	2763.24	0.281712	0.712815	0.20905	0.703704	no	0.0793617
ENA|CP007593|CP007593.1.236	ENA|CP007593|CP007593.1.236	-	ENA|CP007593|CP007593.1:115163-116974	q1	q2	OK	178.22	216.626	0.281551	0.272731	0.64395	0.93301	no	0.079271
ENA|CP007593|CP007593.1.3094	ENA|CP007593|CP007593.1.3094	-	ENA|CP007593|CP007593.1:1559565-1560521	q1	q2	OK	196.859	239.261	0.281422	0.353683	0.52705	0.919672	no	0.0791983
ENA|CP007593|CP007593.1.4560	ENA|CP007593|CP007593.1.4560	glpF	ENA|CP007593|CP007593.1:2222747-2223452	q1	q2	OK	11.5352	14.0167	0.281104	0.398653	0.486	0.905968	no	0.0790195
ENA|CP007593|CP007593.1.3715	ENA|CP007593|CP007593.1.3715	-	ENA|CP007593|CP007593.1:1844752-1845205	q1	q2	OK	983.455	1194.68	0.280688	0.600633	0.2907	0.778024	no	0.0787858
ENA|CP007593|CP007593.1590	ENA|CP007593|CP007593.1590	gyrB	ENA|CP007593|CP007593.1:829443-831390	q1	q2	OK	388.36	471.391	0.279531	0.676182	0.23475	0.723407	no	0.0781376
ENA|CP007593|CP007593.1.427	ENA|CP007593|CP007593.1.427	rpsS	ENA|CP007593|CP007593.1:205348-205630	q1	q2	OK	3583.2	2954.47	-0.278348	-0.531641	0.3347	0.820444	no	0.0774776
ENA|CP007593|CP007593.1582	ENA|CP007593|CP007593.1582	dinG	ENA|CP007593|CP007593.1:824505-826956	q1	q2	OK	193.421	234.471	0.277668	0.642641	0.25765	0.737241	no	0.0770995
ENA|CP007593|CP007593.1.3331	ENA|CP007593|CP007593.1.3331	yabJ	ENA|CP007593|CP007593.1:1648336-1648717	q1	q2	OK	3309.56	4010.05	0.276978	0.661456	0.2526	0.733256	no	0.0767168
ENA|CP007593|CP007593.1.455	ENA|CP007593|CP007593.1.455	rpsE	ENA|CP007593|CP007593.1:210997-211492	q1	q2	OK	1045.47	1266.66	0.276881	0.591035	0.29415	0.778024	no	0.0766631
ENA|CP007593|CP007593.1036	ENA|CP007593|CP007593.1036	-	ENA|CP007593|CP007593.1:519038-520872	q1	q2	OK	297.296	360.191	0.276862	0.345335	0.54155	0.930391	no	0.0766526
ENA|CP007593|CP007593.1.2551	ENA|CP007593|CP007593.1.2551	mscL	ENA|CP007593|CP007593.1:1294203-1294581	q1	q2	OK	618.799	749.331	0.276132	0.547889	0.3485	0.830555	no	0.0762489
ENA|CP007593|CP007593.1.3866	ENA|CP007593|CP007593.1.3866	scpA	ENA|CP007593|CP007593.1:1913114-1917291	q1	q2	OK	489.207	404.115	-0.275679	-0.291075	0.6104	0.93301	no	0.0759989
ENA|CP007593|CP007593.1.2984	ENA|CP007593|CP007593.1.2984	rsmC	ENA|CP007593|CP007593.1:1507180-1509045	q1	q2	OK	519.199	628.252	0.275055	0.380856	0.529	0.919672	no	0.0756553
ENA|CP007593|CP007593.1.3295	ENA|CP007593|CP007593.1.3295	-	ENA|CP007593|CP007593.1:1639076-1639384	q1	q2	OK	159.461	192.853	0.274293	0.0511712	0.9017	0.977014	no	0.0752367
ENA|CP007593|CP007593.1228	ENA|CP007593|CP007593.1228	-	ENA|CP007593|CP007593.1:635248-635539	q1	q2	OK	11.377	13.7523	0.273551	0.285965	0.63085	0.93301	no	0.0748301
ENA|CP007593|CP007593.1476	ENA|CP007593|CP007593.1476	ribD_2	ENA|CP007593|CP007593.1:774249-774717	q1	q2	OK	208.9	172.843	-0.273355	-0.480371	0.40675	0.870566	no	0.074723
ENA|CP007593|CP007593.180	ENA|CP007593|CP007593.180	agaC_1	ENA|CP007593|CP007593.1:81635-83343	q1	q2	OK	10.7584	13.0008	0.273141	0.291042	0.60705	0.93301	no	0.074606
ENA|CP007593|CP007593.1.4076	ENA|CP007593|CP007593.1.4076	-	ENA|CP007593|CP007593.1:2001259-2003298	q1	q2	OK	274.693	227.458	-0.272219	-0.444128	0.4356	0.883227	no	0.0741032
ENA|CP007593|CP007593.1.354	ENA|CP007593|CP007593.1.354	-	ENA|CP007593|CP007593.1:171553-172449	q1	q2	OK	19.2204	15.9249	-0.271354	-0.294619	0.61045	0.93301	no	0.073633
ENA|CP007593|CP007593.1.4522	ENA|CP007593|CP007593.1.4522	-	ENA|CP007593|CP007593.1:2197357-2199454	q1	q2	OK	8.40534	6.96888	-0.270379	-0.417246	0.4456	0.884596	no	0.0731048
ENA|CP007593|CP007593.1.4605	ENA|CP007593|CP007593.1.4605	rplI	ENA|CP007593|CP007593.1:2247996-2250419	q1	q2	OK	323.444	390.1	0.27033	0.147058	0.8039	0.975814	no	0.0730783
ENA|CP007593|CP007593.1.3551	ENA|CP007593|CP007593.1.3551	nanA_4	ENA|CP007593|CP007593.1:1763233-1765036	q1	q2	OK	51.6107	62.2132	0.269551	0.505164	0.3774	0.855756	no	0.0726577
ENA|CP007593|CP007593.108	ENA|CP007593|CP007593.108	-	ENA|CP007593|CP007593.1:40649-40871	q1	q2	OK	355.542	428.572	0.269519	0.39531	0.4705	0.896774	no	0.0726405
ENA|CP007593|CP007593.116	ENA|CP007593|CP007593.116	patA	ENA|CP007593|CP007593.1:45915-48841	q1	q2	OK	362.737	300.974	-0.269286	-0.421127	0.47355	0.899431	no	0.0725149
ENA|CP007593|CP007593.1.4552	ENA|CP007593|CP007593.1.4552	-	ENA|CP007593|CP007593.1:2217955-2219456	q1	q2	OK	321.799	387.639	0.268554	0.588493	0.30985	0.802031	no	0.0721213
ENA|CP007593|CP007593.1.451	ENA|CP007593|CP007593.1.451	rplF	ENA|CP007593|CP007593.1:210003-210540	q1	q2	OK	2783.1	3350.94	0.267874	0.655125	0.25595	0.73611	no	0.0717565
ENA|CP007593|CP007593.1.3343	ENA|CP007593|CP007593.1.3343	lytB_7	ENA|CP007593|CP007593.1:1652407-1653880	q1	q2	OK	3139.65	3780.06	0.267807	0.670275	0.24575	0.725114	no	0.0717206
ENA|CP007593|CP007593.1.3483	ENA|CP007593|CP007593.1.3483	divIVA	ENA|CP007593|CP007593.1:1726474-1727359	q1	q2	OK	1200.42	997.126	-0.26769	-0.650589	0.25375	0.733624	no	0.0716579
ENA|CP007593|CP007593.1.2423	ENA|CP007593|CP007593.1.2423	-	ENA|CP007593|CP007593.1:1231682-1232252	q1	q2	OK	57.491	47.7583	-0.267584	-0.419406	0.4677	0.89539	no	0.0716012
ENA|CP007593|CP007593.1.4498	ENA|CP007593|CP007593.1.4498	-	ENA|CP007593|CP007593.1:2187430-2187814	q1	q2	OK	5082.51	6116.62	0.267192	0.667406	0.25035	0.733256	no	0.0713916
ENA|CP007593|CP007593.1.2269	ENA|CP007593|CP007593.1.2269	lacG	ENA|CP007593|CP007593.1:1145801-1147208	q1	q2	OK	10.2167	8.49774	-0.265781	-0.393563	0.4906	0.911296	no	0.0706395
ENA|CP007593|CP007593.1564	ENA|CP007593|CP007593.1564	cpnA	ENA|CP007593|CP007593.1:815439-816367	q1	q2	OK	114.141	137.229	0.265767	0.408105	0.48025	0.905968	no	0.0706321
ENA|CP007593|CP007593.1.3090	ENA|CP007593|CP007593.1.3090	-	ENA|CP007593|CP007593.1:1557829-1559485	q1	q2	OK	1424.14	1184.55	-0.265751	-0.675506	0.24035	0.724682	no	0.0706236
ENA|CP007593|CP007593.1.3669	ENA|CP007593|CP007593.1.3669	-	ENA|CP007593|CP007593.1:1825630-1826158	q1	q2	OK	314.007	261.388	-0.264605	-0.482552	0.3974	0.864719	no	0.0700158
ENA|CP007593|CP007593.1.457	ENA|CP007593|CP007593.1.457	rpmD	ENA|CP007593|CP007593.1:211505-211688	q1	q2	OK	4823.64	5794.06	0.264451	0.473951	0.3972	0.864719	no	0.0699343
ENA|CP007593|CP007593.1.2173	ENA|CP007593|CP007593.1.2173	yjaB	ENA|CP007593|CP007593.1:1103386-1104389	q1	q2	OK	80.1187	96.2107	0.264059	0.278291	0.6224	0.93301	no	0.0697272
ENA|CP007593|CP007593.1.2257	ENA|CP007593|CP007593.1.2257	lacC_1	ENA|CP007593|CP007593.1:1139521-1140451	q1	q2	OK	91.6576	110.065	0.264032	0.483604	0.40305	0.865544	no	0.0697129
ENA|CP007593|CP007593.1.4550	ENA|CP007593|CP007593.1.4550	adcR	ENA|CP007593|CP007593.1:2215857-2217801	q1	q2	OK	104.454	86.9972	-0.263828	-0.191407	0.74835	0.967659	no	0.0696052
ENA|CP007593|CP007593.1.4607	ENA|CP007593|CP007593.1.4607	nrnA_2	ENA|CP007593|CP007593.1:2247996-2250419	q1	q2	OK	555.145	666.356	0.263428	0.630384	0.2683	0.75215	no	0.0693943
ENA|CP007593|CP007593.1.4576	ENA|CP007593|CP007593.1.4576	-	ENA|CP007593|CP007593.1:2233159-2233471	q1	q2	OK	1441.84	1202	-0.262475	-0.538571	0.3608	0.844376	no	0.0688931
ENA|CP007593|CP007593.1.2988	ENA|CP007593|CP007593.1.2988	coaA	ENA|CP007593|CP007593.1:1509844-1510765	q1	q2	OK	70.3844	58.6819	-0.26234	-0.455025	0.4358	0.883227	no	0.0688223
ENA|CP007593|CP007593.1801	ENA|CP007593|CP007593.1801	aroB	ENA|CP007593|CP007593.1:927900-928968	q1	q2	OK	431.313	359.701	-0.261935	-0.591679	0.2975	0.78278	no	0.0686099
ENA|CP007593|CP007593.1.4588	ENA|CP007593|CP007593.1.4588	ctsR	ENA|CP007593|CP007593.1:2241279-2241738	q1	q2	OK	362.186	302.331	-0.260603	-0.487047	0.3932	0.864719	no	0.0679139
ENA|CP007593|CP007593.1.4580	ENA|CP007593|CP007593.1.4580	-	ENA|CP007593|CP007593.1:2235964-2236492	q1	q2	OK	1357	1625.18	0.260174	0.597454	0.29465	0.778024	no	0.0676905
ENA|CP007593|CP007593.1.983	ENA|CP007593|CP007593.1.983	-	ENA|CP007593|CP007593.1:499781-500808	q1	q2	NOTEST	0.846299	0.70669	-0.260091	0	1	1	no	0.0676473
ENA|CP007593|CP007593.1694	ENA|CP007593|CP007593.1694	-	ENA|CP007593|CP007593.1:878027-878753	q1	q2	OK	84.2167	70.3277	-0.260013	-0.443532	0.43615	0.883227	no	0.0676068
ENA|CP007593|CP007593.1.3701	ENA|CP007593|CP007593.1.3701	sdpR	ENA|CP007593|CP007593.1:1838097-1838775	q1	q2	OK	125.237	149.938	0.259705	0.472723	0.41795	0.873323	no	0.0674467
ENA|CP007593|CP007593.1364	ENA|CP007593|CP007593.1364	-	ENA|CP007593|CP007593.1:727290-727545	q1	q2	OK	2794.13	3342.98	0.258736	0.553358	0.3491	0.830555	no	0.0669443
ENA|CP007593|CP007593.1.463	ENA|CP007593|CP007593.1.463	adk	ENA|CP007593|CP007593.1:213746-214385	q1	q2	OK	593.752	710.369	0.258708	0.566269	0.3256	0.812476	no	0.0669298
ENA|CP007593|CP007593.1122	ENA|CP007593|CP007593.1122	rnjB	ENA|CP007593|CP007593.1:576480-578142	q1	q2	OK	1624.33	1357.79	-0.258583	-0.660725	0.2349	0.723407	no	0.0668652
ENA|CP007593|CP007593.1128	ENA|CP007593|CP007593.1128	femA	ENA|CP007593|CP007593.1:580326-581559	q1	q2	OK	622.87	520.684	-0.258521	-0.60629	0.28195	0.773922	no	0.0668331
ENA|CP007593|CP007593.1.2530	ENA|CP007593|CP007593.1.2530	prfA	ENA|CP007593|CP007593.1:1285281-1288373	q1	q2	OK	385.427	322.292	-0.258089	-0.271996	0.63235	0.93301	no	0.0666099
ENA|CP007593|CP007593.1346	ENA|CP007593|CP007593.1346	-	ENA|CP007593|CP007593.1:718060-720792	q1	q2	OK	122.215	146.054	0.257082	0.202624	0.7297	0.963981	no	0.0660912
ENA|CP007593|CP007593.1.2800	ENA|CP007593|CP007593.1.2800	rluD_2	ENA|CP007593|CP007593.1:1415945-1418189	q1	q2	OK	250.27	209.489	-0.256617	-0.322436	0.5741	0.931533	no	0.0658523
ENA|CP007593|CP007593.1.478	ENA|CP007593|CP007593.1.478	-	ENA|CP007593|CP007593.1:217285-217552	q1	q2	OK	139.83	117.084	-0.256129	-0.385094	0.5097	0.912351	no	0.0656021
ENA|CP007593|CP007593.1.2445	ENA|CP007593|CP007593.1.2445	map	ENA|CP007593|CP007593.1:1240833-1241694	q1	q2	OK	1543.23	1842.54	0.255735	0.632831	0.27695	0.765122	no	0.0654004
ENA|CP007593|CP007593.1.4649	ENA|CP007593|CP007593.1.4649	albE	ENA|CP007593|CP007593.1:2267315-2269846	q1	q2	OK	538.673	643.126	0.255691	0.435338	0.46265	0.89293	no	0.0653779
ENA|CP007593|CP007593.1.2998	ENA|CP007593|CP007593.1.2998	-	ENA|CP007593|CP007593.1:1513573-1514566	q1	q2	OK	114.178	136.233	0.254788	0.48608	0.3992	0.864719	no	0.0649169
ENA|CP007593|CP007593.1176	ENA|CP007593|CP007593.1176	-	ENA|CP007593|CP007593.1:602772-604451	q1	q2	OK	3695.65	4406.54	0.253818	0.126035	0.84245	0.975814	no	0.0644236
ENA|CP007593|CP007593.1776	ENA|CP007593|CP007593.1776	potA	ENA|CP007593|CP007593.1:912745-916527	q1	q2	OK	189.743	226.159	0.253289	0.380789	0.50875	0.912351	no	0.0641553
ENA|CP007593|CP007593.1180	ENA|CP007593|CP007593.1180	-	ENA|CP007593|CP007593.1:604586-605584	q1	q2	OK	37.6718	31.6332	-0.252048	-0.148079	0.8569	0.975814	no	0.0635282
ENA|CP007593|CP007593.1.3472	ENA|CP007593|CP007593.1.3472	-	ENA|CP007593|CP007593.1:1715175-1716527	q1	q2	NOTEST	259.336	217.767	-0.252038	0	1	1	no	0.0635232
ENA|CP007593|CP007593.1.3428	ENA|CP007593|CP007593.1.3428	graR	ENA|CP007593|CP007593.1:1691808-1693453	q1	q2	OK	114.055	135.796	0.251715	0.325654	0.5655	0.931533	no	0.0633604
ENA|CP007593|CP007593.1.3850	ENA|CP007593|CP007593.1.3850	galE_2	ENA|CP007593|CP007593.1:1906511-1907213	q1	q2	OK	5.57437	6.63635	0.251579	0.295394	0.5973	0.93301	no	0.063292
ENA|CP007593|CP007593.1.4052	ENA|CP007593|CP007593.1.4052	-	ENA|CP007593|CP007593.1:1985990-1986164	q1	q2	OK	199.053	167.299	-0.250724	-0.291299	0.6034	0.93301	no	0.0628625
ENA|CP007593|CP007593.1.3689	ENA|CP007593|CP007593.1.3689	-	ENA|CP007593|CP007593.1:1833253-1833769	q1	q2	OK	220.971	185.826	-0.249904	-0.454719	0.43825	0.883227	no	0.062452
ENA|CP007593|CP007593.1.3645	ENA|CP007593|CP007593.1.3645	-	ENA|CP007593|CP007593.1:1815387-1816071	q1	q2	OK	36.576	43.49	0.249787	0.386929	0.51445	0.913199	no	0.0623935
ENA|CP007593|CP007593.1.2307	ENA|CP007593|CP007593.1.2307	-	ENA|CP007593|CP007593.1:1162650-1163846	q1	q2	OK	115.791	97.3855	-0.249741	-0.0916197	0.899	0.977014	no	0.0623706
ENA|CP007593|CP007593.1.3824	ENA|CP007593|CP007593.1.3824	galK	ENA|CP007593|CP007593.1:1893683-1894862	q1	q2	OK	14.7881	12.4379	-0.24969	-0.363825	0.51585	0.913491	no	0.0623451
ENA|CP007593|CP007593.1.2125	ENA|CP007593|CP007593.1.2125	-	ENA|CP007593|CP007593.1:1076368-1077001	q1	q2	OK	548.849	462.042	-0.248384	-0.528902	0.3531	0.831437	no	0.0616946
ENA|CP007593|CP007593.1.272	ENA|CP007593|CP007593.1.272	-	ENA|CP007593|CP007593.1:131056-131956	q1	q2	OK	7.70686	9.146	0.246998	0.341764	0.5584	0.931533	no	0.061008
ENA|CP007593|CP007593.1.560	ENA|CP007593|CP007593.1.560	rpsG	ENA|CP007593|CP007593.1:264620-265091	q1	q2	OK	5388.77	6394.59	0.246898	0.587842	0.2895	0.777421	no	0.0609586
ENA|CP007593|CP007593.1490	ENA|CP007593|CP007593.1490	lptB	ENA|CP007593|CP007593.1:778928-781359	q1	q2	OK	201.098	169.53	-0.246355	-0.266056	0.64535	0.93301	no	0.0606908
ENA|CP007593|CP007593.1.2281	ENA|CP007593|CP007593.1.2281	ptsH	ENA|CP007593|CP007593.1:1152548-1152812	q1	q2	OK	6485.32	7682.68	0.244432	0.5504	0.33355	0.819025	no	0.059747
ENA|CP007593|CP007593.1500	ENA|CP007593|CP007593.1500	ftsX	ENA|CP007593|CP007593.1:783543-785155	q1	q2	OK	674.524	798.558	0.243526	0.492857	0.3925	0.864719	no	0.0593049
ENA|CP007593|CP007593.1.2922	ENA|CP007593|CP007593.1.2922	sufB_2	ENA|CP007593|CP007593.1:1481791-1483054	q1	q2	OK	1079.93	912.37	-0.243246	-0.603714	0.2873	0.774414	no	0.0591686
ENA|CP007593|CP007593.1.4627	ENA|CP007593|CP007593.1.4627	rpsB	ENA|CP007593|CP007593.1:2257758-2258538	q1	q2	OK	4624.17	5471.88	0.242841	0.58769	0.28625	0.774414	no	0.0589718
ENA|CP007593|CP007593.1170	ENA|CP007593|CP007593.1170	-	ENA|CP007593|CP007593.1:599563-600575	q1	q2	OK	660.268	780.796	0.241894	0.302305	0.60325	0.93301	no	0.0585127
ENA|CP007593|CP007593.1588	ENA|CP007593|CP007593.1588	gph	ENA|CP007593|CP007593.1:828856-829429	q1	q2	OK	469.057	554.597	0.241676	0.488203	0.41055	0.871754	no	0.0584073
ENA|CP007593|CP007593.1.3341	ENA|CP007593|CP007593.1.3341	dps	ENA|CP007593|CP007593.1:1651393-1651912	q1	q2	OK	5614.77	4749.35	-0.241496	-0.582331	0.31205	0.802834	no	0.0583203
ENA|CP007593|CP007593.1.3050	ENA|CP007593|CP007593.1.3050	-	ENA|CP007593|CP007593.1:1538324-1540058	q1	q2	OK	97.145	114.819	0.24115	0.493652	0.38755	0.864719	no	0.0581533
ENA|CP007593|CP007593.1.4641	ENA|CP007593|CP007593.1.4641	ecfA1	ENA|CP007593|CP007593.1:2263461-2266442	q1	q2	OK	308.011	363.988	0.240909	0.315044	0.5749	0.931533	no	0.0580371
ENA|CP007593|CP007593.1.631	ENA|CP007593|CP007593.1.631	gno	ENA|CP007593|CP007593.1:301109-301925	q1	q2	OK	4.41983	5.22206	0.240628	0.255899	0.6519	0.93301	no	0.0579018
ENA|CP007593|CP007593.1.764	ENA|CP007593|CP007593.1.764	-	ENA|CP007593|CP007593.1:368361-368910	q1	q2	OK	43.2922	51.1469	0.240541	0.333003	0.55435	0.931533	no	0.05786
ENA|CP007593|CP007593.1.3169	ENA|CP007593|CP007593.1.3169	-	ENA|CP007593|CP007593.1:1596400-1599453	q1	q2	OK	562.28	475.936	-0.240523	-0.495606	0.38535	0.863425	no	0.0578513
ENA|CP007593|CP007593.1.4422	ENA|CP007593|CP007593.1.4422	-	ENA|CP007593|CP007593.1:2148493-2148772	q1	q2	OK	8694.43	10268.6	0.240072	0.573148	0.32635	0.812476	no	0.0576346
ENA|CP007593|CP007593.1.2064	ENA|CP007593|CP007593.1.2064	-	ENA|CP007593|CP007593.1:1042040-1042418	q1	q2	OK	308.127	363.87	0.239902	0.43361	0.45055	0.887484	no	0.057553
ENA|CP007593|CP007593.1548	ENA|CP007593|CP007593.1548	yknX	ENA|CP007593|CP007593.1:807288-809173	q1	q2	OK	299.022	353.115	0.239884	0.481409	0.40365	0.865544	no	0.0575443
ENA|CP007593|CP007593.1.4452	ENA|CP007593|CP007593.1.4452	-	ENA|CP007593|CP007593.1:2167545-2168187	q1	q2	OK	123.61	145.968	0.239855	0.433818	0.4478	0.884596	no	0.0575304
ENA|CP007593|CP007593.1.506	ENA|CP007593|CP007593.1.506	-	ENA|CP007593|CP007593.1:226960-228201	q1	q2	OK	70.2315	59.5013	-0.239197	-0.26988	0.64675	0.93301	no	0.0572152
ENA|CP007593|CP007593.1.701	ENA|CP007593|CP007593.1.701	gpsB	ENA|CP007593|CP007593.1:336495-336825	q1	q2	OK	2812.18	2383.05	-0.238877	-0.530075	0.3673	0.84864	no	0.0570622
ENA|CP007593|CP007593.1.2115	ENA|CP007593|CP007593.1.2115	gtaB_1	ENA|CP007593|CP007593.1:1069880-1070570	q1	q2	OK	749.184	635.01	-0.238541	-0.533223	0.3522	0.831437	no	0.0569018
ENA|CP007593|CP007593.1320	ENA|CP007593|CP007593.1320	-	ENA|CP007593|CP007593.1:701759-704185	q1	q2	OK	122.517	144.516	0.23825	0.233722	0.6786	0.938731	no	0.0567631
ENA|CP007593|CP007593.176	ENA|CP007593|CP007593.176	bga	ENA|CP007593|CP007593.1:79347-81608	q1	q2	OK	20.0687	23.6699	0.238104	0.367575	0.52685	0.919672	no	0.0566935
ENA|CP007593|CP007593.1092	ENA|CP007593|CP007593.1092	-	ENA|CP007593|CP007593.1:552813-553023	q1	q2	OK	966.334	1139.67	0.238022	0.359526	0.4848	0.905968	no	0.0566545
ENA|CP007593|CP007593.1908	ENA|CP007593|CP007593.1908	tetM	ENA|CP007593|CP007593.1:976980-978900	q1	q2	OK	39.0553	46.0203	0.236754	0.44252	0.44315	0.884596	no	0.0560525
ENA|CP007593|CP007593.1.3417	ENA|CP007593|CP007593.1.3417	-	ENA|CP007593|CP007593.1:1688804-1689179	q1	q2	OK	17.1653	20.2259	0.236707	0.284374	0.6159	0.93301	no	0.0560302
ENA|CP007593|CP007593.1.552	ENA|CP007593|CP007593.1.552	-	ENA|CP007593|CP007593.1:257668-258193	q1	q2	OK	18.5305	15.7272	-0.236642	-0.327635	0.5663	0.931533	no	0.0559994
ENA|CP007593|CP007593.1.3717	ENA|CP007593|CP007593.1.3717	-	ENA|CP007593|CP007593.1:1845241-1845421	q1	q2	OK	10590.3	12474.3	0.236217	0.502408	0.39565	0.864719	no	0.0557985
ENA|CP007593|CP007593.1.314	ENA|CP007593|CP007593.1.314	gcp	ENA|CP007593|CP007593.1:150513-152631	q1	q2	OK	421.334	496.027	0.235454	0.417879	0.4683	0.89539	no	0.0554386
ENA|CP007593|CP007593.1.4584	ENA|CP007593|CP007593.1.4584	phoB	ENA|CP007593|CP007593.1:2236600-2238591	q1	q2	OK	422.474	497.336	0.235359	0.301187	0.5969	0.93301	no	0.0553939
ENA|CP007593|CP007593.1.2205	ENA|CP007593|CP007593.1.2205	gyrA	ENA|CP007593|CP007593.1:1117205-1120417	q1	q2	OK	546.641	464.358	-0.235357	-0.478596	0.40365	0.865544	no	0.0553929
ENA|CP007593|CP007593.1.3259	ENA|CP007593|CP007593.1.3259	-	ENA|CP007593|CP007593.1:1631171-1631993	q1	q2	OK	225.568	265.479	0.235034	0.426953	0.4455	0.884596	no	0.055241
ENA|CP007593|CP007593.1.625	ENA|CP007593|CP007593.1.625	kdgA	ENA|CP007593|CP007593.1:298778-299408	q1	q2	OK	6.85412	5.8239	-0.234988	-0.256212	0.66	0.93301	no	0.0552194
ENA|CP007593|CP007593.1696	ENA|CP007593|CP007593.1696	yxlF_2	ENA|CP007593|CP007593.1:879135-879981	q1	q2	OK	81.5464	95.9149	0.234134	0.416488	0.4709	0.896774	no	0.0548187
ENA|CP007593|CP007593.1.256	ENA|CP007593|CP007593.1.256	sdhB	ENA|CP007593|CP007593.1:123687-124359	q1	q2	OK	178.893	210.373	0.233851	0.444053	0.43885	0.883227	no	0.0546863
ENA|CP007593|CP007593.1.403	ENA|CP007593|CP007593.1.403	cls	ENA|CP007593|CP007593.1:194477-196010	q1	q2	OK	172.23	146.552	-0.232925	-0.495143	0.3839	0.86321	no	0.0542541
ENA|CP007593|CP007593.1.2072	ENA|CP007593|CP007593.1.2072	rsmG	ENA|CP007593|CP007593.1:1046302-1047016	q1	q2	OK	117.082	99.6401	-0.232717	-0.414592	0.4719	0.897486	no	0.0541572
ENA|CP007593|CP007593.1.3657	ENA|CP007593|CP007593.1.3657	-	ENA|CP007593|CP007593.1:1821412-1822189	q1	q2	OK	137.633	117.172	-0.2322	-0.43295	0.4426	0.884596	no	0.0539168
ENA|CP007593|CP007593.1462	ENA|CP007593|CP007593.1462	mta	ENA|CP007593|CP007593.1:768706-769456	q1	q2	OK	133.284	113.485	-0.232011	-0.425177	0.4581	0.89293	no	0.0538291
ENA|CP007593|CP007593.1.3699	ENA|CP007593|CP007593.1.3699	moeZ_2	ENA|CP007593|CP007593.1:1835304-1837830	q1	q2	OK	30.3752	35.6648	0.231607	0.25239	0.66625	0.93301	no	0.0536418
ENA|CP007593|CP007593.1.709	ENA|CP007593|CP007593.1.709	gnd	ENA|CP007593|CP007593.1:339926-341351	q1	q2	OK	1900.28	1618.55	-0.231514	-0.584573	0.31415	0.803398	no	0.0535987
ENA|CP007593|CP007593.1.206	ENA|CP007593|CP007593.1.206	ktrA	ENA|CP007593|CP007593.1:99759-100425	q1	q2	OK	1029.28	877.121	-0.230791	-0.534704	0.34185	0.829463	no	0.0532645
ENA|CP007593|CP007593.1.2912	ENA|CP007593|CP007593.1.2912	tqsA	ENA|CP007593|CP007593.1:1475973-1477083	q1	q2	OK	437.284	512.914	0.230145	0.52146	0.36365	0.846549	no	0.0529667
ENA|CP007593|CP007593.1.2261	ENA|CP007593|CP007593.1.2261	-	ENA|CP007593|CP007593.1:1141691-1142309	q1	q2	OK	623.049	531.469	-0.22936	-0.492254	0.39375	0.864719	no	0.052606
ENA|CP007593|CP007593.1.4544	ENA|CP007593|CP007593.1.4544	adcA_2	ENA|CP007593|CP007593.1:2214342-2215848	q1	q2	OK	319.064	272.201	-0.229173	-0.523892	0.34885	0.830555	no	0.0525203
ENA|CP007593|CP007593.1.286	ENA|CP007593|CP007593.1.286	-	ENA|CP007593|CP007593.1:137280-139014	q1	q2	OK	98.6912	115.64	0.228649	0.463557	0.419	0.873323	no	0.0522804
ENA|CP007593|CP007593.1.554	ENA|CP007593|CP007593.1.554	pulA	ENA|CP007593|CP007593.1:258292-262063	q1	q2	OK	14.2114	12.1333	-0.228067	-0.385678	0.4991	0.912351	no	0.0520146
ENA|CP007593|CP007593.1.4190	ENA|CP007593|CP007593.1.4190	macB_2	ENA|CP007593|CP007593.1:2046154-2047120	q1	q2	OK	44.7176	52.3748	0.22803	0.376863	0.50185	0.912351	no	0.0519977
ENA|CP007593|CP007593.1.2427	ENA|CP007593|CP007593.1.2427	iscS_1	ENA|CP007593|CP007593.1:1233333-1234449	q1	q2	OK	208.846	178.344	-0.227779	-0.472183	0.41895	0.873323	no	0.0518833
ENA|CP007593|CP007593.1.550	ENA|CP007593|CP007593.1.550	limB	ENA|CP007593|CP007593.1:257143-257656	q1	q2	OK	4.39478	3.75313	-0.227698	-0.225199	0.68795	0.943136	no	0.0518464
ENA|CP007593|CP007593.1146	ENA|CP007593|CP007593.1146	-	ENA|CP007593|CP007593.1:589002-589155	q1	q2	OK	435.127	509.406	0.227381	0.284541	0.6181	0.93301	no	0.0517021
ENA|CP007593|CP007593.1.2002	ENA|CP007593|CP007593.1.2002	-	ENA|CP007593|CP007593.1:1016979-1018438	q1	q2	OK	3.07895	2.63008	-0.227331	-0.123615	0.859	0.975814	no	0.0516794
ENA|CP007593|CP007593.1.725	ENA|CP007593|CP007593.1.725	-	ENA|CP007593|CP007593.1:348430-348760	q1	q2	OK	882.036	1032.5	0.227239	0.44557	0.42655	0.877579	no	0.0516376
ENA|CP007593|CP007593.1.2788	ENA|CP007593|CP007593.1.2788	proC	ENA|CP007593|CP007593.1:1409306-1410104	q1	q2	OK	431.205	368.515	-0.226651	-0.487715	0.3907	0.864719	no	0.0513707
ENA|CP007593|CP007593.1.2639	ENA|CP007593|CP007593.1.2639	dgkA	ENA|CP007593|CP007593.1:1337978-1338852	q1	q2	OK	116.86	136.691	0.226129	0.126942	0.82835	0.975814	no	0.0511343
ENA|CP007593|CP007593.1.3446	ENA|CP007593|CP007593.1.3446	dtd	ENA|CP007593|CP007593.1:1699098-1699542	q1	q2	OK	911.405	779.252	-0.226002	-0.475704	0.41205	0.871754	no	0.0510769
ENA|CP007593|CP007593.1854	ENA|CP007593|CP007593.1854	hpaIIM_2	ENA|CP007593|CP007593.1:953201-955464	q1	q2	OK	1.21775	1.42371	0.225439	0.214772	0.70435	0.954667	no	0.0508227
ENA|CP007593|CP007593.1566	ENA|CP007593|CP007593.1566	-	ENA|CP007593|CP007593.1:816377-818140	q1	q2	OK	104.18	121.8	0.225437	0.201922	0.72855	0.963981	no	0.0508218
ENA|CP007593|CP007593.1.2894	ENA|CP007593|CP007593.1.2894	thiI	ENA|CP007593|CP007593.1:1465579-1466794	q1	q2	OK	279.296	326.396	0.224831	0.496141	0.38285	0.86321	no	0.050549
ENA|CP007593|CP007593.1954	ENA|CP007593|CP007593.1954	hlyB_1	ENA|CP007593|CP007593.1:998245-999559	q1	q2	OK	14.3814	16.8025	0.224477	0.343758	0.5435	0.930391	no	0.0503899
ENA|CP007593|CP007593.1942	ENA|CP007593|CP007593.1942	-	ENA|CP007593|CP007593.1:993985-994189	q1	q2	NOTEST	3.23031	3.77377	0.224332	0	1	1	no	0.0503248
ENA|CP007593|CP007593.1.2189	ENA|CP007593|CP007593.1.2189	yfhQ	ENA|CP007593|CP007593.1:1110269-1111445	q1	q2	OK	470.94	549.875	0.223561	0.51629	0.36175	0.844869	no	0.0499795
ENA|CP007593|CP007593.1.2277	ENA|CP007593|CP007593.1.2277	nrdE2	ENA|CP007593|CP007593.1:1149740-1151900	q1	q2	OK	370.366	317.271	-0.223232	-0.532465	0.35035	0.831437	no	0.0498325
ENA|CP007593|CP007593.1433	ENA|CP007593|CP007593.1433	thiE_2	ENA|CP007593|CP007593.1:755671-757624	q1	q2	OK	130.24	152.008	0.222965	0.293898	0.6082	0.93301	no	0.0497134
ENA|CP007593|CP007593.1.3639	ENA|CP007593|CP007593.1.3639	rny	ENA|CP007593|CP007593.1:1809552-1811166	q1	q2	OK	1906.05	1633.21	-0.222875	-0.567857	0.3124	0.802834	no	0.0496733
ENA|CP007593|CP007593.1480	ENA|CP007593|CP007593.1480	clpP	ENA|CP007593|CP007593.1:775608-776199	q1	q2	OK	2784.15	2387.35	-0.221827	-0.55124	0.34055	0.829115	no	0.0492072
ENA|CP007593|CP007593.1622	ENA|CP007593|CP007593.1622	pdxS	ENA|CP007593|CP007593.1:849608-850484	q1	q2	OK	85.9445	100.226	0.221781	0.384678	0.50465	0.912351	no	0.0491868
ENA|CP007593|CP007593.1.230	ENA|CP007593|CP007593.1.230	-	ENA|CP007593|CP007593.1:113003-113839	q1	q2	OK	1736.33	1489.18	-0.221519	-0.291622	0.621	0.93301	no	0.0490707
ENA|CP007593|CP007593.1.915	ENA|CP007593|CP007593.1.915	nanA_1	ENA|CP007593|CP007593.1:462699-466614	q1	q2	OK	18.7805	16.1124	-0.221066	-0.394541	0.47815	0.904574	no	0.0488702
ENA|CP007593|CP007593.10	ENA|CP007593|CP007593.10	-	ENA|CP007593|CP007593.1:3731-4124	q1	q2	OK	15.5371	13.3341	-0.220603	-0.259808	0.64315	0.93301	no	0.0486657
ENA|CP007593|CP007593.1.3585	ENA|CP007593|CP007593.1.3585	dnaI	ENA|CP007593|CP007593.1:1780633-1782240	q1	q2	OK	256.832	220.423	-0.22055	-0.336356	0.5567	0.931533	no	0.0486423
ENA|CP007593|CP007593.1.2345	ENA|CP007593|CP007593.1.2345	rbgA	ENA|CP007593|CP007593.1:1178909-1180527	q1	q2	OK	143.715	167.412	0.22019	0.377396	0.5096	0.912351	no	0.0484836
ENA|CP007593|CP007593.1.975	ENA|CP007593|CP007593.1.975	lafA	ENA|CP007593|CP007593.1:497677-497932	q1	q2	OK	271.59	233.178	-0.220004	-0.335697	0.5633	0.931533	no	0.0484018
ENA|CP007593|CP007593.1698	ENA|CP007593|CP007593.1698	-	ENA|CP007593|CP007593.1:879996-880500	q1	q2	OK	63.6839	74.1649	0.219807	0.331225	0.5517	0.931533	no	0.0483151
ENA|CP007593|CP007593.1.2583	ENA|CP007593|CP007593.1.2583	-	ENA|CP007593|CP007593.1:1312352-1313076	q1	q2	OK	60.6012	70.5723	0.219757	0.297543	0.6098	0.93301	no	0.0482931
ENA|CP007593|CP007593.1.2694	ENA|CP007593|CP007593.1.2694	-	ENA|CP007593|CP007593.1:1363778-1364910	q1	q2	OK	5.16277	4.43538	-0.219088	-0.100217	0.88035	0.977014	no	0.0479996
ENA|CP007593|CP007593.1.490	ENA|CP007593|CP007593.1.490	cysA_1	ENA|CP007593|CP007593.1:222013-222535	q1	q2	OK	1.50222	1.74813	0.218717	0.173298	0.76115	0.972734	no	0.0478371
ENA|CP007593|CP007593.1.3984	ENA|CP007593|CP007593.1.3984	ytpP	ENA|CP007593|CP007593.1:1958295-1958909	q1	q2	OK	657.839	765.391	0.218463	0.183603	0.7525	0.970074	no	0.0477261
ENA|CP007593|CP007593.1080	ENA|CP007593|CP007593.1080	cysE	ENA|CP007593|CP007593.1:546820-547438	q1	q2	OK	347.896	299.022	-0.218404	-0.427148	0.44785	0.884596	no	0.0477003
ENA|CP007593|CP007593.1.3144	ENA|CP007593|CP007593.1.3144	asnS	ENA|CP007593|CP007593.1:1583471-1584815	q1	q2	OK	916.723	788.049	-0.218201	-0.539991	0.34725	0.830555	no	0.0476117
ENA|CP007593|CP007593.1.4204	ENA|CP007593|CP007593.1.4204	gmuD_2	ENA|CP007593|CP007593.1:2052482-2053893	q1	q2	OK	300.474	258.329	-0.218033	-0.370965	0.50955	0.912351	no	0.0475384
ENA|CP007593|CP007593.1.2010	ENA|CP007593|CP007593.1.2010	xerD_1	ENA|CP007593|CP007593.1:1020471-1021657	q1	q2	OK	128.014	148.897	0.218015	0.392258	0.49455	0.912351	no	0.0475305
ENA|CP007593|CP007593.1.210	ENA|CP007593|CP007593.1.210	-	ENA|CP007593|CP007593.1:101339-101750	q1	q2	OK	194.053	225.646	0.217604	0.361027	0.5282	0.919672	no	0.0473515
ENA|CP007593|CP007593.1.4388	ENA|CP007593|CP007593.1.4388	pstS2	ENA|CP007593|CP007593.1:2130830-2131706	q1	q2	OK	25.3073	29.417	0.217096	0.337973	0.54625	0.93125	no	0.0471307
ENA|CP007593|CP007593.1584	ENA|CP007593|CP007593.1584	rodA	ENA|CP007593|CP007593.1:826992-828216	q1	q2	OK	140.744	163.586	0.216974	0.439705	0.443	0.884596	no	0.0470777
ENA|CP007593|CP007593.1.3098	ENA|CP007593|CP007593.1.3098	-	ENA|CP007593|CP007593.1:1561876-1562494	q1	q2	OK	280.52	326.018	0.216849	0.433061	0.45285	0.889571	no	0.0470235
ENA|CP007593|CP007593.1196	ENA|CP007593|CP007593.1196	-	ENA|CP007593|CP007593.1:608806-611115	q1	q2	OK	4.37474	5.08354	0.216635	0.297428	0.60845	0.93301	no	0.0469307
ENA|CP007593|CP007593.1.677	ENA|CP007593|CP007593.1.677	sarA_1	ENA|CP007593|CP007593.1:322951-324919	q1	q2	OK	7.03764	8.1739	0.215933	0.315956	0.57475	0.931533	no	0.0466271
ENA|CP007593|CP007593.1.651	ENA|CP007593|CP007593.1.651	-	ENA|CP007593|CP007593.1:310071-310413	q1	q2	OK	73.7909	85.6931	0.215736	0.266899	0.6037	0.93301	no	0.046542
ENA|CP007593|CP007593.1.4044	ENA|CP007593|CP007593.1.4044	brpA	ENA|CP007593|CP007593.1:1982387-1983404	q1	q2	OK	797.557	925.934	0.215322	0.517201	0.3673	0.84864	no	0.0463636
ENA|CP007593|CP007593.1062	ENA|CP007593|CP007593.1062	pheS	ENA|CP007593|CP007593.1:534259-535815	q1	q2	OK	119.091	102.689	-0.21378	-0.36832	0.51705	0.913491	no	0.0457019
ENA|CP007593|CP007593.1.3279	ENA|CP007593|CP007593.1.3279	-	ENA|CP007593|CP007593.1:1637294-1637636	q1	q2	OK	163.883	141.368	-0.213213	-0.249313	0.62975	0.93301	no	0.0454598
ENA|CP007593|CP007593.1.3677	ENA|CP007593|CP007593.1.3677	-	ENA|CP007593|CP007593.1:1829109-1829961	q1	q2	OK	20.8301	17.9751	-0.212673	-0.303636	0.5973	0.93301	no	0.0452298
ENA|CP007593|CP007593.1.4504	ENA|CP007593|CP007593.1.4504	-	ENA|CP007593|CP007593.1:2188764-2189085	q1	q2	OK	54.4587	63.104	0.21257	0.302838	0.595	0.93301	no	0.045186
ENA|CP007593|CP007593.1.3092	ENA|CP007593|CP007593.1.3092	-	ENA|CP007593|CP007593.1:1559565-1560521	q1	q2	OK	194.2	224.966	0.212161	0.290438	0.6059	0.93301	no	0.0450123
ENA|CP007593|CP007593.1.3876	ENA|CP007593|CP007593.1.3876	murI	ENA|CP007593|CP007593.1:1913114-1917291	q1	q2	OK	398.095	343.663	-0.212118	-0.218587	0.6987	0.953317	no	0.044994
ENA|CP007593|CP007593.1791	ENA|CP007593|CP007593.1791	ecsA_2	ENA|CP007593|CP007593.1:922149-924514	q1	q2	OK	100.978	116.933	0.211643	0.272653	0.63125	0.93301	no	0.0447928
ENA|CP007593|CP007593.1.3775	ENA|CP007593|CP007593.1.3775	-	ENA|CP007593|CP007593.1:1866471-1867182	q1	q2	OK	75.3134	87.1812	0.21111	0.361888	0.5291	0.919672	no	0.0445674
ENA|CP007593|CP007593.1.4058	ENA|CP007593|CP007593.1.4058	rpoC	ENA|CP007593|CP007593.1:1986947-1990625	q1	q2	OK	750.722	648.768	-0.210576	-0.535524	0.3466	0.830555	no	0.0443423
ENA|CP007593|CP007593.1.4120	ENA|CP007593|CP007593.1.4120	ycfH	ENA|CP007593|CP007593.1:2020244-2021578	q1	q2	OK	248.395	287.332	0.210083	0.366884	0.51055	0.912351	no	0.0441349
ENA|CP007593|CP007593.1082	ENA|CP007593|CP007593.1082	-	ENA|CP007593|CP007593.1:547449-548334	q1	q2	OK	256.422	296.545	0.209731	0.437449	0.4329	0.881992	no	0.0439871
ENA|CP007593|CP007593.1.518	ENA|CP007593|CP007593.1.518	gldA	ENA|CP007593|CP007593.1:233830-234919	q1	q2	OK	10.0072	11.5726	0.209679	0.309683	0.597	0.93301	no	0.0439653
ENA|CP007593|CP007593.1.2874	ENA|CP007593|CP007593.1.2874	-	ENA|CP007593|CP007593.1:1458302-1459257	q1	q2	OK	15.4343	13.3484	-0.209472	-0.272588	0.63095	0.93301	no	0.0438785
ENA|CP007593|CP007593.1488	ENA|CP007593|CP007593.1488	livH_2	ENA|CP007593|CP007593.1:778928-781359	q1	q2	OK	153.756	132.982	-0.209413	-0.24093	0.6709	0.934957	no	0.0438538
ENA|CP007593|CP007593.1204	ENA|CP007593|CP007593.1204	-	ENA|CP007593|CP007593.1:612435-617772	q1	q2	OK	3.38244	3.90973	0.209006	0.210109	0.716	0.959574	no	0.0436835
ENA|CP007593|CP007593.1.683	ENA|CP007593|CP007593.1.683	glf_2	ENA|CP007593|CP007593.1:327814-328321	q1	q2	OK	525.444	454.638	-0.208821	-0.421653	0.461	0.89293	no	0.0436062
ENA|CP007593|CP007593.1594	ENA|CP007593|CP007593.1594	-	ENA|CP007593|CP007593.1:833717-834224	q1	q2	OK	182.646	211.029	0.208392	0.374888	0.5179	0.913492	no	0.0434272
ENA|CP007593|CP007593.1064	ENA|CP007593|CP007593.1064	paiA	ENA|CP007593|CP007593.1:534259-535815	q1	q2	OK	92.9557	107.347	0.207667	0.19738	0.74735	0.967659	no	0.0431256
ENA|CP007593|CP007593.1.2573	ENA|CP007593|CP007593.1.2573	resA	ENA|CP007593|CP007593.1:1309231-1309798	q1	q2	OK	1489.47	1719.3	0.207023	0.488605	0.3941	0.864719	no	0.0428585
ENA|CP007593|CP007593.1.3982	ENA|CP007593|CP007593.1.3982	pheT_2	ENA|CP007593|CP007593.1:1957653-1958280	q1	q2	OK	760.468	877.687	0.20682	0.464185	0.4181	0.873323	no	0.0427745
ENA|CP007593|CP007593.1.2082	ENA|CP007593|CP007593.1.2082	-	ENA|CP007593|CP007593.1:1050767-1052501	q1	q2	OK	108.488	125.208	0.206794	0.425913	0.4549	0.892376	no	0.0427638
ENA|CP007593|CP007593.1.2920	ENA|CP007593|CP007593.1.2920	csd	ENA|CP007593|CP007593.1:1480127-1481781	q1	q2	OK	1167.2	1011.33	-0.206793	-0.475967	0.3989	0.864719	no	0.0427633
ENA|CP007593|CP007593.1.841	ENA|CP007593|CP007593.1.841	-	ENA|CP007593|CP007593.1:424088-424454	q1	q2	OK	926.349	1068.2	0.205554	0.419507	0.46335	0.89293	no	0.0422524
ENA|CP007593|CP007593.1084	ENA|CP007593|CP007593.1084	cysS	ENA|CP007593|CP007593.1:548415-550138	q1	q2	OK	389.466	448.947	0.205047	0.454332	0.42475	0.877579	no	0.0420443
ENA|CP007593|CP007593.1.3114	ENA|CP007593|CP007593.1.3114	murE	ENA|CP007593|CP007593.1:1573899-1575345	q1	q2	OK	312.061	270.775	-0.204731	-0.464459	0.41425	0.871754	no	0.0419148
ENA|CP007593|CP007593.1.2471	ENA|CP007593|CP007593.1.2471	sigA	ENA|CP007593|CP007593.1:1252018-1253128	q1	q2	OK	387.537	446.613	0.20469	0.460539	0.4146	0.871754	no	0.041898
ENA|CP007593|CP007593.1.3665	ENA|CP007593|CP007593.1.3665	yhbY	ENA|CP007593|CP007593.1:1823996-1824308	q1	q2	OK	157.284	181.135	0.203692	0.305635	0.5743	0.931533	no	0.0414904
ENA|CP007593|CP007593.1224	ENA|CP007593|CP007593.1224	-	ENA|CP007593|CP007593.1:628061-634865	q1	q2	OK	1.94138	2.23346	0.202195	0.305287	0.59435	0.93301	no	0.0408828
ENA|CP007593|CP007593.1.881	ENA|CP007593|CP007593.1.881	trkG	ENA|CP007593|CP007593.1:447047-448487	q1	q2	OK	46.706	53.6934	0.201139	0.367791	0.51875	0.913867	no	0.0404569
ENA|CP007593|CP007593.1336	ENA|CP007593|CP007593.1336	glcK	ENA|CP007593|CP007593.1:715826-716786	q1	q2	OK	430.412	374.434	-0.20101	-0.447086	0.42655	0.877579	no	0.040405
ENA|CP007593|CP007593.1156	ENA|CP007593|CP007593.1156	rplK	ENA|CP007593|CP007593.1:593430-593856	q1	q2	OK	2164.37	2487.37	0.200671	0.469686	0.42075	0.874428	no	0.0402689
ENA|CP007593|CP007593.1.3351	ENA|CP007593|CP007593.1.3351	apt	ENA|CP007593|CP007593.1:1656618-1657131	q1	q2	OK	2333.19	2681.02	0.200481	0.488449	0.3913	0.864719	no	0.0401926
ENA|CP007593|CP007593.1352	ENA|CP007593|CP007593.1352	hcaR	ENA|CP007593|CP007593.1:722565-723534	q1	q2	OK	173.913	151.373	-0.200262	-0.400198	0.48195	0.905968	no	0.0401049
ENA|CP007593|CP007593.1.2740	ENA|CP007593|CP007593.1.2740	tagH	ENA|CP007593|CP007593.1:1386345-1388120	q1	q2	OK	165.907	190.596	0.200146	0.212371	0.7076	0.957668	no	0.0400584
ENA|CP007593|CP007593.1.4128	ENA|CP007593|CP007593.1.4128	-	ENA|CP007593|CP007593.1:2024645-2024939	q1	q2	OK	87.2241	100.192	0.199969	0.295504	0.6133	0.93301	no	0.0399876
ENA|CP007593|CP007593.1819	ENA|CP007593|CP007593.1819	pglJ	ENA|CP007593|CP007593.1:935853-937783	q1	q2	OK	235.73	205.229	-0.199904	-0.325992	0.57105	0.931533	no	0.0399616
ENA|CP007593|CP007593.1.3617	ENA|CP007593|CP007593.1.3617	-	ENA|CP007593|CP007593.1:1798708-1798933	q1	q2	OK	171.002	148.946	-0.199217	-0.28025	0.61825	0.93301	no	0.0396874
ENA|CP007593|CP007593.1.3171	ENA|CP007593|CP007593.1.3171	cca	ENA|CP007593|CP007593.1:1596400-1599453	q1	q2	OK	466.829	406.683	-0.198989	-0.281911	0.62475	0.93301	no	0.0395966
ENA|CP007593|CP007593.1690	ENA|CP007593|CP007593.1690	-	ENA|CP007593|CP007593.1:875346-875529	q1	q2	NOTEST	5.2111	5.97882	0.198273	0	1	1	no	0.0393122
ENA|CP007593|CP007593.1.4572	ENA|CP007593|CP007593.1.4572	-	ENA|CP007593|CP007593.1:2230540-2231218	q1	q2	OK	4.23586	4.85845	0.197841	0.237173	0.68075	0.939553	no	0.0391411
ENA|CP007593|CP007593.1.558	ENA|CP007593|CP007593.1.558	rpsL	ENA|CP007593|CP007593.1:264187-264601	q1	q2	OK	1423.22	1241.04	-0.197606	-0.41192	0.46085	0.89293	no	0.0390481
ENA|CP007593|CP007593.1.2802	ENA|CP007593|CP007593.1.2802	lspA	ENA|CP007593|CP007593.1:1415945-1418189	q1	q2	OK	469.477	409.534	-0.197071	-0.208637	0.7197	0.96002	no	0.038837
ENA|CP007593|CP007593.1.4096	ENA|CP007593|CP007593.1.4096	purR	ENA|CP007593|CP007593.1:2009572-2010400	q1	q2	OK	2077.48	1813.87	-0.195764	-0.488433	0.38515	0.863425	no	0.0383235
ENA|CP007593|CP007593.1.3651	ENA|CP007593|CP007593.1.3651	relK	ENA|CP007593|CP007593.1:1819661-1819916	q1	q2	OK	337.974	386.933	0.195173	0.314399	0.5984	0.93301	no	0.0380925
ENA|CP007593|CP007593.1.775	ENA|CP007593|CP007593.1.775	-	ENA|CP007593|CP007593.1:373456-375190	q1	q2	OK	100.884	115.481	0.19496	0.398527	0.48275	0.905968	no	0.0380094
ENA|CP007593|CP007593.1.809	ENA|CP007593|CP007593.1.809	fabZ	ENA|CP007593|CP007593.1:409788-410693	q1	q2	OK	848.421	970.763	0.194339	0.300585	0.59975	0.93301	no	0.0377676
ENA|CP007593|CP007593.1.391	ENA|CP007593|CP007593.1.391	-	ENA|CP007593|CP007593.1:190566-191136	q1	q2	OK	806.988	705.313	-0.194285	-0.425062	0.46145	0.89293	no	0.0377467
ENA|CP007593|CP007593.1.3860	ENA|CP007593|CP007593.1.3860	-	ENA|CP007593|CP007593.1:1911575-1913096	q1	q2	OK	1066.84	1219.84	0.193346	0.133625	0.81445	0.975814	no	0.0373827
ENA|CP007593|CP007593.166	ENA|CP007593|CP007593.166	-	ENA|CP007593|CP007593.1:72388-72616	q1	q2	OK	256.114	292.788	0.193071	0.291874	0.61745	0.93301	no	0.0372764
ENA|CP007593|CP007593.1.336	ENA|CP007593|CP007593.1.336	metP	ENA|CP007593|CP007593.1:163573-164266	q1	q2	OK	611.296	698.696	0.192793	0.426156	0.45785	0.89293	no	0.0371691
ENA|CP007593|CP007593.1.3914	ENA|CP007593|CP007593.1.3914	-	ENA|CP007593|CP007593.1:1941661-1941751	q1	q2	OK	207826	237535	0.192764	0.324705	0.5856	0.93301	no	0.037158
ENA|CP007593|CP007593.1.2459	ENA|CP007593|CP007593.1.2459	obg	ENA|CP007593|CP007593.1:1247404-1248715	q1	q2	OK	1061.41	929.156	-0.191988	-0.478046	0.39845	0.864719	no	0.0368594
ENA|CP007593|CP007593.1.981	ENA|CP007593|CP007593.1.981	-	ENA|CP007593|CP007593.1:499055-499621	q1	q2	OK	62.5671	71.4613	0.191758	0.289809	0.61865	0.93301	no	0.0367711
ENA|CP007593|CP007593.1.2906	ENA|CP007593|CP007593.1.2906	lacR_2	ENA|CP007593|CP007593.1:1470964-1474562	q1	q2	OK	53.7491	47.0757	-0.19126	-0.133802	0.81935	0.975814	no	0.0365804
ENA|CP007593|CP007593.1.96	ENA|CP007593|CP007593.1.96	-	ENA|CP007593|CP007593.1:34996-35957	q1	q2	OK	118.734	135.563	0.191232	0.259495	0.65435	0.93301	no	0.0365697
ENA|CP007593|CP007593.1.3454	ENA|CP007593|CP007593.1.3454	adcC_1	ENA|CP007593|CP007593.1:1705722-1707290	q1	q2	OK	147.855	168.619	0.189585	0.306927	0.58475	0.93301	no	0.0359425
ENA|CP007593|CP007593.1.2970	ENA|CP007593|CP007593.1.2970	-	ENA|CP007593|CP007593.1:1501293-1502250	q1	q2	OK	181.613	206.96	0.188485	0.384527	0.5128	0.912351	no	0.0355266
ENA|CP007593|CP007593.1.2668	ENA|CP007593|CP007593.1.2668	-	ENA|CP007593|CP007593.1:1349820-1351554	q1	q2	OK	109.318	124.569	0.18841	0.389879	0.4957	0.912351	no	0.0354983
ENA|CP007593|CP007593.1.3287	ENA|CP007593|CP007593.1.3287	-	ENA|CP007593|CP007593.1:1638417-1638960	q1	q2	OK	38443.6	43801.6	0.188243	0.478137	0.41395	0.871754	no	0.0354354
ENA|CP007593|CP007593.1.379	ENA|CP007593|CP007593.1.379	corA	ENA|CP007593|CP007593.1:182703-183648	q1	q2	OK	89.5422	102.006	0.188011	0.341391	0.5481	0.93125	no	0.0353481
ENA|CP007593|CP007593.1.3607	ENA|CP007593|CP007593.1.3607	bglF_2	ENA|CP007593|CP007593.1:1791320-1793258	q1	q2	OK	55.1375	62.729	0.186098	0.329835	0.55925	0.931533	no	0.0346325
ENA|CP007593|CP007593.1.582	ENA|CP007593|CP007593.1.582	manY	ENA|CP007593|CP007593.1:277935-278739	q1	q2	OK	476.93	542.292	0.185291	0.409185	0.4681	0.89539	no	0.0343328
ENA|CP007593|CP007593.1.791	ENA|CP007593|CP007593.1.791	-	ENA|CP007593|CP007593.1:402059-403793	q1	q2	OK	101.714	115.612	0.184775	0.378816	0.5011	0.912351	no	0.0341418
ENA|CP007593|CP007593.1.2050	ENA|CP007593|CP007593.1.2050	lytB_3	ENA|CP007593|CP007593.1:1034829-1035948	q1	q2	OK	731.912	831.385	0.183846	0.36752	0.516	0.913491	no	0.0337994
ENA|CP007593|CP007593.1.258	ENA|CP007593|CP007593.1.258	lytN	ENA|CP007593|CP007593.1:124600-125188	q1	q2	OK	10514.3	9258.4	-0.183518	-0.463737	0.426	0.877579	no	0.0336789
ENA|CP007593|CP007593.1.3836	ENA|CP007593|CP007593.1.3836	pnuC	ENA|CP007593|CP007593.1:1899428-1900235	q1	q2	OK	45.8773	52.0944	0.183348	0.280221	0.61805	0.93301	no	0.0336165
ENA|CP007593|CP007593.1.4288	ENA|CP007593|CP007593.1.4288	-	ENA|CP007593|CP007593.1:2088987-2090130	q1	q2	OK	2397.02	2111.22	-0.183169	-0.457622	0.41415	0.871754	no	0.0335509
ENA|CP007593|CP007593.1498	ENA|CP007593|CP007593.1498	ftsE	ENA|CP007593|CP007593.1:783543-785155	q1	q2	OK	491.562	432.987	-0.18305	-0.225685	0.69655	0.952879	no	0.0335073
ENA|CP007593|CP007593.1.957	ENA|CP007593|CP007593.1.957	-	ENA|CP007593|CP007593.1:488760-490538	q1	q2	OK	417.374	367.79	-0.182458	-0.357837	0.5299	0.919947	no	0.0332909
ENA|CP007593|CP007593.1206	ENA|CP007593|CP007593.1206	-	ENA|CP007593|CP007593.1:612435-617772	q1	q2	OK	3.54149	4.01805	0.182142	0.199168	0.72915	0.963981	no	0.0331757
ENA|CP007593|CP007593.1.4404	ENA|CP007593|CP007593.1.4404	gtaB_2	ENA|CP007593|CP007593.1:2137210-2138110	q1	q2	OK	727.696	641.398	-0.182115	-0.424368	0.46025	0.89293	no	0.0331659
ENA|CP007593|CP007593.1.647	ENA|CP007593|CP007593.1.647	kdgR	ENA|CP007593|CP007593.1:308208-309210	q1	q2	OK	575.601	652.934	0.181868	0.421038	0.4627	0.89293	no	0.033076
ENA|CP007593|CP007593.1732	ENA|CP007593|CP007593.1732	-	ENA|CP007593|CP007593.1:893032-893416	q1	q2	OK	443.361	390.954	-0.181483	-0.325916	0.5548	0.931533	no	0.0329361
ENA|CP007593|CP007593.1.228	ENA|CP007593|CP007593.1.228	-	ENA|CP007593|CP007593.1:113003-113839	q1	q2	OK	587.539	518.332	-0.180808	-0.319317	0.5723	0.931533	no	0.0326915
ENA|CP007593|CP007593.1.2068	ENA|CP007593|CP007593.1.2068	ffh	ENA|CP007593|CP007593.1:1042852-1044424	q1	q2	OK	598.345	528.372	-0.179424	-0.437947	0.44735	0.884596	no	0.032193
ENA|CP007593|CP007593.1.2191	ENA|CP007593|CP007593.1.2191	yycF	ENA|CP007593|CP007593.1:1111500-1113547	q1	q2	OK	776.025	878.414	0.178798	0.251205	0.6643	0.93301	no	0.0319687
ENA|CP007593|CP007593.1.3403	ENA|CP007593|CP007593.1.3403	-	ENA|CP007593|CP007593.1:1681023-1682485	q1	q2	OK	167.418	147.94	-0.17844	-0.279492	0.6244	0.93301	no	0.0318408
ENA|CP007593|CP007593.1.4643	ENA|CP007593|CP007593.1.4643	pgsA	ENA|CP007593|CP007593.1:2263461-2266442	q1	q2	OK	185.34	209.704	0.178181	0.123122	0.8258	0.975814	no	0.0317485
ENA|CP007593|CP007593.1.2542	ENA|CP007593|CP007593.1.2542	-	ENA|CP007593|CP007593.1:1292400-1292543	q1	q2	OK	26618.4	30112.6	0.177942	0.354569	0.54745	0.93125	no	0.0316634
ENA|CP007593|CP007593.1.641	ENA|CP007593|CP007593.1.641	manZ_3	ENA|CP007593|CP007593.1:304348-306226	q1	q2	OK	4.67073	5.2832	0.177762	0.169348	0.77415	0.975814	no	0.0315993
ENA|CP007593|CP007593.1262	ENA|CP007593|CP007593.1262	-	ENA|CP007593|CP007593.1:670697-672936	q1	q2	OK	4.18765	4.73231	0.176403	0.250609	0.6591	0.93301	no	0.031118
ENA|CP007593|CP007593.1.4216	ENA|CP007593|CP007593.1.4216	-	ENA|CP007593|CP007593.1:2059695-2060536	q1	q2	OK	3671.93	3250.52	-0.175867	-0.383643	0.5064	0.912351	no	0.0309292
ENA|CP007593|CP007593.1.3653	ENA|CP007593|CP007593.1.3653	-	ENA|CP007593|CP007593.1:1819919-1820174	q1	q2	OK	194.463	172.193	-0.175468	-0.261415	0.6555	0.93301	no	0.030789
ENA|CP007593|CP007593.1.3629	ENA|CP007593|CP007593.1.3629	rsmB	ENA|CP007593|CP007593.1:1803741-1805983	q1	q2	OK	357.083	316.223	-0.175316	-0.343918	0.54235	0.930391	no	0.0307357
ENA|CP007593|CP007593.1.3281	ENA|CP007593|CP007593.1.3281	-	ENA|CP007593|CP007593.1:1637647-1638299	q1	q2	OK	157.17	177.47	0.175245	0.0746921	0.91215	0.979793	no	0.0307108
ENA|CP007593|CP007593.1.3261	ENA|CP007593|CP007593.1.3261	-	ENA|CP007593|CP007593.1:1632165-1632672	q1	q2	OK	279.205	247.387	-0.174553	-0.2819	0.6097	0.93301	no	0.0304687
ENA|CP007593|CP007593.1.2255	ENA|CP007593|CP007593.1.2255	lacB	ENA|CP007593|CP007593.1:1138995-1139511	q1	q2	OK	183.566	207.168	0.174505	0.311589	0.58275	0.93301	no	0.030452
ENA|CP007593|CP007593.1.2662	ENA|CP007593|CP007593.1.2662	-	ENA|CP007593|CP007593.1:1347725-1348205	q1	q2	OK	9.20129	8.16144	-0.173012	-0.217123	0.7148	0.959197	no	0.0299332
ENA|CP007593|CP007593.1.3862	ENA|CP007593|CP007593.1.3862	rluB	ENA|CP007593|CP007593.1:1911575-1913096	q1	q2	OK	594.673	527.527	-0.172852	-0.300707	0.6001	0.93301	no	0.0298778
ENA|CP007593|CP007593.1.3924	ENA|CP007593|CP007593.1.3924	-	ENA|CP007593|CP007593.1:1942115-1942205	q1	q2	OK	237950	268187	0.172581	0.274792	0.6329	0.93301	no	0.0297842
ENA|CP007593|CP007593.194	ENA|CP007593|CP007593.194	iga_1	ENA|CP007593|CP007593.1:89872-94723	q1	q2	OK	1233.61	1095.08	-0.171856	-0.429413	0.45125	0.887644	no	0.0295345
ENA|CP007593|CP007593.1421	ENA|CP007593|CP007593.1421	ykoE	ENA|CP007593|CP007593.1:752365-752926	q1	q2	OK	24.3547	27.4354	0.171839	0.25232	0.6657	0.93301	no	0.0295286
ENA|CP007593|CP007593.1.312	ENA|CP007593|CP007593.1.312	-	ENA|CP007593|CP007593.1:150513-152631	q1	q2	OK	388.341	437.337	0.171423	0.144477	0.8067	0.975814	no	0.0293858
ENA|CP007593|CP007593.1.3613	ENA|CP007593|CP007593.1.3613	mvaA	ENA|CP007593|CP007593.1:1796069-1798516	q1	q2	OK	393.778	443.425	0.171307	0.297249	0.6062	0.93301	no	0.0293461
ENA|CP007593|CP007593.1.4436	ENA|CP007593|CP007593.1.4436	malX_2	ENA|CP007593|CP007593.1:2158441-2159713	q1	q2	OK	126.93	142.926	0.171234	0.346762	0.54295	0.930391	no	0.0293211
ENA|CP007593|CP007593.1282	ENA|CP007593|CP007593.1282	-	ENA|CP007593|CP007593.1:677336-681953	q1	q2	OK	2788.1	2476.79	-0.170812	-0.213229	0.71415	0.959197	no	0.0291767
ENA|CP007593|CP007593.1.2976	ENA|CP007593|CP007593.1.2976	tmpC	ENA|CP007593|CP007593.1:1504982-1506035	q1	q2	OK	1616.14	1819.16	0.170715	0.432933	0.44935	0.886338	no	0.0291436
ENA|CP007593|CP007593.1.3703	ENA|CP007593|CP007593.1.3703	pepF1_2	ENA|CP007593|CP007593.1:1838834-1840631	q1	q2	OK	250.763	222.84	-0.170318	-0.385137	0.50595	0.912351	no	0.0290082
ENA|CP007593|CP007593.1.2457	ENA|CP007593|CP007593.1.2457	-	ENA|CP007593|CP007593.1:1247236-1247395	q1	q2	OK	660.416	742.959	0.169907	0.24356	0.68585	0.942127	no	0.0288684
ENA|CP007593|CP007593.1.4530	ENA|CP007593|CP007593.1.4530	-	ENA|CP007593|CP007593.1:2201919-2202522	q1	q2	OK	17.7579	15.7855	-0.169861	-0.210618	0.7111	0.959197	no	0.0288528
ENA|CP007593|CP007593.1940	ENA|CP007593|CP007593.1940	-	ENA|CP007593|CP007593.1:991215-993921	q1	q2	NOTEST	0.772873	0.869374	0.169745	0	1	1	no	0.0288134
ENA|CP007593|CP007593.1.3723	ENA|CP007593|CP007593.1.3723	rarA	ENA|CP007593|CP007593.1:1846308-1847580	q1	q2	OK	128.755	114.514	-0.169114	-0.33665	0.55135	0.931533	no	0.0285995
ENA|CP007593|CP007593.1.3181	ENA|CP007593|CP007593.1.3181	-	ENA|CP007593|CP007593.1:1603182-1604806	q1	q2	OK	445.731	396.536	-0.168721	-0.264803	0.65065	0.93301	no	0.0284668
ENA|CP007593|CP007593.1.2259	ENA|CP007593|CP007593.1.2259	lacD	ENA|CP007593|CP007593.1:1140452-1141433	q1	q2	OK	139.855	124.473	-0.168094	-0.32319	0.5716	0.931533	no	0.0282556
ENA|CP007593|CP007593.1.377	ENA|CP007593|CP007593.1.377	-	ENA|CP007593|CP007593.1:182008-182692	q1	q2	OK	283.842	318.645	0.166858	0.338823	0.54925	0.931533	no	0.0278416
ENA|CP007593|CP007593.186	ENA|CP007593|CP007593.186	agaS	ENA|CP007593|CP007593.1:84039-85206	q1	q2	OK	12.8897	14.4667	0.166525	0.250678	0.6545	0.93301	no	0.0277306
ENA|CP007593|CP007593.1.3393	ENA|CP007593|CP007593.1.3393	-	ENA|CP007593|CP007593.1:1676876-1677353	q1	q2	OK	693.673	778.307	0.166084	0.349174	0.54185	0.930391	no	0.0275839
ENA|CP007593|CP007593.1896	ENA|CP007593|CP007593.1896	-	ENA|CP007593|CP007593.1:969085-972495	q1	q2	NOTEST	1.19283	1.06339	-0.165706	0	1	1	no	0.0274585
ENA|CP007593|CP007593.1442	ENA|CP007593|CP007593.1442	pacS	ENA|CP007593|CP007593.1:759776-762020	q1	q2	OK	233.692	208.363	-0.165511	-0.259656	0.6496	0.93301	no	0.0273939
ENA|CP007593|CP007593.1.3179	ENA|CP007593|CP007593.1.3179	glmM	ENA|CP007593|CP007593.1:1601806-1603159	q1	q2	OK	624.353	556.702	-0.165457	-0.396431	0.484	0.905968	no	0.027376
ENA|CP007593|CP007593.1580	ENA|CP007593|CP007593.1580	yhbU_1	ENA|CP007593|CP007593.1:823376-824306	q1	q2	OK	648.646	578.578	-0.16492	-0.382972	0.4983	0.912351	no	0.0271986
ENA|CP007593|CP007593.1.526	ENA|CP007593|CP007593.1.526	ruvB	ENA|CP007593|CP007593.1:241084-242636	q1	q2	OK	338.621	379.384	0.163987	0.336347	0.557	0.931533	no	0.0268917
ENA|CP007593|CP007593.1.2940	ENA|CP007593|CP007593.1.2940	-	ENA|CP007593|CP007593.1:1489345-1489417	q1	q2	OK	147471	131660	-0.163619	-0.214542	0.73255	0.963981	no	0.0267712
ENA|CP007593|CP007593.1444	ENA|CP007593|CP007593.1444	pox5	ENA|CP007593|CP007593.1:762226-764002	q1	q2	OK	2527.72	2831.27	0.163614	0.410472	0.465	0.893847	no	0.0267695
ENA|CP007593|CP007593.1.4546	ENA|CP007593|CP007593.1.4546	adcB	ENA|CP007593|CP007593.1:2215857-2217801	q1	q2	OK	102.974	91.939	-0.16353	-0.204567	0.7231	0.962791	no	0.0267421
ENA|CP007593|CP007593.1.655	ENA|CP007593|CP007593.1.655	-	ENA|CP007593|CP007593.1:310676-311219	q1	q2	OK	78.3278	87.7035	0.16311	0.247285	0.65675	0.93301	no	0.0266049
ENA|CP007593|CP007593.1.3407	ENA|CP007593|CP007593.1.3407	-	ENA|CP007593|CP007593.1:1682586-1684923	q1	q2	OK	481.8	539.206	0.162403	0.40207	0.48705	0.905968	no	0.0263747
ENA|CP007593|CP007593.1572	ENA|CP007593|CP007593.1572	pepN	ENA|CP007593|CP007593.1:818262-820809	q1	q2	OK	423.388	473.781	0.162239	0.402851	0.4705	0.896774	no	0.0263215
ENA|CP007593|CP007593.1.3146	ENA|CP007593|CP007593.1.3146	-	ENA|CP007593|CP007593.1:1584833-1586807	q1	q2	OK	283.876	317.63	0.162084	0.0829383	0.89755	0.977014	no	0.0262712
ENA|CP007593|CP007593.1.2101	ENA|CP007593|CP007593.1.2101	-	ENA|CP007593|CP007593.1:1062933-1063743	q1	q2	OK	143.069	127.886	-0.161854	-0.303794	0.5964	0.93301	no	0.0261967
ENA|CP007593|CP007593.1.4438	ENA|CP007593|CP007593.1.4438	malF	ENA|CP007593|CP007593.1:2159823-2161116	q1	q2	OK	25.8413	23.1068	-0.161364	-0.255536	0.6415	0.93301	no	0.0260383
ENA|CP007593|CP007593.1118	ENA|CP007593|CP007593.1118	glnQ_2	ENA|CP007593|CP007593.1:572455-573808	q1	q2	OK	83.898	93.8249	0.161334	0.31061	0.58795	0.93301	no	0.0260287
ENA|CP007593|CP007593.1928	ENA|CP007593|CP007593.1928	-	ENA|CP007593|CP007593.1:984694-987349	q1	q2	NOTEST	1.1837	1.05869	-0.161028	0	1	1	no	0.02593
ENA|CP007593|CP007593.1.385	ENA|CP007593|CP007593.1.385	-	ENA|CP007593|CP007593.1:187851-189585	q1	q2	OK	101.381	113.352	0.161023	0.329083	0.55465	0.931533	no	0.0259284
ENA|CP007593|CP007593.1996	ENA|CP007593|CP007593.1996	hlyB_2	ENA|CP007593|CP007593.1:1016121-1016763	q1	q2	OK	8.61361	7.70787	-0.160286	-0.208938	0.72555	0.963981	no	0.0256916
ENA|CP007593|CP007593.1.482	ENA|CP007593|CP007593.1.482	gpmA_1	ENA|CP007593|CP007593.1:219142-219835	q1	q2	OK	1395.25	1559.12	0.160206	0.383245	0.50385	0.912351	no	0.025666
ENA|CP007593|CP007593.1.4218	ENA|CP007593|CP007593.1.4218	yfkJ	ENA|CP007593|CP007593.1:2059695-2060536	q1	q2	OK	824.026	737.567	-0.159915	-0.168098	0.7719	0.975814	no	0.0255728
ENA|CP007593|CP007593.1.393	ENA|CP007593|CP007593.1.393	-	ENA|CP007593|CP007593.1:191222-191489	q1	q2	OK	4194.31	3755.34	-0.159491	-0.343376	0.54435	0.930391	no	0.0254374
ENA|CP007593|CP007593.1.4162	ENA|CP007593|CP007593.1.4162	-	ENA|CP007593|CP007593.1:2034609-2034682	q1	q2	OK	92431	82787.3	-0.158968	-0.166197	0.76445	0.973617	no	0.0252708
ENA|CP007593|CP007593.1.3464	ENA|CP007593|CP007593.1.3464	-	ENA|CP007593|CP007593.1:1711670-1712372	q1	q2	OK	76.039	84.8957	0.158952	0.268836	0.64155	0.93301	no	0.0252657
ENA|CP007593|CP007593.1.4056	ENA|CP007593|CP007593.1.4056	ndk	ENA|CP007593|CP007593.1:1986405-1986847	q1	q2	OK	2054.84	1840.6	-0.158844	-0.364566	0.52505	0.919672	no	0.0252314
ENA|CP007593|CP007593.1.510	ENA|CP007593|CP007593.1.510	gmuB	ENA|CP007593|CP007593.1:228913-229222	q1	q2	NOTEST	0.891577	0.994886	0.158172	0	1	1	no	0.0250184
ENA|CP007593|CP007593.1.2177	ENA|CP007593|CP007593.1.2177	niaR	ENA|CP007593|CP007593.1:1104441-1105421	q1	q2	OK	339.093	378.287	0.157803	0.253881	0.65805	0.93301	no	0.0249018
ENA|CP007593|CP007593.1.4232	ENA|CP007593|CP007593.1.4232	ulaD	ENA|CP007593|CP007593.1:2067716-2068382	q1	q2	OK	3.67851	3.29746	-0.157768	-0.171092	0.7599	0.972734	no	0.0248907
ENA|CP007593|CP007593.1.673	ENA|CP007593|CP007593.1.673	-	ENA|CP007593|CP007593.1:319429-320914	q1	q2	OK	217.662	195.234	-0.156882	-0.341566	0.55175	0.931533	no	0.024612
ENA|CP007593|CP007593.1072	ENA|CP007593|CP007593.1072	-	ENA|CP007593|CP007593.1:539521-540016	q1	q2	OK	5.94271	6.62481	0.156758	0.18144	0.75785	0.972054	no	0.0245731
ENA|CP007593|CP007593.1.2056	ENA|CP007593|CP007593.1.2056	-	ENA|CP007593|CP007593.1:1036733-1038085	q1	q2	OK	42.1727	37.8416	-0.156333	-0.178124	0.76195	0.972734	no	0.02444
ENA|CP007593|CP007593.1.3495	ENA|CP007593|CP007593.1.3495	ftsA	ENA|CP007593|CP007593.1:1730913-1732287	q1	q2	OK	1643.44	1475.59	-0.155422	-0.394927	0.48705	0.905968	no	0.024156
ENA|CP007593|CP007593.1.2171	ENA|CP007593|CP007593.1.2171	-	ENA|CP007593|CP007593.1:1103386-1104389	q1	q2	OK	121.307	135.092	0.155288	0.218472	0.7139	0.959197	no	0.0241144
ENA|CP007593|CP007593.1.3088	ENA|CP007593|CP007593.1.3088	greA	ENA|CP007593|CP007593.1:1557276-1557759	q1	q2	OK	2167.17	2412.47	0.154699	0.370206	0.51455	0.913199	no	0.0239318
ENA|CP007593|CP007593.1.3257	ENA|CP007593|CP007593.1.3257	-	ENA|CP007593|CP007593.1:1629831-1631169	q1	q2	OK	114.194	127.109	0.154586	0.279853	0.6276	0.93301	no	0.0238968
ENA|CP007593|CP007593.1.4456	ENA|CP007593|CP007593.1.4456	-	ENA|CP007593|CP007593.1:2168935-2169339	q1	q2	OK	131.096	145.919	0.154548	0.128842	0.83255	0.975814	no	0.0238851
ENA|CP007593|CP007593.1280	ENA|CP007593|CP007593.1280	-	ENA|CP007593|CP007593.1:677336-681953	q1	q2	OK	3303.09	2968.79	-0.153943	-0.211304	0.7079	0.957668	no	0.0236984
ENA|CP007593|CP007593.1.3283	ENA|CP007593|CP007593.1.3283	-	ENA|CP007593|CP007593.1:1637647-1638299	q1	q2	OK	245.07	272.615	0.153667	0.0903694	0.89265	0.977014	no	0.0236135
ENA|CP007593|CP007593.1.3996	ENA|CP007593|CP007593.1.3996	-	ENA|CP007593|CP007593.1:1962941-1963804	q1	q2	OK	718.976	646.485	-0.153328	-0.251183	0.65965	0.93301	no	0.0235095
ENA|CP007593|CP007593.1.4687	ENA|CP007593|CP007593.1.4687	htrA	ENA|CP007593|CP007593.1:2285749-2286931	q1	q2	OK	724.388	651.39	-0.153241	-0.367087	0.5173	0.913491	no	0.0234828
ENA|CP007593|CP007593.1.4596	ENA|CP007593|CP007593.1.4596	-	ENA|CP007593|CP007593.1:2243630-2244642	q1	q2	OK	758.156	681.778	-0.153194	-0.163951	0.7798	0.975814	no	0.0234684
ENA|CP007593|CP007593.1.3349	ENA|CP007593|CP007593.1.3349	metA	ENA|CP007593|CP007593.1:1655492-1656437	q1	q2	OK	305.164	339.284	0.152912	0.326855	0.5718	0.931533	no	0.0233821
ENA|CP007593|CP007593.1534	ENA|CP007593|CP007593.1534	rimM	ENA|CP007593|CP007593.1:802477-803705	q1	q2	OK	563.438	626.396	0.152818	0.243913	0.6705	0.934957	no	0.0233533
ENA|CP007593|CP007593.1.4250	ENA|CP007593|CP007593.1.4250	-	ENA|CP007593|CP007593.1:2075090-2076044	q1	q2	OK	421.69	468.693	0.15246	0.339776	0.55615	0.931533	no	0.0232441
ENA|CP007593|CP007593.1.4234	ENA|CP007593|CP007593.1.4234	ulaC	ENA|CP007593|CP007593.1:2068398-2068884	q1	q2	OK	2.41574	2.68442	0.152143	0.133697	0.80875	0.975814	no	0.0231475
ENA|CP007593|CP007593.1.665	ENA|CP007593|CP007593.1.665	mraY	ENA|CP007593|CP007593.1:315131-316365	q1	q2	OK	531.157	590.229	0.152135	0.314851	0.58355	0.93301	no	0.0231451
ENA|CP007593|CP007593.1.687	ENA|CP007593|CP007593.1.687	-	ENA|CP007593|CP007593.1:328432-329058	q1	q2	OK	546.025	606.715	0.152051	0.168846	0.782	0.975814	no	0.0231195
ENA|CP007593|CP007593.1.3275	ENA|CP007593|CP007593.1.3275	-	ENA|CP007593|CP007593.1:1633852-1637294	q1	q2	OK	112.936	125.435	0.151436	0.132116	0.8076	0.975814	no	0.0229329
ENA|CP007593|CP007593.1.2670	ENA|CP007593|CP007593.1.2670	soj	ENA|CP007593|CP007593.1:1351604-1352453	q1	q2	OK	673.879	607.037	-0.150706	-0.343922	0.5465	0.93125	no	0.0227123
ENA|CP007593|CP007593.1918	ENA|CP007593|CP007593.1918	-	ENA|CP007593|CP007593.1:981498-982716	q1	q2	OK	34.4765	31.0756	-0.149832	-0.247812	0.66005	0.93301	no	0.0224496
ENA|CP007593|CP007593.1876	ENA|CP007593|CP007593.1876	aphA	ENA|CP007593|CP007593.1:962415-963210	q1	q2	OK	1201.23	1083.18	-0.149236	-0.360271	0.52785	0.919672	no	0.0222714
ENA|CP007593|CP007593.1.4446	ENA|CP007593|CP007593.1.4446	-	ENA|CP007593|CP007593.1:2164308-2166991	q1	q2	OK	440.178	488.066	0.148992	0.205916	0.7177	0.96002	no	0.0221986
ENA|CP007593|CP007593.1.2972	ENA|CP007593|CP007593.1.2972	mglC	ENA|CP007593|CP007593.1:1502252-1504839	q1	q2	OK	194.829	215.91	0.148224	0.202815	0.72035	0.96002	no	0.0219704
ENA|CP007593|CP007593.1.3705	ENA|CP007593|CP007593.1.3705	rsmE	ENA|CP007593|CP007593.1:1840642-1841386	q1	q2	OK	118.665	107.098	-0.14796	-0.260241	0.64735	0.93301	no	0.0218922
ENA|CP007593|CP007593.1260	ENA|CP007593|CP007593.1260	-	ENA|CP007593|CP007593.1:670697-672936	q1	q2	OK	2.99937	3.32098	0.146949	0.0591203	0.86655	0.975814	no	0.021594
ENA|CP007593|CP007593.1990	ENA|CP007593|CP007593.1990	-	ENA|CP007593|CP007593.1:1013303-1014179	q1	q2	OK	84.7543	76.5897	-0.146136	-0.254728	0.6656	0.93301	no	0.0213557
ENA|CP007593|CP007593.1.212	ENA|CP007593|CP007593.1.212	-	ENA|CP007593|CP007593.1:101865-103950	q1	q2	OK	14.7108	13.296	-0.145883	-0.232225	0.6747	0.936959	no	0.0212819
ENA|CP007593|CP007593.1.2664	ENA|CP007593|CP007593.1.2664	-	ENA|CP007593|CP007593.1:1348583-1349360	q1	q2	OK	281.211	254.197	-0.145709	-0.296487	0.6007	0.93301	no	0.0212311
ENA|CP007593|CP007593.1.711	ENA|CP007593|CP007593.1.711	arlR_1	ENA|CP007593|CP007593.1:341362-342049	q1	q2	OK	5852.52	5290.56	-0.145637	-0.370001	0.5128	0.912351	no	0.0212101
ENA|CP007593|CP007593.1872	ENA|CP007593|CP007593.1872	erm_1	ENA|CP007593|CP007593.1:960657-961443	q1	q2	OK	496.968	449.307	-0.14545	-0.315833	0.5807	0.93301	no	0.0211557
ENA|CP007593|CP007593.1.4202	ENA|CP007593|CP007593.1.4202	gmuR	ENA|CP007593|CP007593.1:2051596-2052325	q1	q2	OK	148.411	164.125	0.145203	0.270003	0.6465	0.93301	no	0.0210839
ENA|CP007593|CP007593.1.566	ENA|CP007593|CP007593.1.566	-	ENA|CP007593|CP007593.1:272193-272728	q1	q2	OK	2431.32	2687.73	0.14465	0.290564	0.6175	0.93301	no	0.0209236
ENA|CP007593|CP007593.1.3545	ENA|CP007593|CP007593.1.3545	-	ENA|CP007593|CP007593.1:1756726-1757542	q1	q2	OK	709.576	641.894	-0.144622	-0.327981	0.5703	0.931533	no	0.0209155
ENA|CP007593|CP007593.1568	ENA|CP007593|CP007593.1568	ppsA	ENA|CP007593|CP007593.1:816377-818140	q1	q2	OK	119.087	131.623	0.144396	0.204315	0.7304	0.963981	no	0.0208502
ENA|CP007593|CP007593.1.445	ENA|CP007593|CP007593.1.445	rpsN2	ENA|CP007593|CP007593.1:208930-209200	q1	q2	OK	920.601	1017.32	0.144129	0.245201	0.6627	0.93301	no	0.0207732
ENA|CP007593|CP007593.1.2766	ENA|CP007593|CP007593.1.2766	trmFO	ENA|CP007593|CP007593.1:1398219-1399554	q1	q2	OK	224.116	202.891	-0.143537	-0.30945	0.59125	0.93301	no	0.0206029
ENA|CP007593|CP007593.1.2395	ENA|CP007593|CP007593.1.2395	-	ENA|CP007593|CP007593.1:1221040-1221889	q1	q2	OK	251.786	278.042	0.143108	0.290372	0.6182	0.93301	no	0.0204799
ENA|CP007593|CP007593.1.2700	ENA|CP007593|CP007593.1.2700	ltrA_4	ENA|CP007593|CP007593.1:1365868-1367791	q1	q2	OK	5.28921	5.83998	0.142911	0.210401	0.71715	0.96002	no	0.0204236
ENA|CP007593|CP007593.1192	ENA|CP007593|CP007593.1192	-	ENA|CP007593|CP007593.1:608149-608731	q1	q2	OK	1.72603	1.56325	-0.142909	-0.118742	0.826	0.975814	no	0.020423
ENA|CP007593|CP007593.1.4048	ENA|CP007593|CP007593.1.4048	-	ENA|CP007593|CP007593.1:1983411-1984363	q1	q2	OK	1377.4	1520.61	0.142703	0.25383	0.6679	0.933426	no	0.0203641
ENA|CP007593|CP007593.1.4500	ENA|CP007593|CP007593.1.4500	-	ENA|CP007593|CP007593.1:2187815-2188647	q1	q2	OK	1155.7	1275.68	0.142501	0.304234	0.59855	0.93301	no	0.0203065
ENA|CP007593|CP007593.1.2561	ENA|CP007593|CP007593.1.2561	-	ENA|CP007593|CP007593.1:1298562-1300296	q1	q2	OK	101.208	111.701	0.14232	0.292172	0.612	0.93301	no	0.020255
ENA|CP007593|CP007593.1.3641	ENA|CP007593|CP007593.1.3641	hsdR_3	ENA|CP007593|CP007593.1:1811289-1814277	q1	q2	OK	60.5132	66.787	0.142317	0.297095	0.59705	0.93301	no	0.0202541
ENA|CP007593|CP007593.178	ENA|CP007593|CP007593.178	sorB_1	ENA|CP007593|CP007593.1:79347-81608	q1	q2	OK	35.1816	31.8804	-0.142151	-0.108063	0.85535	0.975814	no	0.0202069
ENA|CP007593|CP007593.1620	ENA|CP007593|CP007593.1620	-	ENA|CP007593|CP007593.1:848077-849457	q1	q2	OK	1237.94	1366.01	0.142025	0.358464	0.5265	0.919672	no	0.0201711
ENA|CP007593|CP007593.1.4040	ENA|CP007593|CP007593.1.4040	recA	ENA|CP007593|CP007593.1:1979826-1980993	q1	q2	OK	1392.01	1261.51	-0.142021	-0.356698	0.5338	0.923365	no	0.02017
ENA|CP007593|CP007593.1348	ENA|CP007593|CP007593.1348	rnz	ENA|CP007593|CP007593.1:720806-721736	q1	q2	OK	129.851	143.278	0.141969	0.269403	0.645	0.93301	no	0.0201552
ENA|CP007593|CP007593.1.94	ENA|CP007593|CP007593.1.94	dut	ENA|CP007593|CP007593.1:34996-35957	q1	q2	OK	177.019	195.208	0.141109	0.183471	0.75305	0.970074	no	0.0199117
ENA|CP007593|CP007593.1950	ENA|CP007593|CP007593.1950	-	ENA|CP007593|CP007593.1:996999-997757	q1	q2	OK	26.493	24.029	-0.140836	-0.0969404	0.8511	0.975814	no	0.0198348
ENA|CP007593|CP007593.1226	ENA|CP007593|CP007593.1226	-	ENA|CP007593|CP007593.1:634934-635234	q1	q2	OK	24.0809	26.5498	0.140812	0.179395	0.76245	0.972734	no	0.019828
ENA|CP007593|CP007593.1764	ENA|CP007593|CP007593.1764	phoU_2	ENA|CP007593|CP007593.1:907017-907671	q1	q2	OK	1895.54	2089.58	0.140602	0.34624	0.5395	0.929859	no	0.0197689
ENA|CP007593|CP007593.1642	ENA|CP007593|CP007593.1642	trxB	ENA|CP007593|CP007593.1:855754-856666	q1	q2	OK	1493.59	1355.58	-0.139877	-0.334091	0.55645	0.931533	no	0.0195656
ENA|CP007593|CP007593.1.3387	ENA|CP007593|CP007593.1.3387	-	ENA|CP007593|CP007593.1:1675095-1675725	q1	q2	OK	414.722	456.486	0.138427	0.289631	0.6265	0.93301	no	0.019162
ENA|CP007593|CP007593.1.2880	ENA|CP007593|CP007593.1.2880	-	ENA|CP007593|CP007593.1:1460309-1460666	q1	q2	OK	158.91	144.432	-0.13782	-0.223973	0.7009	0.953644	no	0.0189944
ENA|CP007593|CP007593.1.4192	ENA|CP007593|CP007593.1.4192	-	ENA|CP007593|CP007593.1:2047180-2047519	q1	q2	OK	890.834	980	0.137625	0.27619	0.6358	0.93301	no	0.0189406
ENA|CP007593|CP007593.1728	ENA|CP007593|CP007593.1728	hprK	ENA|CP007593|CP007593.1:891315-893032	q1	q2	OK	663.183	603.059	-0.137109	-0.243552	0.6624	0.93301	no	0.0187989
ENA|CP007593|CP007593.1.2635	ENA|CP007593|CP007593.1.2635	mutM	ENA|CP007593|CP007593.1:1334398-1337014	q1	q2	OK	217.776	198.157	-0.136206	-0.195195	0.73375	0.963981	no	0.0185521
ENA|CP007593|CP007593.1.697	ENA|CP007593|CP007593.1.697	recU	ENA|CP007593|CP007593.1:333070-335820	q1	q2	OK	266.319	292.621	0.135878	0.113014	0.84125	0.975814	no	0.0184628
ENA|CP007593|CP007593.1.3842	ENA|CP007593|CP007593.1.3842	-	ENA|CP007593|CP007593.1:1902835-1903600	q1	q2	OK	708.766	645.206	-0.13555	-0.290007	0.6046	0.93301	no	0.0183738
ENA|CP007593|CP007593.1.2026	ENA|CP007593|CP007593.1.2026	-	ENA|CP007593|CP007593.1:1027582-1028850	q1	q2	OK	24.1968	22.0313	-0.13526	-0.017017	0.92145	0.981849	no	0.0182953
ENA|CP007593|CP007593.1.4324	ENA|CP007593|CP007593.1.4324	-	ENA|CP007593|CP007593.1:2103705-2104959	q1	q2	OK	38.9709	42.7897	0.134867	0.231206	0.68465	0.942127	no	0.0181891
ENA|CP007593|CP007593.1.3918	ENA|CP007593|CP007593.1.3918	-	ENA|CP007593|CP007593.1:1941865-1941936	q1	q2	OK	176546	160809	-0.134695	-0.170477	0.79055	0.975814	no	0.0181427
ENA|CP007593|CP007593.1.3679	ENA|CP007593|CP007593.1.3679	-	ENA|CP007593|CP007593.1:1830103-1830484	q1	q2	OK	463.514	422.364	-0.134127	-0.23224	0.6816	0.939822	no	0.0179901
ENA|CP007593|CP007593.1.602	ENA|CP007593|CP007593.1.602	-	ENA|CP007593|CP007593.1:288356-288674	q1	q2	OK	523.22	573.631	0.132705	0.243309	0.6859	0.942127	no	0.0176106
ENA|CP007593|CP007593.1.2022	ENA|CP007593|CP007593.1.2022	lytA_5	ENA|CP007593|CP007593.1:1026024-1027236	q1	q2	OK	3568.5	3256.96	-0.131792	-0.330899	0.55985	0.931533	no	0.0173691
ENA|CP007593|CP007593.1.3122	ENA|CP007593|CP007593.1.3122	ppaC	ENA|CP007593|CP007593.1:1576917-1577853	q1	q2	OK	1576.08	1438.58	-0.131696	-0.327245	0.56705	0.931533	no	0.0173438
ENA|CP007593|CP007593.1090	ENA|CP007593|CP007593.1090	-	ENA|CP007593|CP007593.1:551684-552659	q1	q2	OK	541.779	593.414	0.131335	0.30406	0.5917	0.93301	no	0.0172489
ENA|CP007593|CP007593.1.2040	ENA|CP007593|CP007593.1.2040	rplS	ENA|CP007593|CP007593.1:1031622-1031970	q1	q2	OK	6786.77	7428.33	0.130314	0.312401	0.5803	0.93301	no	0.0169817
ENA|CP007593|CP007593.1.3462	ENA|CP007593|CP007593.1.3462	-	ENA|CP007593|CP007593.1:1708960-1711669	q1	q2	OK	67.036	73.3593	0.130043	0.270056	0.6318	0.93301	no	0.0169112
ENA|CP007593|CP007593.1.3988	ENA|CP007593|CP007593.1.3988	-	ENA|CP007593|CP007593.1:1959238-1960972	q1	q2	OK	110.866	121.316	0.129951	0.267891	0.6378	0.93301	no	0.0168873
ENA|CP007593|CP007593.1150	ENA|CP007593|CP007593.1150	pepA_1	ENA|CP007593|CP007593.1:590883-591921	q1	q2	OK	384.7	420.377	0.127951	0.28714	0.6076	0.93301	no	0.0163715
ENA|CP007593|CP007593.1944	ENA|CP007593|CP007593.1944	ltrA_2	ENA|CP007593|CP007593.1:994629-996552	q1	q2	OK	5.60855	6.12837	0.127875	0.189137	0.74195	0.964602	no	0.016352
ENA|CP007593|CP007593.1.4344	ENA|CP007593|CP007593.1.4344	-	ENA|CP007593|CP007593.1:2105972-2106045	q1	q2	OK	118225	108209	-0.127711	-0.143336	0.8152	0.975814	no	0.0163101
ENA|CP007593|CP007593.1.3100	ENA|CP007593|CP007593.1.3100	-	ENA|CP007593|CP007593.1:1562541-1565640	q1	q2	OK	252.248	230.922	-0.127441	-0.306089	0.59	0.93301	no	0.0162412
ENA|CP007593|CP007593.1.415	ENA|CP007593|CP007593.1.415	-	ENA|CP007593|CP007593.1:200328-202032	q1	q2	OK	303.882	278.218	-0.127294	-0.168869	0.7645	0.973617	no	0.0162038
ENA|CP007593|CP007593.1892	ENA|CP007593|CP007593.1892	-	ENA|CP007593|CP007593.1:967320-968568	q1	q2	OK	47.2209	43.2384	-0.127112	-0.220405	0.69705	0.952879	no	0.0161575
ENA|CP007593|CP007593.1.2251	ENA|CP007593|CP007593.1.2251	-	ENA|CP007593|CP007593.1:1137485-1138382	q1	q2	OK	9.18851	8.41459	-0.126938	-0.173555	0.7564	0.972054	no	0.0161133
ENA|CP007593|CP007593.1.2956	ENA|CP007593|CP007593.1.2956	parC	ENA|CP007593|CP007593.1:1494204-1496640	q1	q2	OK	199.367	217.622	0.126397	0.295334	0.5982	0.93301	no	0.0159762
ENA|CP007593|CP007593.1.4426	ENA|CP007593|CP007593.1.4426	-	ENA|CP007593|CP007593.1:2150394-2150967	q1	q2	OK	228.148	209.011	-0.126392	-0.235942	0.6854	0.942127	no	0.0159749
ENA|CP007593|CP007593.1.2451	ENA|CP007593|CP007593.1.2451	murAB	ENA|CP007593|CP007593.1:1243546-1244806	q1	q2	OK	1149.7	1254.95	0.126372	0.317869	0.5731	0.931533	no	0.0159699
ENA|CP007593|CP007593.1.98	ENA|CP007593|CP007593.1.98	-	ENA|CP007593|CP007593.1:36108-37332	q1	q2	OK	132.33	144.409	0.126022	0.256302	0.65245	0.93301	no	0.0158815
ENA|CP007593|CP007593.1.4645	ENA|CP007593|CP007593.1.4645	-	ENA|CP007593|CP007593.1:2266452-2267274	q1	q2	OK	265.13	242.971	-0.125915	-0.258232	0.65495	0.93301	no	0.0158546
ENA|CP007593|CP007593.1688	ENA|CP007593|CP007593.1688	-	ENA|CP007593|CP007593.1:873787-875163	q1	q2	OK	361.412	394.327	0.125748	0.0399169	0.9454	0.984437	no	0.0158126
ENA|CP007593|CP007593.1.4238	ENA|CP007593|CP007593.1.4238	ulaA_1	ENA|CP007593|CP007593.1:2069263-2070721	q1	q2	OK	1.42417	1.30531	-0.125729	-0.143085	0.79935	0.975814	no	0.0158078
ENA|CP007593|CP007593.1.3126	ENA|CP007593|CP007593.1.3126	-	ENA|CP007593|CP007593.1:1577923-1578962	q1	q2	OK	334.221	364.45	0.12492	0.234579	0.67895	0.938731	no	0.015605
ENA|CP007593|CP007593.1.3503	ENA|CP007593|CP007593.1.3503	ddl	ENA|CP007593|CP007593.1:1735356-1736400	q1	q2	OK	560.502	514.181	-0.124444	-0.288952	0.6097	0.93301	no	0.0154863
ENA|CP007593|CP007593.1.3291	ENA|CP007593|CP007593.1.3291	-	ENA|CP007593|CP007593.1:1638417-1638960	q1	q2	OK	732.816	672.466	-0.12399	-0.0122603	0.95835	0.984437	no	0.0153735
ENA|CP007593|CP007593.1.2361	ENA|CP007593|CP007593.1.2361	eno	ENA|CP007593|CP007593.1:1201491-1202796	q1	q2	OK	3441.14	3749.47	0.1238	0.312158	0.5904	0.93301	no	0.0153264
ENA|CP007593|CP007593.1.3741	ENA|CP007593|CP007593.1.3741	-	ENA|CP007593|CP007593.1:1853140-1853344	q1	q2	OK	39742.2	43298.9	0.123658	0.313248	0.601	0.93301	no	0.0152913
ENA|CP007593|CP007593.1390	ENA|CP007593|CP007593.1390	-	ENA|CP007593|CP007593.1:737837-739377	q1	q2	OK	104.401	113.717	0.123313	0.130099	0.82835	0.975814	no	0.0152061
ENA|CP007593|CP007593.1.2968	ENA|CP007593|CP007593.1.2968	-	ENA|CP007593|CP007593.1:1499858-1501210	q1	q2	OK	44.7675	41.1796	-0.120522	-0.132738	0.8151	0.975814	no	0.0145256
ENA|CP007593|CP007593.1.3130	ENA|CP007593|CP007593.1.3130	-	ENA|CP007593|CP007593.1:1579377-1580778	q1	q2	OK	547.443	595.043	0.120285	0.290665	0.60485	0.93301	no	0.0144685
ENA|CP007593|CP007593.1.2253	ENA|CP007593|CP007593.1.2253	lacA	ENA|CP007593|CP007593.1:1138539-1138965	q1	q2	OK	187.939	173.006	-0.119441	-0.190902	0.73195	0.963981	no	0.0142662
ENA|CP007593|CP007593.1.2888	ENA|CP007593|CP007593.1.2888	-	ENA|CP007593|CP007593.1:1463557-1463845	q1	q2	OK	31.2438	28.7783	-0.118592	-0.129389	0.81365	0.975814	no	0.0140641
ENA|CP007593|CP007593.1.4252	ENA|CP007593|CP007593.1.4252	-	ENA|CP007593|CP007593.1:2076104-2076467	q1	q2	OK	30.0028	32.5661	0.11827	0.161824	0.77705	0.975814	no	0.0139878
ENA|CP007593|CP007593.1.2439	ENA|CP007593|CP007593.1.2439	pcrA	ENA|CP007593|CP007593.1:1237165-1239457	q1	q2	OK	205.284	222.69	0.117414	0.273047	0.63855	0.93301	no	0.013786
ENA|CP007593|CP007593.1431	ENA|CP007593|CP007593.1431	thiM_2	ENA|CP007593|CP007593.1:755671-757624	q1	q2	OK	71.4006	77.4393	0.117129	0.135447	0.81045	0.975814	no	0.0137192
ENA|CP007593|CP007593.1670	ENA|CP007593|CP007593.1670	-	ENA|CP007593|CP007593.1:866845-868210	q1	q2	OK	34.0834	31.4465	-0.116173	-0.164975	0.77805	0.975814	no	0.0134962
ENA|CP007593|CP007593.1.3974	ENA|CP007593|CP007593.1.3974	groL	ENA|CP007593|CP007593.1:1954185-1955808	q1	q2	OK	2303.2	2125.5	-0.115838	-0.291991	0.61505	0.93301	no	0.0134184
ENA|CP007593|CP007593.1.449	ENA|CP007593|CP007593.1.449	rpsH	ENA|CP007593|CP007593.1:209413-209812	q1	q2	OK	2890.6	3131.98	0.115707	0.251236	0.64775	0.93301	no	0.0133881
ENA|CP007593|CP007593.1.3217	ENA|CP007593|CP007593.1.3217	-	ENA|CP007593|CP007593.1:1616760-1618246	q1	q2	OK	112.423	121.742	0.114898	0.12114	0.8149	0.975814	no	0.0132015
ENA|CP007593|CP007593.1952	ENA|CP007593|CP007593.1952	-	ENA|CP007593|CP007593.1:997772-998240	q1	q2	OK	14.9531	16.1914	0.114787	0.156133	0.79695	0.975814	no	0.0131761
ENA|CP007593|CP007593.1.4629	ENA|CP007593|CP007593.1.4629	-	ENA|CP007593|CP007593.1:2258761-2259940	q1	q2	OK	12845.8	13909.6	0.114785	0.272685	0.6289	0.93301	no	0.0131756
ENA|CP007593|CP007593.1.4332	ENA|CP007593|CP007593.1.4332	-	ENA|CP007593|CP007593.1:2105364-2105437	q1	q2	OK	328993	303949	-0.114229	-0.16204	0.7797	0.975814	no	0.0130483
ENA|CP007593|CP007593.1730	ENA|CP007593|CP007593.1730	lgt	ENA|CP007593|CP007593.1:891315-893032	q1	q2	OK	649.2	599.847	-0.114068	-0.181014	0.75765	0.972054	no	0.0130115
ENA|CP007593|CP007593.1797	ENA|CP007593|CP007593.1797	aroD	ENA|CP007593|CP007593.1:925200-927882	q1	q2	OK	477.092	440.879	-0.113883	-0.106686	0.85045	0.975814	no	0.0129693
ENA|CP007593|CP007593.1.4072	ENA|CP007593|CP007593.1.4072	-	ENA|CP007593|CP007593.1:1999483-2000948	q1	q2	OK	3277.09	3545.83	0.113707	0.0731138	0.8966	0.977014	no	0.0129293
ENA|CP007593|CP007593.1.4050	ENA|CP007593|CP007593.1.4050	-	ENA|CP007593|CP007593.1:1984448-1985069	q1	q2	OK	33.9004	31.3332	-0.113609	-0.17499	0.7595	0.972734	no	0.012907
ENA|CP007593|CP007593.1.4430	ENA|CP007593|CP007593.1.4430	-	ENA|CP007593|CP007593.1:2151929-2153663	q1	q2	OK	110.164	119.147	0.113086	0.232801	0.67685	0.938688	no	0.0127884
ENA|CP007593|CP007593.128	ENA|CP007593|CP007593.128	-	ENA|CP007593|CP007593.1:49851-49977	q1	q2	NOTEST	32.5806	35.2303	0.112806	0	1	1	no	0.0127252
ENA|CP007593|CP007593.1184	ENA|CP007593|CP007593.1184	hpaIIM_1	ENA|CP007593|CP007593.1:605743-607511	q1	q2	OK	2.48872	2.30197	-0.112533	-0.124142	0.8231	0.975814	no	0.0126637
ENA|CP007593|CP007593.1.514	ENA|CP007593|CP007593.1.514	bssA	ENA|CP007593|CP007593.1:230687-233126	q1	q2	OK	8.00537	8.65213	0.112088	0.178172	0.7481	0.967659	no	0.0125637
ENA|CP007593|CP007593.1.4360	ENA|CP007593|CP007593.1.4360	-	ENA|CP007593|CP007593.1:2113487-2113922	q1	q2	OK	1286.65	1390.45	0.111933	0.249026	0.6685	0.933426	no	0.012529
ENA|CP007593|CP007593.1009	ENA|CP007593|CP007593.1009	rbfA	ENA|CP007593|CP007593.1:509979-510330	q1	q2	OK	572.88	618.926	0.111533	0.212751	0.7099	0.959197	no	0.0124396
ENA|CP007593|CP007593.1756	ENA|CP007593|CP007593.1756	pstC_1	ENA|CP007593|CP007593.1:902751-905421	q1	q2	OK	455.276	491.415	0.110201	0.150696	0.80015	0.975814	no	0.0121443
ENA|CP007593|CP007593.1474	ENA|CP007593|CP007593.1474	mtrR	ENA|CP007593|CP007593.1:773673-774231	q1	q2	OK	63.183	58.5394	-0.110129	-0.176565	0.7536	0.970074	no	0.0121284
ENA|CP007593|CP007593.1.2832	ENA|CP007593|CP007593.1.2832	-	ENA|CP007593|CP007593.1:1432219-1432411	q1	q2	OK	61.7645	57.2351	-0.109878	-0.116901	0.84105	0.975814	no	0.0120732
ENA|CP007593|CP007593.1514	ENA|CP007593|CP007593.1514	sodA	ENA|CP007593|CP007593.1:794107-794713	q1	q2	OK	4127.09	4451.19	0.109064	0.275911	0.625	0.93301	no	0.011895
ENA|CP007593|CP007593.1.2203	ENA|CP007593|CP007593.1.2203	ldh	ENA|CP007593|CP007593.1:1116025-1117012	q1	q2	OK	2857.42	2649.86	-0.108796	-0.276657	0.62295	0.93301	no	0.0118366
ENA|CP007593|CP007593.1.3783	ENA|CP007593|CP007593.1.3783	-	ENA|CP007593|CP007593.1:1871092-1871752	q1	q2	OK	35.6992	38.4804	0.108233	0.163716	0.7829	0.975814	no	0.0117144
ENA|CP007593|CP007593.1.3022	ENA|CP007593|CP007593.1.3022	-	ENA|CP007593|CP007593.1:1525786-1526125	q1	q2	OK	364.003	337.751	-0.107989	-0.188809	0.7491	0.967756	no	0.0116616
ENA|CP007593|CP007593.1.2349	ENA|CP007593|CP007593.1.2349	iga_4	ENA|CP007593|CP007593.1:1182877-1185841	q1	q2	OK	201.02	216.596	0.107666	0.255898	0.65995	0.93301	no	0.011592
ENA|CP007593|CP007593.1.3213	ENA|CP007593|CP007593.1.3213	-	ENA|CP007593|CP007593.1:1616344-1616758	q1	q2	OK	99.7842	92.6314	-0.107309	-0.133269	0.8056	0.975814	no	0.0115152
ENA|CP007593|CP007593.1.2611	ENA|CP007593|CP007593.1.2611	-	ENA|CP007593|CP007593.1:1323044-1323520	q1	q2	OK	6.48905	6.9877	0.106809	0.100829	0.8521	0.975814	no	0.0114082
ENA|CP007593|CP007593.1.2014	ENA|CP007593|CP007593.1.2014	-	ENA|CP007593|CP007593.1:1024094-1024439	q1	q2	OK	8.67024	8.05164	-0.106789	-0.113653	0.85015	0.975814	no	0.0114039
ENA|CP007593|CP007593.1100	ENA|CP007593|CP007593.1100	-	ENA|CP007593|CP007593.1:562528-563806	q1	q2	OK	206.457	191.745	-0.106654	-0.224921	0.7003	0.953644	no	0.0113751
ENA|CP007593|CP007593.1.3096	ENA|CP007593|CP007593.1.3096	murC	ENA|CP007593|CP007593.1:1560530-1561865	q1	q2	OK	484.935	522.063	0.106431	0.251665	0.65915	0.93301	no	0.0113276
ENA|CP007593|CP007593.1.707	ENA|CP007593|CP007593.1.707	-	ENA|CP007593|CP007593.1:338480-339851	q1	q2	OK	820.229	761.913	-0.106399	-0.259368	0.64775	0.93301	no	0.0113207
ENA|CP007593|CP007593.1823	ENA|CP007593|CP007593.1823	-	ENA|CP007593|CP007593.1:938786-941283	q1	q2	OK	189.844	176.424	-0.105766	-0.131031	0.8235	0.975814	no	0.0111864
ENA|CP007593|CP007593.1.328	ENA|CP007593|CP007593.1.328	tcyA	ENA|CP007593|CP007593.1:159206-160037	q1	q2	OK	1264.31	1174.99	-0.105694	-0.256567	0.65995	0.93301	no	0.0111712
ENA|CP007593|CP007593.1.4396	ENA|CP007593|CP007593.1.4396	phoU_3	ENA|CP007593|CP007593.1:2134263-2134914	q1	q2	OK	39.7041	36.9016	-0.105602	-0.16118	0.77525	0.975814	no	0.0111518
ENA|CP007593|CP007593.1.2980	ENA|CP007593|CP007593.1.2980	deoC1	ENA|CP007593|CP007593.1:1506124-1507163	q1	q2	OK	725.131	673.993	-0.105509	-0.22118	0.7014	0.953644	no	0.0111321
ENA|CP007593|CP007593.1.3074	ENA|CP007593|CP007593.1.3074	atpA	ENA|CP007593|CP007593.1:1551471-1552977	q1	q2	OK	1203.64	1119.06	-0.105112	-0.265993	0.6411	0.93301	no	0.0110485
ENA|CP007593|CP007593.110	ENA|CP007593|CP007593.110	polA	ENA|CP007593|CP007593.1:41337-44007	q1	q2	OK	830.672	893.197	0.104698	0.267475	0.64045	0.93301	no	0.0109617
ENA|CP007593|CP007593.1496	ENA|CP007593|CP007593.1496	prfB	ENA|CP007593|CP007593.1:782548-783526	q1	q2	OK	412.792	383.898	-0.104694	-0.233093	0.6795	0.938731	no	0.0109608
ENA|CP007593|CP007593.1.2197	ENA|CP007593|CP007593.1.2197	-	ENA|CP007593|CP007593.1:1114448-1114947	q1	q2	OK	104.545	112.393	0.104428	0.107002	0.8552	0.975814	no	0.0109052
ENA|CP007593|CP007593.1172	ENA|CP007593|CP007593.1172	ply_1	ENA|CP007593|CP007593.1:600585-602001	q1	q2	OK	833.079	775.132	-0.104011	-0.255117	0.6582	0.93301	no	0.0108183
ENA|CP007593|CP007593.1098	ENA|CP007593|CP007593.1098	-	ENA|CP007593|CP007593.1:555058-562378	q1	q2	OK	219.013	235.355	0.103825	0.24673	0.66355	0.93301	no	0.0107796
ENA|CP007593|CP007593.1.2485	ENA|CP007593|CP007593.1.2485	-	ENA|CP007593|CP007593.1:1260665-1261355	q1	q2	OK	147.533	158.521	0.10363	0.194117	0.733	0.963981	no	0.0107392
ENA|CP007593|CP007593.1.2637	ENA|CP007593|CP007593.1.2637	era	ENA|CP007593|CP007593.1:1337062-1337962	q1	q2	OK	658.078	706.852	0.103149	0.239852	0.67495	0.936959	no	0.0106397
ENA|CP007593|CP007593.1.294	ENA|CP007593|CP007593.1.294	-	ENA|CP007593|CP007593.1:143189-143639	q1	q2	OK	318.192	296.407	-0.102316	-0.178824	0.7525	0.970074	no	0.0104686
ENA|CP007593|CP007593.1.3183	ENA|CP007593|CP007593.1.3183	-	ENA|CP007593|CP007593.1:1603182-1604806	q1	q2	OK	335.511	360.126	0.10214	0.156605	0.7819	0.975814	no	0.0104326
ENA|CP007593|CP007593.1.2058	ENA|CP007593|CP007593.1.2058	-	ENA|CP007593|CP007593.1:1038318-1039545	q1	q2	NOTEST	0.798111	0.743573	-0.102115	0	1	1	no	0.0104275
ENA|CP007593|CP007593.1486	ENA|CP007593|CP007593.1486	livH_1	ENA|CP007593|CP007593.1:778055-778925	q1	q2	OK	147.238	137.23	-0.101548	-0.188932	0.7396	0.963981	no	0.010312
ENA|CP007593|CP007593.118	ENA|CP007593|CP007593.118	recO	ENA|CP007593|CP007593.1:45915-48841	q1	q2	OK	273.421	254.9	-0.101195	-0.108457	0.84905	0.975814	no	0.0102404
ENA|CP007593|CP007593.1.4659	ENA|CP007593|CP007593.1.4659	yheS_3	ENA|CP007593|CP007593.1:2274384-2276007	q1	q2	OK	654.649	702.067	0.100886	0.247091	0.66745	0.933426	no	0.010178
ENA|CP007593|CP007593.1.3661	ENA|CP007593|CP007593.1.3661	-	ENA|CP007593|CP007593.1:1822722-1823945	q1	q2	OK	260.026	242.478	-0.100804	-0.124529	0.8319	0.975814	no	0.0101614
ENA|CP007593|CP007593.1.2221	ENA|CP007593|CP007593.1.2221	-	ENA|CP007593|CP007593.1:1125270-1125665	q1	q2	OK	1273.6	1187.9	-0.100501	-0.0115617	0.90245	0.977014	no	0.0101005
ENA|CP007593|CP007593.1.2028	ENA|CP007593|CP007593.1.2028	rpmE2	ENA|CP007593|CP007593.1:1027582-1028850	q1	q2	OK	66306.8	61857.8	-0.100202	-0.250063	0.66125	0.93301	no	0.0100404
ENA|CP007593|CP007593.1.3916	ENA|CP007593|CP007593.1.3916	-	ENA|CP007593|CP007593.1:1941755-1941831	q1	q2	OK	69872.2	74863.4	0.0995429	0.10978	0.8439	0.975814	no	0.00990879
ENA|CP007593|CP007593.1.2738	ENA|CP007593|CP007593.1.2738	-	ENA|CP007593|CP007593.1:1386345-1388120	q1	q2	OK	224.278	209.452	-0.0986711	-0.187733	0.7401	0.963981	no	0.00973599
ENA|CP007593|CP007593.1.3844	ENA|CP007593|CP007593.1.3844	-	ENA|CP007593|CP007593.1:1903603-1904047	q1	q2	OK	1045.81	976.775	-0.0985195	-0.20589	0.71505	0.959197	no	0.00970609
ENA|CP007593|CP007593.1821	ENA|CP007593|CP007593.1821	epsJ	ENA|CP007593|CP007593.1:937784-938771	q1	q2	OK	144.265	154.399	0.0979333	0.194746	0.7357	0.963981	no	0.00959093
ENA|CP007593|CP007593.1.2137	ENA|CP007593|CP007593.1.2137	-	ENA|CP007593|CP007593.1:1080710-1080854	q1	q2	OK	115.126	107.59	-0.0976686	-0.100812	0.90915	0.97877	no	0.00953916
ENA|CP007593|CP007593.1700	ENA|CP007593|CP007593.1700	-	ENA|CP007593|CP007593.1:881103-881791	q1	q2	OK	203.378	190.068	-0.0976498	-0.0568281	0.9161	0.981849	no	0.00953548
ENA|CP007593|CP007593.1.2978	ENA|CP007593|CP007593.1.2978	cdd	ENA|CP007593|CP007593.1:1506124-1507163	q1	q2	OK	329.309	307.864	-0.0971458	-0.0776798	0.8941	0.977014	no	0.00943731
ENA|CP007593|CP007593.1.3966	ENA|CP007593|CP007593.1.3966	-	ENA|CP007593|CP007593.1:1952392-1952746	q1	q2	OK	67.4411	63.0612	-0.0968761	-0.140967	0.81175	0.975814	no	0.00938498
ENA|CP007593|CP007593.1.4434	ENA|CP007593|CP007593.1.4434	malQ	ENA|CP007593|CP007593.1:2156374-2157892	q1	q2	OK	166.182	177.679	0.0965064	0.200637	0.72005	0.96002	no	0.00931348
ENA|CP007593|CP007593.1882	ENA|CP007593|CP007593.1882	-	ENA|CP007593|CP007593.1:964785-965654	q1	q2	OK	19.1229	20.4395	0.0960573	0.0570348	0.91995	0.981849	no	0.009227
ENA|CP007593|CP007593.1.3627	ENA|CP007593|CP007593.1.3627	-	ENA|CP007593|CP007593.1:1801010-1803727	q1	q2	OK	1155.11	1080.92	-0.0957711	-0.101129	0.8584	0.975814	no	0.0091721
ENA|CP007593|CP007593.1880	ENA|CP007593|CP007593.1880	-	ENA|CP007593|CP007593.1:964302-964770	q1	q2	OK	17.282	16.1749	-0.0955126	-0.12863	0.8194	0.975814	no	0.00912266
ENA|CP007593|CP007593.1034	ENA|CP007593|CP007593.1034	-	ENA|CP007593|CP007593.1:519038-520872	q1	q2	OK	394.016	420.977	0.0954874	0.177422	0.7569	0.972054	no	0.00911784
ENA|CP007593|CP007593.1.4078	ENA|CP007593|CP007593.1.4078	coaD	ENA|CP007593|CP007593.1:2001259-2003298	q1	q2	OK	254.884	238.565	-0.0954578	-0.0838863	0.88815	0.977014	no	0.00911219
ENA|CP007593|CP007593.1.204	ENA|CP007593|CP007593.1.204	ktrB	ENA|CP007593|CP007593.1:98366-99746	q1	q2	OK	446.17	417.697	-0.0951371	-0.221241	0.7016	0.953644	no	0.00905107
ENA|CP007593|CP007593.1760	ENA|CP007593|CP007593.1760	pstB3_1	ENA|CP007593|CP007593.1:905431-906235	q1	q2	OK	352.121	329.751	-0.0946977	-0.199551	0.7201	0.96002	no	0.00896765
ENA|CP007593|CP007593.1.4026	ENA|CP007593|CP007593.1.4026	-	ENA|CP007593|CP007593.1:1973347-1974875	q1	q2	OK	83.8189	78.5196	-0.094223	-0.149611	0.7909	0.975814	no	0.00887797
ENA|CP007593|CP007593.1017	ENA|CP007593|CP007593.1017	-	ENA|CP007593|CP007593.1:511990-513558	q1	q2	OK	166.053	155.656	-0.0932834	-0.0400388	0.8985	0.977014	no	0.00870179
ENA|CP007593|CP007593.1.3858	ENA|CP007593|CP007593.1.3858	yclQ	ENA|CP007593|CP007593.1:1910385-1911351	q1	q2	OK	101.324	95.033	-0.0924732	-0.131491	0.81665	0.975814	no	0.00855129
ENA|CP007593|CP007593.1.2828	ENA|CP007593|CP007593.1.2828	bceA_1	ENA|CP007593|CP007593.1:1431033-1431792	q1	q2	OK	18.7299	19.9574	0.0915769	0.135121	0.81025	0.975814	no	0.00838633
ENA|CP007593|CP007593.1.3369	ENA|CP007593|CP007593.1.3369	-	ENA|CP007593|CP007593.1:1666291-1668417	q1	q2	OK	169.754	159.316	-0.0915558	-0.151493	0.7891	0.975814	no	0.00838247
ENA|CP007593|CP007593.1.2798	ENA|CP007593|CP007593.1.2798	lytB_6	ENA|CP007593|CP007593.1:1414062-1415943	q1	q2	OK	456.75	428.755	-0.0912524	-0.21949	0.70295	0.953671	no	0.008327
ENA|CP007593|CP007593.1.3154	ENA|CP007593|CP007593.1.3154	-	ENA|CP007593|CP007593.1:1588099-1588828	q1	q2	OK	524.227	558.286	0.090813	0.196424	0.73705	0.963981	no	0.008247
ENA|CP007593|CP007593.1.437	ENA|CP007593|CP007593.1.437	rpsQ	ENA|CP007593|CP007593.1:207309-207570	q1	q2	OK	1862.94	1749.31	-0.0907973	-0.162606	0.7683	0.975814	no	0.00824415
ENA|CP007593|CP007593.1.2653	ENA|CP007593|CP007593.1.2653	rplT	ENA|CP007593|CP007593.1:1345184-1345544	q1	q2	OK	7688.66	8183.44	0.0899752	0.210972	0.69205	0.947851	no	0.00809554
ENA|CP007593|CP007593.1.3466	ENA|CP007593|CP007593.1.3466	-	ENA|CP007593|CP007593.1:1712621-1715033	q1	q2	OK	30.8032	32.7848	0.0899472	0.16502	0.7779	0.975814	no	0.0080905
ENA|CP007593|CP007593.1.821	ENA|CP007593|CP007593.1.821	-	ENA|CP007593|CP007593.1:414877-415682	q1	q2	OK	2153.13	2023.01	-0.0899314	-0.191705	0.74445	0.966101	no	0.00808766
ENA|CP007593|CP007593.18	ENA|CP007593|CP007593.18	-	ENA|CP007593|CP007593.1:5102-6198	q1	q2	OK	10.8176	11.5129	0.0898675	0.0496379	0.93355	0.984437	no	0.00807617
ENA|CP007593|CP007593.1.2633	ENA|CP007593|CP007593.1.2633	coaE	ENA|CP007593|CP007593.1:1334398-1337014	q1	q2	OK	220.637	234.675	0.0889838	0.106518	0.8538	0.975814	no	0.00791812
ENA|CP007593|CP007593.1.4342	ENA|CP007593|CP007593.1.4342	-	ENA|CP007593|CP007593.1:2105864-2105940	q1	q2	OK	66052.5	70244.5	0.0887724	0.0861777	0.87155	0.975814	no	0.00788054
ENA|CP007593|CP007593.1.2565	ENA|CP007593|CP007593.1.2565	-	ENA|CP007593|CP007593.1:1301591-1303973	q1	q2	OK	2.69576	2.535	-0.0887045	-0.124702	0.82925	0.975814	no	0.00786849
ENA|CP007593|CP007593.1.2175	ENA|CP007593|CP007593.1.2175	mutX_2	ENA|CP007593|CP007593.1:1104441-1105421	q1	q2	OK	249.461	265.185	0.0881869	0.10691	0.8526	0.975814	no	0.00777693
ENA|CP007593|CP007593.1.232	ENA|CP007593|CP007593.1.232	-	ENA|CP007593|CP007593.1:114037-115102	q1	q2	OK	516.633	486.1	-0.0878885	-0.185712	0.7461	0.967367	no	0.00772439
ENA|CP007593|CP007593.1.4386	ENA|CP007593|CP007593.1.4386	phoR	ENA|CP007593|CP007593.1:2129332-2130664	q1	q2	OK	476.585	448.562	-0.087426	-0.206247	0.7122	0.959197	no	0.00764331
ENA|CP007593|CP007593.1.2585	ENA|CP007593|CP007593.1.2585	-	ENA|CP007593|CP007593.1:1312352-1313076	q1	q2	OK	74.1211	69.7753	-0.0871679	-0.0754037	0.8906	0.977014	no	0.00759824
ENA|CP007593|CP007593.1.3401	ENA|CP007593|CP007593.1.3401	hcnC	ENA|CP007593|CP007593.1:1679903-1681007	q1	q2	OK	111.198	104.687	-0.0870532	-0.165735	0.77505	0.975814	no	0.00757826
ENA|CP007593|CP007593.1.3245	ENA|CP007593|CP007593.1.3245	-	ENA|CP007593|CP007593.1:1627263-1628671	q1	q2	OK	193.591	182.303	-0.086675	-0.0664481	0.90555	0.977742	no	0.00751256
ENA|CP007593|CP007593.1.2838	ENA|CP007593|CP007593.1.2838	rpsA_1	ENA|CP007593|CP007593.1:1433095-1435661	q1	q2	OK	171.564	182.145	0.0863421	0.188237	0.7403	0.963981	no	0.00745496
ENA|CP007593|CP007593.1.3872	ENA|CP007593|CP007593.1.3872	-	ENA|CP007593|CP007593.1:1913114-1917291	q1	q2	OK	523.815	493.555	-0.085848	-0.0685331	0.902	0.977014	no	0.00736988
ENA|CP007593|CP007593.1750	ENA|CP007593|CP007593.1750	suhB	ENA|CP007593|CP007593.1:899430-900873	q1	q2	OK	342.857	323.102	-0.0856134	-0.128046	0.81995	0.975814	no	0.00732965
ENA|CP007593|CP007593.1334	ENA|CP007593|CP007593.1334	lytB_2	ENA|CP007593|CP007593.1:714701-715700	q1	q2	OK	397.571	421.745	0.0851571	0.190663	0.73985	0.963981	no	0.00725173
ENA|CP007593|CP007593.1256	ENA|CP007593|CP007593.1256	-	ENA|CP007593|CP007593.1:667507-669999	q1	q2	OK	71.0368	66.9781	-0.0848771	-0.155273	0.78555	0.975814	no	0.00720412
ENA|CP007593|CP007593.1.2938	ENA|CP007593|CP007593.1.2938	rpsA_2	ENA|CP007593|CP007593.1:1487981-1489184	q1	q2	OK	8426.46	7946.11	-0.084679	-0.207496	0.7104	0.959197	no	0.00717053
ENA|CP007593|CP007593.1.3339	ENA|CP007593|CP007593.1.3339	dhfR	ENA|CP007593|CP007593.1:1650587-1651264	q1	q2	OK	1684.16	1785.17	0.0840302	0.195653	0.7365	0.963981	no	0.00706107
ENA|CP007593|CP007593.1.3868	ENA|CP007593|CP007593.1.3868	-	ENA|CP007593|CP007593.1:1913114-1917291	q1	q2	OK	272.435	288.654	0.0834302	0.0711126	0.89625	0.977014	no	0.0069606
ENA|CP007593|CP007593.1.504	ENA|CP007593|CP007593.1.504	-	ENA|CP007593|CP007593.1:226960-228201	q1	q2	OK	22.9959	21.7047	-0.0833693	-0.0936812	0.87075	0.975814	no	0.00695044
ENA|CP007593|CP007593.1664	ENA|CP007593|CP007593.1664	yvoA	ENA|CP007593|CP007593.1:863844-864543	q1	q2	OK	81.6977	77.1406	-0.0828054	-0.140102	0.7998	0.975814	no	0.00685673
ENA|CP007593|CP007593.1248	ENA|CP007593|CP007593.1248	pezA_1	ENA|CP007593|CP007593.1:666052-667311	q1	q2	OK	133.693	126.248	-0.082669	-0.109037	0.85005	0.975814	no	0.00683416
ENA|CP007593|CP007593.1.4416	ENA|CP007593|CP007593.1.4416	pbpF_2	ENA|CP007593|CP007593.1:2142490-2144953	q1	q2	OK	558.052	590.319	0.0810958	0.20508	0.72485	0.963981	no	0.00657653
ENA|CP007593|CP007593.1668	ENA|CP007593|CP007593.1668	-	ENA|CP007593|CP007593.1:866432-866825	q1	q2	OK	103.823	98.1732	-0.0807302	-0.116923	0.84415	0.975814	no	0.00651736
ENA|CP007593|CP007593.1.749	ENA|CP007593|CP007593.1.749	recD	ENA|CP007593|CP007593.1:359112-361479	q1	q2	OK	75.404	71.3039	-0.0806597	-0.162481	0.77045	0.975814	no	0.00650599
ENA|CP007593|CP007593.1.4196	ENA|CP007593|CP007593.1.4196	nadC	ENA|CP007593|CP007593.1:2048158-2049031	q1	q2	OK	99.7838	105.475	0.080023	0.138579	0.8083	0.975814	no	0.00640368
ENA|CP007593|CP007593.1.3733	ENA|CP007593|CP007593.1.3733	-	ENA|CP007593|CP007593.1:1851474-1851639	q1	q2	OK	3984.77	4211.91	0.0799774	0.136545	0.8088	0.975814	no	0.00639639
ENA|CP007593|CP007593.1.4236	ENA|CP007593|CP007593.1.4236	ulaB	ENA|CP007593|CP007593.1:2068959-2069241	q1	q2	OK	8.66308	9.15395	0.0795137	0.0697797	0.92055	0.981849	no	0.00632243
ENA|CP007593|CP007593.1.831	ENA|CP007593|CP007593.1.831	gatA	ENA|CP007593|CP007593.1:417761-420972	q1	q2	OK	105.958	111.948	0.079328	0.0991569	0.85965	0.975814	no	0.00629293
ENA|CP007593|CP007593.1.3024	ENA|CP007593|CP007593.1.3024	-	ENA|CP007593|CP007593.1:1526283-1526634	q1	q2	OK	1393.69	1472.22	0.0790791	0.168438	0.7717	0.975814	no	0.0062535
ENA|CP007593|CP007593.1322	ENA|CP007593|CP007593.1322	yehU	ENA|CP007593|CP007593.1:701759-704185	q1	q2	OK	180.846	190.945	0.0783909	0.159033	0.77655	0.975814	no	0.00614513
ENA|CP007593|CP007593.1.3235	ENA|CP007593|CP007593.1.3235	-	ENA|CP007593|CP007593.1:1623272-1624989	q1	q2	OK	26.8158	28.2955	0.0774859	0.102707	0.85	0.975814	no	0.00600407
ENA|CP007593|CP007593.1.4352	ENA|CP007593|CP007593.1.4352	-	ENA|CP007593|CP007593.1:2109343-2109418	q1	q2	OK	78526.7	74436.1	-0.0771812	-0.0903573	0.88385	0.977014	no	0.00595694
ENA|CP007593|CP007593.1.2498	ENA|CP007593|CP007593.1.2498	pezT_3	ENA|CP007593|CP007593.1:1267564-1272579	q1	q2	OK	69.7331	66.1079	-0.0770209	-0.0726431	0.8989	0.977014	no	0.00593222
ENA|CP007593|CP007593.1.3709	ENA|CP007593|CP007593.1.3709	-	ENA|CP007593|CP007593.1:1842475-1842904	q1	q2	OK	256.392	243.105	-0.0767744	-0.131154	0.81085	0.975814	no	0.00589431
ENA|CP007593|CP007593.1.4510	ENA|CP007593|CP007593.1.4510	-	ENA|CP007593|CP007593.1:2190265-2193021	q1	q2	OK	3.98293	3.7772	-0.0765137	-0.0880281	0.8787	0.977014	no	0.00585435
ENA|CP007593|CP007593.1.2004	ENA|CP007593|CP007593.1.2004	-	ENA|CP007593|CP007593.1:1018450-1019161	q1	q2	OK	2.18604	2.30492	0.0763937	0.0824883	0.8766	0.977014	no	0.005836
ENA|CP007593|CP007593.1.2536	ENA|CP007593|CP007593.1.2536	mnmE	ENA|CP007593|CP007593.1:1288814-1290188	q1	q2	OK	243.122	256.29	0.0760956	0.168845	0.76745	0.975814	no	0.00579054
ENA|CP007593|CP007593.1.2706	ENA|CP007593|CP007593.1.2706	-	ENA|CP007593|CP007593.1:1371197-1373877	q1	q2	OK	1.5177	1.59982	0.0760165	0.0960573	0.86235	0.975814	no	0.00577851
ENA|CP007593|CP007593.1.2283	ENA|CP007593|CP007593.1.2283	ptsI	ENA|CP007593|CP007593.1:1152826-1154551	q1	q2	OK	2723.66	2584.36	-0.0757396	-0.191208	0.74055	0.963981	no	0.00573649
ENA|CP007593|CP007593.106	ENA|CP007593|CP007593.106	-	ENA|CP007593|CP007593.1:39972-40326	q1	q2	OK	923.882	973.206	0.0750359	0.15142	0.78605	0.975814	no	0.00563039
ENA|CP007593|CP007593.1.4689	ENA|CP007593|CP007593.1.4689	parB	ENA|CP007593|CP007593.1:2287003-2287747	q1	q2	OK	834.798	792.701	-0.0746505	-0.170109	0.7611	0.972734	no	0.0055727
ENA|CP007593|CP007593.1.2030	ENA|CP007593|CP007593.1.2030	nrnA_1	ENA|CP007593|CP007593.1:1028945-1029881	q1	q2	OK	189.738	180.291	-0.0736832	-0.148723	0.7929	0.975814	no	0.00542921
ENA|CP007593|CP007593.1.3880	ENA|CP007593|CP007593.1.3880	treA	ENA|CP007593|CP007593.1:1918001-1919627	q1	q2	OK	23.7763	22.5935	-0.0736191	-0.123389	0.8217	0.975814	no	0.00541977
ENA|CP007593|CP007593.1.6	ENA|CP007593|CP007593.1.6	-	ENA|CP007593|CP007593.1:2906-3101	q1	q2	OK	743.757	706.954	-0.0732155	-0.111957	0.8466	0.975814	no	0.00536051
ENA|CP007593|CP007593.1.3771	ENA|CP007593|CP007593.1.3771	ccpA_1	ENA|CP007593|CP007593.1:1864898-1865900	q1	q2	OK	379.909	361.247	-0.0726681	-0.152705	0.78845	0.975814	no	0.00528065
ENA|CP007593|CP007593.1.2514	ENA|CP007593|CP007593.1.2514	rlmCD_1	ENA|CP007593|CP007593.1:1279455-1280814	q1	q2	OK	196.035	206.125	0.0724108	0.154807	0.78545	0.975814	no	0.00524332
ENA|CP007593|CP007593.1.4512	ENA|CP007593|CP007593.1.4512	bglK_2	ENA|CP007593|CP007593.1:2190265-2193021	q1	q2	OK	3.93491	3.74241	-0.072362	-0.049503	0.93825	0.984437	no	0.00523626
ENA|CP007593|CP007593.184	ENA|CP007593|CP007593.184	manX_1	ENA|CP007593|CP007593.1:83349-83742	q1	q2	OK	18.8721	17.953	-0.0720303	-0.0946658	0.86725	0.975814	no	0.00518836
ENA|CP007593|CP007593.1.3611	ENA|CP007593|CP007593.1.3611	degA	ENA|CP007593|CP007593.1:1793633-1796034	q1	q2	OK	76.4402	72.7463	-0.071458	-0.0833336	0.8832	0.977014	no	0.00510625
ENA|CP007593|CP007593.1.3711	ENA|CP007593|CP007593.1.3711	-	ENA|CP007593|CP007593.1:1842905-1843973	q1	q2	OK	168.214	160.143	-0.07093	-0.143893	0.8029	0.975814	no	0.00503107
ENA|CP007593|CP007593.1.3148	ENA|CP007593|CP007593.1.3148	-	ENA|CP007593|CP007593.1:1584833-1586807	q1	q2	OK	748.981	786.605	0.0707102	0.158976	0.7836	0.975814	no	0.00499993
ENA|CP007593|CP007593.1.751	ENA|CP007593|CP007593.1.751	spsB	ENA|CP007593|CP007593.1:361606-362221	q1	q2	OK	793.305	755.484	-0.0704733	-0.155063	0.78635	0.975814	no	0.00496649
ENA|CP007593|CP007593.1.3874	ENA|CP007593|CP007593.1.3874	rdgB	ENA|CP007593|CP007593.1:1913114-1917291	q1	q2	OK	498.774	475.034	-0.0703571	-0.0937095	0.86835	0.975814	no	0.00495012
ENA|CP007593|CP007593.1.2267	ENA|CP007593|CP007593.1.2267	lacE	ENA|CP007593|CP007593.1:1143578-1145587	q1	q2	OK	7.17088	6.83158	-0.0699312	-0.0953561	0.87015	0.975814	no	0.00489037
ENA|CP007593|CP007593.1202	ENA|CP007593|CP007593.1202	-	ENA|CP007593|CP007593.1:612435-617772	q1	q2	OK	2.40624	2.52557	0.0698276	0.0151215	0.9226	0.981849	no	0.00487589
ENA|CP007593|CP007593.1.4592	ENA|CP007593|CP007593.1.4592	-	ENA|CP007593|CP007593.1:2241856-2243592	q1	q2	OK	314.128	299.327	-0.0696269	-0.117127	0.8425	0.975814	no	0.0048479
ENA|CP007593|CP007593.1.2532	ENA|CP007593|CP007593.1.2532	tdk	ENA|CP007593|CP007593.1:1285281-1288373	q1	q2	OK	278.558	265.539	-0.0690586	-0.0418227	0.9367	0.984437	no	0.00476909
ENA|CP007593|CP007593.1.2249	ENA|CP007593|CP007593.1.2249	gatC_3	ENA|CP007593|CP007593.1:1136161-1137235	q1	q2	OK	13.8477	14.5254	0.0689295	0.103123	0.85845	0.975814	no	0.00475128
ENA|CP007593|CP007593.1.4603	ENA|CP007593|CP007593.1.4603	dnaC	ENA|CP007593|CP007593.1:2246600-2247953	q1	q2	OK	515.576	540.605	0.0683896	0.162421	0.7755	0.975814	no	0.00467714
ENA|CP007593|CP007593.1.4506	ENA|CP007593|CP007593.1.4506	-	ENA|CP007593|CP007593.1:2189609-2189843	q1	q2	OK	63.3706	66.4386	0.0682071	0.0879245	0.8785	0.977014	no	0.00465221
ENA|CP007593|CP007593.1230	ENA|CP007593|CP007593.1230	pnp_2	ENA|CP007593|CP007593.1:635984-637424	q1	q2	OK	92.5132	88.2734	-0.0676809	-0.133834	0.8141	0.975814	no	0.0045807
ENA|CP007593|CP007593.1.877	ENA|CP007593|CP007593.1.877	-	ENA|CP007593|CP007593.1:446086-446798	q1	q2	OK	58.3806	61.1604	0.0671081	0.100459	0.8628	0.975814	no	0.0045035
ENA|CP007593|CP007593.1.2595	ENA|CP007593|CP007593.1.2595	-	ENA|CP007593|CP007593.1:1317174-1317489	q1	q2	OK	759.773	795.866	0.0669573	0.127742	0.8261	0.975814	no	0.00448328
ENA|CP007593|CP007593.1344	ENA|CP007593|CP007593.1344	hflX	ENA|CP007593|CP007593.1:718060-720792	q1	q2	OK	176.488	184.868	0.0669237	0.0958182	0.87135	0.975814	no	0.00447878
ENA|CP007593|CP007593.1.3371	ENA|CP007593|CP007593.1.3371	-	ENA|CP007593|CP007593.1:1666291-1668417	q1	q2	OK	296.265	282.882	-0.0666895	-0.102295	0.8587	0.975814	no	0.00444749
ENA|CP007593|CP007593.1.3681	ENA|CP007593|CP007593.1.3681	-	ENA|CP007593|CP007593.1:1830581-1830803	q1	q2	OK	6624.7	6325.97	-0.0665678	-0.135315	0.80885	0.975814	no	0.00443127
ENA|CP007593|CP007593.1.4046	ENA|CP007593|CP007593.1.4046	-	ENA|CP007593|CP007593.1:1983411-1984363	q1	q2	OK	606.029	578.722	-0.0665178	-0.0811379	0.883	0.977014	no	0.00442462
ENA|CP007593|CP007593.1.484	ENA|CP007593|CP007593.1.484	phnV_1	ENA|CP007593|CP007593.1:219937-221583	q1	q2	OK	4.46922	4.67986	0.066444	0.0772205	0.8931	0.977014	no	0.0044148
ENA|CP007593|CP007593.1.695	ENA|CP007593|CP007593.1.695	ponA	ENA|CP007593|CP007593.1:333070-335820	q1	q2	OK	354.562	338.71	-0.0659861	-0.148767	0.80005	0.975814	no	0.00435417
ENA|CP007593|CP007593.1388	ENA|CP007593|CP007593.1388	-	ENA|CP007593|CP007593.1:737837-739377	q1	q2	OK	225.935	236.414	0.065409	0.115473	0.8374	0.975814	no	0.00427834
ENA|CP007593|CP007593.1.4008	ENA|CP007593|CP007593.1.4008	ply_3	ENA|CP007593|CP007593.1:1967937-1969353	q1	q2	OK	1883.13	1969.88	0.0649771	0.159557	0.7808	0.975814	no	0.00422202
ENA|CP007593|CP007593.1.3840	ENA|CP007593|CP007593.1.3840	opuCA	ENA|CP007593|CP007593.1:1900579-1902821	q1	q2	OK	938.227	981.193	0.0645997	0.0808297	0.8848	0.977014	no	0.00417312
ENA|CP007593|CP007593.1.3870	ENA|CP007593|CP007593.1.3870	ykuL	ENA|CP007593|CP007593.1:1913114-1917291	q1	q2	OK	554.952	530.714	-0.0644295	-0.0484592	0.93635	0.984437	no	0.00415116
ENA|CP007593|CP007593.1.4420	ENA|CP007593|CP007593.1.4420	copA	ENA|CP007593|CP007593.1:2146428-2148492	q1	q2	OK	406.4	388.718	-0.0641758	-0.154799	0.78655	0.975814	no	0.00411853
ENA|CP007593|CP007593.1.4384	ENA|CP007593|CP007593.1.4384	phoP	ENA|CP007593|CP007593.1:2128624-2129332	q1	q2	OK	811.436	776.495	-0.0635011	-0.144942	0.7992	0.975814	no	0.00403239
ENA|CP007593|CP007593.1736	ENA|CP007593|CP007593.1736	hemN	ENA|CP007593|CP007593.1:893904-895035	q1	q2	OK	379.454	396.428	0.0631345	0.141744	0.80045	0.975814	no	0.00398597
ENA|CP007593|CP007593.1330	ENA|CP007593|CP007593.1330	pabB	ENA|CP007593|CP007593.1:712312-714034	q1	q2	OK	291.578	304.604	0.063056	0.146615	0.7962	0.975814	no	0.00397606
ENA|CP007593|CP007593.1.705	ENA|CP007593|CP007593.1.705	rlmL	ENA|CP007593|CP007593.1:337310-338468	q1	q2	OK	516.044	494.089	-0.0627237	-0.144846	0.79955	0.975814	no	0.00393426
ENA|CP007593|CP007593.1.3426	ENA|CP007593|CP007593.1.3426	graS	ENA|CP007593|CP007593.1:1691808-1693453	q1	q2	OK	86.1428	89.9637	0.0626132	0.0909859	0.87525	0.977014	no	0.00392041
ENA|CP007593|CP007593.1.2335	ENA|CP007593|CP007593.1.2335	ltrA_3	ENA|CP007593|CP007593.1:1173930-1174989	q1	q2	OK	5.75698	6.01134	0.0623743	0.0851486	0.88035	0.977014	no	0.00389055
ENA|CP007593|CP007593.1.2407	ENA|CP007593|CP007593.1.2407	-	ENA|CP007593|CP007593.1:1226052-1226352	q1	q2	OK	274.221	286.275	0.0620637	0.101158	0.86605	0.975814	no	0.0038519
ENA|CP007593|CP007593.1.2265	ENA|CP007593|CP007593.1.2265	lacF_1	ENA|CP007593|CP007593.1:1143578-1145587	q1	q2	OK	17.4429	18.2007	0.0613508	0.0335309	0.95405	0.984437	no	0.00376392
ENA|CP007593|CP007593.1478	ENA|CP007593|CP007593.1478	upp	ENA|CP007593|CP007593.1:774805-775435	q1	q2	OK	1510.01	1575.55	0.0612958	0.146842	0.8018	0.975814	no	0.00375718
ENA|CP007593|CP007593.1456	ENA|CP007593|CP007593.1456	gmuF	ENA|CP007593|CP007593.1:766166-767111	q1	q2	OK	315	302.224	-0.059735	-0.125986	0.829	0.975814	no	0.00356827
ENA|CP007593|CP007593.1.3779	ENA|CP007593|CP007593.1.3779	malK	ENA|CP007593|CP007593.1:1868887-1869898	q1	q2	OK	27.3557	28.508	0.0595281	0.0942111	0.8704	0.975814	no	0.0035436
ENA|CP007593|CP007593.1338	ENA|CP007593|CP007593.1338	thyA	ENA|CP007593|CP007593.1:716882-717722	q1	q2	OK	373.298	358.342	-0.0589887	-0.127171	0.822	0.975814	no	0.00347967
ENA|CP007593|CP007593.1.3347	ENA|CP007593|CP007593.1.3347	dnaD	ENA|CP007593|CP007593.1:1654806-1655484	q1	q2	OK	298.623	310.991	0.0585484	0.116619	0.838	0.975814	no	0.00342792
ENA|CP007593|CP007593.1762	ENA|CP007593|CP007593.1762	pstB3_2	ENA|CP007593|CP007593.1:906247-907006	q1	q2	OK	500.297	520.962	0.0583928	0.128656	0.8193	0.975814	no	0.00340972
ENA|CP007593|CP007593.1362	ENA|CP007593|CP007593.1362	typA	ENA|CP007593|CP007593.1:725429-727271	q1	q2	OK	659.8	633.662	-0.0583144	-0.143948	0.7966	0.975814	no	0.00340057
ENA|CP007593|CP007593.1.3333	ENA|CP007593|CP007593.1.3333	engB	ENA|CP007593|CP007593.1:1648727-1649315	q1	q2	OK	474.74	494.133	0.0577598	0.120647	0.8289	0.975814	no	0.00333619
ENA|CP007593|CP007593.1.4424	ENA|CP007593|CP007593.1.4424	rlmA	ENA|CP007593|CP007593.1:2148923-2149772	q1	q2	OK	47.4633	49.3904	0.0574164	0.0956639	0.86225	0.975814	no	0.00329664
ENA|CP007593|CP007593.1.4528	ENA|CP007593|CP007593.1.4528	-	ENA|CP007593|CP007593.1:2200222-2201911	q1	q2	OK	18.1887	18.9244	0.0572018	0.0893698	0.874	0.977014	no	0.00327205
ENA|CP007593|CP007593.1.3173	ENA|CP007593|CP007593.1.3173	dapB	ENA|CP007593|CP007593.1:1599464-1600232	q1	q2	OK	1046.29	1006.33	-0.0561823	-0.132331	0.81685	0.975814	no	0.00315645
ENA|CP007593|CP007593.1.3663	ENA|CP007593|CP007593.1.3663	nadD	ENA|CP007593|CP007593.1:1822722-1823945	q1	q2	OK	438.909	456.073	0.055343	0.0969826	0.86865	0.975814	no	0.00306285
ENA|CP007593|CP007593.1.4080	ENA|CP007593|CP007593.1.4080	rsmD	ENA|CP007593|CP007593.1:2001259-2003298	q1	q2	OK	406.748	422.586	0.0551119	0.0711193	0.90275	0.977014	no	0.00303732
ENA|CP007593|CP007593.1.3846	ENA|CP007593|CP007593.1.3846	-	ENA|CP007593|CP007593.1:1904728-1905025	q1	q2	OK	4054.93	3903.22	-0.0550121	-0.125068	0.82775	0.975814	no	0.00302633
ENA|CP007593|CP007593.1.2054	ENA|CP007593|CP007593.1.2054	-	ENA|CP007593|CP007593.1:1036733-1038085	q1	q2	OK	17.2965	16.6527	-0.0547219	-0.0548005	0.92365	0.981849	no	0.00299449
ENA|CP007593|CP007593.1.3335	ENA|CP007593|CP007593.1.3335	clpX	ENA|CP007593|CP007593.1:1649323-1650556	q1	q2	OK	815.311	846.705	0.0545096	0.13405	0.80745	0.975814	no	0.0029713
ENA|CP007593|CP007593.1.3177	ENA|CP007593|CP007593.1.3177	-	ENA|CP007593|CP007593.1:1601358-1601733	q1	q2	OK	1071.83	1032.29	-0.054232	-0.109647	0.849	0.975814	no	0.00294111
ENA|CP007593|CP007593.1.4524	ENA|CP007593|CP007593.1.4524	-	ENA|CP007593|CP007593.1:2199691-2200066	q1	q2	OK	1346.27	1296.75	-0.0540638	-0.109703	0.84485	0.975814	no	0.00292289
ENA|CP007593|CP007593.1.3321	ENA|CP007593|CP007593.1.3321	-	ENA|CP007593|CP007593.1:1643551-1644148	q1	q2	OK	2916.72	2810.02	-0.0537678	-0.13251	0.81995	0.975814	no	0.00289098
ENA|CP007593|CP007593.1.532	ENA|CP007593|CP007593.1.532	cdsA	ENA|CP007593|CP007593.1:243632-244436	q1	q2	OK	353.477	366.793	0.0533482	0.112789	0.85025	0.975814	no	0.00284603
ENA|CP007593|CP007593.1.3175	ENA|CP007593|CP007593.1.3175	-	ENA|CP007593|CP007593.1:1600508-1601357	q1	q2	OK	889.413	857.165	-0.0532802	-0.126092	0.82425	0.975814	no	0.00283878
ENA|CP007593|CP007593.1825	ENA|CP007593|CP007593.1825	-	ENA|CP007593|CP007593.1:938786-941283	q1	q2	OK	723.916	697.748	-0.0531177	-0.107293	0.8526	0.975814	no	0.00282149
ENA|CP007593|CP007593.1.411	ENA|CP007593|CP007593.1.411	-	ENA|CP007593|CP007593.1:200328-202032	q1	q2	OK	268.861	259.148	-0.0530841	-0.0555161	0.91705	0.981849	no	0.00281792
ENA|CP007593|CP007593.1870	ENA|CP007593|CP007593.1870	-	ENA|CP007593|CP007593.1:958980-960429	q1	q2	OK	45.1709	46.86	0.0529628	0.0926958	0.87755	0.977014	no	0.00280506
ENA|CP007593|CP007593.1.2123	ENA|CP007593|CP007593.1.2123	ybaN	ENA|CP007593|CP007593.1:1075916-1076276	q1	q2	OK	519.246	538.659	0.0529543	0.0994557	0.8622	0.975814	no	0.00280416
ENA|CP007593|CP007593.1324	ENA|CP007593|CP007593.1324	-	ENA|CP007593|CP007593.1:704300-704864	q1	q2	OK	751.155	724.193	-0.0527362	-0.114889	0.8468	0.975814	no	0.00278111
ENA|CP007593|CP007593.1502	ENA|CP007593|CP007593.1502	ptsG_1	ENA|CP007593|CP007593.1:785440-787621	q1	q2	OK	355.527	343.203	-0.0508961	-0.122392	0.8271	0.975814	no	0.00259041
ENA|CP007593|CP007593.1.584	ENA|CP007593|CP007593.1.584	manX_2	ENA|CP007593|CP007593.1:278766-279756	q1	q2	OK	591.58	612.605	0.0503842	0.117144	0.83855	0.975814	no	0.00253857
ENA|CP007593|CP007593.1.2341	ENA|CP007593|CP007593.1.2341	clcA	ENA|CP007593|CP007593.1:1177343-1178894	q1	q2	OK	103.174	99.6529	-0.0501004	-0.100088	0.8626	0.975814	no	0.00251005
ENA|CP007593|CP007593.1640	ENA|CP007593|CP007593.1640	-	ENA|CP007593|CP007593.1:855464-855689	q1	q2	OK	214.099	206.802	-0.0500277	-0.0728868	0.89875	0.977014	no	0.00250277
ENA|CP007593|CP007593.1.967	ENA|CP007593|CP007593.1.967	citS	ENA|CP007593|CP007593.1:492277-493618	q1	q2	OK	319.123	308.331	-0.049632	-0.11168	0.84425	0.975814	no	0.00246334
ENA|CP007593|CP007593.1.407	ENA|CP007593|CP007593.1.407	-	ENA|CP007593|CP007593.1:196267-197806	q1	q2	OK	348.104	360.288	0.0496314	0.115768	0.83825	0.975814	no	0.00246328
ENA|CP007593|CP007593.1438	ENA|CP007593|CP007593.1438	copY	ENA|CP007593|CP007593.1:758989-759385	q1	q2	OK	151.247	156.529	0.0495184	0.0558771	0.9194	0.981849	no	0.00245207
ENA|CP007593|CP007593.1.4594	ENA|CP007593|CP007593.1.4594	ssuC	ENA|CP007593|CP007593.1:2243630-2244642	q1	q2	OK	272.687	282.159	0.0492632	0.0858013	0.88165	0.977014	no	0.00242686
ENA|CP007593|CP007593.1.471	ENA|CP007593|CP007593.1.471	rpsK	ENA|CP007593|CP007593.1:215261-215645	q1	q2	OK	2541.76	2628.92	0.0486457	0.108447	0.85145	0.975814	no	0.0023664
ENA|CP007593|CP007593.1429	ENA|CP007593|CP007593.1429	-	ENA|CP007593|CP007593.1:755671-757624	q1	q2	OK	69.7783	72.168	0.0485802	0.0383648	0.9473	0.984437	no	0.00236004
ENA|CP007593|CP007593.1628	ENA|CP007593|CP007593.1628	-	ENA|CP007593|CP007593.1:851086-852177	q1	q2	OK	34.001	35.1478	0.0478577	0.0242605	0.94555	0.984437	no	0.00229036
ENA|CP007593|CP007593.1.383	ENA|CP007593|CP007593.1.383	-	ENA|CP007593|CP007593.1:183779-187665	q1	q2	OK	272.246	281.186	0.0466104	0.0649739	0.9116	0.979793	no	0.00217253
ENA|CP007593|CP007593.1.3673	ENA|CP007593|CP007593.1.3673	ykuT	ENA|CP007593|CP007593.1:1827137-1827698	q1	q2	OK	209.039	202.399	-0.0465721	-0.0864584	0.88	0.977014	no	0.00216896
ENA|CP007593|CP007593.1874	ENA|CP007593|CP007593.1874	-	ENA|CP007593|CP007593.1:961780-962323	q1	q2	OK	680.456	659.088	-0.0460313	-0.0988832	0.86115	0.975814	no	0.00211888
ENA|CP007593|CP007593.1.2103	ENA|CP007593|CP007593.1.2103	-	ENA|CP007593|CP007593.1:1063744-1064548	q1	q2	OK	31.6	30.609	-0.0459676	-0.0723563	0.90125	0.977014	no	0.00211302
ENA|CP007593|CP007593.1.3042	ENA|CP007593|CP007593.1.3042	inlJ	ENA|CP007593|CP007593.1:1534856-1535887	q1	q2	OK	13.4622	13.0436	-0.0455711	-0.0384896	0.94675	0.984437	no	0.00207673
ENA|CP007593|CP007593.1692	ENA|CP007593|CP007593.1692	yhbU_2	ENA|CP007593|CP007593.1:876152-877439	q1	q2	OK	344.763	355.817	0.0455331	0.103679	0.85585	0.975814	no	0.00207326
ENA|CP007593|CP007593.1.2724	ENA|CP007593|CP007593.1.2724	-	ENA|CP007593|CP007593.1:1383366-1383681	q1	q2	OK	5.62826	5.80505	0.0446179	0.0461589	0.92345	0.981849	no	0.00199076
ENA|CP007593|CP007593.1086	ENA|CP007593|CP007593.1086	mrnC	ENA|CP007593|CP007593.1:548415-550138	q1	q2	OK	367.044	355.971	-0.0441922	-0.0328606	0.953	0.984437	no	0.00195295
ENA|CP007593|CP007593.1.4532	ENA|CP007593|CP007593.1.4532	-	ENA|CP007593|CP007593.1:2202564-2204085	q1	q2	OK	17.3483	17.8794	0.0435035	0.0663118	0.90615	0.977742	no	0.00189255
ENA|CP007593|CP007593.1.2121	ENA|CP007593|CP007593.1.2121	topA	ENA|CP007593|CP007593.1:1073608-1075696	q1	q2	OK	850.759	876.373	0.0427942	0.107964	0.8545	0.975814	no	0.00183134
ENA|CP007593|CP007593.1.3209	ENA|CP007593|CP007593.1.3209	-	ENA|CP007593|CP007593.1:1615020-1615921	q1	q2	OK	87.582	85.0448	-0.042412	-0.0326463	0.95385	0.984437	no	0.00179878
ENA|CP007593|CP007593.1.534	ENA|CP007593|CP007593.1.534	-	ENA|CP007593|CP007593.1:244457-245717	q1	q2	OK	508.813	494.102	-0.0423275	-0.0998534	0.85815	0.975814	no	0.00179162
ENA|CP007593|CP007593.1.3882	ENA|CP007593|CP007593.1.3882	treB	ENA|CP007593|CP007593.1:1919804-1921772	q1	q2	OK	14.0066	14.4212	0.0420886	0.0682074	0.9083	0.978589	no	0.00177145
ENA|CP007593|CP007593.1.4006	ENA|CP007593|CP007593.1.4006	yeeN	ENA|CP007593|CP007593.1:1966340-1967057	q1	q2	OK	2300.48	2368.45	0.042013	0.104909	0.8589	0.975814	no	0.00176509
ENA|CP007593|CP007593.1.807	ENA|CP007593|CP007593.1.807	accB	ENA|CP007593|CP007593.1:409788-410693	q1	q2	OK	853.713	878.409	0.041142	0.0710086	0.90035	0.977014	no	0.00169266
ENA|CP007593|CP007593.1742	ENA|CP007593|CP007593.1742	-	ENA|CP007593|CP007593.1:895787-897168	q1	q2	OK	122.289	125.779	0.0405914	0.0352459	0.95085	0.984437	no	0.00164766
ENA|CP007593|CP007593.1.663	ENA|CP007593|CP007593.1.663	pbpX_1	ENA|CP007593|CP007593.1:312877-315130	q1	q2	OK	285.855	293.951	0.0402902	0.0959457	0.8702	0.975814	no	0.0016233
ENA|CP007593|CP007593.1.671	ENA|CP007593|CP007593.1.671	luxS	ENA|CP007593|CP007593.1:318852-319335	q1	q2	OK	415.791	404.39	-0.0401098	-0.0791594	0.88825	0.977014	no	0.0016088
ENA|CP007593|CP007593.1.423	ENA|CP007593|CP007593.1.423	rplW	ENA|CP007593|CP007593.1:203474-204394	q1	q2	OK	737.139	717.041	-0.0398825	-0.0295772	0.95835	0.984437	no	0.00159061
ENA|CP007593|CP007593.1.3389	ENA|CP007593|CP007593.1.3389	-	ENA|CP007593|CP007593.1:1675727-1676066	q1	q2	OK	1026.72	998.795	-0.0397876	-0.0775688	0.89	0.977014	no	0.00158305
ENA|CP007593|CP007593.1.2641	ENA|CP007593|CP007593.1.2641	ybeY	ENA|CP007593|CP007593.1:1337978-1338852	q1	q2	OK	899.642	875.532	-0.0391914	-0.082475	0.88805	0.977014	no	0.00153597
ENA|CP007593|CP007593.1.2742	ENA|CP007593|CP007593.1.2742	-	ENA|CP007593|CP007593.1:1388519-1391394	q1	q2	OK	6.0339	5.87461	-0.0385969	-0.0497885	0.9301	0.984437	no	0.00148972
ENA|CP007593|CP007593.1.2712	ENA|CP007593|CP007593.1.2712	-	ENA|CP007593|CP007593.1:1374566-1375316	q1	q2	NOTEST	0.273987	0.2668	-0.0383514	0	1	1	no	0.00147083
ENA|CP007593|CP007593.1.4000	ENA|CP007593|CP007593.1.4000	-	ENA|CP007593|CP007593.1:1964907-1965261	q1	q2	OK	2.18864	2.13209	-0.0377668	-0.0252389	0.86535	0.975814	no	0.00142633
ENA|CP007593|CP007593.1.811	ENA|CP007593|CP007593.1.811	accC	ENA|CP007593|CP007593.1:410704-412072	q1	q2	OK	1005.13	1031.6	0.0375043	0.094018	0.8692	0.975814	no	0.00140657
ENA|CP007593|CP007593.1.2429	ENA|CP007593|CP007593.1.2429	-	ENA|CP007593|CP007593.1:1234453-1234801	q1	q2	OK	527.46	541.152	0.0369729	0.0687009	0.90745	0.978408	no	0.00136699
ENA|CP007593|CP007593.1.3072	ENA|CP007593|CP007593.1.3072	atpG	ENA|CP007593|CP007593.1:1550577-1551456	q1	q2	OK	1397.26	1433.4	0.036849	0.0912667	0.87065	0.975814	no	0.00135785
ENA|CP007593|CP007593.1078	ENA|CP007593|CP007593.1078	pnp_1	ENA|CP007593|CP007593.1:544591-546805	q1	q2	OK	342.734	334.142	-0.0366243	-0.0883277	0.8759	0.977014	no	0.00134134
ENA|CP007593|CP007593.1.2764	ENA|CP007593|CP007593.1.2764	pyrH	ENA|CP007593|CP007593.1:1397398-1398136	q1	q2	OK	1144.95	1116.31	-0.0365449	-0.0865354	0.87885	0.977014	no	0.00133553
ENA|CP007593|CP007593.1.3667	ENA|CP007593|CP007593.1.3667	-	ENA|CP007593|CP007593.1:1824521-1825628	q1	q2	OK	338.992	347.581	0.0360969	0.0800375	0.8906	0.977014	no	0.00130299
ENA|CP007593|CP007593.1.607	ENA|CP007593|CP007593.1.607	rpsI	ENA|CP007593|CP007593.1:289496-289889	q1	q2	OK	7334.63	7156.73	-0.0354243	-0.0858865	0.8717	0.975814	no	0.00125488
ENA|CP007593|CP007593.1.863	ENA|CP007593|CP007593.1.863	-	ENA|CP007593|CP007593.1:437455-438397	q1	q2	OK	486.867	475.074	-0.0353752	-0.0802012	0.88195	0.977014	no	0.0012514
ENA|CP007593|CP007593.1.3609	ENA|CP007593|CP007593.1.3609	scrB	ENA|CP007593|CP007593.1:1793633-1796034	q1	q2	OK	79.1899	81.1389	0.0350763	0.0569367	0.92285	0.981849	no	0.00123035
ENA|CP007593|CP007593.1.3505	ENA|CP007593|CP007593.1.3505	recR	ENA|CP007593|CP007593.1:1736575-1737172	q1	q2	OK	835.608	815.616	-0.0349354	-0.0782169	0.8904	0.977014	no	0.00122048
ENA|CP007593|CP007593.1246	ENA|CP007593|CP007593.1246	-	ENA|CP007593|CP007593.1:665666-665984	q1	q2	OK	10.6477	10.3935	-0.0348602	-0.0372845	0.95145	0.984437	no	0.00121523
ENA|CP007593|CP007593.1.4214	ENA|CP007593|CP007593.1.4214	adhE	ENA|CP007593|CP007593.1:2056744-2059396	q1	q2	OK	181.139	176.867	-0.0344341	-0.075303	0.89375	0.977014	no	0.00118571
ENA|CP007593|CP007593.1.3233	ENA|CP007593|CP007593.1.3233	-	ENA|CP007593|CP007593.1:1621433-1623261	q1	q2	OK	30.4039	31.1328	0.0341778	0.0491311	0.93045	0.984437	no	0.00116812
ENA|CP007593|CP007593.174	ENA|CP007593|CP007593.174	frlR	ENA|CP007593|CP007593.1:78283-79000	q1	q2	OK	995.868	972.633	-0.0340592	-0.0789704	0.8916	0.977014	no	0.00116003
ENA|CP007593|CP007593.1.3424	ENA|CP007593|CP007593.1.3424	thrS	ENA|CP007593|CP007593.1:1689816-1691760	q1	q2	OK	117.939	120.687	0.0332329	0.0707907	0.90205	0.977014	no	0.00110443
ENA|CP007593|CP007593.1.3697	ENA|CP007593|CP007593.1.3697	drrA	ENA|CP007593|CP007593.1:1835304-1837830	q1	q2	OK	56.824	55.5306	-0.0332176	-0.035276	0.9495	0.984437	no	0.00110341
ENA|CP007593|CP007593.1.2834	ENA|CP007593|CP007593.1.2834	-	ENA|CP007593|CP007593.1:1432764-1433037	q1	q2	OK	3065.73	2997.29	-0.0325718	-0.0681894	0.9055	0.977742	no	0.00106092
ENA|CP007593|CP007593.1492	ENA|CP007593|CP007593.1492	livF	ENA|CP007593|CP007593.1:778928-781359	q1	q2	OK	334.532	327.079	-0.0325031	-0.0456494	0.93715	0.984437	no	0.00105645
ENA|CP007593|CP007593.1.2371	ENA|CP007593|CP007593.1.2371	-	ENA|CP007593|CP007593.1:1205257-1206126	q1	q2	OK	54.162	53.0022	-0.0312277	-0.045635	0.93725	0.984437	no	0.000975169
ENA|CP007593|CP007593.1.30	ENA|CP007593|CP007593.1.30	-	ENA|CP007593|CP007593.1:7345-7925	q1	q2	OK	10.4478	10.2286	-0.0305874	-0.0367577	0.9464	0.984437	no	0.000935589
ENA|CP007593|CP007593.1148	ENA|CP007593|CP007593.1148	brnQ	ENA|CP007593|CP007593.1:589460-590786	q1	q2	OK	203.542	207.896	0.0305405	0.0642856	0.9113	0.979793	no	0.000932722
ENA|CP007593|CP007593.1574	ENA|CP007593|CP007593.1574	arlR_2	ENA|CP007593|CP007593.1:820917-822916	q1	q2	OK	800.994	817.923	0.0301721	0.0468192	0.9357	0.984437	no	0.000910356
ENA|CP007593|CP007593.1.2455	ENA|CP007593|CP007593.1.2455	-	ENA|CP007593|CP007593.1:1246190-1247186	q1	q2	OK	34.8168	35.5473	0.0299553	0.0482597	0.93205	0.984437	no	0.00089732
ENA|CP007593|CP007593.1.3231	ENA|CP007593|CP007593.1.3231	-	ENA|CP007593|CP007593.1:1621433-1623261	q1	q2	OK	29.7479	29.1476	-0.0294066	-0.0147983	0.97935	0.989006	no	0.000864748
ENA|CP007593|CP007593.1250	ENA|CP007593|CP007593.1250	pezT_1	ENA|CP007593|CP007593.1:666052-667311	q1	q2	OK	47.3416	46.3884	-0.0293459	-0.0343631	0.95275	0.984437	no	0.000861182
ENA|CP007593|CP007593.1.316	ENA|CP007593|CP007593.1.316	-	ENA|CP007593|CP007593.1:152734-153598	q1	q2	OK	636.213	648.957	0.0286142	0.0660447	0.90605	0.977742	no	0.000818772
ENA|CP007593|CP007593.1.3345	ENA|CP007593|CP007593.1.3345	tpiA	ENA|CP007593|CP007593.1:1653949-1654708	q1	q2	OK	1302.34	1328.14	0.0283011	0.0686278	0.90255	0.977014	no	0.000800952
ENA|CP007593|CP007593.1494	ENA|CP007593|CP007593.1494	-	ENA|CP007593|CP007593.1:781666-782323	q1	q2	OK	177.245	180.62	0.0272116	0.0513772	0.92465	0.982184	no	0.000740471
ENA|CP007593|CP007593.1.3693	ENA|CP007593|CP007593.1.3693	-	ENA|CP007593|CP007593.1:1834088-1834880	q1	q2	OK	184.444	181.09	-0.0264822	-0.0521165	0.928	0.984437	no	0.000701307
ENA|CP007593|CP007593.1734	ENA|CP007593|CP007593.1734	-	ENA|CP007593|CP007593.1:893431-893821	q1	q2	OK	2528.27	2574.22	0.0259867	0.0608773	0.91635	0.981849	no	0.000675309
ENA|CP007593|CP007593.1.3305	ENA|CP007593|CP007593.1.3305	-	ENA|CP007593|CP007593.1:1640360-1641067	q1	q2	OK	402.074	394.965	-0.0257345	-0.011248	0.975	0.986001	no	0.000662264
ENA|CP007593|CP007593.1268	ENA|CP007593|CP007593.1268	-	ENA|CP007593|CP007593.1:674054-674324	q1	q2	OK	266.781	262.105	-0.0255108	-0.0372537	0.94645	0.984437	no	0.000650801
ENA|CP007593|CP007593.1.3695	ENA|CP007593|CP007593.1.3695	yadH	ENA|CP007593|CP007593.1:1835304-1837830	q1	q2	OK	30.7144	30.1846	-0.0250994	-0.0220167	0.9689	0.986001	no	0.00062998
ENA|CP007593|CP007593.1.409	ENA|CP007593|CP007593.1.409	nrdD_1	ENA|CP007593|CP007593.1:197925-200133	q1	q2	OK	373.887	367.444	-0.0250804	-0.0583069	0.92005	0.981849	no	0.000629026
ENA|CP007593|CP007593.1.3263	ENA|CP007593|CP007593.1.3263	-	ENA|CP007593|CP007593.1:1632691-1633441	q1	q2	OK	148.421	150.943	0.0243111	0.0388569	0.94335	0.984437	no	0.00059103
ENA|CP007593|CP007593.192	ENA|CP007593|CP007593.192	-	ENA|CP007593|CP007593.1:89343-89757	q1	q2	OK	925.301	910.565	-0.0231619	-0.0472529	0.9322	0.984437	no	0.000536474
ENA|CP007593|CP007593.1.2000	ENA|CP007593|CP007593.1.2000	yxlF_3	ENA|CP007593|CP007593.1:1016979-1018438	q1	q2	OK	13.103	12.8946	-0.0231284	-0.0295556	0.95725	0.984437	no	0.000534923
ENA|CP007593|CP007593.1.2599	ENA|CP007593|CP007593.1.2599	glmU	ENA|CP007593|CP007593.1:1318055-1319435	q1	q2	OK	585.544	594.785	0.0225892	0.0546748	0.92355	0.981849	no	0.000510272
ENA|CP007593|CP007593.1.2878	ENA|CP007593|CP007593.1.2878	-	ENA|CP007593|CP007593.1:1459374-1460021	q1	q2	OK	2009.54	1978.87	-0.0221911	-0.0364033	0.9512	0.984437	no	0.000492445
ENA|CP007593|CP007593.1158	ENA|CP007593|CP007593.1158	rplA	ENA|CP007593|CP007593.1:594064-594754	q1	q2	OK	4057.34	4119.69	0.022001	0.0556546	0.9216	0.981849	no	0.000484044
ENA|CP007593|CP007593.1.234	ENA|CP007593|CP007593.1.234	-	ENA|CP007593|CP007593.1:115163-116974	q1	q2	OK	239.306	242.874	0.0213562	0.0336045	0.95415	0.984437	no	0.000456087
ENA|CP007593|CP007593.1.2165	ENA|CP007593|CP007593.1.2165	glnP_2	ENA|CP007593|CP007593.1:1097244-1100150	q1	q2	OK	247.338	243.732	-0.0211918	-0.0376736	0.94595	0.984437	no	0.000449092
ENA|CP007593|CP007593.1316	ENA|CP007593|CP007593.1316	msrAB_1	ENA|CP007593|CP007593.1:699621-700188	q1	q2	OK	77.8722	78.9808	0.020394	0.0330975	0.9541	0.984437	no	0.000415915
ENA|CP007593|CP007593.1.4340	ENA|CP007593|CP007593.1.4340	-	ENA|CP007593|CP007593.1:2105693-2105783	q1	q2	OK	226685	229902	0.0203267	0.0322977	0.95405	0.984437	no	0.000413175
ENA|CP007593|CP007593.1.3458	ENA|CP007593|CP007593.1.3458	psaA	ENA|CP007593|CP007593.1:1707321-1708251	q1	q2	OK	82.999	81.8405	-0.0202788	-0.0360323	0.94915	0.984437	no	0.00041123
ENA|CP007593|CP007593.1.2884	ENA|CP007593|CP007593.1.2884	hsdM_2	ENA|CP007593|CP007593.1:1460948-1462171	q1	q2	OK	130.058	128.259	-0.0201012	-0.0377416	0.9492	0.984437	no	0.000404058
ENA|CP007593|CP007593.1.2601	ENA|CP007593|CP007593.1.2601	-	ENA|CP007593|CP007593.1:1319578-1320379	q1	q2	OK	304.731	300.707	-0.019178	-0.0397947	0.9447	0.984437	no	0.000367796
ENA|CP007593|CP007593.1.2631	ENA|CP007593|CP007593.1.2631	tetA	ENA|CP007593|CP007593.1:1334398-1337014	q1	q2	OK	89.4103	90.5984	0.0190448	0.0216749	0.9687	0.986001	no	0.000362704
ENA|CP007593|CP007593.1.3649	ENA|CP007593|CP007593.1.3649	-	ENA|CP007593|CP007593.1:1816073-1819446	q1	q2	OK	43.3336	43.9094	0.0190441	0.03071	0.95565	0.984437	no	0.000362678
ENA|CP007593|CP007593.1.691	ENA|CP007593|CP007593.1.691	-	ENA|CP007593|CP007593.1:331306-332658	q1	q2	OK	20.3941	20.6615	0.0187883	0.0198473	0.97175	0.986001	no	0.000353
ENA|CP007593|CP007593.1.3671	ENA|CP007593|CP007593.1.3671	-	ENA|CP007593|CP007593.1:1826172-1827081	q1	q2	OK	403.007	397.929	-0.0182953	-0.0403554	0.9443	0.984437	no	0.000334718
ENA|CP007593|CP007593.1182	ENA|CP007593|CP007593.1182	-	ENA|CP007593|CP007593.1:604586-605584	q1	q2	OK	2.69887	2.66601	-0.0176713	-0.0163653	0.97025	0.986001	no	0.000312275
ENA|CP007593|CP007593.1.2974	ENA|CP007593|CP007593.1.2974	mglA	ENA|CP007593|CP007593.1:1502252-1504839	q1	q2	OK	235.321	238.176	0.0174024	0.0326014	0.95355	0.984437	no	0.000302844
ENA|CP007593|CP007593.1.2443	ENA|CP007593|CP007593.1.2443	-	ENA|CP007593|CP007593.1:1240192-1240735	q1	q2	OK	97.0562	95.907	-0.0171843	-0.0287376	0.95715	0.984437	no	0.0002953
ENA|CP007593|CP007593.1758	ENA|CP007593|CP007593.1758	pstA_1	ENA|CP007593|CP007593.1:902751-905421	q1	q2	OK	414.024	418.873	0.0167984	0.0212645	0.9722	0.986001	no	0.000282186
ENA|CP007593|CP007593.1586	ENA|CP007593|CP007593.1586	yajL	ENA|CP007593|CP007593.1:828226-828781	q1	q2	OK	776.91	767.992	-0.0166573	-0.0361956	0.95045	0.984437	no	0.000277466
ENA|CP007593|CP007593.1.2836	ENA|CP007593|CP007593.1.2836	-	ENA|CP007593|CP007593.1:1433095-1435661	q1	q2	OK	129.89	131.356	0.0161974	0.00947563	0.98865	0.993005	no	0.000262356
ENA|CP007593|CP007593.1194	ENA|CP007593|CP007593.1194	-	ENA|CP007593|CP007593.1:608806-611115	q1	q2	OK	3.05557	3.02155	-0.0161546	-0.0067805	0.9507	0.984437	no	0.000260971
ENA|CP007593|CP007593.1.3864	ENA|CP007593|CP007593.1.3864	scpB	ENA|CP007593|CP007593.1:1911575-1913096	q1	q2	OK	426.181	430.95	0.0160543	0.0192292	0.9723	0.986001	no	0.000257741
ENA|CP007593|CP007593.1.3229	ENA|CP007593|CP007593.1.3229	-	ENA|CP007593|CP007593.1:1620331-1621261	q1	q2	OK	20.3362	20.5614	0.0158886	0.019647	0.97155	0.986001	no	0.000252448
ENA|CP007593|CP007593.1.3456	ENA|CP007593|CP007593.1.3456	mntB	ENA|CP007593|CP007593.1:1705722-1707290	q1	q2	OK	55.4534	56.0589	0.0156664	0.0164175	0.9746	0.986001	no	0.000245436
ENA|CP007593|CP007593.1.3241	ENA|CP007593|CP007593.1.3241	-	ENA|CP007593|CP007593.1:1626220-1626682	q1	q2	OK	209.829	212.098	0.0155128	0.0236007	0.965	0.986001	no	0.000240647
ENA|CP007593|CP007593.1.254	ENA|CP007593|CP007593.1.254	sdhA	ENA|CP007593|CP007593.1:122806-123679	q1	q2	OK	106.886	107.999	0.0149573	0.0268654	0.96105	0.986001	no	0.000223721
ENA|CP007593|CP007593.1.3637	ENA|CP007593|CP007593.1.3637	gmk	ENA|CP007593|CP007593.1:1808796-1809423	q1	q2	OK	904.739	914.039	0.0147542	0.03337	0.9555	0.984437	no	0.000217686
ENA|CP007593|CP007593.1596	ENA|CP007593|CP007593.1596	-	ENA|CP007593|CP007593.1:834255-834651	q1	q2	OK	92.6881	91.758	-0.01455	-0.0230615	0.96805	0.986001	no	0.000211703
ENA|CP007593|CP007593.1.4194	ENA|CP007593|CP007593.1.4194	-	ENA|CP007593|CP007593.1:2047677-2048028	q1	q2	OK	1395.06	1409.11	0.0144553	0.0307731	0.9568	0.984437	no	0.000208956
ENA|CP007593|CP007593.122	ENA|CP007593|CP007593.122	acpP	ENA|CP007593|CP007593.1:48846-49080	q1	q2	OK	336.364	339.405	0.0129845	0.019822	0.97325	0.986001	no	0.000168597
ENA|CP007593|CP007593.1.2854	ENA|CP007593|CP007593.1.2854	pyk	ENA|CP007593|CP007593.1:1442392-1443898	q1	q2	OK	2876.78	2852.23	-0.0123679	-0.0313229	0.9534	0.984437	no	0.000152965
ENA|CP007593|CP007593.1.669	ENA|CP007593|CP007593.1.669	clpC_1	ENA|CP007593|CP007593.1:316451-318557	q1	q2	OK	793.483	787.028	-0.0117838	-0.0251389	0.96525	0.986001	no	0.000138858
ENA|CP007593|CP007593.1.2389	ENA|CP007593|CP007593.1.2389	yheS_2	ENA|CP007593|CP007593.1:1217351-1219253	q1	q2	OK	222.577	224.377	0.0116194	0.0264434	0.9644	0.986001	no	0.00013501
ENA|CP007593|CP007593.1.2245	ENA|CP007593|CP007593.1.2245	-	ENA|CP007593|CP007593.1:1135406-1135712	q1	q2	OK	23.2775	23.4653	0.0115932	0.013614	0.9743	0.986001	no	0.000134402
ENA|CP007593|CP007593.1.3655	ENA|CP007593|CP007593.1.3655	-	ENA|CP007593|CP007593.1:1820305-1821403	q1	q2	OK	274.336	276.477	0.0112181	0.0242424	0.9671	0.986001	no	0.000125846
ENA|CP007593|CP007593.1021	ENA|CP007593|CP007593.1021	-	ENA|CP007593|CP007593.1:513567-513822	q1	q2	OK	252.476	254.436	0.0111544	0.0175079	0.97305	0.986001	no	0.000124421
ENA|CP007593|CP007593.1.3647	ENA|CP007593|CP007593.1.3647	-	ENA|CP007593|CP007593.1:1816073-1819446	q1	q2	OK	41.2072	40.8956	-0.0109504	-0.0122599	0.9825	0.990095	no	0.000119911
ENA|CP007593|CP007593.1218	ENA|CP007593|CP007593.1218	-	ENA|CP007593|CP007593.1:622378-627283	q1	q2	OK	2.86967	2.89065	0.0105068	0.0157293	0.9771	0.987429	no	0.000110393
ENA|CP007593|CP007593.1.4312	ENA|CP007593|CP007593.1.4312	-	ENA|CP007593|CP007593.1:2099856-2100636	q1	q2	OK	83.1955	82.5987	-0.0103859	-0.0178078	0.9742	0.986001	no	0.000107867
ENA|CP007593|CP007593.1.4548	ENA|CP007593|CP007593.1.4548	adcC_2	ENA|CP007593|CP007593.1:2215857-2217801	q1	q2	OK	132.012	132.93	0.00999561	0.0134909	0.98215	0.990095	no	9.99122e-05
ENA|CP007593|CP007593.1772	ENA|CP007593|CP007593.1772	-	ENA|CP007593|CP007593.1:910816-911569	q1	q2	OK	361.544	359.086	-0.00983981	-0.0206931	0.97	0.986001	no	9.68219e-05
ENA|CP007593|CP007593.1.3373	ENA|CP007593|CP007593.1.3373	pepQ	ENA|CP007593|CP007593.1:1668542-1669625	q1	q2	OK	277.674	275.891	-0.00929213	-0.020077	0.9719	0.986001	no	8.63437e-05
ENA|CP007593|CP007593.1.4362	ENA|CP007593|CP007593.1.4362	gltX	ENA|CP007593|CP007593.1:2113935-2115396	q1	q2	OK	504.568	507.618	0.00869361	0.0207622	0.9691	0.986001	no	7.55789e-05
ENA|CP007593|CP007593.1106	ENA|CP007593|CP007593.1106	regX3	ENA|CP007593|CP007593.1:566289-568271	q1	q2	OK	98.0315	97.5094	-0.00770441	-0.00798631	0.98885	0.993005	no	5.93579e-05
ENA|CP007593|CP007593.1.4136	ENA|CP007593|CP007593.1.4136	ccpA_2	ENA|CP007593|CP007593.1:2028345-2029356	q1	q2	OK	1184.26	1179.28	-0.00608764	-0.0149706	0.98005	0.989016	no	3.70594e-05
ENA|CP007593|CP007593.1.2966	ENA|CP007593|CP007593.1.2966	-	ENA|CP007593|CP007593.1:1499858-1501210	q1	q2	OK	23.6496	23.7417	0.00560319	0.00620954	0.99075	0.994217	no	3.13957e-05
ENA|CP007593|CP007593.1.855	ENA|CP007593|CP007593.1.855	-	ENA|CP007593|CP007593.1:432419-432635	q1	q2	OK	2052.93	2060.84	0.00555333	0.0101578	0.98585	0.991632	no	3.08395e-05
ENA|CP007593|CP007593.1.4024	ENA|CP007593|CP007593.1.4024	-	ENA|CP007593|CP007593.1:1973347-1974875	q1	q2	OK	84.7066	85.0219	0.00536035	0.0054905	0.99415	0.996234	no	2.87334e-05
ENA|CP007593|CP007593.1.871	ENA|CP007593|CP007593.1.871	-	ENA|CP007593|CP007593.1:443659-443878	q1	q2	OK	161.81	161.295	-0.00460369	-0.00672048	0.98575	0.991632	no	2.1194e-05
ENA|CP007593|CP007593.1.4432	ENA|CP007593|CP007593.1.4432	malP	ENA|CP007593|CP007593.1:2154090-2156349	q1	q2	OK	141.231	140.796	-0.00444199	-0.00950944	0.9861	0.991632	no	1.97313e-05
ENA|CP007593|CP007593.1799	ENA|CP007593|CP007593.1799	aroE	ENA|CP007593|CP007593.1:925200-927882	q1	q2	OK	303.156	303.558	0.00191061	0.00156552	0.9976	0.9976	no	3.65043e-06
ENA|CP007593|CP007593.1.773	ENA|CP007593|CP007593.1.773	yclM	ENA|CP007593|CP007593.1:371805-373170	q1	q2	OK	295.908	295.53	-0.00184668	-0.00416145	0.99385	0.996234	no	3.41023e-06
ENA|CP007593|CP007593.1.3822	ENA|CP007593|CP007593.1.3822	-	ENA|CP007593|CP007593.1:1892183-1893665	q1	q2	OK	13.4331	13.4206	-0.00134986	-0.00199032	0.9957	0.997091	no	1.82212e-06
ENA|CP007593|CP007593.1.4671	ENA|CP007593|CP007593.1.4671	-	ENA|CP007593|CP007593.1:2281800-2282343	q1	q2	OK	222.311	222.107	-0.00132746	-0.00246632	0.9964	0.997095	no	1.76215e-06
ENA|CP007593|CP007593.1.2337	ENA|CP007593|CP007593.1.2337	-	ENA|CP007593|CP007593.1:1175366-1175532	q1	q2	NOTEST	0	0	0	0	1	1	no	0
ENA|CP007593|CP007593.1.2563	ENA|CP007593|CP007593.1.2563	-	ENA|CP007593|CP007593.1:1301276-1301366	q1	q2	NOTEST	0	0	0	0	1	1	no	0
ENA|CP007593|CP007593.1.2698	ENA|CP007593|CP007593.1.2698	-	ENA|CP007593|CP007593.1:1365732-1365817	q1	q2	NOTEST	0	0	0	0	1	1	no	0
ENA|CP007593|CP007593.1.2728	ENA|CP007593|CP007593.1.2728	-	ENA|CP007593|CP007593.1:1385091-1385531	q1	q2	NOTEST	0	0	0	0	1	1	no	0
ENA|CP007593|CP007593.1.2730	ENA|CP007593|CP007593.1.2730	-	ENA|CP007593|CP007593.1:1385091-1385531	q1	q2	NOTEST	0	0	0	0	1	1	no	0
ENA|CP007593|CP007593.1.2732	ENA|CP007593|CP007593.1.2732	-	ENA|CP007593|CP007593.1:1385534-1385624	q1	q2	NOTEST	0	0	0	0	1	1	no	0
ENA|CP007593|CP007593.1.2734	ENA|CP007593|CP007593.1.2734	-	ENA|CP007593|CP007593.1:1385797-1385923	q1	q2	NOTEST	0	0	0	0	1	1	no	0
ENA|CP007593|CP007593.1.2910	ENA|CP007593|CP007593.1.2910	ssrA	ENA|CP007593|CP007593.1:1474983-1475328	q1	q2	HIDATA	0	0	0	0	1	1	no	0
ENA|CP007593|CP007593.1.2960	ENA|CP007593|CP007593.1.2960	-	ENA|CP007593|CP007593.1:1496988-1499039	q1	q2	NOTEST	0	0	0	0	1	1	no	0
ENA|CP007593|CP007593.1.302	ENA|CP007593|CP007593.1.302	-	ENA|CP007593|CP007593.1:148114-148222	q1	q2	NOTEST	0	0	0	0	1	1	no	0
ENA|CP007593|CP007593.1.3725	ENA|CP007593|CP007593.1.3725	-	ENA|CP007593|CP007593.1:1847646-1847840	q1	q2	HIDATA	0	0	0	0	1	1	no	0
ENA|CP007593|CP007593.1.3773	ENA|CP007593|CP007593.1.3773	-	ENA|CP007593|CP007593.1:1866184-1866376	q1	q2	NOTEST	0	0	0	0	1	1	no	0
ENA|CP007593|CP007593.1.3948	ENA|CP007593|CP007593.1.3948	-	ENA|CP007593|CP007593.1:1943168-1943280	q1	q2	NOTEST	0	0	0	0	1	1	no	0
ENA|CP007593|CP007593.1.3950	ENA|CP007593|CP007593.1.3950	-	ENA|CP007593|CP007593.1:1943361-1946260	q1	q2	NOTEST	0	0	0	0	1	1	no	0
ENA|CP007593|CP007593.1.3954	ENA|CP007593|CP007593.1.3954	-	ENA|CP007593|CP007593.1:1946513-1948050	q1	q2	NOTEST	0	0	0	0	1	1	no	0
ENA|CP007593|CP007593.1.4032	ENA|CP007593|CP007593.1.4032	-	ENA|CP007593|CP007593.1:1976179-1976275	q1	q2	NOTEST	0	0	0	0	1	1	no	0
ENA|CP007593|CP007593.1.4168	ENA|CP007593|CP007593.1.4168	-	ENA|CP007593|CP007593.1:2034859-2034971	q1	q2	NOTEST	0	0	0	0	1	1	no	0
ENA|CP007593|CP007593.1.4348	ENA|CP007593|CP007593.1.4348	-	ENA|CP007593|CP007593.1:2106127-2106239	q1	q2	NOTEST	0	0	0	0	1	1	no	0
ENA|CP007593|CP007593.1.4354	ENA|CP007593|CP007593.1.4354	-	ENA|CP007593|CP007593.1:2109472-2111009	q1	q2	NOTEST	0	0	0	0	1	1	no	0
ENA|CP007593|CP007593.1.508	ENA|CP007593|CP007593.1.508	licA	ENA|CP007593|CP007593.1:228547-228868	q1	q2	NOTEST	0	0	0	0	1	1	no	0
ENA|CP007593|CP007593.1.703	ENA|CP007593|CP007593.1.703	-	ENA|CP007593|CP007593.1:336845-337226	q1	q2	HIDATA	0	0	0	0	1	1	no	0
ENA|CP007593|CP007593.1212	ENA|CP007593|CP007593.1212	-	ENA|CP007593|CP007593.1:620454-620539	q1	q2	NOTEST	0	0	0	0	1	1	no	0
ENA|CP007593|CP007593.1848	ENA|CP007593|CP007593.1848	-	ENA|CP007593|CP007593.1:952251-953201	q1	q2	NOTEST	0	0	0	0	1	1	no	0
ENA|CP007593|CP007593.1864	ENA|CP007593|CP007593.1864	-	ENA|CP007593|CP007593.1:956676-956991	q1	q2	NOTEST	0	0	0	0	1	1	no	0
ENA|CP007593|CP007593.1912	ENA|CP007593|CP007593.1912	-	ENA|CP007593|CP007593.1:980103-980753	q1	q2	NOTEST	0	0	0	0	1	1	no	0
ENA|CP007593|CP007593.1914	ENA|CP007593|CP007593.1914	-	ENA|CP007593|CP007593.1:980103-980753	q1	q2	NOTEST	0	0	0	0	1	1	no	0
ENA|CP007593|CP007593.1916	ENA|CP007593|CP007593.1916	-	ENA|CP007593|CP007593.1:981213-981417	q1	q2	NOTEST	0	0	0	0	1	1	no	0
ENA|CP007593|CP007593.1924	ENA|CP007593|CP007593.1924	-	ENA|CP007593|CP007593.1:984694-987349	q1	q2	NOTEST	0	0	0	0	1	1	no	0
