# Supplementary material for: Peptide Occurring in Enterobacteriaceae Triggers Streptococcus pneumoniae Cell Death
Source: Front Cell Infect Microbiol. 2019 Sep 10;9:320. doi: 10.3389/fcimb.2019.00320 (PMC6748166; doi:10.3389/fcimb.2019.00320)
Supplement: Supplementary file 3 [file Table_3.XLSX]

## Sheet: Sheet1
	Column1	Column2	Column3	Column4	Column5	Column6	Column7	Column8	Column9	Column10	Column11	Column12	Column13	Column14	Column16	Column17	Column18	Column19	Column20	Column21	Column22	Column23	Column24	Column25	Column26	Column27	Column28	Column29	Column30	Column31	Column32	Column33	Column34	Column35	Column36	Column37	Column38	Column39	Column40	Column41	Column42	Column43	Column44	Column45	Column46	Column47	Column48	Column49	Column50
	Table S3: Complete transcriptome profile of S. pneumoniae strain 110.58 in the absence and presence of ORF 1 peptide (0.07 mg/ml).
	Wild type strain 110.58
	test_id	gene_id	gene	locus	sample_1	sample_2	status	no peptide	with peptide	log2(fold_change)	test_stat	p_value	q_value	significant	Fold change with peptide
	ENA|CP007593|CP007593.1.2048	ENA|CP007593|CP007593.1.2048	lytA_6 (lytFN1)	ENA|CP007593|CP007593.1:1033596-1034817	q1	q2	OK	10.416	56.137	2.43015	3.32956	5e-05	0.01389	yes	5.3895
	ENA|CP007593|CP007593.1.2050	ENA|CP007593|CP007593.1.2050	lytB_3 (lytFN2)	ENA|CP007593|CP007593.1:1034829-1035948	q1	q2	OK	54.004	209.884	1.95845	3.10619	5e-05	0.01389	yes	3.88645
	ENA|CP007593|CP007593.1.3836	ENA|CP007593|CP007593.1.3836	pnuC	ENA|CP007593|CP007593.1:1899428-1900235	q1	q2	OK	18.8961	6.15175	-1.61902	-2.08596	0.0003	0.0463	yes	0.325557
	ENA|CP007593|CP007593.1442	ENA|CP007593|CP007593.1442	pacS	ENA|CP007593|CP007593.1:759776-762020	q1	q2	OK	117.755	39.8445	-1.56333	-2.55812	5e-05	0.01389	yes	0.338368
	ENA|CP007593|CP007593.196	ENA|CP007593|CP007593.196	catE	ENA|CP007593|CP007593.1:95078-95933	q1	q2	OK	88.8249	30.884	-1.5241	-2.40306	0.0001	0.0198429	yes	0.347695
	ENA|CP007593|CP007593.1.669	ENA|CP007593|CP007593.1.669	clpC_1	ENA|CP007593|CP007593.1:316451-318557	q1	q2	OK	331.416	117.895	-1.49114	-2.64872	0.0001	0.0198429	yes	0.355731
	ENA|CP007593|CP007593.1.4298	ENA|CP007593|CP007593.1.4298	-	ENA|CP007593|CP007593.1:2095359-2095836	q1	q2	OK	38.83	105.991	1.44869	2.31753	5e-05	0.01389	yes	2.72962
	ENA|CP007593|CP007593.1.3818	ENA|CP007593|CP007593.1.3818	dpnM	ENA|CP007593|CP007593.1:1890698-1891553	q1	q2	OK	21.6204	56.9904	1.39833	2.2455	5e-05	0.01389	yes	2.63595
	ENA|CP007593|CP007593.1.3771	ENA|CP007593|CP007593.1.3771	ccpA_1	ENA|CP007593|CP007593.1:1864898-1865900	q1	q2	OK	31.5256	76.3235	1.2756	2.19979	0.00015	0.0260437	yes	2.421
	ENA|CP007593|CP007593.1.4062	ENA|CP007593|CP007593.1.4062	-	ENA|CP007593|CP007593.1:1994455-1994513	q1	q2	NOTEST	0	258.997	inf	0	1	1	no	#DIV/0!
	ENA|CP007593|CP007593.1.4054	ENA|CP007593|CP007593.1.4054	-	ENA|CP007593|CP007593.1:1986405-1986847	q1	q2	NOTEST	0	18.1585	inf	0	1	1	no	#DIV/0!
	ENA|CP007593|CP007593.1.28	ENA|CP007593|CP007593.1.28	-	ENA|CP007593|CP007593.1:7345-7925	q1	q2	NOTEST	0	1.76745	inf	0	1	1	no	#DIV/0!
	ENA|CP007593|CP007593.128	ENA|CP007593|CP007593.128	-	ENA|CP007593|CP007593.1:49851-49977	q1	q2	NOTEST	0	1.51006	inf	0	1	1	no	#DIV/0!
	ENA|CP007593|CP007593.1.2958	ENA|CP007593|CP007593.1.2958	-	ENA|CP007593|CP007593.1:1496849-1496975	q1	q2	NOTEST	0	0.755029	inf	0	1	1	no	#DIV/0!
	ENA|CP007593|CP007593.1.4681	ENA|CP007593|CP007593.1.4681	comC1	ENA|CP007593|CP007593.1:2284680-2284806	q1	q2	NOTEST	0	0.755029	inf	0	1	1	no	#DIV/0!
	ENA|CP007593|CP007593.1894	ENA|CP007593|CP007593.1894	-	ENA|CP007593|CP007593.1:968747-968969	q1	q2	NOTEST	0	0.70527	inf	0	1	1	no	#DIV/0!
	ENA|CP007593|CP007593.1690	ENA|CP007593|CP007593.1690	-	ENA|CP007593|CP007593.1:875346-875529	q1	q2	NOTEST	0	0.435169	inf	0	1	1	no	#DIV/0!
	ENA|CP007593|CP007593.1860	ENA|CP007593|CP007593.1860	-	ENA|CP007593|CP007593.1:955476-955710	q1	q2	NOTEST	0	0.278394	inf	0	1	1	no	#DIV/0!
	ENA|CP007593|CP007593.1896	ENA|CP007593|CP007593.1896	-	ENA|CP007593|CP007593.1:969085-972495	q1	q2	NOTEST	0	0.133519	inf	0	1	1	no	#DIV/0!
	ENA|CP007593|CP007593.1.2708	ENA|CP007593|CP007593.1.2708	-	ENA|CP007593|CP007593.1:1371197-1373877	q1	q2	NOTEST	0.174056	0	#NAME?	0	1	1	no	0
	ENA|CP007593|CP007593.1864	ENA|CP007593|CP007593.1864	-	ENA|CP007593|CP007593.1:956676-956991	q1	q2	NOTEST	0.262529	0	#NAME?	0	1	1	no	0
	ENA|CP007593|CP007593.1208	ENA|CP007593|CP007593.1208	-	ENA|CP007593|CP007593.1:617836-618040	q1	q2	NOTEST	0.345307	0	#NAME?	0	1	1	no	0
	ENA|CP007593|CP007593.1190	ENA|CP007593|CP007593.1190	-	ENA|CP007593|CP007593.1:607913-608147	q1	q2	NOTEST	0.634925	0	#NAME?	0	1	1	no	0
	ENA|CP007593|CP007593.1.2728	ENA|CP007593|CP007593.1.2728	-	ENA|CP007593|CP007593.1:1385091-1385531	q1	q2	NOTEST	0.676791	0	#NAME?	0	1	1	no	0
	ENA|CP007593|CP007593.1.2676	ENA|CP007593|CP007593.1.2676	-	ENA|CP007593|CP007593.1:1354785-1355094	q1	q2	NOTEST	0.889739	0	#NAME?	0	1	1	no	0
	ENA|CP007593|CP007593.1.4428	ENA|CP007593|CP007593.1.4428	-	ENA|CP007593|CP007593.1:2151507-2151654	q1	q2	NOTEST	1.02198	0	#NAME?	0	1	1	no	0
	ENA|CP007593|CP007593.1220	ENA|CP007593|CP007593.1220	-	ENA|CP007593|CP007593.1:627283-628010	q1	q2	NOTEST	1.08682	0	#NAME?	0	1	1	no	0
	ENA|CP007593|CP007593.1.623	ENA|CP007593|CP007593.1.623	-	ENA|CP007593|CP007593.1:298188-298404	q1	q2	NOTEST	1.20296	0	#NAME?	0	1	1	no	0
	ENA|CP007593|CP007593.1.2329	ENA|CP007593|CP007593.1.2329	pdhC	ENA|CP007593|CP007593.1:1171482-1171626	q1	q2	NOTEST	2.20753	0	#NAME?	0	1	1	no	0
	ENA|CP007593|CP007593.1180	ENA|CP007593|CP007593.1180	-	ENA|CP007593|CP007593.1:604586-605584	q1	q2	OK	5.93504	0	#NAME?	#NAME?	0.1386	0.872053	no	0
	ENA|CP007593|CP007593.1.2221	ENA|CP007593|CP007593.1.2221	-	ENA|CP007593|CP007593.1:1125270-1125665	q1	q2	OK	69.0777	3.76868	-4.19609	-0.631379	0.2877	0.99565	no	0.0545571
	ENA|CP007593|CP007593.1.2544	ENA|CP007593|CP007593.1.2544	-	ENA|CP007593|CP007593.1:1292886-1292959	q1	q2	OK	701.723	46.6832	-3.90993	-3.23121	0.06665	0.761522	no	0.0665265
	ENA|CP007593|CP007593.1.2581	ENA|CP007593|CP007593.1.2581	-	ENA|CP007593|CP007593.1:1311449-1312074	q1	q2	OK	4.01732	0.506792	-2.98677	-1.06924	0.4322	0.99565	no	0.126152
	ENA|CP007593|CP007593.1.488	ENA|CP007593|CP007593.1.488	-	ENA|CP007593|CP007593.1:221710-221977	q1	q2	NOTEST	0.54189	0.0810545	-2.74104	0	1	1	no	0.149577
	ENA|CP007593|CP007593.1.3930	ENA|CP007593|CP007593.1.3930	-	ENA|CP007593|CP007593.1:1942380-1942456	q1	q2	OK	106.999	637.269	2.5743	2.17368	0.22905	0.99565	no	5.95584
	ENA|CP007593|CP007593.1.2147	ENA|CP007593|CP007593.1.2147	-	ENA|CP007593|CP007593.1:1086002-1086076	q1	q2	OK	1010.34	173.938	-2.53819	-139.75	0.18415	0.961595	no	0.172158
	ENA|CP007593|CP007593.1.3926	ENA|CP007593|CP007593.1.3926	-	ENA|CP007593|CP007593.1:1942215-1942289	q1	q2	OK	122.463	682.429	2.47833	108.859	0.2395	0.99565	no	5.57253
	ENA|CP007593|CP007593.1.2694	ENA|CP007593|CP007593.1.2694	-	ENA|CP007593|CP007593.1:1363778-1364910	q1	q2	OK	0.468995	2.5624	2.44985	0.967422	0.45965	0.99565	no	5.4636
	ENA|CP007593|CP007593.1.2004	ENA|CP007593|CP007593.1.2004	-	ENA|CP007593|CP007593.1:1018450-1019161	q1	q2	NOTEST	0.0323164	0.169844	2.39387	0	1	1	no	5.25566
	ENA|CP007593|CP007593.1.633	ENA|CP007593|CP007593.1.633	manX_3	ENA|CP007593|CP007593.1:302195-302630	q1	q2	OK	1.50998	0.2996	-2.33343	-1.28094	0.081	0.774743	no	0.198413
	ENA|CP007593|CP007593.1936	ENA|CP007593|CP007593.1936	-	ENA|CP007593|CP007593.1:988536-989629	q1	q2	NOTEST	0.111393	0.022632	-2.29922	0	1	1	no	0.203173
	ENA|CP007593|CP007593.1.983	ENA|CP007593|CP007593.1.983	-	ENA|CP007593|CP007593.1:499781-500808	q1	q2	NOTEST	0.571965	0.120738	-2.24405	0	1	1	no	0.211093
	ENA|CP007593|CP007593.1194	ENA|CP007593|CP007593.1194	-	ENA|CP007593|CP007593.1:608806-611115	q1	q2	OK	1.13782	0.24812	-2.19716	-0.742519	0.49765	0.99565	no	0.218066
	ENA|CP007593|CP007593.1648	ENA|CP007593|CP007593.1648	-	ENA|CP007593|CP007593.1:858347-858470	q1	q2	NOTEST	3.72652	0.831984	-2.1632	0	1	1	no	0.22326
	ENA|CP007593|CP007593.1.4356	ENA|CP007593|CP007593.1.4356	-	ENA|CP007593|CP007593.1:2111265-2111337	q1	q2	OK	262.486	1162.79	2.14728	2.18001	0.1469	0.880887	no	4.42991
	ENA|CP007593|CP007593.1.4508	ENA|CP007593|CP007593.1.4508	-	ENA|CP007593|CP007593.1:2189879-2189990	q1	q2	OK	38.0706	8.65902	-2.1364	-6.18743	0.26805	0.99565	no	0.227446
	ENA|CP007593|CP007593.1.2678	ENA|CP007593|CP007593.1.2678	-	ENA|CP007593|CP007593.1:1355142-1356438	q1	q2	NOTEST	0.473886	0.107943	-2.13427	0	1	1	no	0.227783
	ENA|CP007593|CP007593.1254	ENA|CP007593|CP007593.1254	-	ENA|CP007593|CP007593.1:667507-669999	q1	q2	NOTEST	0.479346	0.111848	-2.09952	0	1	1	no	0.233335
	ENA|CP007593|CP007593.1.4150	ENA|CP007593|CP007593.1.4150	-	ENA|CP007593|CP007593.1:2034071-2034147	q1	q2	OK	134.419	561.534	2.06264	1.53476	0.21	0.99565	no	4.17749
	ENA|CP007593|CP007593.1.508	ENA|CP007593|CP007593.1.508	licA	ENA|CP007593|CP007593.1:228547-228868	q1	q2	OK	1.01164	0.242999	-2.05768	-0.860016	0.2497	0.99565	no	0.240203
	ENA|CP007593|CP007593.1.3472	ENA|CP007593|CP007593.1.3472	-	ENA|CP007593|CP007593.1:1715175-1716527	q1	q2	OK	7.05272	27.6988	1.97357	5.96721	0.51195	0.99565	no	3.92739
	ENA|CP007593|CP007593.1.4512	ENA|CP007593|CP007593.1.4512	bglK_2	ENA|CP007593|CP007593.1:2190265-2193021	q1	q2	OK	2.06268	0.52589	-1.97169	-0.898892	0.20685	0.99565	no	0.254955
	ENA|CP007593|CP007593.1.3295	ENA|CP007593|CP007593.1.3295	-	ENA|CP007593|CP007593.1:1639076-1639384	q1	q2	OK	27.944	7.22731	-1.95101	-0.652096	0.4264	0.99565	no	0.258635
	ENA|CP007593|CP007593.1015	ENA|CP007593|CP007593.1015	-	ENA|CP007593|CP007593.1:511393-511576	q1	q2	NOTEST	0.478109	1.80367	1.91553	0	1	1	no	3.77251
	ENA|CP007593|CP007593.1.3046	ENA|CP007593|CP007593.1.3046	-	ENA|CP007593|CP007593.1:1536594-1536849	q1	q2	OK	3.50684	0.942606	-1.89544	-1.31104	0.12815	0.872053	no	0.268791
	ENA|CP007593|CP007593.1924	ENA|CP007593|CP007593.1924	-	ENA|CP007593|CP007593.1:984694-987349	q1	q2	OK	0.789358	0.217647	-1.85869	-0.436987	0.53025	0.99565	no	0.275727
	ENA|CP007593|CP007593.1.2710	ENA|CP007593|CP007593.1.2710	-	ENA|CP007593|CP007593.1:1373975-1374479	q1	q2	NOTEST	0.10576	0.382413	1.85433	0	1	1	no	3.61586
	ENA|CP007593|CP007593.1.4683	ENA|CP007593|CP007593.1.4683	-	ENA|CP007593|CP007593.1:2284970-2285044	q1	q2	OK	702.272	198.331	-1.82412	-1.60919	0.2235	0.99565	no	0.282413
	ENA|CP007593|CP007593.1854	ENA|CP007593|CP007593.1854	hpaIIM_2	ENA|CP007593|CP007593.1:953201-955464	q1	q2	NOTEST	0.436431	0.123838	-1.81729	0	1	1	no	0.283752
	ENA|CP007593|CP007593.1670	ENA|CP007593|CP007593.1670	-	ENA|CP007593|CP007593.1:866845-868210	q1	q2	OK	2.17523	7.43887	1.77392	2.02682	0.0009	0.08334	no	3.41981
	ENA|CP007593|CP007593.1868	ENA|CP007593|CP007593.1868	ftsK_1	ENA|CP007593|CP007593.1:957421-958804	q1	q2	NOTEST	0.0421747	0.143066	1.76223	0	1	1	no	3.39222
	ENA|CP007593|CP007593.1.3048	ENA|CP007593|CP007593.1.3048	-	ENA|CP007593|CP007593.1:1537188-1537722	q1	q2	OK	2.73345	0.815596	-1.74479	-1.41403	0.0347	0.669421	no	0.298376
	ENA|CP007593|CP007593.1.2042	ENA|CP007593|CP007593.1.2042	-	ENA|CP007593|CP007593.1:1032011-1032083	q1	q2	OK	491.999	150.817	-1.70586	-82.0015	0.275	0.99565	no	0.306539
	ENA|CP007593|CP007593.1942	ENA|CP007593|CP007593.1942	-	ENA|CP007593|CP007593.1:993985-994189	q1	q2	NOTEST	1.03592	0.319963	-1.69493	0	1	1	no	0.308868
	ENA|CP007593|CP007593.1.2684	ENA|CP007593|CP007593.1.2684	-	ENA|CP007593|CP007593.1:1360159-1360633	q1	q2	OK	7.51926	23.3052	1.63199	1.91464	0.0023	0.168142	no	3.0994
	ENA|CP007593|CP007593.1.2337	ENA|CP007593|CP007593.1.2337	-	ENA|CP007593|CP007593.1:1175366-1175532	q1	q2	OK	1.98789	6.05882	1.6078	1.05708	0.2725	0.99565	no	3.04786
	ENA|CP007593|CP007593.1.4176	ENA|CP007593|CP007593.1.4176	-	ENA|CP007593|CP007593.1:2039997-2040069	q1	q2	OK	316.568	955.174	1.59325	80.656	0.27755	0.99565	no	3.01728
	ENA|CP007593|CP007593.1438	ENA|CP007593|CP007593.1438	copY	ENA|CP007593|CP007593.1:758989-759385	q1	q2	OK	74.3442	25.0441	-1.56975	-1.9712	0.0006	0.06945	no	0.336867
	ENA|CP007593|CP007593.1.3850	ENA|CP007593|CP007593.1.3850	galE_2	ENA|CP007593|CP007593.1:1906511-1907213	q1	q2	OK	2.17325	0.751793	-1.53145	-1.24485	0.05495	0.741824	no	0.34593
	ENA|CP007593|CP007593.1.3721	ENA|CP007593|CP007593.1.3721	-	ENA|CP007593|CP007593.1:1845557-1846017	q1	q2	OK	9.90625	27.855	1.49153	0.965299	0.1309	0.872053	no	2.81186
	ENA|CP007593|CP007593.1440	ENA|CP007593|CP007593.1440	-	ENA|CP007593|CP007593.1:759395-759767	q1	q2	OK	87.0971	31.1123	-1.48514	-1.78193	0.00375	0.260437	no	0.357214
	ENA|CP007593|CP007593.1700	ENA|CP007593|CP007593.1700	-	ENA|CP007593|CP007593.1:881103-881791	q1	q2	OK	39.1823	14.4022	-1.44392	-0.722049	0.23015	0.99565	no	0.367569
	ENA|CP007593|CP007593.1.2714	ENA|CP007593|CP007593.1.2714	-	ENA|CP007593|CP007593.1:1375325-1375553	q1	q2	OK	1.20943	3.28747	1.44265	0.745655	0.19785	0.984995	no	2.7182
	ENA|CP007593|CP007593.1930	ENA|CP007593|CP007593.1930	-	ENA|CP007593|CP007593.1:987369-987612	q1	q2	NOTEST	0.673641	0.252334	-1.41665	0	1	1	no	0.374582
	ENA|CP007593|CP007593.1.542	ENA|CP007593|CP007593.1.542	mtlA	ENA|CP007593|CP007593.1:251506-253276	q1	q2	OK	0.87504	0.328877	-1.4118	-1.24347	0.03705	0.676092	no	0.375842
	ENA|CP007593|CP007593.1.550	ENA|CP007593|CP007593.1.550	limB	ENA|CP007593|CP007593.1:257143-257656	q1	q2	OK	1.83685	0.71121	-1.36889	-1.00989	0.07785	0.761522	no	0.38719
	ENA|CP007593|CP007593.1.613	ENA|CP007593|CP007593.1.613	-	ENA|CP007593|CP007593.1:290719-291021	q1	q2	OK	15.9307	41.0106	1.36419	0.444969	0.5434	0.99565	no	2.57431
	ENA|CP007593|CP007593.1.3858	ENA|CP007593|CP007593.1.3858	yclQ	ENA|CP007593|CP007593.1:1910385-1911351	q1	q2	OK	57.3874	22.3181	-1.36252	-2.15725	0.00045	0.062505	no	0.388902
	ENA|CP007593|CP007593.1.2245	ENA|CP007593|CP007593.1.2245	-	ENA|CP007593|CP007593.1:1135406-1135712	q1	q2	OK	5.07154	1.98439	-1.35373	-1.08099	0.09795	0.815318	no	0.39128
	ENA|CP007593|CP007593.1.639	ENA|CP007593|CP007593.1.639	agaC_2	ENA|CP007593|CP007593.1:304348-306226	q1	q2	OK	1.02025	0.405371	-1.3316	-0.639182	0.2639	0.99565	no	0.397325
	ENA|CP007593|CP007593.1.2926	ENA|CP007593|CP007593.1.2926	-	ENA|CP007593|CP007593.1:1484001-1484196	q1	q2	OK	243.472	608.742	1.32207	2.13892	0.00055	0.06945	no	2.50025
	ENA|CP007593|CP007593.1934	ENA|CP007593|CP007593.1934	-	ENA|CP007593|CP007593.1:988536-989629	q1	q2	NOTEST	0.375684	0.151922	-1.30619	0	1	1	no	0.404388
	ENA|CP007593|CP007593.1380	ENA|CP007593|CP007593.1380	-	ENA|CP007593|CP007593.1:734958-735081	q1	q2	OK	14.7879	5.99356	-1.30294	-0.883194	0.4109	0.99565	no	0.405302
	ENA|CP007593|CP007593.1.4456	ENA|CP007593|CP007593.1.4456	-	ENA|CP007593|CP007593.1:2168935-2169339	q1	q2	OK	8.27822	20.3499	1.29763	0.546089	0.30615	0.99565	no	2.45825
	ENA|CP007593|CP007593.1.290	ENA|CP007593|CP007593.1.290	-	ENA|CP007593|CP007593.1:141635-141797	q1	q2	OK	1.4437	3.51672	1.28446	1.47649	0.48545	0.99565	no	2.43591
	ENA|CP007593|CP007593.1.3277	ENA|CP007593|CP007593.1.3277	-	ENA|CP007593|CP007593.1:1633852-1637294	q1	q2	OK	20.3212	8.42941	-1.26948	-0.318876	0.5317	0.99565	no	0.414809
	ENA|CP007593|CP007593.1.3966	ENA|CP007593|CP007593.1.3966	-	ENA|CP007593|CP007593.1:1952392-1952746	q1	q2	OK	3.03246	7.30502	1.2684	1.1058	0.0992	0.815318	no	2.40894
	ENA|CP007593|CP007593.1.3305	ENA|CP007593|CP007593.1.3305	-	ENA|CP007593|CP007593.1:1640360-1641067	q1	q2	OK	74.5686	31.4755	-1.24434	-0.591235	0.4078	0.99565	no	0.422101
	ENA|CP007593|CP007593.1862	ENA|CP007593|CP007593.1862	-	ENA|CP007593|CP007593.1:955712-956300	q1	q2	NOTEST	0.162945	0.0691481	-1.23662	0	1	1	no	0.424365
	ENA|CP007593|CP007593.1.3281	ENA|CP007593|CP007593.1.3281	-	ENA|CP007593|CP007593.1:1637647-1638299	q1	q2	OK	22.7204	9.74244	-1.22164	-0.446043	0.46315	0.99565	no	0.428797
	ENA|CP007593|CP007593.1856	ENA|CP007593|CP007593.1856	-	ENA|CP007593|CP007593.1:953201-955464	q1	q2	NOTEST	0.126732	0.0545038	-1.21736	0	1	1	no	0.430071
	ENA|CP007593|CP007593.1.4572	ENA|CP007593|CP007593.1.4572	-	ENA|CP007593|CP007593.1:2230540-2231218	q1	q2	OK	1.73561	0.75634	-1.19834	-0.960081	0.1184	0.870146	no	0.435778
	ENA|CP007593|CP007593.1.3337	ENA|CP007593|CP007593.1.3337	-	ENA|CP007593|CP007593.1:1650587-1651264	q1	q2	OK	8.8348	20.2577	1.1972	0.152069	0.54835	0.99565	no	2.29294
	ENA|CP007593|CP007593.1.4510	ENA|CP007593|CP007593.1.4510	-	ENA|CP007593|CP007593.1:2190265-2193021	q1	q2	OK	1.66658	0.737975	-1.17524	-1.10519	0.0591	0.741824	no	0.442808
	ENA|CP007593|CP007593.1.4254	ENA|CP007593|CP007593.1.4254	-	ENA|CP007593|CP007593.1:2076473-2076692	q1	q2	OK	5.68699	2.5231	-1.17247	-1.01683	0.25385	0.99565	no	0.443662
	ENA|CP007593|CP007593.1.2287	ENA|CP007593|CP007593.1.2287	-	ENA|CP007593|CP007593.1:1155353-1157681	q1	q2	OK	14.7799	6.55807	-1.1723	-0.930331	0.1377	0.872053	no	0.443715
	ENA|CP007593|CP007593.1.3289	ENA|CP007593|CP007593.1.3289	-	ENA|CP007593|CP007593.1:1638417-1638960	q1	q2	OK	3.58822	1.60473	-1.16094	-0.130008	0.65025	0.99565	no	0.447222
	ENA|CP007593|CP007593.1358	ENA|CP007593|CP007593.1358	-	ENA|CP007593|CP007593.1:724275-724503	q1	q2	OK	85.0532	189.389	1.15491	1.65351	0.0081	0.323439	no	2.22671
	ENA|CP007593|CP007593.1.2305	ENA|CP007593|CP007593.1.2305	-	ENA|CP007593|CP007593.1:1162650-1163846	q1	q2	OK	8.28728	18.4463	1.15436	1.55567	0.0105	0.359107	no	2.22586
	ENA|CP007593|CP007593.1.2117	ENA|CP007593|CP007593.1.2117	-	ENA|CP007593|CP007593.1:1070666-1071515	q1	q2	OK	3.57397	1.60776	-1.15248	-1.19101	0.0404	0.676092	no	0.449853
	ENA|CP007593|CP007593.18	ENA|CP007593|CP007593.18	-	ENA|CP007593|CP007593.1:5102-6198	q1	q2	OK	1.55237	3.44615	1.15051	0.638192	0.5716	0.99565	no	2.21993
	ENA|CP007593|CP007593.1.2702	ENA|CP007593|CP007593.1.2702	-	ENA|CP007593|CP007593.1:1368231-1368435	q1	q2	OK	1.63039	0.734998	-1.14941	-0.538183	0.461	0.99565	no	0.450811
	ENA|CP007593|CP007593.1588	ENA|CP007593|CP007593.1588	gph	ENA|CP007593|CP007593.1:828856-829429	q1	q2	OK	36.9743	81.4893	1.14009	1.9066	0.00115	0.0998344	no	2.20394
	ENA|CP007593|CP007593.1200	ENA|CP007593|CP007593.1200	-	ENA|CP007593|CP007593.1:611394-612246	q1	q2	OK	1.37164	0.622359	-1.14008	-0.95568	0.11255	0.858827	no	0.453733
	ENA|CP007593|CP007593.1260	ENA|CP007593|CP007593.1260	-	ENA|CP007593|CP007593.1:670697-672936	q1	q2	NOTEST	0.634375	0.288534	-1.13659	0	1	1	no	0.454832
	ENA|CP007593|CP007593.1.4028	ENA|CP007593|CP007593.1.4028	-	ENA|CP007593|CP007593.1:1975283-1975541	q1	q2	NOTEST	0.963735	0.439866	-1.13157	0	1	1	no	0.456418
	ENA|CP007593|CP007593.1258	ENA|CP007593|CP007593.1258	-	ENA|CP007593|CP007593.1:670332-670695	q1	q2	OK	0.921121	0.423128	-1.1223	-0.615894	0.3222	0.99565	no	0.459362
	ENA|CP007593|CP007593.1.2335	ENA|CP007593|CP007593.1.2335	ltrA_3	ENA|CP007593|CP007593.1:1173930-1174989	q1	q2	OK	2.60334	1.19931	-1.11816	-1.15495	0.0462	0.690019	no	0.460681
	ENA|CP007593|CP007593.1.2674	ENA|CP007593|CP007593.1.2674	-	ENA|CP007593|CP007593.1:1352528-1354564	q1	q2	NOTEST	0.574878	0.265017	-1.11717	0	1	1	no	0.460997
	ENA|CP007593|CP007593.1.631	ENA|CP007593|CP007593.1.631	gno	ENA|CP007593|CP007593.1:301109-301925	q1	q2	OK	3.04724	1.40937	-1.11245	-1.09114	0.0635	0.760358	no	0.462507
	ENA|CP007593|CP007593.1.4532	ENA|CP007593|CP007593.1.4532	-	ENA|CP007593|CP007593.1:2202564-2204085	q1	q2	OK	7.3854	3.43294	-1.10523	-1.50229	0.00865	0.324726	no	0.464828
	ENA|CP007593|CP007593.1.3377	ENA|CP007593|CP007593.1.3377	-	ENA|CP007593|CP007593.1:1671001-1671214	q1	q2	NOTEST	0.306239	0.142444	-1.10427	0	1	1	no	0.46514
	ENA|CP007593|CP007593.1034	ENA|CP007593|CP007593.1034	-	ENA|CP007593|CP007593.1:519038-520872	q1	q2	OK	33.6457	72.3226	1.10402	1.66267	0.0043	0.284414	no	2.14953
	ENA|CP007593|CP007593.1.4685	ENA|CP007593|CP007593.1.4685	rlmH	ENA|CP007593|CP007593.1:2285087-2285567	q1	q2	OK	55.7864	119.04	1.09346	1.84624	0.0015	0.122559	no	2.13385
	ENA|CP007593|CP007593.1036	ENA|CP007593|CP007593.1036	-	ENA|CP007593|CP007593.1:519038-520872	q1	q2	OK	28.0964	59.9207	1.09267	1.17369	0.04515	0.690019	no	2.13268
	ENA|CP007593|CP007593.1.4146	ENA|CP007593|CP007593.1.4146	-	ENA|CP007593|CP007593.1:2032215-2033469	q1	q2	OK	3.97213	1.86863	-1.08793	-0.331514	0.64555	0.99565	no	0.470435
	ENA|CP007593|CP007593.1.478	ENA|CP007593|CP007593.1.478	-	ENA|CP007593|CP007593.1:217285-217552	q1	q2	OK	16.6695	35.1413	1.07595	1.25599	0.0335	0.655373	no	2.10812
	ENA|CP007593|CP007593.1.4432	ENA|CP007593|CP007593.1.4432	malP	ENA|CP007593|CP007593.1:2154090-2156349	q1	q2	OK	56.1159	26.8936	-1.06114	-1.93067	0.00075	0.0801346	no	0.479251
	ENA|CP007593|CP007593.1.3715	ENA|CP007593|CP007593.1.3715	-	ENA|CP007593|CP007593.1:1844752-1845205	q1	q2	OK	305.543	146.577	-1.05972	-1.8213	0.0018	0.1389	no	0.479726
	ENA|CP007593|CP007593.1.2712	ENA|CP007593|CP007593.1.2712	-	ENA|CP007593|CP007593.1:1374566-1375316	q1	q2	NOTEST	0.101504	0.0494611	-1.03717	0	1	1	no	0.487282
	ENA|CP007593|CP007593.1.3251	ENA|CP007593|CP007593.1.3251	-	ENA|CP007593|CP007593.1:1628733-1629532	q1	q2	OK	16.0208	7.85444	-1.02837	-0.297927	0.66825	0.99565	no	0.490265
	ENA|CP007593|CP007593.1668	ENA|CP007593|CP007593.1668	-	ENA|CP007593|CP007593.1:866432-866825	q1	q2	OK	12.0751	24.5641	1.02451	1.212	0.04535	0.690019	no	2.03428
	ENA|CP007593|CP007593.1.2267	ENA|CP007593|CP007593.1.2267	lacE	ENA|CP007593|CP007593.1:1143578-1145587	q1	q2	OK	2.87002	1.41739	-1.01783	-1.11183	0.0623	0.752476	no	0.493861
	ENA|CP007593|CP007593.1056	ENA|CP007593|CP007593.1056	licT_1	ENA|CP007593|CP007593.1:529544-530384	q1	q2	OK	1.03983	2.10123	1.01489	0.935723	0.1241	0.872053	no	2.02074
	ENA|CP007593|CP007593.1.3970	ENA|CP007593|CP007593.1.3970	-	ENA|CP007593|CP007593.1:1952759-1954086	q1	q2	OK	7.15952	3.55577	-1.0097	-0.37946	0.60805	0.99565	no	0.496649
	ENA|CP007593|CP007593.1.4677	ENA|CP007593|CP007593.1.4677	agrA_2	ENA|CP007593|CP007593.1:2282585-2284660	q1	q2	OK	24.993	49.9688	0.999507	1.21143	0.0383	0.676092	no	1.99931
	ENA|CP007593|CP007593.1.2066	ENA|CP007593|CP007593.1.2066	-	ENA|CP007593|CP007593.1:1042508-1042841	q1	q2	OK	46.7751	92.8791	0.989613	1.49636	0.0106	0.359107	no	1.98565
	ENA|CP007593|CP007593.134	ENA|CP007593|CP007593.134	-	ENA|CP007593|CP007593.1:52597-55026	q1	q2	NOTEST	0.299881	0.594992	0.988479	0	1	1	no	1.98409
	ENA|CP007593|CP007593.1.2796	ENA|CP007593|CP007593.1.2796	-	ENA|CP007593|CP007593.1:1412690-1413997	q1	q2	OK	1.32802	2.62709	0.984185	0.604253	0.3235	0.99565	no	1.9782
	ENA|CP007593|CP007593.1.627	ENA|CP007593|CP007593.1.627	kdgK	ENA|CP007593|CP007593.1:299417-300419	q1	q2	OK	0.988863	0.500885	-0.98129	-0.722496	0.23995	0.99565	no	0.506526
	ENA|CP007593|CP007593.1.3749	ENA|CP007593|CP007593.1.3749	-	ENA|CP007593|CP007593.1:1856167-1856791	q1	q2	OK	27.6495	54.4071	0.976542	1.56757	0.0071	0.318126	no	1.96774
	ENA|CP007593|CP007593.1.3677	ENA|CP007593|CP007593.1.3677	-	ENA|CP007593|CP007593.1:1829109-1829961	q1	q2	OK	7.09315	3.60967	-0.974559	-1.09231	0.05955	0.741824	no	0.508895
	ENA|CP007593|CP007593.1.4018	ENA|CP007593|CP007593.1.4018	-	ENA|CP007593|CP007593.1:1971554-1972010	q1	q2	OK	3.34716	1.70786	-0.970744	-0.87332	0.2035	0.993501	no	0.510242
	ENA|CP007593|CP007593.1.4580	ENA|CP007593|CP007593.1.4580	-	ENA|CP007593|CP007593.1:2235964-2236492	q1	q2	OK	147.497	288.028	0.965524	1.89523	0.0009	0.08334	no	1.95277
	ENA|CP007593|CP007593.1.72	ENA|CP007593|CP007593.1.72	-	ENA|CP007593|CP007593.1:25039-25519	q1	q2	OK	4.14754	8.09427	0.964644	1.06439	0.0623	0.752476	no	1.95158
	ENA|CP007593|CP007593.1.4528	ENA|CP007593|CP007593.1.4528	-	ENA|CP007593|CP007593.1:2200222-2201911	q1	q2	OK	6.58959	3.38269	-0.962018	-1.27919	0.02715	0.592495	no	0.513338
	ENA|CP007593|CP007593.1.548	ENA|CP007593|CP007593.1.548	mtlD	ENA|CP007593|CP007593.1:255755-256892	q1	q2	NOTEST	0.702011	0.361688	-0.956749	0	1	1	no	0.515217
	ENA|CP007593|CP007593.1384	ENA|CP007593|CP007593.1384	thiF	ENA|CP007593|CP007593.1:735263-737628	q1	q2	OK	11.0597	21.4659	0.956734	1.3594	0.0233	0.562545	no	1.94091
	ENA|CP007593|CP007593.180	ENA|CP007593|CP007593.180	agaC_1	ENA|CP007593|CP007593.1:81635-83343	q1	q2	OK	3.4965	1.81435	-0.946456	-0.726322	0.21155	0.99565	no	0.518905
	ENA|CP007593|CP007593.1.2395	ENA|CP007593|CP007593.1.2395	-	ENA|CP007593|CP007593.1:1221040-1221889	q1	q2	OK	30.9085	59.3215	0.94055	1.60103	0.00525	0.296959	no	1.91926
	ENA|CP007593|CP007593.1.3016	ENA|CP007593|CP007593.1.3016	artQ	ENA|CP007593|CP007593.1:1521261-1522742	q1	q2	OK	24.7273	47.3685	0.937823	0.662032	0.2535	0.99565	no	1.91564
	ENA|CP007593|CP007593.1030	ENA|CP007593|CP007593.1030	-	ENA|CP007593|CP007593.1:514725-518944	q1	q2	OK	10.2242	19.5348	0.934062	0.297551	0.7133	0.99565	no	1.91064
	ENA|CP007593|CP007593.1.3643	ENA|CP007593|CP007593.1.3643	-	ENA|CP007593|CP007593.1:1814384-1815386	q1	q2	OK	3.11608	5.94049	0.930849	1.13146	0.0592	0.741824	no	1.9064
	ENA|CP007593|CP007593.1.3291	ENA|CP007593|CP007593.1.3291	-	ENA|CP007593|CP007593.1:1638417-1638960	q1	q2	OK	96.5748	50.7948	-0.926965	-0.0918664	0.5815	0.99565	no	0.525963
	ENA|CP007593|CP007593.1.4196	ENA|CP007593|CP007593.1.4196	nadC	ENA|CP007593|CP007593.1:2048158-2049031	q1	q2	OK	38.695	20.4055	-0.92319	-1.47393	0.01015	0.359107	no	0.527342
	ENA|CP007593|CP007593.1900	ENA|CP007593|CP007593.1900	-	ENA|CP007593|CP007593.1:969085-972495	q1	q2	NOTEST	0.154509	0.0815124	-0.922597	0	1	1	no	0.527558
	ENA|CP007593|CP007593.1.2000	ENA|CP007593|CP007593.1.2000	yxlF_3	ENA|CP007593|CP007593.1:1016979-1018438	q1	q2	OK	1.52337	2.87299	0.915292	0.843881	0.162	0.918033	no	1.88594
	ENA|CP007593|CP007593.1224	ENA|CP007593|CP007593.1224	-	ENA|CP007593|CP007593.1:628061-634865	q1	q2	OK	0.916353	0.485884	-0.91529	-1.13378	0.04615	0.690019	no	0.530237
	ENA|CP007593|CP007593.1094	ENA|CP007593|CP007593.1094	-	ENA|CP007593|CP007593.1:553467-553758	q1	q2	OK	1.17208	2.21039	0.915236	0.634237	0.359	0.99565	no	1.88587
	ENA|CP007593|CP007593.1.4200	ENA|CP007593|CP007593.1.4200	-	ENA|CP007593|CP007593.1:2050942-2051137	q1	q2	OK	60.2595	113.489	0.913285	1.18015	0.0397	0.676092	no	1.88334
	ENA|CP007593|CP007593.1.4560	ENA|CP007593|CP007593.1.4560	glpF	ENA|CP007593|CP007593.1:2222747-2223452	q1	q2	OK	5.54119	2.94608	-0.911401	-1.04091	0.06745	0.761522	no	0.531669
	ENA|CP007593|CP007593.1.4530	ENA|CP007593|CP007593.1.4530	-	ENA|CP007593|CP007593.1:2201919-2202522	q1	q2	OK	6.69345	3.56084	-0.910533	-0.886838	0.13505	0.872053	no	0.531989
	ENA|CP007593|CP007593.1.2008	ENA|CP007593|CP007593.1.2008	-	ENA|CP007593|CP007593.1:1020471-1021657	q1	q2	OK	3.3007	6.1979	0.909007	0.395651	0.6802	0.99565	no	1.87775
	ENA|CP007593|CP007593.1.4671	ENA|CP007593|CP007593.1.4671	-	ENA|CP007593|CP007593.1:2281800-2282343	q1	q2	OK	26.7377	50.1483	0.907326	1.3903	0.014	0.452233	no	1.87557
	ENA|CP007593|CP007593.1.4434	ENA|CP007593|CP007593.1.4434	malQ	ENA|CP007593|CP007593.1:2156374-2157892	q1	q2	OK	63.1997	33.962	-0.895998	-1.64884	0.0049	0.296959	no	0.537376
	ENA|CP007593|CP007593.1196	ENA|CP007593|CP007593.1196	-	ENA|CP007593|CP007593.1:608806-611115	q1	q2	OK	1.3207	0.711871	-0.891614	-0.883762	0.128	0.872053	no	0.53901
	ENA|CP007593|CP007593.1.4216	ENA|CP007593|CP007593.1.4216	-	ENA|CP007593|CP007593.1:2059695-2060536	q1	q2	OK	473.199	877.804	0.891451	1.62603	0.0058	0.296959	no	1.85504
	ENA|CP007593|CP007593.1.3834	ENA|CP007593|CP007593.1.3834	kstR2	ENA|CP007593|CP007593.1:1898725-1899262	q1	q2	OK	4.03965	2.18346	-0.887617	-0.860288	0.1521	0.895199	no	0.540507
	ENA|CP007593|CP007593.1.2808	ENA|CP007593|CP007593.1.2808	-	ENA|CP007593|CP007593.1:1419155-1419377	q1	q2	NOTEST	0.450537	0.833118	0.886877	0	1	1	no	1.84917
	ENA|CP007593|CP007593.1.2052	ENA|CP007593|CP007593.1.2052	-	ENA|CP007593|CP007593.1:1036433-1036724	q1	q2	OK	19.5029	36.0209	0.885144	1.07088	0.08255	0.774743	no	1.84695
	ENA|CP007593|CP007593.1.502	ENA|CP007593|CP007593.1.502	sorC	ENA|CP007593|CP007593.1:225930-226911	q1	q2	OK	12.1616	22.44	0.883742	1.31877	0.02505	0.570401	no	1.84515
	ENA|CP007593|CP007593.1.2143	ENA|CP007593|CP007593.1.2143	-	ENA|CP007593|CP007593.1:1081545-1084780	q1	q2	OK	9.52727	17.5377	0.880328	1.01318	0.0845	0.780856	no	1.84079
	ENA|CP007593|CP007593.1.641	ENA|CP007593|CP007593.1.641	manZ_3	ENA|CP007593|CP007593.1:304348-306226	q1	q2	OK	1.75584	0.953872	-0.880291	-0.576991	0.3183	0.99565	no	0.543257
	ENA|CP007593|CP007593.1.4048	ENA|CP007593|CP007593.1.4048	-	ENA|CP007593|CP007593.1:1983411-1984363	q1	q2	OK	141.738	260.725	0.879299	1.25522	0.03535	0.672618	no	1.83949
	ENA|CP007593|CP007593.1.415	ENA|CP007593|CP007593.1.415	-	ENA|CP007593|CP007593.1:200328-202032	q1	q2	OK	89.1732	48.6129	-0.87527	-1.07505	0.07235	0.761522	no	0.545151
	ENA|CP007593|CP007593.1256	ENA|CP007593|CP007593.1256	-	ENA|CP007593|CP007593.1:667507-669999	q1	q2	OK	8.08907	14.8323	0.874692	1.33113	0.0208	0.545117	no	1.83362
	ENA|CP007593|CP007593.1858	ENA|CP007593|CP007593.1858	spxA_3	ENA|CP007593|CP007593.1:953201-955464	q1	q2	NOTEST	0.374842	0.685662	0.871216	0	1	1	no	1.8292
	ENA|CP007593|CP007593.1.3972	ENA|CP007593|CP007593.1.3972	-	ENA|CP007593|CP007593.1:1952759-1954086	q1	q2	OK	8.97425	4.90613	-0.871205	-0.645403	0.2562	0.99565	no	0.54669
	ENA|CP007593|CP007593.1.855	ENA|CP007593|CP007593.1.855	-	ENA|CP007593|CP007593.1:432419-432635	q1	q2	OK	284.509	520.391	0.871123	1.46833	0.00995	0.359107	no	1.82908
	ENA|CP007593|CP007593.1658	ENA|CP007593|CP007593.1658	-	ENA|CP007593|CP007593.1:861239-862897	q1	q2	OK	40.993	74.9249	0.870067	1.08043	0.0755	0.761522	no	1.82775
	ENA|CP007593|CP007593.1.3040	ENA|CP007593|CP007593.1.3040	-	ENA|CP007593|CP007593.1:1534856-1535887	q1	q2	OK	4.88155	2.67086	-0.870035	-0.700467	0.2532	0.99565	no	0.547134
	ENA|CP007593|CP007593.186	ENA|CP007593|CP007593.186	agaS	ENA|CP007593|CP007593.1:84039-85206	q1	q2	OK	3.7936	2.07747	-0.86874	-0.99667	0.08995	0.806068	no	0.547625
	ENA|CP007593|CP007593.1.3253	ENA|CP007593|CP007593.1.3253	-	ENA|CP007593|CP007593.1:1628733-1629532	q1	q2	OK	33.2206	18.2107	-0.867296	-1.10418	0.05985	0.741824	no	0.548175
	ENA|CP007593|CP007593.1.3241	ENA|CP007593|CP007593.1.3241	-	ENA|CP007593|CP007593.1:1626220-1626682	q1	q2	OK	49.9955	27.4081	-0.867193	-1.2827	0.0238	0.562545	no	0.548211
	ENA|CP007593|CP007593.1.2014	ENA|CP007593|CP007593.1.2014	-	ENA|CP007593|CP007593.1:1024094-1024439	q1	q2	OK	1.13939	2.07358	0.863865	0.630574	0.3605	0.99565	no	1.8199
	ENA|CP007593|CP007593.1.3247	ENA|CP007593|CP007593.1.3247	-	ENA|CP007593|CP007593.1:1627263-1628671	q1	q2	OK	85.9485	47.3328	-0.860631	-0.209742	0.70325	0.99565	no	0.550711
	ENA|CP007593|CP007593.1.3154	ENA|CP007593|CP007593.1.3154	-	ENA|CP007593|CP007593.1:1588099-1588828	q1	q2	OK	60.4139	109.523	0.858274	1.57629	0.00575	0.296959	no	1.81288
	ENA|CP007593|CP007593.1.4679	ENA|CP007593|CP007593.1.4679	-	ENA|CP007593|CP007593.1:2282585-2284660	q1	q2	OK	13.7817	24.8357	0.849665	1.05772	0.07605	0.761522	no	1.80208
	ENA|CP007593|CP007593.1.3816	ENA|CP007593|CP007593.1.3816	dpnA_2	ENA|CP007593|CP007593.1:1889049-1890673	q1	q2	OK	11.327	20.4114	0.849608	0.731673	0.20385	0.993501	no	1.80201
	ENA|CP007593|CP007593.1.4522	ENA|CP007593|CP007593.1.4522	-	ENA|CP007593|CP007593.1:2197357-2199454	q1	q2	OK	2.97103	1.65374	-0.845236	-1.06241	0.0647	0.761522	no	0.556622
	ENA|CP007593|CP007593.144	ENA|CP007593|CP007593.144	lcnD_1	ENA|CP007593|CP007593.1:57571-58921	q1	q2	OK	7.04759	3.92566	-0.844193	-1.10774	0.0534	0.741824	no	0.557022
	ENA|CP007593|CP007593.1218	ENA|CP007593|CP007593.1218	-	ENA|CP007593|CP007593.1:622378-627283	q1	q2	OK	1.05837	0.590224	-0.842515	-1.00945	0.0887	0.801381	no	0.557673
	ENA|CP007593|CP007593.1040	ENA|CP007593|CP007593.1040	-	ENA|CP007593|CP007593.1:523018-523774	q1	q2	OK	8.14088	14.5424	0.837005	1.13282	0.0429	0.690019	no	1.78634
	ENA|CP007593|CP007593.1.3918	ENA|CP007593|CP007593.1.3918	-	ENA|CP007593|CP007593.1:1941865-1941936	q1	q2	OK	5566.96	3122.22	-0.834317	-0.707452	0.21505	0.99565	no	0.560848
	ENA|CP007593|CP007593.1.2058	ENA|CP007593|CP007593.1.2058	-	ENA|CP007593|CP007593.1:1038318-1039545	q1	q2	NOTEST	0.0984353	0.17527	0.83233	0	1	1	no	1.78056
	ENA|CP007593|CP007593.1102	ENA|CP007593|CP007593.1102	-	ENA|CP007593|CP007593.1:563932-564580	q1	q2	OK	104.854	186.544	0.831131	1.5823	0.0068	0.31484	no	1.77908
	ENA|CP007593|CP007593.1.3259	ENA|CP007593|CP007593.1.3259	-	ENA|CP007593|CP007593.1:1631171-1631993	q1	q2	OK	52.5623	29.5572	-0.830521	-1.37622	0.0161	0.490679	no	0.562327
	ENA|CP007593|CP007593.1.2247	ENA|CP007593|CP007593.1.2247	gatC_2	ENA|CP007593|CP007593.1:1135759-1136158	q1	q2	OK	6.03727	3.40739	-0.825228	-0.771385	0.17915	0.957074	no	0.564393
	ENA|CP007593|CP007593.1.2682	ENA|CP007593|CP007593.1.2682	-	ENA|CP007593|CP007593.1:1358535-1359885	q1	q2	NOTEST	0.495478	0.280263	-0.822043	0	1	1	no	0.565642
	ENA|CP007593|CP007593.1098	ENA|CP007593|CP007593.1098	-	ENA|CP007593|CP007593.1:555058-562378	q1	q2	OK	72.5621	127.684	0.815295	1.509	0.00815	0.323439	no	1.75965
	ENA|CP007593|CP007593.1990	ENA|CP007593|CP007593.1990	-	ENA|CP007593|CP007593.1:1013303-1014179	q1	q2	OK	10.493	18.4625	0.81517	1.2098	0.03195	0.644893	no	1.75951
	ENA|CP007593|CP007593.1.2411	ENA|CP007593|CP007593.1.2411	-	ENA|CP007593|CP007593.1:1226536-1227812	q1	q2	OK	9.12467	5.1871	-0.814844	-0.369876	0.5765	0.99565	no	0.56847
	ENA|CP007593|CP007593.1998	ENA|CP007593|CP007593.1998	-	ENA|CP007593|CP007593.1:1016775-1016946	q1	q2	NOTEST	0.598037	1.04885	0.810508	0	1	1	no	1.75382
	ENA|CP007593|CP007593.1746	ENA|CP007593|CP007593.1746	spxA_2	ENA|CP007593|CP007593.1:899430-900873	q1	q2	OK	140.609	246.431	0.809497	1.10071	0.06945	0.761522	no	1.7526
	ENA|CP007593|CP007593.1.651	ENA|CP007593|CP007593.1.651	-	ENA|CP007593|CP007593.1:310071-310413	q1	q2	OK	20.0788	11.4866	-0.805718	-0.938708	0.0941	0.815318	no	0.572076
	ENA|CP007593|CP007593.1.2151	ENA|CP007593|CP007593.1.2151	rnc	ENA|CP007593|CP007593.1:1088432-1094270	q1	q2	OK	23.646	41.2857	0.804047	0.573371	0.33975	0.99565	no	1.74599
	ENA|CP007593|CP007593.1.3108	ENA|CP007593|CP007593.1.3108	-	ENA|CP007593|CP007593.1:1569606-1569840	q1	q2	OK	23.1205	40.3265	0.802554	0.938847	0.1272	0.872053	no	1.74419
	ENA|CP007593|CP007593.1390	ENA|CP007593|CP007593.1390	-	ENA|CP007593|CP007593.1:737837-739377	q1	q2	OK	11.0674	19.2169	0.796056	0.673643	0.26305	0.99565	no	1.73635
	ENA|CP007593|CP007593.1594	ENA|CP007593|CP007593.1594	-	ENA|CP007593|CP007593.1:833717-834224	q1	q2	OK	25.8099	44.7453	0.793814	1.20729	0.0423	0.690019	no	1.73365
	ENA|CP007593|CP007593.1.4202	ENA|CP007593|CP007593.1.4202	gmuR	ENA|CP007593|CP007593.1:2051596-2052325	q1	q2	OK	15.8172	27.3628	0.790723	1.18528	0.039	0.676092	no	1.72994
	ENA|CP007593|CP007593.1.4086	ENA|CP007593|CP007593.1.4086	-	ENA|CP007593|CP007593.1:2005204-2005945	q1	q2	OK	68.6022	118.606	0.78985	1.42854	0.01625	0.490679	no	1.72889
	ENA|CP007593|CP007593.1.2575	ENA|CP007593|CP007593.1.2575	dsbD_2	ENA|CP007593|CP007593.1:1309808-1310540	q1	q2	OK	39.2502	67.8435	0.789511	1.3581	0.0182	0.515914	no	1.72849
	ENA|CP007593|CP007593.1766	ENA|CP007593|CP007593.1766	glnH_2	ENA|CP007593|CP007593.1:907827-908643	q1	q2	OK	203.575	351.841	0.789363	1.53377	0.00765	0.323439	no	1.72831
	ENA|CP007593|CP007593.1.3261	ENA|CP007593|CP007593.1.3261	-	ENA|CP007593|CP007593.1:1632165-1632672	q1	q2	OK	61.9932	35.8978	-0.788214	-1.22187	0.0324	0.644893	no	0.57906
	ENA|CP007593|CP007593.1.4008	ENA|CP007593|CP007593.1.4008	ply_3	ENA|CP007593|CP007593.1:1967937-1969353	q1	q2	OK	207.447	357.011	0.783227	1.6103	0.00615	0.296959	no	1.72097
	ENA|CP007593|CP007593.1472	ENA|CP007593|CP007593.1472	-	ENA|CP007593|CP007593.1:772703-773549	q1	q2	OK	111.194	191.255	0.782418	1.56626	0.0061	0.296959	no	1.72001
	ENA|CP007593|CP007593.1.411	ENA|CP007593|CP007593.1.411	-	ENA|CP007593|CP007593.1:200328-202032	q1	q2	OK	71.9453	41.8352	-0.782183	-0.756461	0.18165	0.960681	no	0.581486
	ENA|CP007593|CP007593.1.4675	ENA|CP007593|CP007593.1.4675	-	ENA|CP007593|CP007593.1:2282462-2282534	q1	q2	OK	526.295	904.901	0.78189	75.3352	0.6295	0.99565	no	1.71938
	ENA|CP007593|CP007593.1.625	ENA|CP007593|CP007593.1.625	kdgA	ENA|CP007593|CP007593.1:298778-299408	q1	q2	OK	3.15853	1.8378	-0.781272	-0.705336	0.23785	0.99565	no	0.581853
	ENA|CP007593|CP007593.1.4336	ENA|CP007593|CP007593.1.4336	-	ENA|CP007593|CP007593.1:2105533-2105606	q1	q2	OK	1930.34	1126.33	-0.777233	-0.520906	0.36295	0.99565	no	0.583488
	ENA|CP007593|CP007593.1.2512	ENA|CP007593|CP007593.1.2512	-	ENA|CP007593|CP007593.1:1278621-1279188	q1	q2	OK	28.3671	16.6119	-0.772005	-1.05459	0.07755	0.761522	no	0.585604
	ENA|CP007593|CP007593.1.3257	ENA|CP007593|CP007593.1.3257	-	ENA|CP007593|CP007593.1:1629831-1631169	q1	q2	OK	26.6764	15.6252	-0.771683	-1.27186	0.02215	0.559388	no	0.585731
	ENA|CP007593|CP007593.1.2649	ENA|CP007593|CP007593.1.2649	pyrK	ENA|CP007593|CP007593.1:1343696-1344497	q1	q2	OK	31.841	18.6857	-0.768948	-1.19113	0.03695	0.676092	no	0.586844
	ENA|CP007593|CP007593.1825	ENA|CP007593|CP007593.1825	-	ENA|CP007593|CP007593.1:938786-941283	q1	q2	OK	82.5586	140.476	0.766835	1.25214	0.0319	0.644893	no	1.70153
	ENA|CP007593|CP007593.1.3417	ENA|CP007593|CP007593.1.3417	-	ENA|CP007593|CP007593.1:1688804-1689179	q1	q2	OK	2.55785	4.35189	0.766713	0.668339	0.2544	0.99565	no	1.70139
	ENA|CP007593|CP007593.1.2611	ENA|CP007593|CP007593.1.2611	-	ENA|CP007593|CP007593.1:1323044-1323520	q1	q2	OK	1.60537	0.943839	-0.766293	-0.531713	0.5512	0.99565	no	0.587926
	ENA|CP007593|CP007593.1.4422	ENA|CP007593|CP007593.1.4422	-	ENA|CP007593|CP007593.1:2148493-2148772	q1	q2	OK	1169.64	1988.98	0.765957	1.62791	0.00595	0.296959	no	1.70051
	ENA|CP007593|CP007593.1.4438	ENA|CP007593|CP007593.1.4438	malF	ENA|CP007593|CP007593.1:2159823-2161116	q1	q2	OK	9.94218	5.85417	-0.764098	-1.07678	0.0675	0.761522	no	0.588822
	ENA|CP007593|CP007593.1.2137	ENA|CP007593|CP007593.1.2137	-	ENA|CP007593|CP007593.1:1080710-1080854	q1	q2	OK	32.6105	19.2367	-0.761476	-0.572605	0.32695	0.99565	no	0.589893
	ENA|CP007593|CP007593.1.4172	ENA|CP007593|CP007593.1.4172	-	ENA|CP007593|CP007593.1:2038075-2038150	q1	q2	OK	2873.77	4870.67	0.761172	0.615388	0.2443	0.99565	no	1.69487
	ENA|CP007593|CP007593.1.348	ENA|CP007593|CP007593.1.348	-	ENA|CP007593|CP007593.1:168606-169140	q1	q2	OK	719.557	1217.77	0.759065	1.54954	0.00815	0.323439	no	1.69239
	ENA|CP007593|CP007593.1.4454	ENA|CP007593|CP007593.1.4454	-	ENA|CP007593|CP007593.1:2168198-2168933	q1	q2	OK	5.10416	8.63436	0.758415	0.947589	0.099	0.815318	no	1.69163
	ENA|CP007593|CP007593.1795	ENA|CP007593|CP007593.1795	rlmI	ENA|CP007593|CP007593.1:925200-927882	q1	q2	OK	108.444	183.049	0.755282	1.05868	0.06665	0.761522	no	1.68796
	ENA|CP007593|CP007593.1.3830	ENA|CP007593|CP007593.1.3830	adhR	ENA|CP007593|CP007593.1:1897105-1897459	q1	q2	OK	47.0095	27.8663	-0.754433	-1.02737	0.0705	0.761522	no	0.59278
	ENA|CP007593|CP007593.1.4270	ENA|CP007593|CP007593.1.4270	-	ENA|CP007593|CP007593.1:2080614-2080980	q1	q2	OK	738.099	1244.78	0.754003	1.58385	0.0062	0.296959	no	1.68647
	ENA|CP007593|CP007593.1.749	ENA|CP007593|CP007593.1.749	recD	ENA|CP007593|CP007593.1:359112-361479	q1	q2	OK	28.6351	17.0552	-0.747573	-1.35932	0.0202	0.545117	no	0.595605
	ENA|CP007593|CP007593.1.3156	ENA|CP007593|CP007593.1.3156	-	ENA|CP007593|CP007593.1:1588906-1589071	q1	q2	OK	868.631	1457.53	0.746707	1.28333	0.02365	0.562545	no	1.67796
	ENA|CP007593|CP007593.1922	ENA|CP007593|CP007593.1922	-	ENA|CP007593|CP007593.1:982985-984412	q1	q2	OK	20.4495	34.2341	0.743369	1.10691	0.0594	0.741824	no	1.67408
	ENA|CP007593|CP007593.1.3468	ENA|CP007593|CP007593.1.3468	-	ENA|CP007593|CP007593.1:1715175-1716527	q1	q2	OK	1.95011	1.16506	-0.743152	-0.370999	0.53745	0.99565	no	0.597433
	ENA|CP007593|CP007593.1.4342	ENA|CP007593|CP007593.1.4342	-	ENA|CP007593|CP007593.1:2105864-2105940	q1	q2	OK	4862.64	8121.87	0.740072	0.662983	0.2096	0.99565	no	1.67026
	ENA|CP007593|CP007593.1.4673	ENA|CP007593|CP007593.1.4673	-	ENA|CP007593|CP007593.1:2282383-2282457	q1	q2	OK	949.156	568.613	-0.7392	-0.422409	0.46815	0.99565	no	0.599072
	ENA|CP007593|CP007593.1.318	ENA|CP007593|CP007593.1.318	-	ENA|CP007593|CP007593.1:154095-157689	q1	q2	OK	21.8632	36.4935	0.739131	1.14889	0.05535	0.741824	no	1.66917
	ENA|CP007593|CP007593.1.2627	ENA|CP007593|CP007593.1.2627	-	ENA|CP007593|CP007593.1:1331968-1332202	q1	q2	OK	2220.01	3701.85	0.737682	1.55926	0.00865	0.324726	no	1.66749
	ENA|CP007593|CP007593.1.4142	ENA|CP007593|CP007593.1.4142	-	ENA|CP007593|CP007593.1:2030379-2032214	q1	q2	OK	17.9542	29.8552	0.733658	0.790498	0.17915	0.957074	no	1.66285
	ENA|CP007593|CP007593.1.655	ENA|CP007593|CP007593.1.655	-	ENA|CP007593|CP007593.1:310676-311219	q1	q2	OK	15.8428	9.54708	-0.730696	-0.941321	0.10955	0.84069	no	0.602613
	ENA|CP007593|CP007593.1656	ENA|CP007593|CP007593.1656	-	ENA|CP007593|CP007593.1:860520-861156	q1	q2	OK	10.2714	6.19099	-0.730398	-0.885895	0.13845	0.872053	no	0.602741
	ENA|CP007593|CP007593.1100	ENA|CP007593|CP007593.1100	-	ENA|CP007593|CP007593.1:562528-563806	q1	q2	OK	28.6696	47.4945	0.728238	1.31856	0.0243	0.562545	no	1.65662
	ENA|CP007593|CP007593.1.2103	ENA|CP007593|CP007593.1.2103	-	ENA|CP007593|CP007593.1:1063744-1064548	q1	q2	OK	3.52016	5.82812	0.727391	0.866708	0.1314	0.872053	no	1.65564
	ENA|CP007593|CP007593.1926	ENA|CP007593|CP007593.1926	-	ENA|CP007593|CP007593.1:984694-987349	q1	q2	OK	0.467284	0.772761	0.725721	0.297162	0.6635	0.99565	no	1.65373
	ENA|CP007593|CP007593.1940	ENA|CP007593|CP007593.1940	-	ENA|CP007593|CP007593.1:991215-993921	q1	q2	NOTEST	0.223302	0.135239	-0.723488	0	1	1	no	0.605633
	ENA|CP007593|CP007593.1.409	ENA|CP007593|CP007593.1.409	nrdD_1	ENA|CP007593|CP007593.1:197925-200133	q1	q2	OK	106.522	64.5901	-0.721764	-1.41404	0.01285	0.424968	no	0.606355
	ENA|CP007593|CP007593.1.2141	ENA|CP007593|CP007593.1.2141	mcrB	ENA|CP007593|CP007593.1:1081545-1084780	q1	q2	OK	8.09278	13.3421	0.72128	0.914273	0.1064	0.830279	no	1.64864
	ENA|CP007593|CP007593.1.4262	ENA|CP007593|CP007593.1.4262	-	ENA|CP007593|CP007593.1:2076828-2078632	q1	q2	OK	5.6563	3.43225	-0.720707	-0.438156	0.46425	0.99565	no	0.606801
	ENA|CP007593|CP007593.1.3645	ENA|CP007593|CP007593.1.3645	-	ENA|CP007593|CP007593.1:1815387-1816071	q1	q2	OK	3.69716	6.06292	0.713597	0.815512	0.15645	0.905444	no	1.63989
	ENA|CP007593|CP007593.1382	ENA|CP007593|CP007593.1382	-	ENA|CP007593|CP007593.1:735263-737628	q1	q2	OK	6.7432	11.0414	0.711419	0.557731	0.32005	0.99565	no	1.63741
	ENA|CP007593|CP007593.1262	ENA|CP007593|CP007593.1262	-	ENA|CP007593|CP007593.1:670697-672936	q1	q2	OK	1.15436	0.705477	-0.71042	-0.722819	0.2149	0.99565	no	0.611141
	ENA|CP007593|CP007593.1.4122	ENA|CP007593|CP007593.1.4122	-	ENA|CP007593|CP007593.1:2021882-2022713	q1	q2	OK	12.4051	7.58418	-0.709872	-0.961944	0.0969	0.815318	no	0.611376
	ENA|CP007593|CP007593.1.4230	ENA|CP007593|CP007593.1.4230	ulaE	ENA|CP007593|CP007593.1:2066849-2067713	q1	q2	NOTEST	0.544566	0.333253	-0.708489	0	1	1	no	0.611961
	ENA|CP007593|CP007593.1168	ENA|CP007593|CP007593.1168	-	ENA|CP007593|CP007593.1:599563-600575	q1	q2	OK	72.5315	118.135	0.703753	1.10735	0.0567	0.741824	no	1.62874
	ENA|CP007593|CP007593.1.4562	ENA|CP007593|CP007593.1.4562	glpO	ENA|CP007593|CP007593.1:2223519-2225346	q1	q2	OK	4.05415	2.49123	-0.702537	-0.919254	0.1162	0.867752	no	0.614489
	ENA|CP007593|CP007593.1.4649	ENA|CP007593|CP007593.1.4649	albE	ENA|CP007593|CP007593.1:2267315-2269846	q1	q2	OK	71.2672	115.819	0.700559	1.02119	0.07825	0.761522	no	1.62514
	ENA|CP007593|CP007593.1278	ENA|CP007593|CP007593.1278	-	ENA|CP007593|CP007593.1:677096-677237	q1	q2	OK	607.489	374.265	-0.698797	-0.922568	0.098	0.815318	no	0.616085
	ENA|CP007593|CP007593.1789	ENA|CP007593|CP007593.1789	amyS	ENA|CP007593|CP007593.1:920516-921971	q1	q2	OK	15.2276	9.38985	-0.697511	-1.0752	0.05585	0.741824	no	0.616634
	ENA|CP007593|CP007593.1.2846	ENA|CP007593|CP007593.1.2846	-	ENA|CP007593|CP007593.1:1438098-1438815	q1	q2	OK	31.2534	50.6264	0.695877	1.15082	0.0441	0.690019	no	1.61987
	ENA|CP007593|CP007593.1.3263	ENA|CP007593|CP007593.1.3263	-	ENA|CP007593|CP007593.1:1632691-1633441	q1	q2	OK	39.7076	24.5418	-0.694172	-1.08092	0.06505	0.761522	no	0.618063
	ENA|CP007593|CP007593.1.2036	ENA|CP007593|CP007593.1.2036	-	ENA|CP007593|CP007593.1:1030543-1031504	q1	q2	OK	56.1839	90.8407	0.693183	0.702705	0.2108	0.99565	no	1.61685
	ENA|CP007593|CP007593.1.554	ENA|CP007593|CP007593.1.554	pulA	ENA|CP007593|CP007593.1:258292-262063	q1	q2	OK	4.61426	2.86306	-0.688539	-1.03148	0.0773	0.761522	no	0.620481
	ENA|CP007593|CP007593.1280	ENA|CP007593|CP007593.1280	-	ENA|CP007593|CP007593.1:677336-681953	q1	q2	OK	520.201	323.088	-0.687144	-0.739522	0.1968	0.984995	no	0.621083
	ENA|CP007593|CP007593.1.3321	ENA|CP007593|CP007593.1.3321	-	ENA|CP007593|CP007593.1:1643551-1644148	q1	q2	OK	497.563	800.249	0.685569	1.40671	0.0149	0.470366	no	1.60834
	ENA|CP007593|CP007593.1.2686	ENA|CP007593|CP007593.1.2686	-	ENA|CP007593|CP007593.1:1360648-1361056	q1	q2	OK	11.5125	18.5018	0.684469	0.861843	0.14225	0.880887	no	1.60711
	ENA|CP007593|CP007593.1.3032	ENA|CP007593|CP007593.1.3032	-	ENA|CP007593|CP007593.1:1528801-1529308	q1	q2	OK	29.423	47.281	0.684315	1.04591	0.0705	0.761522	no	1.60694
	ENA|CP007593|CP007593.1.3456	ENA|CP007593|CP007593.1.3456	mntB	ENA|CP007593|CP007593.1:1705722-1707290	q1	q2	OK	12.3347	7.68644	-0.682336	-0.6139	0.2836	0.99565	no	0.623156
	ENA|CP007593|CP007593.1026	ENA|CP007593|CP007593.1026	-	ENA|CP007593|CP007593.1:514725-518944	q1	q2	OK	28.6234	45.8874	0.680903	0.281312	0.67315	0.99565	no	1.60314
	ENA|CP007593|CP007593.1192	ENA|CP007593|CP007593.1192	-	ENA|CP007593|CP007593.1:608149-608731	q1	q2	NOTEST	0.373256	0.598362	0.680853	0	1	1	no	1.60309
	ENA|CP007593|CP007593.1.4128	ENA|CP007593|CP007593.1.4128	-	ENA|CP007593|CP007593.1:2024645-2024939	q1	q2	OK	9.63033	15.4365	0.68069	0.728242	0.22425	0.99565	no	1.6029
	ENA|CP007593|CP007593.1.2453	ENA|CP007593|CP007593.1.2453	-	ENA|CP007593|CP007593.1:1245415-1245578	q1	q2	NOTEST	1.52736	0.95292	-0.68061	0	1	1	no	0.6239
	ENA|CP007593|CP007593.1.3824	ENA|CP007593|CP007593.1.3824	galK	ENA|CP007593|CP007593.1:1893683-1894862	q1	q2	OK	4.7553	2.97104	-0.678568	-0.844895	0.1468	0.880887	no	0.624785
	ENA|CP007593|CP007593.1.4504	ENA|CP007593|CP007593.1.4504	-	ENA|CP007593|CP007593.1:2188764-2189085	q1	q2	OK	11.0284	17.6506	0.678491	0.785182	0.1743	0.953981	no	1.60047
	ENA|CP007593|CP007593.1.540	ENA|CP007593|CP007593.1.540	glmS	ENA|CP007593|CP007593.1:249253-251062	q1	q2	OK	294.9	184.476	-0.676791	-1.36344	0.017	0.502404	no	0.625554
	ENA|CP007593|CP007593.1128	ENA|CP007593|CP007593.1128	femA	ENA|CP007593|CP007593.1:580326-581559	q1	q2	OK	83.9208	133.989	0.675012	1.3597	0.02025	0.545117	no	1.59661
	ENA|CP007593|CP007593.1.4623	ENA|CP007593|CP007593.1.4623	-	ENA|CP007593|CP007593.1:2256070-2256394	q1	q2	OK	6.40822	4.01455	-0.674686	-0.609489	0.31075	0.99565	no	0.626469
	ENA|CP007593|CP007593.1.687	ENA|CP007593|CP007593.1.687	-	ENA|CP007593|CP007593.1:328432-329058	q1	q2	OK	44.6196	71.1591	0.67337	0.517035	0.408	0.99565	no	1.59479
	ENA|CP007593|CP007593.1.4012	ENA|CP007593|CP007593.1.4012	-	ENA|CP007593|CP007593.1:1969363-1970375	q1	q2	OK	73.7452	117.564	0.672828	1.0575	0.072	0.761522	no	1.59419
	ENA|CP007593|CP007593.1.2500	ENA|CP007593|CP007593.1.2500	pezA_3	ENA|CP007593|CP007593.1:1267564-1272579	q1	q2	OK	9.11954	14.5346	0.67246	0.367223	0.5341	0.99565	no	1.59379
	ENA|CP007593|CP007593.1698	ENA|CP007593|CP007593.1698	-	ENA|CP007593|CP007593.1:879996-880500	q1	q2	OK	17.8762	11.2183	-0.672185	-0.834411	0.1594	0.907404	no	0.627555
	ENA|CP007593|CP007593.1.2577	ENA|CP007593|CP007593.1.2577	-	ENA|CP007593|CP007593.1:1310746-1311163	q1	q2	OK	6.32298	3.96811	-0.672151	-0.67183	0.26125	0.99565	no	0.62757
	ENA|CP007593|CP007593.1.2391	ENA|CP007593|CP007593.1.2391	hup	ENA|CP007593|CP007593.1:1219678-1219954	q1	q2	OK	4158.51	6626.15	0.672103	1.36388	0.01755	0.507853	no	1.5934
	ENA|CP007593|CP007593.1490	ENA|CP007593|CP007593.1490	lptB	ENA|CP007593|CP007593.1:778928-781359	q1	q2	OK	60.0669	37.7075	-0.671717	-0.701923	0.22965	0.99565	no	0.627758
	ENA|CP007593|CP007593.1.4014	ENA|CP007593|CP007593.1.4014	-	ENA|CP007593|CP007593.1:1970387-1970846	q1	q2	OK	80.8371	128.405	0.667608	1.17627	0.03825	0.676092	no	1.58844
	ENA|CP007593|CP007593.1.294	ENA|CP007593|CP007593.1.294	-	ENA|CP007593|CP007593.1:143189-143639	q1	q2	OK	106.484	67.045	-0.667436	-1.11555	0.04395	0.690019	no	0.629625
	ENA|CP007593|CP007593.1.4002	ENA|CP007593|CP007593.1.4002	-	ENA|CP007593|CP007593.1:1965300-1965729	q1	q2	NOTEST	0.841251	0.530378	-0.665515	0	1	1	no	0.630463
	ENA|CP007593|CP007593.1.3231	ENA|CP007593|CP007593.1.3231	-	ENA|CP007593|CP007593.1:1621433-1623261	q1	q2	OK	10.1521	6.40738	-0.663975	-0.388767	0.4982	0.99565	no	0.631138
	ENA|CP007593|CP007593.1282	ENA|CP007593|CP007593.1282	-	ENA|CP007593|CP007593.1:677336-681953	q1	q2	OK	411.856	260.013	-0.663558	-0.65665	0.24485	0.99565	no	0.63132
	ENA|CP007593|CP007593.1.3341	ENA|CP007593|CP007593.1.3341	dps	ENA|CP007593|CP007593.1:1651393-1651912	q1	q2	OK	707.363	1116.66	0.658667	1.33506	0.0221	0.559388	no	1.57862
	ENA|CP007593|CP007593.1.3617	ENA|CP007593|CP007593.1.3617	-	ENA|CP007593|CP007593.1:1798708-1798933	q1	q2	OK	21.8638	13.858	-0.657826	-0.679744	0.2555	0.99565	no	0.633833
	ENA|CP007593|CP007593.1.3245	ENA|CP007593|CP007593.1.3245	-	ENA|CP007593|CP007593.1:1627263-1628671	q1	q2	OK	38.562	24.462	-0.656636	-0.549419	0.31995	0.99565	no	0.634355
	ENA|CP007593|CP007593.1.4238	ENA|CP007593|CP007593.1.4238	ulaA_1	ENA|CP007593|CP007593.1:2069263-2070721	q1	q2	NOTEST	0.592202	0.375886	-0.655794	0	1	1	no	0.634726
	ENA|CP007593|CP007593.1.352	ENA|CP007593|CP007593.1.352	-	ENA|CP007593|CP007593.1:169980-171243	q1	q2	OK	114.048	72.5303	-0.65298	-1.3182	0.0208	0.545117	no	0.635963
	ENA|CP007593|CP007593.1.2744	ENA|CP007593|CP007593.1.2744	comEA	ENA|CP007593|CP007593.1:1388519-1391394	q1	q2	OK	4.18968	2.66786	-0.65116	-0.43622	0.4438	0.99565	no	0.636769
	ENA|CP007593|CP007593.1.3275	ENA|CP007593|CP007593.1.3275	-	ENA|CP007593|CP007593.1:1633852-1637294	q1	q2	OK	20.7782	13.252	-0.648857	-0.466554	0.4196	0.99565	no	0.637784
	ENA|CP007593|CP007593.1.2680	ENA|CP007593|CP007593.1.2680	-	ENA|CP007593|CP007593.1:1356457-1358524	q1	q2	NOTEST	0.434868	0.278009	-0.645443	0	1	1	no	0.639295
	ENA|CP007593|CP007593.1.2097	ENA|CP007593|CP007593.1.2097	carA	ENA|CP007593|CP007593.1:1058090-1059170	q1	q2	OK	61.0079	39.0283	-0.644474	-1.16991	0.0424	0.690019	no	0.639725
	ENA|CP007593|CP007593.1286	ENA|CP007593|CP007593.1286	-	ENA|CP007593|CP007593.1:682068-683400	q1	q2	OK	535.255	342.854	-0.64263	-1.2674	0.02615	0.585844	no	0.640543
	ENA|CP007593|CP007593.1.3106	ENA|CP007593|CP007593.1.3106	lmrA	ENA|CP007593|CP007593.1:1568158-1569589	q1	q2	OK	96.9268	151.254	0.642009	1.29255	0.02425	0.562545	no	1.5605
	ENA|CP007593|CP007593.1204	ENA|CP007593|CP007593.1204	-	ENA|CP007593|CP007593.1:612435-617772	q1	q2	OK	1.05302	0.675321	-0.640893	-0.421942	0.4143	0.99565	no	0.641318
	ENA|CP007593|CP007593.142	ENA|CP007593|CP007593.142	lagD_1	ENA|CP007593|CP007593.1:55405-57559	q1	q2	OK	5.77775	3.71318	-0.637853	-0.916925	0.09775	0.815318	no	0.642669
	ENA|CP007593|CP007593.1.544	ENA|CP007593|CP007593.1.544	mtlR	ENA|CP007593|CP007593.1:253299-255255	q1	q2	NOTEST	0.38997	0.251195	-0.634554	0	1	1	no	0.644139
	ENA|CP007593|CP007593.1.4426	ENA|CP007593|CP007593.1.4426	-	ENA|CP007593|CP007593.1:2150394-2150967	q1	q2	OK	29.327	45.4715	0.632731	0.985015	0.0779	0.761522	no	1.5505
	ENA|CP007593|CP007593.1.3525	ENA|CP007593|CP007593.1.3525	ptsG_2	ENA|CP007593|CP007593.1:1747055-1747977	q1	q2	OK	8.48399	13.1522	0.632489	0.50727	0.4258	0.99565	no	1.55024
	ENA|CP007593|CP007593.1023	ENA|CP007593|CP007593.1023	-	ENA|CP007593|CP007593.1:513917-514313	q1	q2	OK	49.9405	77.3408	0.631017	1.00566	0.0825	0.774743	no	1.54866
	ENA|CP007593|CP007593.1.3110	ENA|CP007593|CP007593.1.3110	sarA_5	ENA|CP007593|CP007593.1:1570011-1571970	q1	q2	OK	571.694	885.12	0.63063	1.17717	0.04025	0.676092	no	1.54824
	ENA|CP007593|CP007593.1378	ENA|CP007593|CP007593.1378	-	ENA|CP007593|CP007593.1:734812-734938	q1	q2	OK	68.6055	44.3193	-0.630387	-0.525711	0.3763	0.99565	no	0.646002
	ENA|CP007593|CP007593.1.4324	ENA|CP007593|CP007593.1.4324	-	ENA|CP007593|CP007593.1:2103705-2104959	q1	q2	OK	6.91315	10.6969	0.629771	0.935588	0.10195	0.820554	no	1.54733
	ENA|CP007593|CP007593.1.68	ENA|CP007593|CP007593.1.68	hpt	ENA|CP007593|CP007593.1:22401-22944	q1	q2	OK	208.738	321.696	0.624003	1.25662	0.0291	0.621845	no	1.54115
	ENA|CP007593|CP007593.1.2002	ENA|CP007593|CP007593.1.2002	-	ENA|CP007593|CP007593.1:1016979-1018438	q1	q2	NOTEST	0.257398	0.396663	0.62391	0	1	1	no	1.54105
	ENA|CP007593|CP007593.1488	ENA|CP007593|CP007593.1488	livH_2	ENA|CP007593|CP007593.1:778928-781359	q1	q2	OK	44.5099	28.8948	-0.623316	-0.666481	0.2566	0.99565	no	0.649177
	ENA|CP007593|CP007593.1.3779	ENA|CP007593|CP007593.1.3779	malK	ENA|CP007593|CP007593.1:1868887-1869898	q1	q2	OK	6.39942	4.16167	-0.620778	-0.762944	0.19775	0.984995	no	0.65032
	ENA|CP007593|CP007593.1.3731	ENA|CP007593|CP007593.1.3731	acpB	ENA|CP007593|CP007593.1:1849553-1851026	q1	q2	OK	8.61326	13.2431	0.620606	0.938047	0.1006	0.819997	no	1.53752
	ENA|CP007593|CP007593.1226	ENA|CP007593|CP007593.1226	-	ENA|CP007593|CP007593.1:634934-635234	q1	q2	OK	5.75849	3.75072	-0.618522	-0.541812	0.3527	0.99565	no	0.651337
	ENA|CP007593|CP007593.1482	ENA|CP007593|CP007593.1482	-	ENA|CP007593|CP007593.1:776277-776526	q1	q2	OK	90.7304	139.291	0.618448	0.909636	0.0983	0.815318	no	1.53522
	ENA|CP007593|CP007593.1.2551	ENA|CP007593|CP007593.1.2551	mscL	ENA|CP007593|CP007593.1:1294203-1294581	q1	q2	OK	94.8182	145.555	0.618328	1.05871	0.07205	0.761522	no	1.5351
	ENA|CP007593|CP007593.1332	ENA|CP007593|CP007593.1332	-	ENA|CP007593|CP007593.1:714034-714652	q1	q2	OK	14.21	21.8028	0.61761	0.884835	0.11615	0.867752	no	1.53433
	ENA|CP007593|CP007593.1364	ENA|CP007593|CP007593.1364	-	ENA|CP007593|CP007593.1:727290-727545	q1	q2	OK	367.341	563.584	0.617513	1.17452	0.04735	0.692307	no	1.53423
	ENA|CP007593|CP007593.1072	ENA|CP007593|CP007593.1072	-	ENA|CP007593|CP007593.1:539521-540016	q1	q2	OK	0.869386	1.33258	0.616151	0.461102	0.44	0.99565	no	1.53278
	ENA|CP007593|CP007593.1294	ENA|CP007593|CP007593.1294	-	ENA|CP007593|CP007593.1:684708-685088	q1	q2	OK	204.205	312.56	0.614114	0.251608	0.759	0.99565	no	1.53062
	ENA|CP007593|CP007593.1.4360	ENA|CP007593|CP007593.1.4360	-	ENA|CP007593|CP007593.1:2113487-2113922	q1	q2	OK	167.606	256.362	0.61311	1.19419	0.0389	0.676092	no	1.52955
	ENA|CP007593|CP007593.1.3024	ENA|CP007593|CP007593.1.3024	-	ENA|CP007593|CP007593.1:1526283-1526634	q1	q2	OK	193.683	295.572	0.609813	1.14726	0.0537	0.741824	no	1.52606
	ENA|CP007593|CP007593.1.3044	ENA|CP007593|CP007593.1.3044	-	ENA|CP007593|CP007593.1:1535974-1536484	q1	q2	OK	1.99729	1.30982	-0.608668	-0.516537	0.41945	0.99565	no	0.655799
	ENA|CP007593|CP007593.1.783	ENA|CP007593|CP007593.1.783	-	ENA|CP007593|CP007593.1:398807-400089	q1	q2	OK	10.2119	6.70178	-0.607634	-0.445301	0.43505	0.99565	no	0.656272
	ENA|CP007593|CP007593.1.568	ENA|CP007593|CP007593.1.568	yafQ	ENA|CP007593|CP007593.1:272193-272728	q1	q2	OK	51.0806	33.5248	-0.607546	-0.317688	0.64035	0.99565	no	0.656312
	ENA|CP007593|CP007593.1.592	ENA|CP007593|CP007593.1.592	-	ENA|CP007593|CP007593.1:283819-284527	q1	q2	OK	14.3029	21.7898	0.60734	0.863606	0.13875	0.872053	no	1.52345
	ENA|CP007593|CP007593.1.3365	ENA|CP007593|CP007593.1.3365	yhjX	ENA|CP007593|CP007593.1:1663456-1664683	q1	q2	OK	97.5024	148.502	0.60697	1.23704	0.03095	0.644893	no	1.52306
	ENA|CP007593|CP007593.1.683	ENA|CP007593|CP007593.1.683	glf_2	ENA|CP007593|CP007593.1:327814-328321	q1	q2	OK	110.487	168.228	0.606531	1.14668	0.04815	0.693068	no	1.5226
	ENA|CP007593|CP007593.1.3307	ENA|CP007593|CP007593.1.3307	-	ENA|CP007593|CP007593.1:1641093-1641285	q1	q2	OK	38.7314	25.4691	-0.604753	-0.582931	0.29895	0.99565	no	0.657583
	ENA|CP007593|CP007593.1.3922	ENA|CP007593|CP007593.1.3922	-	ENA|CP007593|CP007593.1:1942031-1942105	q1	q2	OK	3074.18	2021.96	-0.60445	-0.471854	0.40275	0.99565	no	0.657723
	ENA|CP007593|CP007593.1628	ENA|CP007593|CP007593.1628	-	ENA|CP007593|CP007593.1:851086-852177	q1	q2	OK	9.23131	6.07651	-0.603294	-0.26694	0.7187	0.99565	no	0.65825
	ENA|CP007593|CP007593.1954	ENA|CP007593|CP007593.1954	hlyB_1	ENA|CP007593|CP007593.1:998245-999559	q1	q2	OK	1.46292	2.22198	0.602992	0.650924	0.25825	0.99565	no	1.51887
	ENA|CP007593|CP007593.1.3499	ENA|CP007593|CP007593.1.3499	-	ENA|CP007593|CP007593.1:1733300-1735272	q1	q2	OK	23.0487	15.1951	-0.601079	-0.416398	0.5024	0.99565	no	0.659261
	ENA|CP007593|CP007593.1429	ENA|CP007593|CP007593.1429	-	ENA|CP007593|CP007593.1:755671-757624	q1	q2	OK	21.1968	13.9758	-0.600911	-0.434994	0.4486	0.99565	no	0.659335
	ENA|CP007593|CP007593.1.354	ENA|CP007593|CP007593.1.354	-	ENA|CP007593|CP007593.1:171553-172449	q1	q2	OK	7.58813	5.00386	-0.600703	-0.546595	0.35095	0.99565	no	0.659433
	ENA|CP007593|CP007593.1.4006	ENA|CP007593|CP007593.1.4006	yeeN	ENA|CP007593|CP007593.1:1966340-1967057	q1	q2	OK	362.278	547.576	0.595961	1.2509	0.0273	0.592495	no	1.51148
	ENA|CP007593|CP007593.170	ENA|CP007593|CP007593.170	strH_1	ENA|CP007593|CP007593.1:74031-75288	q1	q2	OK	6.15049	4.07106	-0.595297	-0.725865	0.2	0.988612	no	0.661908
	ENA|CP007593|CP007593.1.2619	ENA|CP007593|CP007593.1.2619	-	ENA|CP007593|CP007593.1:1327180-1328134	q1	q2	OK	0.852928	0.564655	-0.595055	-0.498089	0.38675	0.99565	no	0.66202
	ENA|CP007593|CP007593.1.4000	ENA|CP007593|CP007593.1.4000	-	ENA|CP007593|CP007593.1:1964907-1965261	q1	q2	NOTEST	0.576523	0.870798	0.594961	0	1	1	no	1.51043
	ENA|CP007593|CP007593.1.4647	ENA|CP007593|CP007593.1.4647	albF	ENA|CP007593|CP007593.1:2267315-2269846	q1	q2	OK	63.3887	95.743	0.594942	0.816232	0.16305	0.918033	no	1.51041
	ENA|CP007593|CP007593.1.2034	ENA|CP007593|CP007593.1.2034	-	ENA|CP007593|CP007593.1:1030543-1031504	q1	q2	OK	141.628	213.757	0.593871	0.680728	0.2478	0.99565	no	1.50928
	ENA|CP007593|CP007593.1.2890	ENA|CP007593|CP007593.1.2890	-	ENA|CP007593|CP007593.1:1463857-1464598	q1	q2	OK	18.9427	12.5551	-0.593368	-0.85631	0.13545	0.872053	no	0.662794
	ENA|CP007593|CP007593.1.4260	ENA|CP007593|CP007593.1.4260	-	ENA|CP007593|CP007593.1:2076828-2078632	q1	q2	OK	5.49132	3.6407	-0.592936	-0.254681	0.73255	0.99565	no	0.662992
	ENA|CP007593|CP007593.1474	ENA|CP007593|CP007593.1474	mtrR	ENA|CP007593|CP007593.1:773673-774231	q1	q2	OK	7.19655	10.8518	0.592558	0.743753	0.2015	0.988988	no	1.50792
	ENA|CP007593|CP007593.1.4452	ENA|CP007593|CP007593.1.4452	-	ENA|CP007593|CP007593.1:2167545-2168187	q1	q2	OK	17.9453	27.008	0.589776	0.890459	0.1249	0.872053	no	1.50502
	ENA|CP007593|CP007593.1.3076	ENA|CP007593|CP007593.1.3076	atpH	ENA|CP007593|CP007593.1:1552991-1554022	q1	q2	OK	105.512	158.52	0.587254	0.616661	0.29445	0.99565	no	1.50239
	ENA|CP007593|CP007593.1.2197	ENA|CP007593|CP007593.1.2197	-	ENA|CP007593|CP007593.1:1114448-1114947	q1	q2	OK	15.2689	22.8864	0.583895	0.367721	0.55785	0.99565	no	1.49889
	ENA|CP007593|CP007593.1.3822	ENA|CP007593|CP007593.1.3822	-	ENA|CP007593|CP007593.1:1892183-1893665	q1	q2	OK	4.87272	3.25487	-0.58213	-0.733029	0.1887	0.969491	no	0.667978
	ENA|CP007593|CP007593.1118	ENA|CP007593|CP007593.1118	glnQ_2	ENA|CP007593|CP007593.1:572455-573808	q1	q2	OK	20.1939	13.4928	-0.581733	-0.952644	0.09835	0.815318	no	0.668162
	ENA|CP007593|CP007593.1.3287	ENA|CP007593|CP007593.1.3287	-	ENA|CP007593|CP007593.1:1638417-1638960	q1	q2	OK	4766.16	7133.08	0.581697	1.21122	0.0325	0.644893	no	1.49661
	ENA|CP007593|CP007593.1734	ENA|CP007593|CP007593.1734	-	ENA|CP007593|CP007593.1:893431-893821	q1	q2	OK	331.532	495.732	0.580413	1.19051	0.0394	0.676092	no	1.49528
	ENA|CP007593|CP007593.1772	ENA|CP007593|CP007593.1772	-	ENA|CP007593|CP007593.1:910816-911569	q1	q2	OK	60.637	90.5612	0.578695	1.07763	0.0598	0.741824	no	1.4935
	ENA|CP007593|CP007593.1.2720	ENA|CP007593|CP007593.1.2720	spaP_2	ENA|CP007593|CP007593.1:1380588-1381095	q1	q2	NOTEST	0.358913	0.535996	0.578587	0	1	1	no	1.49339
	ENA|CP007593|CP007593.1.4320	ENA|CP007593|CP007593.1.4320	-	ENA|CP007593|CP007593.1:2102686-2103647	q1	q2	OK	15.1331	22.506	0.572601	0.239102	0.8167	0.99565	no	1.4872
	ENA|CP007593|CP007593.1326	ENA|CP007593|CP007593.1326	iga_2	ENA|CP007593|CP007593.1:704885-710822	q1	q2	OK	145.068	215.664	0.572051	1.14254	0.04695	0.692307	no	1.48664
	ENA|CP007593|CP007593.1.3705	ENA|CP007593|CP007593.1.3705	rsmE	ENA|CP007593|CP007593.1:1840642-1841386	q1	q2	OK	35.0612	23.605	-0.570785	-0.921365	0.1022	0.820554	no	0.673251
	ENA|CP007593|CP007593.1486	ENA|CP007593|CP007593.1486	livH_1	ENA|CP007593|CP007593.1:778055-778925	q1	q2	OK	42.2253	28.4944	-0.567431	-0.950498	0.08885	0.801381	no	0.674818
	ENA|CP007593|CP007593.1.3765	ENA|CP007593|CP007593.1.3765	trpE	ENA|CP007593|CP007593.1:1861563-1863488	q1	q2	OK	25.0561	37.1241	0.567198	0.879133	0.12805	0.872053	no	1.48164
	ENA|CP007593|CP007593.1.985	ENA|CP007593|CP007593.1.985	-	ENA|CP007593|CP007593.1:499781-500808	q1	q2	OK	3.09251	2.08828	-0.566463	-0.536188	0.35235	0.99565	no	0.67527
	ENA|CP007593|CP007593.1.2912	ENA|CP007593|CP007593.1.2912	tqsA	ENA|CP007593|CP007593.1:1475973-1477083	q1	q2	OK	67.8748	100.495	0.566176	1.10987	0.05745	0.741824	no	1.48059
	ENA|CP007593|CP007593.1.2884	ENA|CP007593|CP007593.1.2884	hsdM_2	ENA|CP007593|CP007593.1:1460948-1462171	q1	q2	OK	20.4103	30.1858	0.564575	0.882181	0.1318	0.872053	no	1.47895
	ENA|CP007593|CP007593.1388	ENA|CP007593|CP007593.1388	-	ENA|CP007593|CP007593.1:737837-739377	q1	q2	OK	29.8441	44.1356	0.564498	0.852006	0.1355	0.872053	no	1.47887
	ENA|CP007593|CP007593.1.602	ENA|CP007593|CP007593.1.602	-	ENA|CP007593|CP007593.1:288356-288674	q1	q2	OK	90.3217	133.322	0.561768	0.914956	0.10445	0.829035	no	1.47608
	ENA|CP007593|CP007593.1.2269	ENA|CP007593|CP007593.1.2269	lacG	ENA|CP007593|CP007593.1:1145801-1147208	q1	q2	OK	2.52977	1.71444	-0.561276	-0.63903	0.2766	0.99565	no	0.677706
	ENA|CP007593|CP007593.1.3561	ENA|CP007593|CP007593.1.3561	acpS	ENA|CP007593|CP007593.1:1769542-1771004	q1	q2	OK	85.0785	57.6785	-0.560762	-0.388364	0.50195	0.99565	no	0.677944
	ENA|CP007593|CP007593.1.3056	ENA|CP007593|CP007593.1.3056	fliY	ENA|CP007593|CP007593.1:1542792-1543629	q1	q2	OK	189.359	279.051	0.559404	1.14389	0.04425	0.690019	no	1.47366
	ENA|CP007593|CP007593.146	ENA|CP007593|CP007593.146	purC	ENA|CP007593|CP007593.1:59090-59798	q1	q2	OK	5.89834	8.69178	0.559342	0.654392	0.2435	0.99565	no	1.4736
	ENA|CP007593|CP007593.1170	ENA|CP007593|CP007593.1170	-	ENA|CP007593|CP007593.1:599563-600575	q1	q2	OK	73.3089	107.936	0.558115	0.641084	0.27	0.99565	no	1.47235
	ENA|CP007593|CP007593.1.3866	ENA|CP007593|CP007593.1.3866	scpA	ENA|CP007593|CP007593.1:1913114-1917291	q1	q2	OK	124.342	84.5486	-0.556456	-0.478739	0.4184	0.99565	no	0.679968
	ENA|CP007593|CP007593.1.2514	ENA|CP007593|CP007593.1.2514	rlmCD_1	ENA|CP007593|CP007593.1:1279455-1280814	q1	q2	OK	57.822	39.3282	-0.556053	-1.03107	0.07275	0.761522	no	0.68016
	ENA|CP007593|CP007593.1.4236	ENA|CP007593|CP007593.1.4236	ulaB	ENA|CP007593|CP007593.1:2068959-2069241	q1	q2	OK	2.39334	1.6318	-0.552563	-0.360061	0.53235	0.99565	no	0.681809
	ENA|CP007593|CP007593.1.3623	ENA|CP007593|CP007593.1.3623	yjjP	ENA|CP007593|CP007593.1:1800137-1800896	q1	q2	OK	30.2597	44.3808	0.552538	0.927433	0.10555	0.830279	no	1.46666
	ENA|CP007593|CP007593.1.3517	ENA|CP007593|CP007593.1.3517	-	ENA|CP007593|CP007593.1:1743225-1743570	q1	q2	OK	10.7357	7.32342	-0.551826	-0.5855	0.3139	0.99565	no	0.682156
	ENA|CP007593|CP007593.1684	ENA|CP007593|CP007593.1684	xerC_2	ENA|CP007593|CP007593.1:872380-873607	q1	q2	OK	14.8215	21.7215	0.551435	0.901767	0.1178	0.870146	no	1.46554
	ENA|CP007593|CP007593.1.2189	ENA|CP007593|CP007593.1.2189	yfhQ	ENA|CP007593|CP007593.1:1110269-1111445	q1	q2	OK	76.7507	112.415	0.550578	1.11389	0.0484	0.693068	no	1.46468
	ENA|CP007593|CP007593.1.2251	ENA|CP007593|CP007593.1.2251	-	ENA|CP007593|CP007593.1:1137485-1138382	q1	q2	OK	2.02951	1.38608	-0.550121	-0.520449	0.3833	0.99565	no	0.682963
	ENA|CP007593|CP007593.1.2441	ENA|CP007593|CP007593.1.2441	-	ENA|CP007593|CP007593.1:1239648-1239912	q1	q2	OK	6.04409	4.13713	-0.546894	-0.456282	0.4205	0.99565	no	0.684492
	ENA|CP007593|CP007593.1108	ENA|CP007593|CP007593.1108	hssS	ENA|CP007593|CP007593.1:566289-568271	q1	q2	OK	13.4295	19.5952	0.54509	0.758619	0.19605	0.984995	no	1.45912
	ENA|CP007593|CP007593.106	ENA|CP007593|CP007593.106	-	ENA|CP007593|CP007593.1:39972-40326	q1	q2	OK	152.082	221.6	0.543106	0.973864	0.08385	0.780856	no	1.45711
	ENA|CP007593|CP007593.1.2984	ENA|CP007593|CP007593.1.2984	rsmC	ENA|CP007593|CP007593.1:1507180-1509045	q1	q2	OK	66.9318	97.4225	0.541564	0.592311	0.3203	0.99565	no	1.45555
	ENA|CP007593|CP007593.1.3426	ENA|CP007593|CP007593.1.3426	graS	ENA|CP007593|CP007593.1:1691808-1693453	q1	q2	OK	11.1105	16.1625	0.540728	0.561114	0.3499	0.99565	no	1.45471
	ENA|CP007593|CP007593.1.3060	ENA|CP007593|CP007593.1.3060	yecS_2	ENA|CP007593|CP007593.1:1544280-1544922	q1	q2	OK	116.043	168.646	0.539333	1.03314	0.0761	0.761522	no	1.45331
	ENA|CP007593|CP007593.1.2490	ENA|CP007593|CP007593.1.2490	ftsW	ENA|CP007593|CP007593.1:1264613-1265843	q1	q2	OK	64.8425	94.1928	0.538676	1.07911	0.0601	0.741824	no	1.45264
	ENA|CP007593|CP007593.1622	ENA|CP007593|CP007593.1622	pdxS	ENA|CP007593|CP007593.1:849608-850484	q1	q2	OK	24.498	16.8712	-0.5381	-0.842331	0.13055	0.872053	no	0.688677
	ENA|CP007593|CP007593.1.3213	ENA|CP007593|CP007593.1.3213	-	ENA|CP007593|CP007593.1:1616344-1616758	q1	q2	OK	15.8378	22.9925	0.53779	0.624437	0.26785	0.99565	no	1.45175
	ENA|CP007593|CP007593.1.4116	ENA|CP007593|CP007593.1.4116	-	ENA|CP007593|CP007593.1:2019273-2020173	q1	q2	OK	28.3487	41.0877	0.535422	0.892896	0.1249	0.872053	no	1.44937
	ENA|CP007593|CP007593.1.3022	ENA|CP007593|CP007593.1.3022	-	ENA|CP007593|CP007593.1:1525786-1526125	q1	q2	OK	55.5976	80.4953	0.533883	0.824271	0.14155	0.880887	no	1.44782
	ENA|CP007593|CP007593.1.781	ENA|CP007593|CP007593.1.781	-	ENA|CP007593|CP007593.1:398807-400089	q1	q2	OK	1.93473	1.33867	-0.53134	-0.277051	0.67465	0.99565	no	0.691916
	ENA|CP007593|CP007593.1.4194	ENA|CP007593|CP007593.1.4194	-	ENA|CP007593|CP007593.1:2047677-2048028	q1	q2	OK	200.027	288.835	0.530046	0.999829	0.09105	0.810695	no	1.44398
	ENA|CP007593|CP007593.1214	ENA|CP007593|CP007593.1214	-	ENA|CP007593|CP007593.1:620752-622185	q1	q2	OK	4.77346	6.89168	0.529819	0.609498	0.28995	0.99565	no	1.44375
	ENA|CP007593|CP007593.1.3458	ENA|CP007593|CP007593.1.3458	psaA	ENA|CP007593|CP007593.1:1707321-1708251	q1	q2	OK	18.0925	12.5374	-0.529159	-0.784134	0.17735	0.957074	no	0.692961
	ENA|CP007593|CP007593.1.2573	ENA|CP007593|CP007593.1.2573	resA	ENA|CP007593|CP007593.1:1309231-1309798	q1	q2	OK	224.653	323.973	0.528177	1.08709	0.06035	0.741824	no	1.4421
	ENA|CP007593|CP007593.1.2774	ENA|CP007593|CP007593.1.2774	haeIIIM	ENA|CP007593|CP007593.1:1402619-1405057	q1	q2	OK	28.0062	40.3878	0.528173	0.678674	0.2454	0.99565	no	1.4421
	ENA|CP007593|CP007593.1.3279	ENA|CP007593|CP007593.1.3279	-	ENA|CP007593|CP007593.1:1637294-1637636	q1	q2	OK	33.8936	23.5037	-0.528126	-0.644609	0.2523	0.99565	no	0.693455
	ENA|CP007593|CP007593.1492	ENA|CP007593|CP007593.1492	livF	ENA|CP007593|CP007593.1:778928-781359	q1	q2	OK	80.9184	56.1358	-0.527545	-0.642519	0.26615	0.99565	no	0.693733
	ENA|CP007593|CP007593.1.552	ENA|CP007593|CP007593.1.552	-	ENA|CP007593|CP007593.1:257668-258193	q1	q2	OK	4.65088	3.22963	-0.526135	-0.553742	0.32625	0.99565	no	0.694413
	ENA|CP007593|CP007593.1.2171	ENA|CP007593|CP007593.1.2171	-	ENA|CP007593|CP007593.1:1103386-1104389	q1	q2	OK	14.6943	21.1537	0.525656	0.590612	0.3071	0.99565	no	1.43959
	ENA|CP007593|CP007593.1.915	ENA|CP007593|CP007593.1.915	nanA_1	ENA|CP007593|CP007593.1:462699-466614	q1	q2	OK	5.13964	3.57291	-0.524569	-0.817763	0.1566	0.905444	no	0.695167
	ENA|CP007593|CP007593.1266	ENA|CP007593|CP007593.1266	patB_1	ENA|CP007593|CP007593.1:673342-673935	q1	q2	OK	6.02492	8.66665	0.524533	0.469387	0.44055	0.99565	no	1.43847
	ENA|CP007593|CP007593.1.3134	ENA|CP007593|CP007593.1.3134	-	ENA|CP007593|CP007593.1:1581168-1582234	q1	q2	OK	9.45381	6.57473	-0.523965	-0.195561	0.8361	0.99565	no	0.695458
	ENA|CP007593|CP007593.1198	ENA|CP007593|CP007593.1198	-	ENA|CP007593|CP007593.1:611132-611375	q1	q2	OK	1.23485	0.858855	-0.523845	-0.336267	0.72205	0.99565	no	0.695514
	ENA|CP007593|CP007593.1.3094	ENA|CP007593|CP007593.1.3094	-	ENA|CP007593|CP007593.1:1559565-1560521	q1	q2	OK	61.7807	42.9972	-0.522914	-0.621293	0.2919	0.99565	no	0.695965
	ENA|CP007593|CP007593.1.3239	ENA|CP007593|CP007593.1.3239	-	ENA|CP007593|CP007593.1:1625155-1625550	q1	q2	OK	319.189	457.776	0.520234	1.04817	0.07025	0.761522	no	1.43418
	ENA|CP007593|CP007593.1.2078	ENA|CP007593|CP007593.1.2078	yheS_1	ENA|CP007593|CP007593.1:1048614-1049817	q1	q2	OK	18.2692	26.1904	0.519622	0.876149	0.13155	0.872053	no	1.43358
	ENA|CP007593|CP007593.1.3478	ENA|CP007593|CP007593.1.3478	iga_6	ENA|CP007593|CP007593.1:1717427-1723247	q1	q2	OK	27.4173	39.2897	0.519066	1.09396	0.05095	0.722138	no	1.43303
	ENA|CP007593|CP007593.1.4462	ENA|CP007593|CP007593.1.4462	bag_1	ENA|CP007593|CP007593.1:2170123-2171443	q1	q2	OK	804.422	1151.68	0.517711	1.00518	0.0734	0.761522	no	1.43169
	ENA|CP007593|CP007593.1.4502	ENA|CP007593|CP007593.1.4502	-	ENA|CP007593|CP007593.1:2187815-2188647	q1	q2	OK	301.176	210.396	-0.517503	-0.445479	0.4336	0.99565	no	0.698582
	ENA|CP007593|CP007593.1.3693	ENA|CP007593|CP007593.1.3693	-	ENA|CP007593|CP007593.1:1834088-1834880	q1	q2	OK	31.1572	44.5741	0.516643	0.870557	0.13675	0.872053	no	1.43062
	ENA|CP007593|CP007593.1.2894	ENA|CP007593|CP007593.1.2894	thiI	ENA|CP007593|CP007593.1:1465579-1466794	q1	q2	OK	81.0443	56.6729	-0.51605	-0.999231	0.08005	0.772149	no	0.699283
	ENA|CP007593|CP007593.1.532	ENA|CP007593|CP007593.1.532	cdsA	ENA|CP007593|CP007593.1:243632-244436	q1	q2	OK	115.898	81.0653	-0.515698	-1.00396	0.08205	0.774743	no	0.699454
	ENA|CP007593|CP007593.1.3763	ENA|CP007593|CP007593.1.3763	trpG	ENA|CP007593|CP007593.1:1861563-1863488	q1	q2	OK	27.4005	39.1706	0.515566	0.468558	0.4162	0.99565	no	1.42956
	ENA|CP007593|CP007593.1.2690	ENA|CP007593|CP007593.1.2690	-	ENA|CP007593|CP007593.1:1361396-1363777	q1	q2	OK	1.01229	1.44634	0.514794	0.341336	0.57405	0.99565	no	1.42878
	ENA|CP007593|CP007593.1.2565	ENA|CP007593|CP007593.1.2565	-	ENA|CP007593|CP007593.1:1301591-1303973	q1	q2	OK	0.868567	0.609025	-0.512137	-0.536102	0.34665	0.99565	no	0.701184
	ENA|CP007593|CP007593.1.4689	ENA|CP007593|CP007593.1.4689	parB	ENA|CP007593|CP007593.1:2287003-2287747	q1	q2	OK	99.0682	141.125	0.510483	0.959294	0.0956	0.815318	no	1.42452
	ENA|CP007593|CP007593.1.4312	ENA|CP007593|CP007593.1.4312	-	ENA|CP007593|CP007593.1:2099856-2100636	q1	q2	OK	19.9703	14.0217	-0.510196	-0.750809	0.1889	0.969491	no	0.702128
	ENA|CP007593|CP007593.1.3914	ENA|CP007593|CP007593.1.3914	-	ENA|CP007593|CP007593.1:1941661-1941751	q1	q2	OK	8705.47	6117.8	-0.508909	-0.708463	0.21575	0.99565	no	0.702754
	ENA|CP007593|CP007593.1.887	ENA|CP007593|CP007593.1.887	-	ENA|CP007593|CP007593.1:450891-451440	q1	q2	OK	35.0067	49.8004	0.508527	0.810697	0.15925	0.907404	no	1.4226
	ENA|CP007593|CP007593.1.4214	ENA|CP007593|CP007593.1.4214	adhE	ENA|CP007593|CP007593.1:2056744-2059396	q1	q2	OK	49.925	35.0984	-0.50836	-1.01931	0.0784	0.761522	no	0.703023
	ENA|CP007593|CP007593.1872	ENA|CP007593|CP007593.1872	erm_1	ENA|CP007593|CP007593.1:960657-961443	q1	q2	OK	65.6803	93.4131	0.508165	0.95613	0.09645	0.815318	no	1.42224
	ENA|CP007593|CP007593.1819	ENA|CP007593|CP007593.1819	pglJ	ENA|CP007593|CP007593.1:935853-937783	q1	q2	OK	33.907	48.21	0.50775	0.645179	0.2632	0.99565	no	1.42183
	ENA|CP007593|CP007593.132	ENA|CP007593|CP007593.132	-	ENA|CP007593|CP007593.1:52038-52335	q1	q2	OK	14.8315	21.0774	0.507036	0.585215	0.3089	0.99565	no	1.42112
	ENA|CP007593|CP007593.1.4643	ENA|CP007593|CP007593.1.4643	pgsA	ENA|CP007593|CP007593.1:2263461-2266442	q1	q2	OK	22.2926	31.6788	0.506951	0.291399	0.6788	0.99565	no	1.42105
	ENA|CP007593|CP007593.1.312	ENA|CP007593|CP007593.1.312	-	ENA|CP007593|CP007593.1:150513-152631	q1	q2	OK	102.752	72.3151	-0.506802	-0.392682	0.512	0.99565	no	0.703783
	ENA|CP007593|CP007593.1.2932	ENA|CP007593|CP007593.1.2932	-	ENA|CP007593|CP007593.1:1486569-1487896	q1	q2	OK	10.3558	14.7035	0.505726	0.560414	0.34285	0.99565	no	1.41983
	ENA|CP007593|CP007593.1.4272	ENA|CP007593|CP007593.1.4272	adh	ENA|CP007593|CP007593.1:2081130-2081835	q1	q2	OK	26.013	18.3233	-0.505555	-0.74556	0.1996	0.988612	no	0.70439
	ENA|CP007593|CP007593.1.3454	ENA|CP007593|CP007593.1.3454	adcC_1	ENA|CP007593|CP007593.1:1705722-1707290	q1	q2	OK	24.5278	17.3097	-0.502838	-0.608755	0.3023	0.99565	no	0.705718
	ENA|CP007593|CP007593.1.2249	ENA|CP007593|CP007593.1.2249	gatC_3	ENA|CP007593|CP007593.1:1136161-1137235	q1	q2	OK	3.54948	2.50776	-0.50121	-0.574537	0.3285	0.99565	no	0.706515
	ENA|CP007593|CP007593.1827	ENA|CP007593|CP007593.1827	mecA	ENA|CP007593|CP007593.1:941482-942220	q1	q2	OK	289.676	409.487	0.499374	1.04128	0.0725	0.761522	no	1.4136
	ENA|CP007593|CP007593.1.338	ENA|CP007593|CP007593.1.338	-	ENA|CP007593|CP007593.1:164295-164865	q1	q2	OK	24.115	17.0961	-0.496261	-0.684335	0.24515	0.99565	no	0.70894
	ENA|CP007593|CP007593.1.2038	ENA|CP007593|CP007593.1.2038	-	ENA|CP007593|CP007593.1:1030543-1031504	q1	q2	OK	22.8465	32.1732	0.493885	0.270717	0.63455	0.99565	no	1.40823
	ENA|CP007593|CP007593.1.647	ENA|CP007593|CP007593.1.647	kdgR	ENA|CP007593|CP007593.1:308208-309210	q1	q2	OK	94.8792	133.592	0.493672	1.0088	0.07265	0.761522	no	1.40802
	ENA|CP007593|CP007593.1.524	ENA|CP007593|CP007593.1.524	-	ENA|CP007593|CP007593.1:238775-239192	q1	q2	OK	85.1932	119.719	0.490838	0.834855	0.1448	0.880887	no	1.40526
	ENA|CP007593|CP007593.1.4450	ENA|CP007593|CP007593.1.4450	-	ENA|CP007593|CP007593.1:2167297-2167528	q1	q2	OK	1863.85	2616.42	0.489308	1.05421	0.07525	0.761522	no	1.40377
	ENA|CP007593|CP007593.1186	ENA|CP007593|CP007593.1186	-	ENA|CP007593|CP007593.1:605743-607511	q1	q2	OK	0.857847	1.2039	0.488927	0.190546	0.78235	0.99565	no	1.4034
	ENA|CP007593|CP007593.1.4210	ENA|CP007593|CP007593.1.4210	licB	ENA|CP007593|CP007593.1:2055210-2055824	q1	q2	OK	96.7853	68.9901	-0.488399	-0.606413	0.29735	0.99565	no	0.712816
	ENA|CP007593|CP007593.1184	ENA|CP007593|CP007593.1184	hpaIIM_1	ENA|CP007593|CP007593.1:605743-607511	q1	q2	NOTEST	0.719316	0.513572	-0.48606	0	1	1	no	0.713973
	ENA|CP007593|CP007593.1.324	ENA|CP007593|CP007593.1.324	ygaZ	ENA|CP007593|CP007593.1:158132-158762	q1	q2	OK	60.9182	43.4941	-0.486054	-0.82011	0.16325	0.918033	no	0.713975
	ENA|CP007593|CP007593.1.987	ENA|CP007593|CP007593.1.987	-	ENA|CP007593|CP007593.1:501053-501287	q1	q2	NOTEST	0.239673	0.335545	0.485438	0	1	1	no	1.40001
	ENA|CP007593|CP007593.1.3703	ENA|CP007593|CP007593.1.3703	pepF1_2	ENA|CP007593|CP007593.1:1838834-1840631	q1	q2	OK	77.9487	55.7435	-0.483722	-0.981576	0.08505	0.780856	no	0.715131
	ENA|CP007593|CP007593.1.785	ENA|CP007593|CP007593.1.785	-	ENA|CP007593|CP007593.1:398807-400089	q1	q2	OK	2.91527	2.08484	-0.483695	-0.328986	0.569	0.99565	no	0.715145
	ENA|CP007593|CP007593.1.4564	ENA|CP007593|CP007593.1.4564	glpK	ENA|CP007593|CP007593.1:2225376-2226885	q1	q2	OK	2.74842	1.96861	-0.481426	-0.564678	0.30025	0.99565	no	0.71627
	ENA|CP007593|CP007593.1.4228	ENA|CP007593|CP007593.1.4228	araD	ENA|CP007593|CP007593.1:2066143-2066848	q1	q2	OK	1.87268	1.34175	-0.480993	-0.442342	0.4361	0.99565	no	0.716487
	ENA|CP007593|CP007593.1.230	ENA|CP007593|CP007593.1.230	-	ENA|CP007593|CP007593.1:113003-113839	q1	q2	OK	186.436	260.191	0.480889	0.508711	0.38615	0.99565	no	1.3956
	ENA|CP007593|CP007593.1.2463	ENA|CP007593|CP007593.1.2463	-	ENA|CP007593|CP007593.1:1248971-1249163	q1	q2	OK	73.5231	52.6873	-0.480742	-0.566252	0.3382	0.99565	no	0.716609
	ENA|CP007593|CP007593.158	ENA|CP007593|CP007593.158	purH	ENA|CP007593|CP007593.1:67478-69026	q1	q2	OK	24.4812	34.1601	0.480638	0.819083	0.15085	0.89162	no	1.39536
	ENA|CP007593|CP007593.1.2589	ENA|CP007593|CP007593.1.2589	polC_2	ENA|CP007593|CP007593.1:1315209-1315800	q1	q2	OK	23.2612	32.4482	0.480213	0.741902	0.19785	0.984995	no	1.39495
	ENA|CP007593|CP007593.1664	ENA|CP007593|CP007593.1664	yvoA	ENA|CP007593|CP007593.1:863844-864543	q1	q2	OK	14.356	20.0248	0.480132	0.690355	0.2194	0.99565	no	1.39487
	ENA|CP007593|CP007593.1.2485	ENA|CP007593|CP007593.1.2485	-	ENA|CP007593|CP007593.1:1260665-1261355	q1	q2	OK	26.6728	37.1953	0.479754	0.778388	0.17155	0.953981	no	1.3945
	ENA|CP007593|CP007593.1.4414	ENA|CP007593|CP007593.1.4414	yicL_2	ENA|CP007593|CP007593.1:2141514-2142426	q1	q2	OK	32.7184	45.6003	0.47894	0.808581	0.1551	0.905444	no	1.39372
	ENA|CP007593|CP007593.1.3840	ENA|CP007593|CP007593.1.3840	opuCA	ENA|CP007593|CP007593.1:1900579-1902821	q1	q2	OK	297.797	213.72	-0.478609	-0.494716	0.3871	0.99565	no	0.71767
	ENA|CP007593|CP007593.1.3717	ENA|CP007593|CP007593.1.3717	-	ENA|CP007593|CP007593.1:1845241-1845421	q1	q2	OK	1043.46	1453.78	0.478435	0.892241	0.13405	0.872053	no	1.39323
	ENA|CP007593|CP007593.1.821	ENA|CP007593|CP007593.1.821	-	ENA|CP007593|CP007593.1:414877-415682	q1	q2	OK	340.753	474.37	0.477286	0.877049	0.13135	0.872053	no	1.39212
	ENA|CP007593|CP007593.184	ENA|CP007593|CP007593.184	manX_1	ENA|CP007593|CP007593.1:83349-83742	q1	q2	OK	4.19665	3.02014	-0.474624	-0.436365	0.46635	0.99565	no	0.719655
	ENA|CP007593|CP007593.1.3255	ENA|CP007593|CP007593.1.3255	-	ENA|CP007593|CP007593.1:1628733-1629532	q1	q2	OK	57.6303	41.492	-0.473993	-0.20671	0.80095	0.99565	no	0.719968
	ENA|CP007593|CP007593.1.492	ENA|CP007593|CP007593.1.492	potD_1	ENA|CP007593|CP007593.1:222663-223113	q1	q2	NOTEST	0.380197	0.527929	0.473597	0	1	1	no	1.38857
	ENA|CP007593|CP007593.1.4500	ENA|CP007593|CP007593.1.4500	-	ENA|CP007593|CP007593.1:2187815-2188647	q1	q2	OK	236.233	170.17	-0.473234	-0.794605	0.1703	0.953817	no	0.720348
	ENA|CP007593|CP007593.1328	ENA|CP007593|CP007593.1328	-	ENA|CP007593|CP007593.1:710869-712126	q1	q2	OK	9.23402	12.8186	0.473213	0.724311	0.20815	0.99565	no	1.38819
	ENA|CP007593|CP007593.1.2307	ENA|CP007593|CP007593.1.2307	-	ENA|CP007593|CP007593.1:1162650-1163846	q1	q2	OK	21.6108	29.9885	0.472657	0.170934	0.74615	0.99565	no	1.38766
	ENA|CP007593|CP007593.1.3118	ENA|CP007593|CP007593.1.3118	-	ENA|CP007593|CP007593.1:1575685-1576282	q1	q2	OK	14.9185	10.7579	-0.471708	-0.59269	0.31625	0.99565	no	0.721111
	ENA|CP007593|CP007593.1.2615	ENA|CP007593|CP007593.1.2615	-	ENA|CP007593|CP007593.1:1324644-1325358	q1	q2	OK	16.504	11.9159	-0.469934	-0.624868	0.28675	0.99565	no	0.722001
	ENA|CP007593|CP007593.1.2387	ENA|CP007593|CP007593.1.2387	-	ENA|CP007593|CP007593.1:1216485-1217349	q1	q2	OK	48.5343	67.1862	0.469162	0.853294	0.14335	0.880887	no	1.3843
	ENA|CP007593|CP007593.104	ENA|CP007593|CP007593.104	prs	ENA|CP007593|CP007593.1:38886-39855	q1	q2	OK	122.071	168.924	0.468654	0.96178	0.08545	0.780856	no	1.38382
	ENA|CP007593|CP007593.1.2768	ENA|CP007593|CP007593.1.2768	-	ENA|CP007593|CP007593.1:1399897-1401783	q1	q2	OK	34.581	47.7953	0.466888	0.832216	0.1484	0.880887	no	1.38213
	ENA|CP007593|CP007593.1.2492	ENA|CP007593|CP007593.1.2492	-	ENA|CP007593|CP007593.1:1266629-1267526	q1	q2	OK	3.35387	4.63517	0.466798	0.539692	0.35215	0.99565	no	1.38204
	ENA|CP007593|CP007593.1652	ENA|CP007593|CP007593.1652	capA_2	ENA|CP007593|CP007593.1:859163-859670	q1	q2	OK	11.0272	7.98329	-0.466015	-0.569282	0.3157	0.99565	no	0.723963
	ENA|CP007593|CP007593.1166	ENA|CP007593|CP007593.1166	-	ENA|CP007593|CP007593.1:599092-599551	q1	q2	OK	85.9461	118.669	0.46544	0.815427	0.15515	0.905444	no	1.38074
	ENA|CP007593|CP007593.1.234	ENA|CP007593|CP007593.1.234	-	ENA|CP007593|CP007593.1:115163-116974	q1	q2	OK	26.3866	19.1219	-0.464579	-0.611017	0.286	0.99565	no	0.724682
	ENA|CP007593|CP007593.1.4388	ENA|CP007593|CP007593.1.4388	pstS2	ENA|CP007593|CP007593.1:2130830-2131706	q1	q2	OK	4.54303	3.29664	-0.462659	-0.527239	0.3751	0.99565	no	0.725648
	ENA|CP007593|CP007593.1.2722	ENA|CP007593|CP007593.1.2722	lytB_5	ENA|CP007593|CP007593.1:1381240-1383175	q1	q2	OK	57.1406	78.6937	0.461732	0.929395	0.09805	0.815318	no	1.37719
	ENA|CP007593|CP007593.1.2351	ENA|CP007593|CP007593.1.2351	iga_5	ENA|CP007593|CP007593.1:1185949-1191166	q1	q2	OK	28.0154	38.5737	0.461398	0.976666	0.0933	0.815318	no	1.37687
	ENA|CP007593|CP007593.1.2494	ENA|CP007593|CP007593.1.2494	-	ENA|CP007593|CP007593.1:1267564-1272579	q1	q2	OK	3.27266	4.5029	0.460392	0.498113	0.39995	0.99565	no	1.37591
	ENA|CP007593|CP007593.1.3042	ENA|CP007593|CP007593.1.3042	inlJ	ENA|CP007593|CP007593.1:1534856-1535887	q1	q2	OK	2.96095	2.1534	-0.459445	-0.281752	0.62345	0.99565	no	0.727267
	ENA|CP007593|CP007593.1.44	ENA|CP007593|CP007593.1.44	-	ENA|CP007593|CP007593.1:10941-12398	q1	q2	OK	11.6839	16.0593	0.458883	0.641412	0.27375	0.99565	no	1.37448
	ENA|CP007593|CP007593.1.2892	ENA|CP007593|CP007593.1.2892	axe1-6A_2	ENA|CP007593|CP007593.1:1464619-1465444	q1	q2	OK	21.9048	15.9534	-0.457384	-0.693809	0.2182	0.99565	no	0.728306
	ENA|CP007593|CP007593.1.2345	ENA|CP007593|CP007593.1.2345	rbgA	ENA|CP007593|CP007593.1:1178909-1180527	q1	q2	OK	24.8561	34.1094	0.456566	0.657963	0.24565	0.99565	no	1.37227
	ENA|CP007593|CP007593.1.2113	ENA|CP007593|CP007593.1.2113	-	ENA|CP007593|CP007593.1:1068131-1069869	q1	q2	OK	84.887	61.9347	-0.454797	-0.637862	0.2641	0.99565	no	0.729613
	ENA|CP007593|CP007593.1568	ENA|CP007593|CP007593.1568	ppsA	ENA|CP007593|CP007593.1:816377-818140	q1	q2	OK	18.4787	25.3237	0.454624	0.506648	0.38395	0.99565	no	1.37043
	ENA|CP007593|CP007593.1.2301	ENA|CP007593|CP007593.1.2301	dhaL	ENA|CP007593|CP007593.1:1161213-1162163	q1	q2	OK	19.1377	26.2219	0.454358	0.417248	0.4643	0.99565	no	1.37017
	ENA|CP007593|CP007593.1.2832	ENA|CP007593|CP007593.1.2832	-	ENA|CP007593|CP007593.1:1432219-1432411	q1	q2	OK	11.4765	8.3845	-0.452884	-0.322552	0.5784	0.99565	no	0.73058
	ENA|CP007593|CP007593.1431	ENA|CP007593|CP007593.1431	thiM_2	ENA|CP007593|CP007593.1:755671-757624	q1	q2	OK	17.292	12.6384	-0.452299	-0.434618	0.475	0.99565	no	0.730881
	ENA|CP007593|CP007593.1.2778	ENA|CP007593|CP007593.1.2778	bspRIM	ENA|CP007593|CP007593.1:1405059-1406115	q1	q2	OK	37.2979	51.0011	0.451432	0.825862	0.1428	0.880887	no	1.3674
	ENA|CP007593|CP007593.1.2257	ENA|CP007593|CP007593.1.2257	lacC_1	ENA|CP007593|CP007593.1:1139521-1140451	q1	q2	OK	27.2702	19.9435	-0.451407	-0.726413	0.18975	0.969491	no	0.731329
	ENA|CP007593|CP007593.1.869	ENA|CP007593|CP007593.1.869	pflB	ENA|CP007593|CP007593.1:441052-443377	q1	q2	OK	392.419	536.249	0.450508	0.872449	0.1352	0.872053	no	1.36652
	ENA|CP007593|CP007593.1.590	ENA|CP007593|CP007593.1.590	pbuO	ENA|CP007593|CP007593.1:282348-283767	q1	q2	OK	113.955	155.721	0.450505	0.893719	0.11315	0.858827	no	1.36651
	ENA|CP007593|CP007593.1.3842	ENA|CP007593|CP007593.1.3842	-	ENA|CP007593|CP007593.1:1902835-1903600	q1	q2	OK	230.852	169.142	-0.448735	-0.919315	0.10425	0.829035	no	0.732686
	ENA|CP007593|CP007593.1.496	ENA|CP007593|CP007593.1.496	-	ENA|CP007593|CP007593.1:224001-224199	q1	q2	OK	2.90708	2.13048	-0.448394	-0.320856	0.6721	0.99565	no	0.732859
	ENA|CP007593|CP007593.1478	ENA|CP007593|CP007593.1478	upp	ENA|CP007593|CP007593.1:774805-775435	q1	q2	OK	268.693	366.57	0.448131	0.913949	0.10905	0.84069	no	1.36427
	ENA|CP007593|CP007593.1.4218	ENA|CP007593|CP007593.1.4218	yfkJ	ENA|CP007593|CP007593.1:2059695-2060536	q1	q2	OK	134.585	183.542	0.447595	0.403995	0.4751	0.99565	no	1.36376
	ENA|CP007593|CP007593.1.4506	ENA|CP007593|CP007593.1.4506	-	ENA|CP007593|CP007593.1:2189609-2189843	q1	q2	OK	10.6828	14.5599	0.44671	0.416324	0.4616	0.99565	no	1.36293
	ENA|CP007593|CP007593.1696	ENA|CP007593|CP007593.1696	yxlF_2	ENA|CP007593|CP007593.1:879135-879981	q1	q2	OK	17.9744	13.1897	-0.446531	-0.606186	0.30475	0.99565	no	0.733805
	ENA|CP007593|CP007593.1.4132	ENA|CP007593|CP007593.1.4132	-	ENA|CP007593|CP007593.1:2025588-2026977	q1	q2	OK	106.763	145.485	0.446459	0.936643	0.10095	0.819997	no	1.36269
	ENA|CP007593|CP007593.1.4460	ENA|CP007593|CP007593.1.4460	-	ENA|CP007593|CP007593.1:2169348-2169663	q1	q2	OK	24.1189	32.8663	0.446442	0.578594	0.3112	0.99565	no	1.36268
	ENA|CP007593|CP007593.1.2601	ENA|CP007593|CP007593.1.2601	-	ENA|CP007593|CP007593.1:1319578-1320379	q1	q2	OK	59.7318	81.3878	0.446314	0.832805	0.14795	0.880887	no	1.36255
	ENA|CP007593|CP007593.1.3768	ENA|CP007593|CP007593.1.3768	-	ENA|CP007593|CP007593.1:1863859-1864291	q1	q2	OK	330.329	450.058	0.446205	0.858734	0.1329	0.872053	no	1.36245
	ENA|CP007593|CP007593.1.3080	ENA|CP007593|CP007593.1.3080	atpB	ENA|CP007593|CP007593.1:1554035-1554752	q1	q2	OK	210.26	286.443	0.446075	0.921608	0.1063	0.830279	no	1.36233
	ENA|CP007593|CP007593.1.3243	ENA|CP007593|CP007593.1.3243	-	ENA|CP007593|CP007593.1:1626756-1627071	q1	q2	OK	28.3369	20.8267	-0.444246	-0.540558	0.3812	0.99565	no	0.734967
	ENA|CP007593|CP007593.1.4144	ENA|CP007593|CP007593.1.4144	yxlF_4	ENA|CP007593|CP007593.1:2032215-2033469	q1	q2	OK	6.60213	4.85657	-0.442994	-0.553713	0.3385	0.99565	no	0.735607
	ENA|CP007593|CP007593.1.2125	ENA|CP007593|CP007593.1.2125	-	ENA|CP007593|CP007593.1:1076368-1077001	q1	q2	OK	106.851	145.236	0.442795	0.856778	0.131	0.872053	no	1.35924
	ENA|CP007593|CP007593.1.2888	ENA|CP007593|CP007593.1.2888	-	ENA|CP007593|CP007593.1:1463557-1463845	q1	q2	OK	9.0019	6.62591	-0.44211	-0.420728	0.47805	0.99565	no	0.736057
	ENA|CP007593|CP007593.1096	ENA|CP007593|CP007593.1096	-	ENA|CP007593|CP007593.1:554139-554829	q1	q2	OK	90.1007	122.335	0.441223	0.845974	0.13495	0.872053	no	1.35776
	ENA|CP007593|CP007593.1.2457	ENA|CP007593|CP007593.1.2457	-	ENA|CP007593|CP007593.1:1247236-1247395	q1	q2	OK	70.643	95.912	0.441165	0.484449	0.3936	0.99565	no	1.3577
	ENA|CP007593|CP007593.1.3551	ENA|CP007593|CP007593.1.3551	nanA_4	ENA|CP007593|CP007593.1:1763233-1765036	q1	q2	OK	11.6987	8.61794	-0.440929	-0.702399	0.22135	0.99565	no	0.736658
	ENA|CP007593|CP007593.1918	ENA|CP007593|CP007593.1918	-	ENA|CP007593|CP007593.1:981498-982716	q1	q2	OK	6.08999	8.26544	0.44065	0.614805	0.28045	0.99565	no	1.35722
	ENA|CP007593|CP007593.1.2804	ENA|CP007593|CP007593.1.2804	cysB	ENA|CP007593|CP007593.1:1415945-1418189	q1	q2	OK	52.3734	71.0806	0.44062	0.536978	0.353	0.99565	no	1.35719
	ENA|CP007593|CP007593.1736	ENA|CP007593|CP007593.1736	hemN	ENA|CP007593|CP007593.1:893904-895035	q1	q2	OK	59.7252	80.9914	0.439428	0.862274	0.1285	0.872053	no	1.35607
	ENA|CP007593|CP007593.1.4344	ENA|CP007593|CP007593.1.4344	-	ENA|CP007593|CP007593.1:2105972-2106045	q1	q2	OK	4384.22	5944.88	0.439327	0.383324	0.47905	0.99565	no	1.35597
	ENA|CP007593|CP007593.1.379	ENA|CP007593|CP007593.1.379	corA	ENA|CP007593|CP007593.1:182703-183648	q1	q2	OK	30.4717	22.4789	-0.438899	-0.715054	0.2085	0.99565	no	0.737698
	ENA|CP007593|CP007593.1.2664	ENA|CP007593|CP007593.1.2664	-	ENA|CP007593|CP007593.1:1348583-1349360	q1	q2	OK	42.0546	56.9862	0.438347	0.763181	0.18985	0.969491	no	1.35505
	ENA|CP007593|CP007593.1.695	ENA|CP007593|CP007593.1.695	ponA	ENA|CP007593|CP007593.1:333070-335820	q1	q2	OK	110.093	81.3572	-0.436384	-0.826005	0.1484	0.880887	no	0.738986
	ENA|CP007593|CP007593.1.3136	ENA|CP007593|CP007593.1.3136	-	ENA|CP007593|CP007593.1:1581168-1582234	q1	q2	OK	22.0143	16.273	-0.435962	-0.526249	0.3873	0.99565	no	0.739201
	ENA|CP007593|CP007593.1.3938	ENA|CP007593|CP007593.1.3938	-	ENA|CP007593|CP007593.1:1942740-1942813	q1	q2	OK	18064.6	13355.4	-0.435743	-0.465751	0.3853	0.99565	no	0.739313
	ENA|CP007593|CP007593.1.3629	ENA|CP007593|CP007593.1.3629	rsmB	ENA|CP007593|CP007593.1:1803741-1805983	q1	q2	OK	111.988	82.8304	-0.435109	-0.758837	0.1857	0.966057	no	0.739636
	ENA|CP007593|CP007593.1.4659	ENA|CP007593|CP007593.1.4659	yheS_3	ENA|CP007593|CP007593.1:2274384-2276007	q1	q2	OK	114.023	154.151	0.435024	0.907132	0.1156	0.867752	no	1.35193
	ENA|CP007593|CP007593.1.3741	ENA|CP007593|CP007593.1.3741	-	ENA|CP007593|CP007593.1:1853140-1853344	q1	q2	OK	4536.29	6128.17	0.433945	0.916802	0.1089	0.84069	no	1.35092
	ENA|CP007593|CP007593.1.2740	ENA|CP007593|CP007593.1.2740	tagH	ENA|CP007593|CP007593.1:1386345-1388120	q1	q2	OK	39.2182	29.0308	-0.43394	-0.358987	0.5293	0.99565	no	0.740238
	ENA|CP007593|CP007593.1418	ENA|CP007593|CP007593.1418	thiE_1	ENA|CP007593|CP007593.1:751162-751792	q1	q2	OK	32.1342	43.3981	0.433522	0.705482	0.2215	0.99565	no	1.35053
	ENA|CP007593|CP007593.1.3078	ENA|CP007593|CP007593.1.3078	atpF	ENA|CP007593|CP007593.1:1552991-1554022	q1	q2	OK	316.136	426.937	0.433476	0.76975	0.1828	0.961595	no	1.35049
	ENA|CP007593|CP007593.1.4190	ENA|CP007593|CP007593.1.4190	macB_2	ENA|CP007593|CP007593.1:2046154-2047120	q1	q2	OK	14.1737	10.4965	-0.433297	-0.637506	0.2703	0.99565	no	0.740562
	ENA|CP007593|CP007593.1.2479	ENA|CP007593|CP007593.1.2479	-	ENA|CP007593|CP007593.1:1257049-1258671	q1	q2	OK	28.2929	38.183	0.43249	0.582519	0.3169	0.99565	no	1.34956
	ENA|CP007593|CP007593.1.4004	ENA|CP007593|CP007593.1.4004	-	ENA|CP007593|CP007593.1:1965767-1966217	q1	q2	OK	2.20662	1.63555	-0.43206	-0.346969	0.5365	0.99565	no	0.741201
	ENA|CP007593|CP007593.1.4232	ENA|CP007593|CP007593.1.4232	ulaD	ENA|CP007593|CP007593.1:2067716-2068382	q1	q2	OK	1.10175	0.817648	-0.430241	-0.328892	0.5822	0.99565	no	0.742136
	ENA|CP007593|CP007593.1242	ENA|CP007593|CP007593.1242	-	ENA|CP007593|CP007593.1:665025-665651	q1	q2	OK	1.35394	1.00556	-0.429165	-0.208501	0.8178	0.99565	no	0.742692
	ENA|CP007593|CP007593.1952	ENA|CP007593|CP007593.1952	-	ENA|CP007593|CP007593.1:997772-998240	q1	q2	OK	3.61866	4.87064	0.428656	0.429728	0.4499	0.99565	no	1.34598
	ENA|CP007593|CP007593.1456	ENA|CP007593|CP007593.1456	gmuF	ENA|CP007593|CP007593.1:766166-767111	q1	q2	OK	57.7923	77.7223	0.42745	0.807577	0.1571	0.905444	no	1.34486
	ENA|CP007593|CP007593.1.3607	ENA|CP007593|CP007593.1.3607	bglF_2	ENA|CP007593|CP007593.1:1791320-1793258	q1	q2	OK	8.83368	6.57483	-0.426061	-0.65717	0.2428	0.99565	no	0.744291
	ENA|CP007593|CP007593.1.2012	ENA|CP007593|CP007593.1.2012	gdhA	ENA|CP007593|CP007593.1:1022113-1023460	q1	q2	OK	263.101	195.89	-0.42557	-0.871698	0.1283	0.872053	no	0.744543
	ENA|CP007593|CP007593.1.851	ENA|CP007593|CP007593.1.851	-	ENA|CP007593|CP007593.1:429687-429924	q1	q2	OK	74.2795	55.3085	-0.425463	-0.548419	0.33845	0.99565	no	0.7446
	ENA|CP007593|CP007593.1.3513	ENA|CP007593|CP007593.1.3513	nanA_2	ENA|CP007593|CP007593.1:1741208-1742126	q1	q2	OK	15.4113	11.4786	-0.425045	-0.635052	0.2705	0.99565	no	0.744817
	ENA|CP007593|CP007593.1.3906	ENA|CP007593|CP007593.1.3906	msmE	ENA|CP007593|CP007593.1:1936123-1937383	q1	q2	OK	5.20878	3.88183	-0.424207	-0.547029	0.3341	0.99565	no	0.745247
	ENA|CP007593|CP007593.1.3038	ENA|CP007593|CP007593.1.3038	gla	ENA|CP007593|CP007593.1:1533763-1534633	q1	q2	OK	863.599	1157.26	0.422282	0.839628	0.1482	0.880887	no	1.34004
	ENA|CP007593|CP007593.1.3407	ENA|CP007593|CP007593.1.3407	-	ENA|CP007593|CP007593.1:1682586-1684923	q1	q2	OK	141.021	105.326	-0.421046	-0.875012	0.11695	0.868682	no	0.746882
	ENA|CP007593|CP007593.1592	ENA|CP007593|CP007593.1592	ezrA	ENA|CP007593|CP007593.1:831471-833199	q1	q2	OK	98.4611	131.669	0.419286	0.880922	0.12265	0.872053	no	1.33727
	ENA|CP007593|CP007593.1908	ENA|CP007593|CP007593.1908	tetM	ENA|CP007593|CP007593.1:976980-978900	q1	q2	OK	6.47684	8.65974	0.419033	0.645978	0.25145	0.99565	no	1.33703
	ENA|CP007593|CP007593.1.3092	ENA|CP007593|CP007593.1.3092	-	ENA|CP007593|CP007593.1:1559565-1560521	q1	q2	OK	59.6949	44.6749	-0.418143	-0.516195	0.3748	0.99565	no	0.748387
	ENA|CP007593|CP007593.1.2389	ENA|CP007593|CP007593.1.2389	yheS_2	ENA|CP007593|CP007593.1:1217351-1219253	q1	q2	OK	39.7565	53.1223	0.418126	0.839946	0.1479	0.880887	no	1.33619
	ENA|CP007593|CP007593.1.2044	ENA|CP007593|CP007593.1.2044	-	ENA|CP007593|CP007593.1:1032249-1032417	q1	q2	NOTEST	0.635636	0.848229	0.416254	0	1	1	no	1.33446
	ENA|CP007593|CP007593.1356	ENA|CP007593|CP007593.1356	moeZ_1	ENA|CP007593|CP007593.1:723537-724187	q1	q2	OK	161.338	215.208	0.41564	0.537694	0.34435	0.99565	no	1.3339
	ENA|CP007593|CP007593.1602	ENA|CP007593|CP007593.1602	xynD	ENA|CP007593|CP007593.1:837678-839121	q1	q2	OK	286.185	381.698	0.415482	0.86439	0.13375	0.872053	no	1.33375
	ENA|CP007593|CP007593.1.2263	ENA|CP007593|CP007593.1.2263	licT_2	ENA|CP007593|CP007593.1:1142706-1143543	q1	q2	OK	2.28417	3.04426	0.414425	0.458086	0.43015	0.99565	no	1.33276
	ENA|CP007593|CP007593.1596	ENA|CP007593|CP007593.1596	-	ENA|CP007593|CP007593.1:834255-834651	q1	q2	OK	13.9945	18.621	0.412069	0.524186	0.3821	0.99565	no	1.33059
	ENA|CP007593|CP007593.1.2295	ENA|CP007593|CP007593.1.2295	dhaQ	ENA|CP007593|CP007593.1:1158532-1160049	q1	q2	OK	20.2795	26.9809	0.411917	0.636625	0.26895	0.99565	no	1.33045
	ENA|CP007593|CP007593.1.2880	ENA|CP007593|CP007593.1.2880	-	ENA|CP007593|CP007593.1:1460309-1460666	q1	q2	OK	19.1632	25.4866	0.411402	0.529846	0.3709	0.99565	no	1.32998
	ENA|CP007593|CP007593.1.3593	ENA|CP007593|CP007593.1.3593	skfE	ENA|CP007593|CP007593.1:1784393-1785089	q1	q2	OK	31.0202	23.3368	-0.410603	-0.644092	0.26485	0.99565	no	0.75231
	ENA|CP007593|CP007593.1.4458	ENA|CP007593|CP007593.1.4458	-	ENA|CP007593|CP007593.1:2168935-2169339	q1	q2	OK	29.7203	39.495	0.410221	0.37644	0.5344	0.99565	no	1.32889
	ENA|CP007593|CP007593.1.364	ENA|CP007593|CP007593.1.364	ribE	ENA|CP007593|CP007593.1:176621-178342	q1	q2	OK	15.5607	20.667	0.409425	0.402621	0.4869	0.99565	no	1.32815
	ENA|CP007593|CP007593.1.981	ENA|CP007593|CP007593.1.981	-	ENA|CP007593|CP007593.1:499055-499621	q1	q2	OK	10.1934	13.5312	0.408657	0.485741	0.41215	0.99565	no	1.32745
	ENA|CP007593|CP007593.1.4222	ENA|CP007593|CP007593.1.4222	tkt_1	ENA|CP007593|CP007593.1:2060998-2062975	q1	q2	OK	181.64	241.012	0.408029	0.842499	0.13805	0.872053	no	1.32687
	ENA|CP007593|CP007593.1.3707	ENA|CP007593|CP007593.1.3707	prmA	ENA|CP007593|CP007593.1:1841387-1842341	q1	q2	OK	93.9122	70.8603	-0.406336	-0.785712	0.1722	0.953981	no	0.754538
	ENA|CP007593|CP007593.1.3751	ENA|CP007593|CP007593.1.3751	-	ENA|CP007593|CP007593.1:1856813-1856927	q1	q2	OK	89.364	67.4882	-0.405058	-0.44175	0.61015	0.99565	no	0.755206
	ENA|CP007593|CP007593.1188	ENA|CP007593|CP007593.1188	-	ENA|CP007593|CP007593.1:607520-607904	q1	q2	NOTEST	0.398332	0.301002	-0.404199	0	1	1	no	0.755656
	ENA|CP007593|CP007593.1.484	ENA|CP007593|CP007593.1.484	phnV_1	ENA|CP007593|CP007593.1:219937-221583	q1	q2	OK	1.17529	0.888191	-0.404075	-0.328354	0.5895	0.99565	no	0.755721
	ENA|CP007593|CP007593.1.2878	ENA|CP007593|CP007593.1.2878	-	ENA|CP007593|CP007593.1:1459374-1460021	q1	q2	OK	285.433	377.598	0.403701	0.58474	0.3113	0.99565	no	1.3229
	ENA|CP007593|CP007593.1.3647	ENA|CP007593|CP007593.1.3647	-	ENA|CP007593|CP007593.1:1816073-1819446	q1	q2	OK	5.19543	6.86864	0.402781	0.326882	0.5843	0.99565	no	1.32205
	ENA|CP007593|CP007593.1.2309	ENA|CP007593|CP007593.1.2309	yfnB	ENA|CP007593|CP007593.1:1163884-1164598	q1	q2	OK	11.336	14.9867	0.402778	0.566023	0.32225	0.99565	no	1.32204
	ENA|CP007593|CP007593.1.3870	ENA|CP007593|CP007593.1.3870	ykuL	ENA|CP007593|CP007593.1:1913114-1917291	q1	q2	OK	144.917	109.739	-0.401149	-0.265488	0.64555	0.99565	no	0.757254
	ENA|CP007593|CP007593.1.3916	ENA|CP007593|CP007593.1.3916	-	ENA|CP007593|CP007593.1:1941755-1941831	q1	q2	OK	6078.59	8026.12	0.400965	0.366667	0.4965	0.99565	no	1.32039
	ENA|CP007593|CP007593.1.2992	ENA|CP007593|CP007593.1.2992	-	ENA|CP007593|CP007593.1:1511121-1511646	q1	q2	OK	57.5857	76.0291	0.400841	0.680082	0.2405	0.99565	no	1.32028
	ENA|CP007593|CP007593.1.827	ENA|CP007593|CP007593.1.827	gutB	ENA|CP007593|CP007593.1:416594-417638	q1	q2	OK	7.86502	10.3818	0.400535	0.577098	0.31195	0.99565	no	1.32
	ENA|CP007593|CP007593.1.2253	ENA|CP007593|CP007593.1.2253	lacA	ENA|CP007593|CP007593.1:1138539-1138965	q1	q2	OK	46.2737	35.0568	-0.400497	-0.587824	0.28965	0.99565	no	0.757597
	ENA|CP007593|CP007593.1764	ENA|CP007593|CP007593.1764	phoU_2	ENA|CP007593|CP007593.1:907017-907671	q1	q2	OK	354.702	468.05	0.400054	0.851292	0.1299	0.872053	no	1.31956
	ENA|CP007593|CP007593.1.963	ENA|CP007593|CP007593.1.963	-	ENA|CP007593|CP007593.1:491525-492264	q1	q2	OK	50.2327	66.2753	0.399844	0.20662	0.7352	0.99565	no	1.31937
	ENA|CP007593|CP007593.1068	ENA|CP007593|CP007593.1068	-	ENA|CP007593|CP007593.1:538364-539132	q1	q2	OK	24.9964	18.9595	-0.398801	-0.592261	0.3046	0.99565	no	0.758489
	ENA|CP007593|CP007593.1.2488	ENA|CP007593|CP007593.1.2488	ppc	ENA|CP007593|CP007593.1:1261897-1264594	q1	q2	OK	161.182	212.46	0.398505	0.828773	0.147	0.880887	no	1.31814
	ENA|CP007593|CP007593.1.2692	ENA|CP007593|CP007593.1.2692	-	ENA|CP007593|CP007593.1:1363778-1364910	q1	q2	NOTEST	0.5363	0.706766	0.398194	0	1	1	no	1.31786
	ENA|CP007593|CP007593.1.3285	ENA|CP007593|CP007593.1.3285	-	ENA|CP007593|CP007593.1:1637647-1638299	q1	q2	OK	39.4167	29.9097	-0.398191	-0.428219	0.46535	0.99565	no	0.758808
	ENA|CP007593|CP007593.1.2385	ENA|CP007593|CP007593.1.2385	-	ENA|CP007593|CP007593.1:1215227-1216406	q1	q2	OK	7.82057	10.2998	0.39727	0.568307	0.3236	0.99565	no	1.31701
	ENA|CP007593|CP007593.1.2726	ENA|CP007593|CP007593.1.2726	-	ENA|CP007593|CP007593.1:1383992-1385087	q1	q2	NOTEST	0.111503	0.146813	0.3969	0	1	1	no	1.31667
	ENA|CP007593|CP007593.1.971	ENA|CP007593|CP007593.1.971	lcnD_2	ENA|CP007593|CP007593.1:493871-495233	q1	q2	OK	1.86377	1.41703	-0.395353	-0.428795	0.46205	0.99565	no	0.760303
	ENA|CP007593|CP007593.1.2641	ENA|CP007593|CP007593.1.2641	ybeY	ENA|CP007593|CP007593.1:1337978-1338852	q1	q2	OK	148.717	195.48	0.394452	0.728013	0.21245	0.99565	no	1.31444
	ENA|CP007593|CP007593.1.2585	ENA|CP007593|CP007593.1.2585	-	ENA|CP007593|CP007593.1:1312352-1313076	q1	q2	OK	14.3605	18.8721	0.394155	0.290104	0.62525	0.99565	no	1.31417
	ENA|CP007593|CP007593.1504	ENA|CP007593|CP007593.1504	mapP	ENA|CP007593|CP007593.1:787672-788488	q1	q2	OK	16.7104	12.7163	-0.394069	-0.562988	0.32415	0.99565	no	0.760981
	ENA|CP007593|CP007593.1.967	ENA|CP007593|CP007593.1.967	citS	ENA|CP007593|CP007593.1:492277-493618	q1	q2	OK	52.7358	69.2705	0.393457	0.768338	0.1779	0.957074	no	1.31354
	ENA|CP007593|CP007593.1.751	ENA|CP007593|CP007593.1.751	spsB	ENA|CP007593|CP007593.1:361606-362221	q1	q2	OK	222.808	169.651	-0.393228	-0.78946	0.1758	0.957074	no	0.761422
	ENA|CP007593|CP007593.1401	ENA|CP007593|CP007593.1401	-	ENA|CP007593|CP007593.1:742156-743673	q1	q2	OK	1.90109	2.49341	0.391294	0.232186	0.70445	0.99565	no	1.31157
	ENA|CP007593|CP007593.1.2010	ENA|CP007593|CP007593.1.2010	xerD_1	ENA|CP007593|CP007593.1:1020471-1021657	q1	q2	OK	20.9311	27.4404	0.390653	0.588403	0.3035	0.99565	no	1.31099
	ENA|CP007593|CP007593.1.4420	ENA|CP007593|CP007593.1.4420	copA	ENA|CP007593|CP007593.1:2146428-2148492	q1	q2	OK	67.646	88.6802	0.390609	0.811697	0.15805	0.907155	no	1.31095
	ENA|CP007593|CP007593.174	ENA|CP007593|CP007593.174	frlR	ENA|CP007593|CP007593.1:78283-79000	q1	q2	OK	280.839	214.501	-0.38876	-0.781995	0.17445	0.953981	no	0.763786
	ENA|CP007593|CP007593.1.3864	ENA|CP007593|CP007593.1.3864	scpB	ENA|CP007593|CP007593.1:1911575-1913096	q1	q2	OK	98.2498	75.0525	-0.388553	-0.376548	0.51885	0.99565	no	0.763895
	ENA|CP007593|CP007593.1.3519	ENA|CP007593|CP007593.1.3519	araQ_2	ENA|CP007593|CP007593.1:1743629-1744469	q1	q2	OK	9.79502	7.48925	-0.387228	-0.529765	0.3385	0.99565	no	0.764598
	ENA|CP007593|CP007593.1338	ENA|CP007593|CP007593.1338	thyA	ENA|CP007593|CP007593.1:716882-717722	q1	q2	OK	80.2387	104.897	0.386599	0.752635	0.18405	0.961595	no	1.30731
	ENA|CP007593|CP007593.178	ENA|CP007593|CP007593.178	sorB_1	ENA|CP007593|CP007593.1:79347-81608	q1	q2	OK	5.4112	4.13959	-0.386462	-0.189613	0.7636	0.99565	no	0.765004
	ENA|CP007593|CP007593.1.4206	ENA|CP007593|CP007593.1.4206	gmuD_3	ENA|CP007593|CP007593.1:2052482-2053893	q1	q2	OK	65.7289	50.3282	-0.385162	-0.401751	0.4677	0.99565	no	0.765694
	ENA|CP007593|CP007593.1.64	ENA|CP007593|CP007593.1.64	-	ENA|CP007593|CP007593.1:19740-22398	q1	q2	OK	37.8834	49.4407	0.384133	0.425984	0.48575	0.99565	no	1.30508
	ENA|CP007593|CP007593.1.264	ENA|CP007593|CP007593.1.264	-	ENA|CP007593|CP007593.1:126568-129553	q1	q2	OK	2.31192	1.77201	-0.383703	-0.154146	0.8207	0.99565	no	0.766467
	ENA|CP007593|CP007593.1.4444	ENA|CP007593|CP007593.1.4444	malR	ENA|CP007593|CP007593.1:2163030-2164017	q1	q2	OK	32.2515	24.7317	-0.383007	-0.643941	0.2399	0.99565	no	0.766839
	ENA|CP007593|CP007593.1.4554	ENA|CP007593|CP007593.1.4554	dltC	ENA|CP007593|CP007593.1:2217955-2219456	q1	q2	OK	126.037	96.6915	-0.382381	-0.215355	0.72025	0.99565	no	0.767168
	ENA|CP007593|CP007593.1582	ENA|CP007593|CP007593.1582	dinG	ENA|CP007593|CP007593.1:824505-826956	q1	q2	OK	36.8701	48.0003	0.38059	0.775529	0.17765	0.957074	no	1.30188
	ENA|CP007593|CP007593.1.3733	ENA|CP007593|CP007593.1.3733	-	ENA|CP007593|CP007593.1:1851474-1851639	q1	q2	OK	429.121	558.392	0.379896	0.582532	0.3024	0.99565	no	1.30125
	ENA|CP007593|CP007593.1.4370	ENA|CP007593|CP007593.1.4370	-	ENA|CP007593|CP007593.1:2119883-2120093	q1	q2	OK	207.284	159.335	-0.379547	-0.562141	0.3211	0.99565	no	0.76868
	ENA|CP007593|CP007593.1878	ENA|CP007593|CP007593.1878	-	ENA|CP007593|CP007593.1:963693-964059	q1	q2	OK	254.816	196.258	-0.376704	-0.702225	0.2126	0.99565	no	0.770195
	ENA|CP007593|CP007593.1.516	ENA|CP007593|CP007593.1.516	fsaA	ENA|CP007593|CP007593.1:233144-233813	q1	q2	OK	1.65341	1.27371	-0.376403	-0.342519	0.54595	0.99565	no	0.770353
	ENA|CP007593|CP007593.1.3709	ENA|CP007593|CP007593.1.3709	-	ENA|CP007593|CP007593.1:1842475-1842904	q1	q2	OK	66.1679	51.0034	-0.375539	-0.592271	0.29505	0.99565	no	0.770818
	ENA|CP007593|CP007593.1.2431	ENA|CP007593|CP007593.1.2431	-	ENA|CP007593|CP007593.1:1234808-1235015	q1	q2	OK	469.999	609.664	0.375355	0.660352	0.2441	0.99565	no	1.29716
	ENA|CP007593|CP007593.1.813	ENA|CP007593|CP007593.1.813	accD	ENA|CP007593|CP007593.1:412108-413739	q1	q2	OK	259.523	200.119	-0.375005	-0.471125	0.4348	0.99565	no	0.771103
	ENA|CP007593|CP007593.1330	ENA|CP007593|CP007593.1330	pabB	ENA|CP007593|CP007593.1:712312-714034	q1	q2	OK	55.957	72.5142	0.373945	0.756744	0.18725	0.969491	no	1.29589
	ENA|CP007593|CP007593.1.2032	ENA|CP007593|CP007593.1.2032	-	ENA|CP007593|CP007593.1:1029984-1030428	q1	q2	OK	1134.68	1468.8	0.372351	0.772519	0.1733	0.953981	no	1.29446
	ENA|CP007593|CP007593.1.3699	ENA|CP007593|CP007593.1.3699	moeZ_2	ENA|CP007593|CP007593.1:1835304-1837830	q1	q2	OK	4.61278	5.96643	0.371231	0.299841	0.62395	0.99565	no	1.29346
	ENA|CP007593|CP007593.1.2074	ENA|CP007593|CP007593.1.2074	-	ENA|CP007593|CP007593.1:1047109-1047670	q1	q2	OK	133.914	173.138	0.370613	0.707343	0.2234	0.99565	no	1.2929
	ENA|CP007593|CP007593.1.2173	ENA|CP007593|CP007593.1.2173	yjaB	ENA|CP007593|CP007593.1:1103386-1104389	q1	q2	OK	13.0751	16.8845	0.368877	0.37347	0.5199	0.99565	no	1.29135
	ENA|CP007593|CP007593.1.2203	ENA|CP007593|CP007593.1.2203	ldh	ENA|CP007593|CP007593.1:1116025-1117012	q1	q2	OK	686.571	885.786	0.367549	0.729958	0.2052	0.99565	no	1.29016
	ENA|CP007593|CP007593.1.3952	ENA|CP007593|CP007593.1.3952	-	ENA|CP007593|CP007593.1:1946384-1946459	q1	q2	OK	3313.75	2568.71	-0.367422	-0.277814	0.5892	0.99565	no	0.775167
	ENA|CP007593|CP007593.1.3331	ENA|CP007593|CP007593.1.3331	yabJ	ENA|CP007593|CP007593.1:1648336-1648717	q1	q2	OK	659.12	849.925	0.366793	0.765064	0.1819	0.960681	no	1.28948
	ENA|CP007593|CP007593.1.4396	ENA|CP007593|CP007593.1.4396	phoU_3	ENA|CP007593|CP007593.1:2134263-2134914	q1	q2	OK	10.1976	7.90857	-0.366737	-0.465499	0.42865	0.99565	no	0.775532
	ENA|CP007593|CP007593.1.4250	ENA|CP007593|CP007593.1.4250	-	ENA|CP007593|CP007593.1:2075090-2076044	q1	q2	OK	74.777	96.4107	0.366599	0.716142	0.2197	0.99565	no	1.28931
	ENA|CP007593|CP007593.1564	ENA|CP007593|CP007593.1564	cpnA	ENA|CP007593|CP007593.1:815439-816367	q1	q2	OK	19.2487	24.7943	0.365251	0.414313	0.45455	0.99565	no	1.2881
	ENA|CP007593|CP007593.1.3428	ENA|CP007593|CP007593.1.3428	graR	ENA|CP007593|CP007593.1:1691808-1693453	q1	q2	OK	21.1525	27.2412	0.364959	0.404929	0.4762	0.99565	no	1.28785
	ENA|CP007593|CP007593.1.3339	ENA|CP007593|CP007593.1.3339	dhfR	ENA|CP007593|CP007593.1:1650587-1651264	q1	q2	OK	335.004	431.429	0.364944	0.7478	0.1805	0.960592	no	1.28783
	ENA|CP007593|CP007593.1.3559	ENA|CP007593|CP007593.1.3559	alr	ENA|CP007593|CP007593.1:1769542-1771004	q1	q2	OK	116.11	90.1999	-0.364288	-0.701743	0.21855	0.99565	no	0.776849
	ENA|CP007593|CP007593.1.2806	ENA|CP007593|CP007593.1.2806	-	ENA|CP007593|CP007593.1:1418430-1419102	q1	q2	NOTEST	0.537041	0.69098	0.363611	0	1	1	no	1.28664
	ENA|CP007593|CP007593.1.232	ENA|CP007593|CP007593.1.232	-	ENA|CP007593|CP007593.1:114037-115102	q1	q2	OK	46.3053	35.9946	-0.363397	-0.648034	0.26395	0.99565	no	0.777332
	ENA|CP007593|CP007593.1.809	ENA|CP007593|CP007593.1.809	fabZ	ENA|CP007593|CP007593.1:409788-410693	q1	q2	OK	217.45	169.101	-0.362805	-0.494008	0.40085	0.99565	no	0.777655
	ENA|CP007593|CP007593.1.3631	ENA|CP007593|CP007593.1.3631	fmt	ENA|CP007593|CP007593.1:1803741-1805983	q1	q2	OK	72.4417	56.3572	-0.362222	-0.406899	0.4822	0.99565	no	0.777966
	ENA|CP007593|CP007593.1182	ENA|CP007593|CP007593.1182	-	ENA|CP007593|CP007593.1:604586-605584	q1	q2	NOTEST	0.611059	0.475413	-0.36213	0	1	1	no	0.778015
	ENA|CP007593|CP007593.1.645	ENA|CP007593|CP007593.1.645	-	ENA|CP007593|CP007593.1:306247-308149	q1	q2	NOTEST	0.303722	0.236431	-0.36133	0	1	1	no	0.778445
	ENA|CP007593|CP007593.1.3549	ENA|CP007593|CP007593.1.3549	nanA_3	ENA|CP007593|CP007593.1:1762152-1763166	q1	q2	OK	15.1394	11.7894	-0.360814	-0.549447	0.3228	0.99565	no	0.778723
	ENA|CP007593|CP007593.1.566	ENA|CP007593|CP007593.1.566	-	ENA|CP007593|CP007593.1:272193-272728	q1	q2	OK	274.816	352.786	0.36033	0.616912	0.2924	0.99565	no	1.28372
	ENA|CP007593|CP007593.1.2772	ENA|CP007593|CP007593.1.2772	-	ENA|CP007593|CP007593.1:1401800-1402595	q1	q2	OK	13.4726	17.2926	0.36013	0.51167	0.3742	0.99565	no	1.28354
	ENA|CP007593|CP007593.1.4038	ENA|CP007593|CP007593.1.4038	-	ENA|CP007593|CP007593.1:1979202-1979502	q1	q2	OK	44.3206	56.8851	0.360073	0.491758	0.3733	0.99565	no	1.28349
	ENA|CP007593|CP007593.1994	ENA|CP007593|CP007593.1994	lagD_4	ENA|CP007593|CP007593.1:1014380-1016059	q1	q2	OK	1.04406	1.33957	0.359574	0.322558	0.56945	0.99565	no	1.28304
	ENA|CP007593|CP007593.1823	ENA|CP007593|CP007593.1823	-	ENA|CP007593|CP007593.1:938786-941283	q1	q2	OK	30.5979	39.249	0.359224	0.397202	0.4789	0.99565	no	1.28274
	ENA|CP007593|CP007593.1416	ENA|CP007593|CP007593.1416	thiM_1	ENA|CP007593|CP007593.1:750378-751161	q1	q2	OK	57.5138	73.7732	0.359188	0.657222	0.25575	0.99565	no	1.2827
	ENA|CP007593|CP007593.1.2724	ENA|CP007593|CP007593.1.2724	-	ENA|CP007593|CP007593.1:1383366-1383681	q1	q2	NOTEST	0.855245	0.666869	-0.358936	0	1	1	no	0.77974
	ENA|CP007593|CP007593.1750	ENA|CP007593|CP007593.1750	suhB	ENA|CP007593|CP007593.1:899430-900873	q1	q2	OK	51.2695	65.7384	0.358636	0.451556	0.4282	0.99565	no	1.28221
	ENA|CP007593|CP007593.1320	ENA|CP007593|CP007593.1320	-	ENA|CP007593|CP007593.1:701759-704185	q1	q2	OK	26.1218	33.4936	0.358629	0.29913	0.5978	0.99565	no	1.28221
	ENA|CP007593|CP007593.1.2738	ENA|CP007593|CP007593.1.2738	-	ENA|CP007593|CP007593.1:1386345-1388120	q1	q2	OK	52.472	40.9381	-0.358104	-0.587161	0.3128	0.99565	no	0.780189
	ENA|CP007593|CP007593.1.4068	ENA|CP007593|CP007593.1.4068	corC	ENA|CP007593|CP007593.1:1996998-1998330	q1	q2	OK	176.267	225.922	0.358057	0.757875	0.17435	0.953981	no	1.2817
	ENA|CP007593|CP007593.1.3679	ENA|CP007593|CP007593.1.3679	-	ENA|CP007593|CP007593.1:1830103-1830484	q1	q2	OK	137.778	107.557	-0.357245	-0.610603	0.2657	0.99565	no	0.780654
	ENA|CP007593|CP007593.1.3126	ENA|CP007593|CP007593.1.3126	-	ENA|CP007593|CP007593.1:1577923-1578962	q1	q2	OK	85.1214	66.4606	-0.357022	-0.522113	0.3698	0.99565	no	0.780774
	ENA|CP007593|CP007593.1.4605	ENA|CP007593|CP007593.1.4605	rplI	ENA|CP007593|CP007593.1:2247996-2250419	q1	q2	OK	62.5487	80.0733	0.356342	0.185486	0.75655	0.99565	no	1.28018
	ENA|CP007593|CP007593.1.2405	ENA|CP007593|CP007593.1.2405	-	ENA|CP007593|CP007593.1:1225018-1225582	q1	q2	OK	14.8226	18.9743	0.356245	0.487665	0.40435	0.99565	no	1.28009
	ENA|CP007593|CP007593.1.2235	ENA|CP007593|CP007593.1.2235	argR_1	ENA|CP007593|CP007593.1:1126538-1130173	q1	q2	OK	52.0867	40.6961	-0.356024	-0.168153	0.8368	0.99565	no	0.781315
	ENA|CP007593|CP007593.1.605	ENA|CP007593|CP007593.1.605	rplM	ENA|CP007593|CP007593.1:289030-289477	q1	q2	OK	474.207	371.089	-0.353752	-0.713665	0.20595	0.99565	no	0.782546
	ENA|CP007593|CP007593.1.4220	ENA|CP007593|CP007593.1.4220	-	ENA|CP007593|CP007593.1:2060582-2060882	q1	q2	OK	1014.49	1296.15	0.353488	0.725053	0.19695	0.984995	no	1.27764
	ENA|CP007593|CP007593.1.4607	ENA|CP007593|CP007593.1.4607	nrnA_2	ENA|CP007593|CP007593.1:2247996-2250419	q1	q2	OK	96.2295	122.87	0.352583	0.70647	0.21745	0.99565	no	1.27684
	ENA|CP007593|CP007593.1.3401	ENA|CP007593|CP007593.1.3401	hcnC	ENA|CP007593|CP007593.1:1679903-1681007	q1	q2	OK	30.815	24.1504	-0.351586	-0.60747	0.2787	0.99565	no	0.783722
	ENA|CP007593|CP007593.1172	ENA|CP007593|CP007593.1172	ply_1	ENA|CP007593|CP007593.1:600585-602001	q1	q2	OK	131.474	167.73	0.351361	0.747508	0.1911	0.9723	no	1.27577
	ENA|CP007593|CP007593.1.2928	ENA|CP007593|CP007593.1.2928	dnaX_2	ENA|CP007593|CP007593.1:1484223-1486376	q1	q2	OK	43.019	54.7939	0.349041	0.417514	0.4428	0.99565	no	1.27371
	ENA|CP007593|CP007593.1.3619	ENA|CP007593|CP007593.1.3619	-	ENA|CP007593|CP007593.1:1799000-1799390	q1	q2	OK	21.4999	16.889	-0.348245	-0.437483	0.42005	0.99565	no	0.785539
	ENA|CP007593|CP007593.1.362	ENA|CP007593|CP007593.1.362	ribBA	ENA|CP007593|CP007593.1:175396-176602	q1	q2	OK	14.9178	18.9731	0.346923	0.564877	0.32095	0.99565	no	1.27184
	ENA|CP007593|CP007593.1.3681	ENA|CP007593|CP007593.1.3681	-	ENA|CP007593|CP007593.1:1830581-1830803	q1	q2	OK	1879.63	1478.26	-0.346553	-0.68194	0.22295	0.99565	no	0.786463
	ENA|CP007593|CP007593.1.4661	ENA|CP007593|CP007593.1.4661	-	ENA|CP007593|CP007593.1:2276068-2278621	q1	q2	OK	9.76605	12.4156	0.346301	0.589715	0.29855	0.99565	no	1.2713
	ENA|CP007593|CP007593.1.2239	ENA|CP007593|CP007593.1.2239	pphA	ENA|CP007593|CP007593.1:1131848-1132577	q1	q2	OK	65.4231	51.4905	-0.345495	-0.603024	0.28995	0.99565	no	0.787039
	ENA|CP007593|CP007593.1.4424	ENA|CP007593|CP007593.1.4424	rlmA	ENA|CP007593|CP007593.1:2148923-2149772	q1	q2	OK	8.9631	11.3837	0.344902	0.481148	0.40735	0.99565	no	1.27006
	ENA|CP007593|CP007593.1.3964	ENA|CP007593|CP007593.1.3964	-	ENA|CP007593|CP007593.1:1951501-1952035	q1	q2	OK	435.282	552.757	0.344694	0.730572	0.20085	0.988988	no	1.26988
	ENA|CP007593|CP007593.1414	ENA|CP007593|CP007593.1414	tenA_1	ENA|CP007593|CP007593.1:749483-750152	q1	q2	OK	28.2534	35.8752	0.344564	0.553598	0.32065	0.99565	no	1.26977
	ENA|CP007593|CP007593.1730	ENA|CP007593|CP007593.1730	lgt	ENA|CP007593|CP007593.1:891315-893032	q1	q2	OK	102.516	130.074	0.343485	0.450464	0.4331	0.99565	no	1.26882
	ENA|CP007593|CP007593.1.2064	ENA|CP007593|CP007593.1.2064	-	ENA|CP007593|CP007593.1:1042040-1042418	q1	q2	OK	46.7233	59.2133	0.34178	0.524825	0.35915	0.99565	no	1.26732
	ENA|CP007593|CP007593.1.4064	ENA|CP007593|CP007593.1.4064	-	ENA|CP007593|CP007593.1:1994769-1996503	q1	q2	OK	17.6013	22.2939	0.34097	0.593873	0.30365	0.99565	no	1.26661
	ENA|CP007593|CP007593.1.2567	ENA|CP007593|CP007593.1.2567	-	ENA|CP007593|CP007593.1:1304170-1306651	q1	q2	OK	4.77315	3.76975	-0.340472	-0.505741	0.37225	0.99565	no	0.789782
	ENA|CP007593|CP007593.1.2850	ENA|CP007593|CP007593.1.2850	-	ENA|CP007593|CP007593.1:1439272-1439656	q1	q2	OK	26.1489	33.0713	0.33883	0.453271	0.42915	0.99565	no	1.26473
	ENA|CP007593|CP007593.1.3872	ENA|CP007593|CP007593.1.3872	-	ENA|CP007593|CP007593.1:1913114-1917291	q1	q2	OK	161.151	127.449	-0.338488	-0.280914	0.62665	0.99565	no	0.790867
	ENA|CP007593|CP007593.1.2938	ENA|CP007593|CP007593.1.2938	rpsA_2	ENA|CP007593|CP007593.1:1487981-1489184	q1	q2	OK	1860.36	2350.21	0.337203	0.62655	0.2687	0.99565	no	1.26331
	ENA|CP007593|CP007593.1.2341	ENA|CP007593|CP007593.1.2341	clcA	ENA|CP007593|CP007593.1:1177343-1178894	q1	q2	OK	19.7396	24.918	0.336092	0.596935	0.2853	0.99565	no	1.26234
	ENA|CP007593|CP007593.1514	ENA|CP007593|CP007593.1514	sodA	ENA|CP007593|CP007593.1:794107-794713	q1	q2	OK	973.522	1228.06	0.3351	0.672396	0.2369	0.99565	no	1.26146
	ENA|CP007593|CP007593.1484	ENA|CP007593|CP007593.1484	braC	ENA|CP007593|CP007593.1:776627-777788	q1	q2	OK	156.45	124.029	-0.335026	-0.705115	0.2205	0.99565	no	0.792771
	ENA|CP007593|CP007593.1.3112	ENA|CP007593|CP007593.1.3112	ytgP	ENA|CP007593|CP007593.1:1572171-1573794	q1	q2	OK	71.9492	90.7321	0.334634	0.682042	0.2305	0.99565	no	1.26106
	ENA|CP007593|CP007593.1.2776	ENA|CP007593|CP007593.1.2776	-	ENA|CP007593|CP007593.1:1402619-1405057	q1	q2	OK	28.0555	35.3652	0.334045	0.494109	0.38885	0.99565	no	1.26054
	ENA|CP007593|CP007593.1870	ENA|CP007593|CP007593.1870	-	ENA|CP007593|CP007593.1:958980-960429	q1	q2	OK	15.7155	19.8089	0.33396	0.542249	0.3396	0.99565	no	1.26047
	ENA|CP007593|CP007593.198	ENA|CP007593|CP007593.198	maa	ENA|CP007593|CP007593.1:96038-96596	q1	q2	OK	144.12	114.346	-0.333869	-0.628663	0.27525	0.99565	no	0.793408
	ENA|CP007593|CP007593.1.30	ENA|CP007593|CP007593.1.30	-	ENA|CP007593|CP007593.1:7345-7925	q1	q2	OK	2.71453	2.15375	-0.33385	-0.287849	0.6267	0.99565	no	0.793415
	ENA|CP007593|CP007593.1.743	ENA|CP007593|CP007593.1.743	blaSE	ENA|CP007593|CP007593.1:356016-356930	q1	q2	OK	28.7174	36.1831	0.333387	0.516272	0.37015	0.99565	no	1.25997
	ENA|CP007593|CP007593.1.2163	ENA|CP007593|CP007593.1.2163	artM_1	ENA|CP007593|CP007593.1:1097244-1100150	q1	q2	OK	246.167	195.385	-0.333321	-0.488537	0.39425	0.99565	no	0.793709
	ENA|CP007593|CP007593.1.36	ENA|CP007593|CP007593.1.36	-	ENA|CP007593|CP007593.1:8750-9176	q1	q2	OK	1.46282	1.16237	-0.331678	-0.234436	0.68435	0.99565	no	0.794609
	ENA|CP007593|CP007593.1.3082	ENA|CP007593|CP007593.1.3082	atpE	ENA|CP007593|CP007593.1:1554786-1554987	q1	q2	OK	789.508	993.346	0.331343	0.574344	0.3103	0.99565	no	1.25818
	ENA|CP007593|CP007593.1.375	ENA|CP007593|CP007593.1.375	mccF	ENA|CP007593|CP007593.1:180722-181754	q1	q2	OK	48.4322	60.9092	0.330695	0.618468	0.28355	0.99565	no	1.25762
	ENA|CP007593|CP007593.1.4266	ENA|CP007593|CP007593.1.4266	-	ENA|CP007593|CP007593.1:2078633-2080539	q1	q2	OK	3.34576	2.66246	-0.329577	-0.271236	0.64485	0.99565	no	0.795771
	ENA|CP007593|CP007593.1.3501	ENA|CP007593|CP007593.1.3501	murF	ENA|CP007593|CP007593.1:1733300-1735272	q1	q2	OK	39.7335	31.626	-0.329244	-0.56916	0.32185	0.99565	no	0.795953
	ENA|CP007593|CP007593.1.811	ENA|CP007593|CP007593.1.811	accC	ENA|CP007593|CP007593.1:410704-412072	q1	q2	OK	268.473	213.718	-0.329068	-0.679421	0.23325	0.99565	no	0.79605
	ENA|CP007593|CP007593.1.48	ENA|CP007593|CP007593.1.48	-	ENA|CP007593|CP007593.1:12493-12646	q1	q2	OK	14.3071	11.3929	-0.328604	-0.208256	0.7181	0.99565	no	0.796311
	ENA|CP007593|CP007593.1.212	ENA|CP007593|CP007593.1.212	-	ENA|CP007593|CP007593.1:101865-103950	q1	q2	OK	3.73071	2.97163	-0.328196	-0.448374	0.43285	0.99565	no	0.796532
	ENA|CP007593|CP007593.1.210	ENA|CP007593|CP007593.1.210	-	ENA|CP007593|CP007593.1:101339-101750	q1	q2	OK	41.7614	33.2656	-0.328141	-0.481468	0.38095	0.99565	no	0.796563
	ENA|CP007593|CP007593.1920	ENA|CP007593|CP007593.1920	-	ENA|CP007593|CP007593.1:982985-984412	q1	q2	OK	8.11061	10.1807	0.327956	0.22546	0.6872	0.99565	no	1.25523
	ENA|CP007593|CP007593.1.2561	ENA|CP007593|CP007593.1.2561	-	ENA|CP007593|CP007593.1:1298562-1300296	q1	q2	OK	17.4876	21.9199	0.32591	0.56537	0.31435	0.99565	no	1.25345
	ENA|CP007593|CP007593.1996	ENA|CP007593|CP007593.1996	hlyB_2	ENA|CP007593|CP007593.1:1016121-1016763	q1	q2	OK	1.69824	1.35551	-0.325198	-0.289807	0.61985	0.99565	no	0.798185
	ENA|CP007593|CP007593.1.3050	ENA|CP007593|CP007593.1.3050	-	ENA|CP007593|CP007593.1:1538324-1540058	q1	q2	OK	17.9401	22.4573	0.323999	0.566502	0.32595	0.99565	no	1.25179
	ENA|CP007593|CP007593.1.3114	ENA|CP007593|CP007593.1.3114	murE	ENA|CP007593|CP007593.1:1573899-1575345	q1	q2	OK	70.7896	88.5807	0.323456	0.662653	0.23975	0.99565	no	1.25132
	ENA|CP007593|CP007593.1.979	ENA|CP007593|CP007593.1.979	-	ENA|CP007593|CP007593.1:499055-499621	q1	q2	OK	4.06074	3.24522	-0.32343	-0.250004	0.75815	0.99565	no	0.79917
	ENA|CP007593|CP007593.1.3373	ENA|CP007593|CP007593.1.3373	pepQ	ENA|CP007593|CP007593.1:1668542-1669625	q1	q2	OK	73.5306	91.9864	0.323077	0.642056	0.2585	0.99565	no	1.25099
	ENA|CP007593|CP007593.1.2377	ENA|CP007593|CP007593.1.2377	glgD	ENA|CP007593|CP007593.1:1206672-1210242	q1	q2	OK	135.531	108.361	-0.322781	-0.266132	0.6511	0.99565	no	0.799529
	ENA|CP007593|CP007593.1.3539	ENA|CP007593|CP007593.1.3539	yesO_2	ENA|CP007593|CP007593.1:1753888-1755226	q1	q2	OK	6.36174	7.95123	0.321756	0.455009	0.4279	0.99565	no	1.24985
	ENA|CP007593|CP007593.1.4406	ENA|CP007593|CP007593.1.4406	gluP	ENA|CP007593|CP007593.1:2138176-2139377	q1	q2	OK	207.741	259.507	0.320992	0.546191	0.3499	0.99565	no	1.24919
	ENA|CP007593|CP007593.1584	ENA|CP007593|CP007593.1584	rodA	ENA|CP007593|CP007593.1:826992-828216	q1	q2	OK	23.1765	28.9307	0.319938	0.557534	0.32335	0.99565	no	1.24828
	ENA|CP007593|CP007593.1882	ENA|CP007593|CP007593.1882	-	ENA|CP007593|CP007593.1:964785-965654	q1	q2	OK	3.59805	4.48892	0.319152	0.127701	0.86645	0.99565	no	1.2476
	ENA|CP007593|CP007593.1.3480	ENA|CP007593|CP007593.1.3480	ileS	ENA|CP007593|CP007593.1:1723429-1726222	q1	q2	OK	39.743	49.5695	0.318755	0.657757	0.2483	0.99565	no	1.24725
	ENA|CP007593|CP007593.1.2516	ENA|CP007593|CP007593.1.2516	-	ENA|CP007593|CP007593.1:1280887-1281862	q1	q2	OK	517.34	415.172	-0.317402	-0.666663	0.2405	0.99565	no	0.802513
	ENA|CP007593|CP007593.1.2770	ENA|CP007593|CP007593.1.2770	-	ENA|CP007593|CP007593.1:1399897-1401783	q1	q2	OK	10.269	12.7884	0.316547	0.170282	0.8202	0.99565	no	1.24534
	ENA|CP007593|CP007593.1.3988	ENA|CP007593|CP007593.1.3988	-	ENA|CP007593|CP007593.1:1959238-1960972	q1	q2	OK	18.3705	22.8448	0.314479	0.542411	0.3521	0.99565	no	1.24356
	ENA|CP007593|CP007593.1.4044	ENA|CP007593|CP007593.1.4044	brpA	ENA|CP007593|CP007593.1:1982387-1983404	q1	q2	OK	150.853	187.554	0.314159	0.658596	0.2431	0.99565	no	1.24329
	ENA|CP007593|CP007593.1.2030	ENA|CP007593|CP007593.1.2030	nrnA_1	ENA|CP007593|CP007593.1:1028945-1029881	q1	q2	OK	39.4896	49.0965	0.314147	0.556032	0.33245	0.99565	no	1.24328
	ENA|CP007593|CP007593.1.3621	ENA|CP007593|CP007593.1.3621	-	ENA|CP007593|CP007593.1:1799686-1800136	q1	q2	OK	22.1988	27.5976	0.314058	0.442043	0.44395	0.99565	no	1.2432
	ENA|CP007593|CP007593.1.957	ENA|CP007593|CP007593.1.957	-	ENA|CP007593|CP007593.1:488760-490538	q1	q2	OK	63.3073	78.6871	0.313756	0.476656	0.41575	0.99565	no	1.24294
	ENA|CP007593|CP007593.1.4026	ENA|CP007593|CP007593.1.4026	-	ENA|CP007593|CP007593.1:1973347-1974875	q1	q2	OK	13.5199	16.7986	0.313261	0.404158	0.4837	0.99565	no	1.24251
	ENA|CP007593|CP007593.1620	ENA|CP007593|CP007593.1620	-	ENA|CP007593|CP007593.1:848077-849457	q1	q2	OK	241.891	300.37	0.312383	0.651252	0.25795	0.99565	no	1.24176
	ENA|CP007593|CP007593.1.3096	ENA|CP007593|CP007593.1.3096	murC	ENA|CP007593|CP007593.1:1560530-1561865	q1	q2	OK	129.542	104.381	-0.311564	-0.649946	0.24585	0.99565	no	0.80577
	ENA|CP007593|CP007593.1.4596	ENA|CP007593|CP007593.1.4596	-	ENA|CP007593|CP007593.1:2243630-2244642	q1	q2	OK	166.395	134.112	-0.311168	-0.312597	0.59115	0.99565	no	0.805986
	ENA|CP007593|CP007593.1.791	ENA|CP007593|CP007593.1.791	-	ENA|CP007593|CP007593.1:402059-403793	q1	q2	OK	18.0306	22.3686	0.311022	0.544971	0.3426	0.99565	no	1.24059
	ENA|CP007593|CP007593.1.405	ENA|CP007593|CP007593.1.405	-	ENA|CP007593|CP007593.1:196087-196231	q1	q2	OK	35.4777	28.607	-0.310543	-0.255521	0.6516	0.99565	no	0.806338
	ENA|CP007593|CP007593.1.2255	ENA|CP007593|CP007593.1.2255	lacB	ENA|CP007593|CP007593.1:1138995-1139511	q1	q2	OK	45.0419	36.3301	-0.310103	-0.488149	0.381	0.99565	no	0.806585
	ENA|CP007593|CP007593.1.3775	ENA|CP007593|CP007593.1.3775	-	ENA|CP007593|CP007593.1:1866471-1867182	q1	q2	OK	16.1114	12.9992	-0.309667	-0.426878	0.45155	0.99565	no	0.806832
	ENA|CP007593|CP007593.1028	ENA|CP007593|CP007593.1028	ydaF_2	ENA|CP007593|CP007593.1:514725-518944	q1	q2	OK	26.9134	33.3513	0.309419	0.136543	0.7717	0.99565	no	1.23921
	ENA|CP007593|CP007593.1160	ENA|CP007593|CP007593.1160	-	ENA|CP007593|CP007593.1:595629-596061	q1	q2	OK	60.0337	74.3857	0.309253	0.508047	0.38005	0.99565	no	1.23907
	ENA|CP007593|CP007593.1.3387	ENA|CP007593|CP007593.1.3387	-	ENA|CP007593|CP007593.1:1675095-1675725	q1	q2	OK	75.7442	93.84	0.309067	0.563864	0.32365	0.99565	no	1.23891
	ENA|CP007593|CP007593.1.2133	ENA|CP007593|CP007593.1.2133	-	ENA|CP007593|CP007593.1:1078825-1080129	q1	q2	OK	10.6856	8.63478	-0.307433	-0.117497	0.8558	0.99565	no	0.808076
	ENA|CP007593|CP007593.1.4588	ENA|CP007593|CP007593.1.4588	ctsR	ENA|CP007593|CP007593.1:2241279-2241738	q1	q2	OK	96.9558	78.3684	-0.307056	-0.519635	0.36055	0.99565	no	0.80829
	ENA|CP007593|CP007593.1.4488	ENA|CP007593|CP007593.1.4488	cmtB	ENA|CP007593|CP007593.1:2183369-2185400	q1	q2	OK	5.34485	6.61223	0.306989	0.453849	0.412	0.99565	no	1.23712
	ENA|CP007593|CP007593.1.2339	ENA|CP007593|CP007593.1.2339	xerS	ENA|CP007593|CP007593.1:1175689-1176760	q1	q2	OK	67.6947	54.7195	-0.306987	-0.585612	0.30515	0.99565	no	0.808328
	ENA|CP007593|CP007593.1.4538	ENA|CP007593|CP007593.1.4538	-	ENA|CP007593|CP007593.1:2211026-2211926	q1	q2	OK	719.811	890.242	0.306579	0.610158	0.29155	0.99565	no	1.23677
	ENA|CP007593|CP007593.1.965	ENA|CP007593|CP007593.1.965	agrA_1	ENA|CP007593|CP007593.1:491525-492264	q1	q2	OK	35.6561	44.043	0.304763	0.477302	0.4121	0.99565	no	1.23522
	ENA|CP007593|CP007593.1842	ENA|CP007593|CP007593.1842	rplJ	ENA|CP007593|CP007593.1:951105-951606	q1	q2	OK	218.612	269.945	0.304294	0.612174	0.29145	0.99565	no	1.23481
	ENA|CP007593|CP007593.1399	ENA|CP007593|CP007593.1399	-	ENA|CP007593|CP007593.1:742156-743673	q1	q2	OK	3.09788	2.51128	-0.302856	-0.214574	0.766	0.99565	no	0.810645
	ENA|CP007593|CP007593.1817	ENA|CP007593|CP007593.1817	-	ENA|CP007593|CP007593.1:935853-937783	q1	q2	OK	62.7039	77.3253	0.302385	0.439076	0.45175	0.99565	no	1.23318
	ENA|CP007593|CP007593.1.385	ENA|CP007593|CP007593.1.385	-	ENA|CP007593|CP007593.1:187851-189585	q1	q2	OK	17.4177	21.4748	0.302093	0.520788	0.37285	0.99565	no	1.23293
	ENA|CP007593|CP007593.1405	ENA|CP007593|CP007593.1405	yxlF_1	ENA|CP007593|CP007593.1:743676-745025	q1	q2	OK	10.8866	13.421	0.301945	0.341401	0.561	0.99565	no	1.2328
	ENA|CP007593|CP007593.1062	ENA|CP007593|CP007593.1062	pheS	ENA|CP007593|CP007593.1:534259-535815	q1	q2	OK	24.1302	29.7346	0.301303	0.466041	0.4245	0.99565	no	1.23226
	ENA|CP007593|CP007593.1.893	ENA|CP007593|CP007593.1.893	ecfT_1	ENA|CP007593|CP007593.1:451805-454303	q1	q2	OK	21.5272	26.5194	0.300884	0.263745	0.6474	0.99565	no	1.2319
	ENA|CP007593|CP007593.140	ENA|CP007593|CP007593.140	-	ENA|CP007593|CP007593.1:52597-55026	q1	q2	NOTEST	0.282137	0.229078	-0.300556	0	1	1	no	0.811939
	ENA|CP007593|CP007593.1.4645	ENA|CP007593|CP007593.1.4645	-	ENA|CP007593|CP007593.1:2266452-2267274	q1	q2	OK	44.9922	55.3618	0.299217	0.539087	0.34695	0.99565	no	1.23048
	ENA|CP007593|CP007593.1397	ENA|CP007593|CP007593.1397	-	ENA|CP007593|CP007593.1:741710-742061	q1	q2	OK	11.4667	14.1009	0.298338	0.335839	0.5858	0.99565	no	1.22973
	ENA|CP007593|CP007593.1.2536	ENA|CP007593|CP007593.1.2536	mnmE	ENA|CP007593|CP007593.1:1288814-1290188	q1	q2	OK	61.7506	75.8915	0.297486	0.595605	0.30165	0.99565	no	1.229
	ENA|CP007593|CP007593.1393	ENA|CP007593|CP007593.1393	pyrF	ENA|CP007593|CP007593.1:740110-740812	q1	q2	OK	19.6259	15.9845	-0.296086	-0.441235	0.44095	0.99565	no	0.814459
	ENA|CP007593|CP007593.1.2838	ENA|CP007593|CP007593.1.2838	rpsA_1	ENA|CP007593|CP007593.1:1433095-1435661	q1	q2	OK	32.8181	40.2493	0.294472	0.558153	0.3334	0.99565	no	1.22644
	ENA|CP007593|CP007593.1.991	ENA|CP007593|CP007593.1.991	-	ENA|CP007593|CP007593.1:502050-502299	q1	q2	NOTEST	0.823366	0.671366	-0.294436	0	1	1	no	0.815392
	ENA|CP007593|CP007593.1694	ENA|CP007593|CP007593.1694	-	ENA|CP007593|CP007593.1:878027-878753	q1	q2	OK	13.4121	16.4463	0.294228	0.429726	0.44985	0.99565	no	1.22623
	ENA|CP007593|CP007593.194	ENA|CP007593|CP007593.194	iga_1	ENA|CP007593|CP007593.1:89872-94723	q1	q2	OK	199.818	244.798	0.292907	0.600219	0.29195	0.99565	no	1.2251
	ENA|CP007593|CP007593.1.4615	ENA|CP007593|CP007593.1.4615	yigZ	ENA|CP007593|CP007593.1:2253195-2253831	q1	q2	OK	97.7089	119.636	0.292095	0.544188	0.3469	0.99565	no	1.22441
	ENA|CP007593|CP007593.1.3996	ENA|CP007593|CP007593.1.3996	-	ENA|CP007593|CP007593.1:1962941-1963804	q1	q2	OK	129.092	158.052	0.292004	0.433055	0.4628	0.99565	no	1.22434
	ENA|CP007593|CP007593.1.538	ENA|CP007593|CP007593.1.538	gmuD_1	ENA|CP007593|CP007593.1:247681-249061	q1	q2	OK	29.6159	24.1955	-0.291635	-0.519568	0.3652	0.99565	no	0.816977
	ENA|CP007593|CP007593.1066	ENA|CP007593|CP007593.1066	pheT_1	ENA|CP007593|CP007593.1:535891-538297	q1	q2	OK	37.0981	45.4055	0.291522	0.580182	0.3039	0.99565	no	1.22393
	ENA|CP007593|CP007593.1.865	ENA|CP007593|CP007593.1.865	uppP	ENA|CP007593|CP007593.1:438651-439497	q1	q2	OK	111.297	136.2	0.291311	0.592827	0.2986	0.99565	no	1.22375
	ENA|CP007593|CP007593.1.3637	ENA|CP007593|CP007593.1.3637	gmk	ENA|CP007593|CP007593.1:1808796-1809423	q1	q2	OK	198.893	243.305	0.290773	0.585903	0.31445	0.99565	no	1.2233
	ENA|CP007593|CP007593.1748	ENA|CP007593|CP007593.1748	-	ENA|CP007593|CP007593.1:899430-900873	q1	q2	OK	35.2659	43.1405	0.290771	0.138656	0.83775	0.99565	no	1.22329
	ENA|CP007593|CP007593.1.2455	ENA|CP007593|CP007593.1.2455	-	ENA|CP007593|CP007593.1:1246190-1247186	q1	q2	OK	9.02748	7.37994	-0.290714	-0.404336	0.47605	0.99565	no	0.817497
	ENA|CP007593|CP007593.1.4240	ENA|CP007593|CP007593.1.4240	-	ENA|CP007593|CP007593.1:2070851-2071475	q1	q2	OK	63.9286	78.1192	0.289216	0.519077	0.3619	0.99565	no	1.22198
	ENA|CP007593|CP007593.1.3878	ENA|CP007593|CP007593.1.3878	-	ENA|CP007593|CP007593.1:1917497-1917746	q1	q2	OK	693.187	847.037	0.289179	0.562649	0.3135	0.99565	no	1.22195
	ENA|CP007593|CP007593.1728	ENA|CP007593|CP007593.1728	hprK	ENA|CP007593|CP007593.1:891315-893032	q1	q2	OK	120.406	147.115	0.289041	0.465963	0.4227	0.99565	no	1.22182
	ENA|CP007593|CP007593.1.2706	ENA|CP007593|CP007593.1.2706	-	ENA|CP007593|CP007593.1:1371197-1373877	q1	q2	NOTEST	0.319065	0.261155	-0.288946	0	1	1	no	0.818501
	ENA|CP007593|CP007593.1.2986	ENA|CP007593|CP007593.1.2986	-	ENA|CP007593|CP007593.1:1509418-1509655	q1	q2	OK	0.928807	1.13394	0.287895	0.142787	0.8351	0.99565	no	1.22086
	ENA|CP007593|CP007593.1.2668	ENA|CP007593|CP007593.1.2668	-	ENA|CP007593|CP007593.1:1349820-1351554	q1	q2	OK	18.8615	23.0176	0.287297	0.502567	0.37795	0.99565	no	1.22035
	ENA|CP007593|CP007593.1.903	ENA|CP007593|CP007593.1.903	-	ENA|CP007593|CP007593.1:456666-457056	q1	q2	OK	156.551	128.331	-0.286764	-0.501041	0.37965	0.99565	no	0.819739
	ENA|CP007593|CP007593.1.4156	ENA|CP007593|CP007593.1.4156	-	ENA|CP007593|CP007593.1:2034337-2034409	q1	q2	OK	524.971	640.365	0.286657	15.4183	0.81905	0.99565	no	1.21981
	ENA|CP007593|CP007593.1892	ENA|CP007593|CP007593.1892	-	ENA|CP007593|CP007593.1:967320-968568	q1	q2	OK	8.25538	10.0687	0.286471	0.420464	0.4701	0.99565	no	1.21965
	ENA|CP007593|CP007593.1.3820	ENA|CP007593|CP007593.1.3820	paaI	ENA|CP007593|CP007593.1:1891709-1892114	q1	q2	OK	84.1564	69.0303	-0.285844	-0.460263	0.42125	0.99565	no	0.820262
	ENA|CP007593|CP007593.1.2109	ENA|CP007593|CP007593.1.2109	yjjN	ENA|CP007593|CP007593.1:1067092-1068115	q1	q2	OK	99.0534	81.2591	-0.285678	-0.567135	0.3288	0.99565	no	0.820356
	ENA|CP007593|CP007593.1.2070	ENA|CP007593|CP007593.1.2070	pyrP	ENA|CP007593|CP007593.1:1044618-1045902	q1	q2	OK	47.1908	38.7144	-0.285633	-0.533443	0.3474	0.99565	no	0.82038
	ENA|CP007593|CP007593.1.4629	ENA|CP007593|CP007593.1.4629	-	ENA|CP007593|CP007593.1:2258761-2259940	q1	q2	OK	2792.93	3404.27	0.285565	0.528591	0.35185	0.99565	no	1.21889
	ENA|CP007593|CP007593.1.3673	ENA|CP007593|CP007593.1.3673	ykuT	ENA|CP007593|CP007593.1:1827137-1827698	q1	q2	OK	36.382	44.3365	0.285271	0.461651	0.41095	0.99565	no	1.21864
	ENA|CP007593|CP007593.1.3657	ENA|CP007593|CP007593.1.3657	-	ENA|CP007593|CP007593.1:1821412-1822189	q1	q2	OK	33.4612	27.4615	-0.28508	-0.470443	0.39895	0.99565	no	0.820697
	ENA|CP007593|CP007593.1.2798	ENA|CP007593|CP007593.1.2798	lytB_6	ENA|CP007593|CP007593.1:1414062-1415943	q1	q2	OK	72.3726	88.178	0.284974	0.584829	0.29585	0.99565	no	1.21839
	ENA|CP007593|CP007593.1.2662	ENA|CP007593|CP007593.1.2662	-	ENA|CP007593|CP007593.1:1347725-1348205	q1	q2	OK	2.69671	2.21407	-0.284504	-0.262175	0.6557	0.99565	no	0.821026
	ENA|CP007593|CP007593.1.2020	ENA|CP007593|CP007593.1.2020	-	ENA|CP007593|CP007593.1:1024591-1025918	q1	q2	OK	4.79858	5.84371	0.284278	0.235537	0.67775	0.99565	no	1.2178
	ENA|CP007593|CP007593.1.3633	ENA|CP007593|CP007593.1.3633	priA	ENA|CP007593|CP007593.1:1805995-1808392	q1	q2	OK	70.3222	57.7487	-0.284193	-0.596035	0.2904	0.99565	no	0.821202
	ENA|CP007593|CP007593.1.3960	ENA|CP007593|CP007593.1.3960	butA	ENA|CP007593|CP007593.1:1949850-1950627	q1	q2	OK	9.73588	11.8553	0.284146	0.393668	0.4852	0.99565	no	1.21769
	ENA|CP007593|CP007593.1.3998	ENA|CP007593|CP007593.1.3998	-	ENA|CP007593|CP007593.1:1963869-1964901	q1	q2	OK	3.12257	2.56507	-0.283734	-0.326488	0.55825	0.99565	no	0.821461
	ENA|CP007593|CP007593.1.3868	ENA|CP007593|CP007593.1.3868	-	ENA|CP007593|CP007593.1:1913114-1917291	q1	q2	OK	59.3845	48.8031	-0.283115	-0.169573	0.77485	0.99565	no	0.821815
	ENA|CP007593|CP007593.164	ENA|CP007593|CP007593.164	purK	ENA|CP007593|CP007593.1:70812-72379	q1	q2	OK	16.7232	20.3446	0.28279	0.350161	0.5174	0.99565	no	1.21655
	ENA|CP007593|CP007593.1316	ENA|CP007593|CP007593.1316	msrAB_1	ENA|CP007593|CP007593.1:699621-700188	q1	q2	OK	15.5897	12.8222	-0.281952	-0.372699	0.5129	0.99565	no	0.822479
	ENA|CP007593|CP007593.1.46	ENA|CP007593|CP007593.1.46	-	ENA|CP007593|CP007593.1:10941-12398	q1	q2	OK	8.89195	10.8105	0.28186	0.165686	0.7583	0.99565	no	1.21576
	ENA|CP007593|CP007593.1.480	ENA|CP007593|CP007593.1.480	-	ENA|CP007593|CP007593.1:217561-218899	q1	q2	OK	150.313	182.599	0.280713	0.575975	0.30675	0.99565	no	1.21479
	ENA|CP007593|CP007593.1.2123	ENA|CP007593|CP007593.1.2123	ybaN	ENA|CP007593|CP007593.1:1075916-1076276	q1	q2	OK	89.001	108.113	0.280647	0.448159	0.4323	0.99565	no	1.21474
	ENA|CP007593|CP007593.1.3058	ENA|CP007593|CP007593.1.3058	glnQ_3	ENA|CP007593|CP007593.1:1543641-1544271	q1	q2	OK	178.757	217.124	0.280515	0.551021	0.34265	0.99565	no	1.21463
	ENA|CP007593|CP007593.1.3591	ENA|CP007593|CP007593.1.3591	ytrA	ENA|CP007593|CP007593.1:1784023-1784389	q1	q2	OK	39.3156	32.3717	-0.280369	-0.382815	0.48165	0.99565	no	0.823381
	ENA|CP007593|CP007593.1.2259	ENA|CP007593|CP007593.1.2259	lacD	ENA|CP007593|CP007593.1:1140452-1141433	q1	q2	OK	37.3094	30.7249	-0.28013	-0.488779	0.3953	0.99565	no	0.823516
	ENA|CP007593|CP007593.148	ENA|CP007593|CP007593.148	purL	ENA|CP007593|CP007593.1:59999-63725	q1	q2	OK	8.8336	10.7244	0.279823	0.457573	0.4287	0.99565	no	1.21405
	ENA|CP007593|CP007593.166	ENA|CP007593|CP007593.166	-	ENA|CP007593|CP007593.1:72388-72616	q1	q2	OK	53.6343	44.2094	-0.278803	-0.330643	0.5647	0.99565	no	0.824275
	ENA|CP007593|CP007593.1.4494	ENA|CP007593|CP007593.1.4494	rpmF	ENA|CP007593|CP007593.1:2186953-2187136	q1	q2	OK	260.168	315.623	0.278757	0.412315	0.46205	0.99565	no	1.21315
	ENA|CP007593|CP007593.1.2498	ENA|CP007593|CP007593.1.2498	pezT_3	ENA|CP007593|CP007593.1:1267564-1272579	q1	q2	OK	12.1609	14.7468	0.278161	0.246674	0.6453	0.99565	no	1.21264
	ENA|CP007593|CP007593.1.2477	ENA|CP007593|CP007593.1.2477	proV	ENA|CP007593|CP007593.1:1257049-1258671	q1	q2	OK	28.9298	35.077	0.27797	0.340531	0.558	0.99565	no	1.21249
	ENA|CP007593|CP007593.1.2587	ENA|CP007593|CP007593.1.2587	ugpQ	ENA|CP007593|CP007593.1:1313437-1315201	q1	q2	OK	31.2224	37.8414	0.277385	0.521559	0.36015	0.99565	no	1.212
	ENA|CP007593|CP007593.1.3215	ENA|CP007593|CP007593.1.3215	-	ENA|CP007593|CP007593.1:1616760-1618246	q1	q2	OK	10.7165	8.84378	-0.277101	-0.141011	0.8281	0.99565	no	0.825249
	ENA|CP007593|CP007593.1.3661	ENA|CP007593|CP007593.1.3661	-	ENA|CP007593|CP007593.1:1822722-1823945	q1	q2	OK	62.3695	51.4737	-0.277006	-0.29044	0.6111	0.99565	no	0.825302
	ENA|CP007593|CP007593.1.3627	ENA|CP007593|CP007593.1.3627	-	ENA|CP007593|CP007593.1:1801010-1803727	q1	q2	OK	316.013	260.827	-0.276891	-0.272899	0.63595	0.99565	no	0.825368
	ENA|CP007593|CP007593.1.2617	ENA|CP007593|CP007593.1.2617	pepF1_1	ENA|CP007593|CP007593.1:1325359-1327162	q1	q2	OK	28.1784	23.2649	-0.276434	-0.506116	0.37765	0.99565	no	0.825629
	ENA|CP007593|CP007593.1334	ENA|CP007593|CP007593.1334	lytB_2	ENA|CP007593|CP007593.1:714701-715700	q1	q2	OK	76.6837	92.8687	0.276274	0.541855	0.3433	0.99565	no	1.21106
	ENA|CP007593|CP007593.1352	ENA|CP007593|CP007593.1352	hcaR	ENA|CP007593|CP007593.1:722565-723534	q1	q2	OK	38.7884	46.9746	0.276256	0.496475	0.3766	0.99565	no	1.21105
	ENA|CP007593|CP007593.1.455	ENA|CP007593|CP007593.1.455	rpsE	ENA|CP007593|CP007593.1:210997-211492	q1	q2	OK	316.738	261.594	-0.275963	-0.553277	0.3361	0.99565	no	0.8259
	ENA|CP007593|CP007593.1.3719	ENA|CP007593|CP007593.1.3719	-	ENA|CP007593|CP007593.1:1845557-1846017	q1	q2	OK	13.3682	16.1808	0.275484	0.213146	0.7151	0.99565	no	1.21039
	ENA|CP007593|CP007593.1.2393	ENA|CP007593|CP007593.1.2393	-	ENA|CP007593|CP007593.1:1220060-1220900	q1	q2	OK	105.789	128.029	0.275284	0.551098	0.3338	0.99565	no	1.21023
	ENA|CP007593|CP007593.1.40	ENA|CP007593|CP007593.1.40	-	ENA|CP007593|CP007593.1:9445-9679	q1	q2	OK	1.21781	1.00663	-0.274747	-0.220947	0.8224	0.99565	no	0.82659
	ENA|CP007593|CP007593.1017	ENA|CP007593|CP007593.1017	-	ENA|CP007593|CP007593.1:511990-513558	q1	q2	OK	26.9489	32.5938	0.274369	0.121648	0.8943	0.99565	no	1.20947
	ENA|CP007593|CP007593.1.403	ENA|CP007593|CP007593.1.403	cls	ENA|CP007593|CP007593.1:194477-196010	q1	q2	OK	34.9241	42.2052	0.2732	0.523315	0.36145	0.99565	no	1.20848
	ENA|CP007593|CP007593.1.2736	ENA|CP007593|CP007593.1.2736	-	ENA|CP007593|CP007593.1:1385926-1386127	q1	q2	NOTEST	0.360245	0.435302	0.273037	0	1	1	no	1.20835
	ENA|CP007593|CP007593.1.332	ENA|CP007593|CP007593.1.332	dapE	ENA|CP007593|CP007593.1:161144-163572	q1	q2	OK	41.6392	34.4698	-0.272611	-0.333741	0.5615	0.99565	no	0.827821
	ENA|CP007593|CP007593.1.3932	ENA|CP007593|CP007593.1.3932	-	ENA|CP007593|CP007593.1:1942470-1942544	q1	q2	OK	1665.81	1379.04	-0.272563	-0.176142	0.73835	0.99565	no	0.82785
	ENA|CP007593|CP007593.1.3653	ENA|CP007593|CP007593.1.3653	-	ENA|CP007593|CP007593.1:1819919-1820174	q1	q2	OK	32.6564	27.0494	-0.271771	-0.328047	0.57945	0.99565	no	0.828303
	ENA|CP007593|CP007593.1662	ENA|CP007593|CP007593.1662	yicL_1	ENA|CP007593|CP007593.1:862905-863802	q1	q2	OK	107.11	129.302	0.271658	0.545753	0.34545	0.99565	no	1.20719
	ENA|CP007593|CP007593.1.3711	ENA|CP007593|CP007593.1.3711	-	ENA|CP007593|CP007593.1:1842905-1843973	q1	q2	OK	43.9503	36.4132	-0.271414	-0.484611	0.41085	0.99565	no	0.828509
	ENA|CP007593|CP007593.1.514	ENA|CP007593|CP007593.1.514	bssA	ENA|CP007593|CP007593.1:230687-233126	q1	q2	OK	2.27102	1.88264	-0.270584	-0.359634	0.52775	0.99565	no	0.828984
	ENA|CP007593|CP007593.1.3787	ENA|CP007593|CP007593.1.3787	arnB	ENA|CP007593|CP007593.1:1876063-1877290	q1	q2	OK	144.681	119.945	-0.270506	-0.564778	0.3176	0.99565	no	0.829031
	ENA|CP007593|CP007593.1.2700	ENA|CP007593|CP007593.1.2700	ltrA_4	ENA|CP007593|CP007593.1:1365868-1367791	q1	q2	OK	0.709766	0.856019	0.2703	0.288605	0.61955	0.99565	no	1.20606
	ENA|CP007593|CP007593.1.2018	ENA|CP007593|CP007593.1.2018	-	ENA|CP007593|CP007593.1:1024591-1025918	q1	q2	OK	6.58389	5.45918	-0.270257	-0.128941	0.8417	0.99565	no	0.829172
	ENA|CP007593|CP007593.1228	ENA|CP007593|CP007593.1228	-	ENA|CP007593|CP007593.1:635248-635539	q1	q2	OK	2.5014	3.01607	0.269933	0.203537	0.7166	0.99565	no	1.20575
	ENA|CP007593|CP007593.1.3573	ENA|CP007593|CP007593.1.3573	-	ENA|CP007593|CP007593.1:1776798-1778224	q1	q2	OK	5.06262	4.20693	-0.267116	-0.198874	0.75365	0.99565	no	0.830979
	ENA|CP007593|CP007593.1.4332	ENA|CP007593|CP007593.1.4332	-	ENA|CP007593|CP007593.1:2105364-2105437	q1	q2	OK	20377.7	16937.7	-0.266752	-0.300405	0.5712	0.99565	no	0.831188
	ENA|CP007593|CP007593.1.4022	ENA|CP007593|CP007593.1.4022	-	ENA|CP007593|CP007593.1:1973028-1973289	q1	q2	OK	33.1438	27.5784	-0.265201	-0.315556	0.5845	0.99565	no	0.832083
	ENA|CP007593|CP007593.1.2688	ENA|CP007593|CP007593.1.2688	-	ENA|CP007593|CP007593.1:1361396-1363777	q1	q2	NOTEST	0.113774	0.0947255	-0.264345	0	1	1	no	0.832576
	ENA|CP007593|CP007593.1.54	ENA|CP007593|CP007593.1.54	pth	ENA|CP007593|CP007593.1:14965-15535	q1	q2	OK	41.3253	49.6332	0.264281	0.436054	0.4523	0.99565	no	1.20104
	ENA|CP007593|CP007593.1.697	ENA|CP007593|CP007593.1.697	recU	ENA|CP007593|CP007593.1:333070-335820	q1	q2	OK	85.4166	71.126	-0.264139	-0.200661	0.72125	0.99565	no	0.832695
	ENA|CP007593|CP007593.1.2990	ENA|CP007593|CP007593.1.2990	rpsT	ENA|CP007593|CP007593.1:1510832-1511069	q1	q2	OK	1099.65	1320.31	0.263827	0.547781	0.3505	0.99565	no	1.20066
	ENA|CP007593|CP007593.1290	ENA|CP007593|CP007593.1290	-	ENA|CP007593|CP007593.1:683497-684143	q1	q2	OK	72.9759	60.8019	-0.263304	-0.218944	0.69135	0.99565	no	0.833178
	ENA|CP007593|CP007593.1.3505	ENA|CP007593|CP007593.1.3505	recR	ENA|CP007593|CP007593.1:1736575-1737172	q1	q2	OK	165.996	199.147	0.26269	0.523256	0.3602	0.99565	no	1.19971
	ENA|CP007593|CP007593.1844	ENA|CP007593|CP007593.1844	rplL	ENA|CP007593|CP007593.1:951681-952186	q1	q2	OK	1642.77	1970.03	0.262086	0.545895	0.3257	0.99565	no	1.19921
	ENA|CP007593|CP007593.1.764	ENA|CP007593|CP007593.1.764	-	ENA|CP007593|CP007593.1:368361-368910	q1	q2	OK	16.3253	19.5691	0.261465	0.320682	0.5635	0.99565	no	1.1987
	ENA|CP007593|CP007593.1.4112	ENA|CP007593|CP007593.1.4112	bceA_2	ENA|CP007593|CP007593.1:2016030-2016973	q1	q2	OK	14.0139	16.7965	0.261298	0.322104	0.5941	0.99565	no	1.19856
	ENA|CP007593|CP007593.10	ENA|CP007593|CP007593.10	-	ENA|CP007593|CP007593.1:3731-4124	q1	q2	OK	3.92491	3.27505	-0.261141	-0.242434	0.68975	0.99565	no	0.834427
	ENA|CP007593|CP007593.1.3753	ENA|CP007593|CP007593.1.3753	trpA	ENA|CP007593|CP007593.1:1857228-1861553	q1	q2	OK	23.4238	28.0686	0.260979	0.169661	0.75845	0.99565	no	1.19829
	ENA|CP007593|CP007593.1.56	ENA|CP007593|CP007593.1.56	mfd	ENA|CP007593|CP007593.1:15535-19051	q1	q2	OK	25.2219	30.2205	0.260851	0.530212	0.3547	0.99565	no	1.19818
	ENA|CP007593|CP007593.1500	ENA|CP007593|CP007593.1500	ftsX	ENA|CP007593|CP007593.1:783543-785155	q1	q2	OK	112.687	135	0.260638	0.423413	0.46495	0.99565	no	1.19801
	ENA|CP007593|CP007593.1.725	ENA|CP007593|CP007593.1.725	-	ENA|CP007593|CP007593.1:348430-348760	q1	q2	OK	210.546	252.136	0.26007	0.46245	0.41315	0.99565	no	1.19753
	ENA|CP007593|CP007593.1.510	ENA|CP007593|CP007593.1.510	gmuB	ENA|CP007593|CP007593.1:228913-229222	q1	q2	NOTEST	0.508423	0.608758	0.25984	0	1	1	no	1.19735
	ENA|CP007593|CP007593.1.4152	ENA|CP007593|CP007593.1.4152	-	ENA|CP007593|CP007593.1:2034161-2034235	q1	q2	OK	2065.71	2472.78	0.259498	0.182618	0.7255	0.99565	no	1.19706
	ENA|CP007593|CP007593.1.3235	ENA|CP007593|CP007593.1.3235	-	ENA|CP007593|CP007593.1:1623272-1624989	q1	q2	OK	7.25951	6.06779	-0.258701	-0.339418	0.5511	0.99565	no	0.83584
	ENA|CP007593|CP007593.1.2748	ENA|CP007593|CP007593.1.2748	ald_1	ENA|CP007593|CP007593.1:1392206-1393318	q1	q2	OK	30.5618	25.5464	-0.258608	-0.388562	0.49135	0.99565	no	0.835893
	ENA|CP007593|CP007593.1.3389	ENA|CP007593|CP007593.1.3389	-	ENA|CP007593|CP007593.1:1675727-1676066	q1	q2	OK	303.83	254.023	-0.258306	-0.474942	0.40045	0.99565	no	0.83607
	ENA|CP007593|CP007593.1.3521	ENA|CP007593|CP007593.1.3521	lacF_2	ENA|CP007593|CP007593.1:1744484-1745372	q1	q2	OK	8.02525	6.7122	-0.257762	-0.344298	0.53615	0.99565	no	0.836385
	ENA|CP007593|CP007593.1.3874	ENA|CP007593|CP007593.1.3874	rdgB	ENA|CP007593|CP007593.1:1913114-1917291	q1	q2	OK	119.606	100.08	-0.257131	-0.277049	0.6407	0.99565	no	0.836747
	ENA|CP007593|CP007593.1.2518	ENA|CP007593|CP007593.1.2518	-	ENA|CP007593|CP007593.1:1281935-1283524	q1	q2	OK	76.8521	64.3254	-0.256697	-0.237663	0.67565	0.99565	no	0.837003
	ENA|CP007593|CP007593.1756	ENA|CP007593|CP007593.1756	pstC_1	ENA|CP007593|CP007593.1:902751-905421	q1	q2	OK	88.9412	106.175	0.255516	0.29069	0.60905	0.99565	no	1.19377
	ENA|CP007593|CP007593.1.2421	ENA|CP007593|CP007593.1.2421	yjbM	ENA|CP007593|CP007593.1:1229188-1231555	q1	q2	OK	37.0442	44.2097	0.255115	0.29587	0.60735	0.99565	no	1.19343
	ENA|CP007593|CP007593.1.2534	ENA|CP007593|CP007593.1.2534	xylH	ENA|CP007593|CP007593.1:1288495-1288678	q1	q2	OK	1715.91	2047.4	0.254825	0.466054	0.40435	0.99565	no	1.19319
	ENA|CP007593|CP007593.1.773	ENA|CP007593|CP007593.1.773	yclM	ENA|CP007593|CP007593.1:371805-373170	q1	q2	OK	60.6474	72.3533	0.254613	0.515079	0.35915	0.99565	no	1.19302
	ENA|CP007593|CP007593.1.2237	ENA|CP007593|CP007593.1.2237	recN	ENA|CP007593|CP007593.1:1130179-1131847	q1	q2	OK	57.5167	48.2227	-0.254266	-0.494432	0.39285	0.99565	no	0.838412
	ENA|CP007593|CP007593.1.330	ENA|CP007593|CP007593.1.330	metQ	ENA|CP007593|CP007593.1:160190-161045	q1	q2	OK	114.434	136.368	0.252986	0.51083	0.36245	0.99565	no	1.19167
	ENA|CP007593|CP007593.1.3391	ENA|CP007593|CP007593.1.3391	cmk	ENA|CP007593|CP007593.1:1676196-1676868	q1	q2	OK	134.957	160.66	0.251509	0.503277	0.37955	0.99565	no	1.19045
	ENA|CP007593|CP007593.1.2972	ENA|CP007593|CP007593.1.2972	mglC	ENA|CP007593|CP007593.1:1502252-1504839	q1	q2	OK	51.811	43.5525	-0.250504	-0.318916	0.5868	0.99565	no	0.840603
	ENA|CP007593|CP007593.1787	ENA|CP007593|CP007593.1787	alaS	ENA|CP007593|CP007593.1:917808-920427	q1	q2	OK	57.2475	68.0902	0.250235	0.517602	0.3616	0.99565	no	1.1894
	ENA|CP007593|CP007593.1.3651	ENA|CP007593|CP007593.1.3651	relK	ENA|CP007593|CP007593.1:1819661-1819916	q1	q2	OK	63.0857	75.0141	0.249849	0.340144	0.5579	0.99565	no	1.18908
	ENA|CP007593|CP007593.1.2828	ENA|CP007593|CP007593.1.2828	bceA_1	ENA|CP007593|CP007593.1:1431033-1431792	q1	q2	OK	3.72082	4.42269	0.249302	0.290399	0.61335	0.99565	no	1.18863
	ENA|CP007593|CP007593.1.2437	ENA|CP007593|CP007593.1.2437	-	ENA|CP007593|CP007593.1:1235756-1237123	q1	q2	OK	38.1157	32.0697	-0.249174	-0.276201	0.6408	0.99565	no	0.841378
	ENA|CP007593|CP007593.1144	ENA|CP007593|CP007593.1144	-	ENA|CP007593|CP007593.1:588264-588843	q1	q2	OK	22.2819	26.4731	0.248654	0.366549	0.5163	0.99565	no	1.1881
	ENA|CP007593|CP007593.1.2373	ENA|CP007593|CP007593.1.2373	serB	ENA|CP007593|CP007593.1:1206242-1206614	q1	q2	OK	23.4509	19.7477	-0.247957	-0.323556	0.5702	0.99565	no	0.842087
	ENA|CP007593|CP007593.1.4	ENA|CP007593|CP007593.1.4	dnaN	ENA|CP007593|CP007593.1:1705-2842	q1	q2	OK	46.4638	55.1421	0.247049	0.46775	0.4063	0.99565	no	1.18678
	ENA|CP007593|CP007593.1.445	ENA|CP007593|CP007593.1.445	rpsN2	ENA|CP007593|CP007593.1:208930-209200	q1	q2	OK	231.411	195.041	-0.246681	-0.409746	0.47005	0.99565	no	0.842834
	ENA|CP007593|CP007593.1.2623	ENA|CP007593|CP007593.1.2623	smpB	ENA|CP007593|CP007593.1:1329082-1331867	q1	q2	OK	107.581	90.7309	-0.245761	-0.166796	0.7717	0.99565	no	0.843373
	ENA|CP007593|CP007593.1.2016	ENA|CP007593|CP007593.1.2016	-	ENA|CP007593|CP007593.1:1024591-1025918	q1	q2	OK	4.26057	5.05131	0.245611	0.183446	0.76395	0.99565	no	1.18559
	ENA|CP007593|CP007593.1.3557	ENA|CP007593|CP007593.1.3557	recG	ENA|CP007593|CP007593.1:1767508-1769524	q1	q2	OK	112.49	94.8861	-0.245531	-0.524686	0.3442	0.99565	no	0.843507
	ENA|CP007593|CP007593.1.4552	ENA|CP007593|CP007593.1.4552	-	ENA|CP007593|CP007593.1:2217955-2219456	q1	q2	OK	53.5603	63.4935	0.245445	0.458019	0.42335	0.99565	no	1.18546
	ENA|CP007593|CP007593.1.584	ENA|CP007593|CP007593.1.584	manX_2	ENA|CP007593|CP007593.1:278766-279756	q1	q2	OK	139.838	165.756	0.245309	0.49734	0.38655	0.99565	no	1.18534
	ENA|CP007593|CP007593.1.675	ENA|CP007593|CP007593.1.675	dexB	ENA|CP007593|CP007593.1:321065-322676	q1	q2	OK	33.1443	27.9656	-0.245106	-0.452008	0.43515	0.99565	no	0.843753
	ENA|CP007593|CP007593.1821	ENA|CP007593|CP007593.1821	epsJ	ENA|CP007593|CP007593.1:937784-938771	q1	q2	OK	32.3093	38.2862	0.244874	0.432748	0.44645	0.99565	no	1.18499
	ENA|CP007593|CP007593.1.350	ENA|CP007593|CP007593.1.350	-	ENA|CP007593|CP007593.1:169217-169688	q1	q2	OK	186.632	221.108	0.244557	0.462988	0.4189	0.99565	no	1.18473
	ENA|CP007593|CP007593.1.2998	ENA|CP007593|CP007593.1.2998	-	ENA|CP007593|CP007593.1:1513573-1514566	q1	q2	OK	33.3659	28.1643	-0.244508	-0.420002	0.4535	0.99565	no	0.844104
	ENA|CP007593|CP007593.1.3343	ENA|CP007593|CP007593.1.3343	lytB_7	ENA|CP007593|CP007593.1:1652407-1653880	q1	q2	OK	549.693	651.135	0.244329	0.504745	0.36465	0.99565	no	1.18454
	ENA|CP007593|CP007593.1480	ENA|CP007593|CP007593.1480	clpP	ENA|CP007593|CP007593.1:775608-776199	q1	q2	OK	557.213	659.935	0.244095	0.521706	0.35235	0.99565	no	1.18435
	ENA|CP007593|CP007593.1.522	ENA|CP007593|CP007593.1.522	ydaF_1	ENA|CP007593|CP007593.1:238068-238764	q1	q2	OK	46.8189	55.4284	0.243532	0.420196	0.4607	0.99565	no	1.18389
	ENA|CP007593|CP007593.1.4096	ENA|CP007593|CP007593.1.4096	purR	ENA|CP007593|CP007593.1:2009572-2010400	q1	q2	OK	460.729	545.382	0.243347	0.501191	0.3679	0.99565	no	1.18374
	ENA|CP007593|CP007593.1.3880	ENA|CP007593|CP007593.1.3880	treA	ENA|CP007593|CP007593.1:1918001-1919627	q1	q2	OK	4.78245	5.66069	0.243228	0.348549	0.5378	0.99565	no	1.18364
	ENA|CP007593|CP007593.1.3545	ENA|CP007593|CP007593.1.3545	-	ENA|CP007593|CP007593.1:1756726-1757542	q1	q2	OK	182.562	154.256	-0.243063	-0.502868	0.38305	0.99565	no	0.844951
	ENA|CP007593|CP007593.1.3440	ENA|CP007593|CP007593.1.3440	-	ENA|CP007593|CP007593.1:1697437-1697956	q1	q2	OK	18.3547	21.7148	0.242527	0.341262	0.5325	0.99565	no	1.18306
	ENA|CP007593|CP007593.1.4498	ENA|CP007593|CP007593.1.4498	-	ENA|CP007593|CP007593.1:2187430-2187814	q1	q2	OK	774.067	915.563	0.242202	0.505415	0.3971	0.99565	no	1.1828
	ENA|CP007593|CP007593.1.3183	ENA|CP007593|CP007593.1.3183	-	ENA|CP007593|CP007593.1:1603182-1604806	q1	q2	OK	58.1178	68.7394	0.242158	0.286326	0.62	0.99565	no	1.18276
	ENA|CP007593|CP007593.1.2996	ENA|CP007593|CP007593.1.2996	ply_2	ENA|CP007593|CP007593.1:1513036-1513549	q1	q2	OK	49.7529	42.0959	-0.241102	-0.385253	0.4972	0.99565	no	0.846099
	ENA|CP007593|CP007593.1.3601	ENA|CP007593|CP007593.1.3601	-	ENA|CP007593|CP007593.1:1788437-1788629	q1	q2	OK	7.65249	9.03947	0.240308	0.21793	0.77325	0.99565	no	1.18125
	ENA|CP007593|CP007593.1.4582	ENA|CP007593|CP007593.1.4582	baeS	ENA|CP007593|CP007593.1:2236600-2238591	q1	q2	OK	43.1061	50.9104	0.240068	0.316468	0.5995	0.99565	no	1.18105
	ENA|CP007593|CP007593.1.2988	ENA|CP007593|CP007593.1.2988	coaA	ENA|CP007593|CP007593.1:1509844-1510765	q1	q2	OK	10.8974	12.8702	0.240041	0.352458	0.5426	0.99565	no	1.18103
	ENA|CP007593|CP007593.1.4566	ENA|CP007593|CP007593.1.4566	-	ENA|CP007593|CP007593.1:2227043-2228453	q1	q2	OK	24.6218	29.0764	0.239913	0.427189	0.45715	0.99565	no	1.18092
	ENA|CP007593|CP007593.1106	ENA|CP007593|CP007593.1106	regX3	ENA|CP007593|CP007593.1:566289-568271	q1	q2	OK	15.9662	18.8447	0.239137	0.206169	0.70655	0.99565	no	1.18029
	ENA|CP007593|CP007593.1.2191	ENA|CP007593|CP007593.1.2191	yycF	ENA|CP007593|CP007593.1:1111500-1113547	q1	q2	OK	180.159	212.614	0.238966	0.304071	0.59795	0.99565	no	1.18015
	ENA|CP007593|CP007593.1.4524	ENA|CP007593|CP007593.1.4524	-	ENA|CP007593|CP007593.1:2199691-2200066	q1	q2	OK	376.763	319.35	-0.238519	-0.463183	0.426	0.99565	no	0.847615
	ENA|CP007593|CP007593.1.4378	ENA|CP007593|CP007593.1.4378	argS	ENA|CP007593|CP007593.1:2125429-2127121	q1	q2	OK	42.6188	50.2742	0.238326	0.476989	0.4004	0.99565	no	1.17962
	ENA|CP007593|CP007593.1.228	ENA|CP007593|CP007593.1.228	-	ENA|CP007593|CP007593.1:113003-113839	q1	q2	OK	122.048	143.907	0.237684	0.389082	0.49455	0.99565	no	1.1791
	ENA|CP007593|CP007593.1.206	ENA|CP007593|CP007593.1.206	ktrA	ENA|CP007593|CP007593.1:99759-100425	q1	q2	OK	203.581	240.006	0.237472	0.494159	0.37805	0.99565	no	1.17892
	ENA|CP007593|CP007593.1064	ENA|CP007593|CP007593.1064	paiA	ENA|CP007593|CP007593.1:534259-535815	q1	q2	OK	14.237	16.7782	0.236943	0.139193	0.80835	0.99565	no	1.17849
	ENA|CP007593|CP007593.1813	ENA|CP007593|CP007593.1813	pheA	ENA|CP007593|CP007593.1:931697-935566	q1	q2	OK	63.1695	74.4411	0.236872	0.17739	0.75905	0.99565	no	1.17843
	ENA|CP007593|CP007593.1815	ENA|CP007593|CP007593.1815	msrR	ENA|CP007593|CP007593.1:931697-935566	q1	q2	OK	109.089	128.549	0.236817	0.298021	0.6072	0.99565	no	1.17839
	ENA|CP007593|CP007593.1.536	ENA|CP007593|CP007593.1.536	proS	ENA|CP007593|CP007593.1:245729-247583	q1	q2	OK	266.036	225.945	-0.235645	-0.496386	0.38655	0.99565	no	0.849302
	ENA|CP007593|CP007593.1.4404	ENA|CP007593|CP007593.1.4404	gtaB_2	ENA|CP007593|CP007593.1:2137210-2138110	q1	q2	OK	179.821	211.726	0.235634	0.495135	0.37855	0.99565	no	1.17743
	ENA|CP007593|CP007593.1.4667	ENA|CP007593|CP007593.1.4667	-	ENA|CP007593|CP007593.1:2280163-2280844	q1	q2	OK	3.68437	4.33514	0.234663	0.264082	0.64805	0.99565	no	1.17663
	ENA|CP007593|CP007593.1.2874	ENA|CP007593|CP007593.1.2874	-	ENA|CP007593|CP007593.1:1458302-1459257	q1	q2	OK	2.95966	3.48232	0.234613	0.225117	0.71825	0.99565	no	1.17659
	ENA|CP007593|CP007593.1.3663	ENA|CP007593|CP007593.1.3663	nadD	ENA|CP007593|CP007593.1:1822722-1823945	q1	q2	OK	126.124	107.259	-0.233746	-0.376915	0.5084	0.99565	no	0.850425
	ENA|CP007593|CP007593.1.3132	ENA|CP007593|CP007593.1.3132	-	ENA|CP007593|CP007593.1:1581168-1582234	q1	q2	OK	15.861	13.491	-0.233483	-0.103215	0.8642	0.99565	no	0.850577
	ENA|CP007593|CP007593.1.3088	ENA|CP007593|CP007593.1.3088	greA	ENA|CP007593|CP007593.1:1557276-1557759	q1	q2	OK	475.389	558.686	0.232928	0.489487	0.3789	0.99565	no	1.17522
	ENA|CP007593|CP007593.1.3757	ENA|CP007593|CP007593.1.3757	trpF	ENA|CP007593|CP007593.1:1857228-1861553	q1	q2	OK	39.2788	46.1486	0.232535	0.173925	0.76245	0.99565	no	1.1749
	ENA|CP007593|CP007593.1.3759	ENA|CP007593|CP007593.1.3759	trpC	ENA|CP007593|CP007593.1:1857228-1861553	q1	q2	OK	22.9267	26.9297	0.232166	0.154982	0.77565	0.99565	no	1.1746
	ENA|CP007593|CP007593.1.2127	ENA|CP007593|CP007593.1.2127	-	ENA|CP007593|CP007593.1:1077044-1077701	q1	q2	OK	35.2623	41.4188	0.232158	0.382571	0.492	0.99565	no	1.17459
	ENA|CP007593|CP007593.1.3140	ENA|CP007593|CP007593.1.3140	ssb_1	ENA|CP007593|CP007593.1:1582546-1583017	q1	q2	OK	878.65	748.059	-0.232137	-0.482836	0.38795	0.99565	no	0.851373
	ENA|CP007593|CP007593.1.2153	ENA|CP007593|CP007593.1.2153	smc	ENA|CP007593|CP007593.1:1088432-1094270	q1	q2	OK	20.697	24.3082	0.232024	0.377399	0.5121	0.99565	no	1.17448
	ENA|CP007593|CP007593.1.2381	ENA|CP007593|CP007593.1.2381	amyX	ENA|CP007593|CP007593.1:1210785-1213065	q1	q2	OK	41.527	48.7651	0.2318	0.468174	0.4106	0.99565	no	1.1743
	ENA|CP007593|CP007593.1.3476	ENA|CP007593|CP007593.1.3476	gpmA_2	ENA|CP007593|CP007593.1:1716576-1717269	q1	q2	OK	999.236	1172.36	0.230518	0.459272	0.4218	0.99565	no	1.17326
	ENA|CP007593|CP007593.1.2672	ENA|CP007593|CP007593.1.2672	-	ENA|CP007593|CP007593.1:1352528-1354564	q1	q2	NOTEST	0.486572	0.414784	-0.230295	0	1	1	no	0.852462
	ENA|CP007593|CP007593.1080	ENA|CP007593|CP007593.1080	cysE	ENA|CP007593|CP007593.1:546820-547438	q1	q2	OK	92.3871	78.7841	-0.229787	-0.413886	0.47205	0.99565	no	0.852761
	ENA|CP007593|CP007593.1.3515	ENA|CP007593|CP007593.1.3515	-	ENA|CP007593|CP007593.1:1742294-1742939	q1	q2	OK	7.26205	6.19577	-0.229095	-0.282753	0.61735	0.99565	no	0.853171
	ENA|CP007593|CP007593.1.3052	ENA|CP007593|CP007593.1.3052	pgcA	ENA|CP007593|CP007593.1:1540338-1542057	q1	q2	OK	81.8898	95.9737	0.228956	0.474332	0.4053	0.99565	no	1.17199
	ENA|CP007593|CP007593.1.52	ENA|CP007593|CP007593.1.52	ychF	ENA|CP007593|CP007593.1:13779-14895	q1	q2	OK	124.192	145.519	0.228635	0.477594	0.39955	0.99565	no	1.17173
	ENA|CP007593|CP007593.1.2082	ENA|CP007593|CP007593.1.2082	-	ENA|CP007593|CP007593.1:1050767-1052501	q1	q2	OK	19.0781	22.3337	0.227308	0.390931	0.50625	0.99565	no	1.17065
	ENA|CP007593|CP007593.1.4192	ENA|CP007593|CP007593.1.4192	-	ENA|CP007593|CP007593.1:2047180-2047519	q1	q2	OK	191.638	163.766	-0.226746	-0.400088	0.48845	0.99565	no	0.854559
	ENA|CP007593|CP007593.1.4288	ENA|CP007593|CP007593.1.4288	-	ENA|CP007593|CP007593.1:2088987-2090130	q1	q2	OK	970.159	829.164	-0.226563	-0.457391	0.42095	0.99565	no	0.854668
	ENA|CP007593|CP007593.1534	ENA|CP007593|CP007593.1534	rimM	ENA|CP007593|CP007593.1:802477-803705	q1	q2	OK	112.633	131.74	0.226069	0.339559	0.5537	0.99565	no	1.16964
	ENA|CP007593|CP007593.1.2882	ENA|CP007593|CP007593.1.2882	hsdM_1	ENA|CP007593|CP007593.1:1460948-1462171	q1	q2	OK	24.3916	28.5277	0.22598	0.101151	0.8761	0.99565	no	1.16957
	ENA|CP007593|CP007593.1.2355	ENA|CP007593|CP007593.1.2355	addA	ENA|CP007593|CP007593.1:1192600-1199523	q1	q2	OK	12.5865	10.7694	-0.224941	-0.32779	0.5682	0.99565	no	0.855631
	ENA|CP007593|CP007593.1.807	ENA|CP007593|CP007593.1.807	accB	ENA|CP007593|CP007593.1:409788-410693	q1	q2	OK	201.12	172.253	-0.223527	-0.329318	0.5644	0.99565	no	0.856469
	ENA|CP007593|CP007593.1.3420	ENA|CP007593|CP007593.1.3420	-	ENA|CP007593|CP007593.1:1689435-1689576	q1	q2	OK	14.108	16.4681	0.223159	0.123433	0.8205	0.99565	no	1.16729
	ENA|CP007593|CP007593.1.490	ENA|CP007593|CP007593.1.490	cysA_1	ENA|CP007593|CP007593.1:222013-222535	q1	q2	OK	0.999701	0.856524	-0.223003	-0.16294	0.76905	0.99565	no	0.85678
	ENA|CP007593|CP007593.1.2056	ENA|CP007593|CP007593.1.2056	-	ENA|CP007593|CP007593.1:1036733-1038085	q1	q2	OK	13.1707	11.2847	-0.222971	-0.226353	0.70855	0.99565	no	0.856803
	ENA|CP007593|CP007593.1.286	ENA|CP007593|CP007593.1.286	-	ENA|CP007593|CP007593.1:137280-139014	q1	q2	OK	18.2636	21.31	0.222562	0.384168	0.514	0.99565	no	1.1668
	ENA|CP007593|CP007593.1.3669	ENA|CP007593|CP007593.1.3669	-	ENA|CP007593|CP007593.1:1825630-1826158	q1	q2	OK	88.2152	75.6187	-0.222283	-0.381307	0.49855	0.99565	no	0.857207
	ENA|CP007593|CP007593.1.4052	ENA|CP007593|CP007593.1.4052	-	ENA|CP007593|CP007593.1:1985990-1986164	q1	q2	OK	40.4971	47.2389	0.222156	0.225249	0.68625	0.99565	no	1.16648
	ENA|CP007593|CP007593.1.3723	ENA|CP007593|CP007593.1.3723	rarA	ENA|CP007593|CP007593.1:1846308-1847580	q1	q2	OK	36.9045	31.6533	-0.221442	-0.404739	0.47315	0.99565	no	0.857708
	ENA|CP007593|CP007593.1.4430	ENA|CP007593|CP007593.1.4430	-	ENA|CP007593|CP007593.1:2151929-2153663	q1	q2	OK	19.7831	23.065	0.221432	0.388405	0.4823	0.99565	no	1.16589
	ENA|CP007593|CP007593.1.3148	ENA|CP007593|CP007593.1.3148	-	ENA|CP007593|CP007593.1:1584833-1586807	q1	q2	OK	168.381	196.272	0.221131	0.427115	0.4603	0.99565	no	1.16564
	ENA|CP007593|CP007593.1.2347	ENA|CP007593|CP007593.1.2347	iga_3	ENA|CP007593|CP007593.1:1180786-1182703	q1	q2	OK	18.1773	21.1845	0.220876	0.400161	0.49005	0.99565	no	1.16544
	ENA|CP007593|CP007593.1.256	ENA|CP007593|CP007593.1.256	sdhB	ENA|CP007593|CP007593.1:123687-124359	q1	q2	OK	43.1518	50.2859	0.220734	0.372947	0.5001	0.99565	no	1.16533
	ENA|CP007593|CP007593.1162	ENA|CP007593|CP007593.1162	-	ENA|CP007593|CP007593.1:596163-596520	q1	q2	OK	32.3023	27.7232	-0.220544	-0.295919	0.6044	0.99565	no	0.858242
	ENA|CP007593|CP007593.1.475	ENA|CP007593|CP007593.1.475	rplQ	ENA|CP007593|CP007593.1:216634-217021	q1	q2	OK	1352.53	1575.28	0.219947	0.453163	0.4212	0.99565	no	1.16469
	ENA|CP007593|CP007593.1.3713	ENA|CP007593|CP007593.1.3713	-	ENA|CP007593|CP007593.1:1843991-1844462	q1	q2	OK	44.268	51.5542	0.219826	0.349899	0.536	0.99565	no	1.16459
	ENA|CP007593|CP007593.1.3589	ENA|CP007593|CP007593.1.3589	nrdR	ENA|CP007593|CP007593.1:1783410-1783884	q1	q2	OK	88.8039	103.382	0.219289	0.375883	0.49915	0.99565	no	1.16416
	ENA|CP007593|CP007593.1688	ENA|CP007593|CP007593.1688	-	ENA|CP007593|CP007593.1:873787-875163	q1	q2	OK	29.4308	34.2445	0.218547	0.0659104	0.8989	0.99565	no	1.16356
	ENA|CP007593|CP007593.1.3541	ENA|CP007593|CP007593.1.3541	tabA	ENA|CP007593|CP007593.1:1755244-1755697	q1	q2	OK	6.3645	7.39967	0.217412	0.233583	0.68835	0.99565	no	1.16265
	ENA|CP007593|CP007593.1433	ENA|CP007593|CP007593.1433	thiE_2	ENA|CP007593|CP007593.1:755671-757624	q1	q2	OK	30.7081	26.4355	-0.21614	-0.245143	0.67855	0.99565	no	0.860864
	ENA|CP007593|CP007593.1.2746	ENA|CP007593|CP007593.1.2746	ydaF_5	ENA|CP007593|CP007593.1:1391460-1392030	q1	q2	OK	140.432	163.127	0.216125	0.415719	0.4596	0.99565	no	1.16161
	ENA|CP007593|CP007593.1.3122	ENA|CP007593|CP007593.1.3122	ppaC	ENA|CP007593|CP007593.1:1576917-1577853	q1	q2	OK	357.859	415.575	0.215716	0.450761	0.4307	0.99565	no	1.16128
	ENA|CP007593|CP007593.1158	ENA|CP007593|CP007593.1158	rplA	ENA|CP007593|CP007593.1:594064-594754	q1	q2	OK	1025.21	1190.18	0.215254	0.442009	0.4229	0.99565	no	1.16091
	ENA|CP007593|CP007593.1.2639	ENA|CP007593|CP007593.1.2639	dgkA	ENA|CP007593|CP007593.1:1337978-1338852	q1	q2	OK	23.8748	27.7106	0.21495	0.121558	0.8274	0.99565	no	1.16066
	ENA|CP007593|CP007593.1.4550	ENA|CP007593|CP007593.1.4550	adcR	ENA|CP007593|CP007593.1:2215857-2217801	q1	q2	OK	19.3413	16.6672	-0.214675	-0.142143	0.8055	0.99565	no	0.861741
	ENA|CP007593|CP007593.1.3533	ENA|CP007593|CP007593.1.3533	nanB	ENA|CP007593|CP007593.1:1749981-1752075	q1	q2	OK	3.6239	4.20526	0.214649	0.293753	0.6186	0.99565	no	1.16042
	ENA|CP007593|CP007593.1.2299	ENA|CP007593|CP007593.1.2299	dhaK	ENA|CP007593|CP007593.1:1160202-1161192	q1	q2	OK	16.7292	19.401	0.213769	0.337574	0.54975	0.99565	no	1.15971
	ENA|CP007593|CP007593.1.727	ENA|CP007593|CP007593.1.727	-	ENA|CP007593|CP007593.1:348881-352683	q1	q2	OK	21.1633	24.5433	0.213767	0.139649	0.80755	0.99565	no	1.15971
	ENA|CP007593|CP007593.1.3844	ENA|CP007593|CP007593.1.3844	-	ENA|CP007593|CP007593.1:1903603-1904047	q1	q2	OK	252.755	217.991	-0.213472	-0.41966	0.4552	0.99565	no	0.86246
	ENA|CP007593|CP007593.1.4224	ENA|CP007593|CP007593.1.4224	ulaG	ENA|CP007593|CP007593.1:2063088-2064180	q1	q2	OK	1.87136	2.16978	0.213461	0.238429	0.67945	0.99565	no	1.15947
	ENA|CP007593|CP007593.1.3333	ENA|CP007593|CP007593.1.3333	engB	ENA|CP007593|CP007593.1:1648727-1649315	q1	q2	OK	104.435	121.039	0.212863	0.395593	0.4895	0.99565	no	1.15899
	ENA|CP007593|CP007593.1660	ENA|CP007593|CP007593.1660	pbpX_2	ENA|CP007593|CP007593.1:861239-862897	q1	q2	OK	52.1333	60.4123	0.212639	0.30256	0.5924	0.99565	no	1.1588
	ENA|CP007593|CP007593.1088	ENA|CP007593|CP007593.1088	lrp	ENA|CP007593|CP007593.1:550141-551026	q1	q2	OK	107.187	124.176	0.212256	0.431653	0.45185	0.99565	no	1.1585
	ENA|CP007593|CP007593.1566	ENA|CP007593|CP007593.1566	-	ENA|CP007593|CP007593.1:816377-818140	q1	q2	OK	23.9882	27.7902	0.212251	0.18051	0.75225	0.99565	no	1.15849
	ENA|CP007593|CP007593.1.2742	ENA|CP007593|CP007593.1.2742	-	ENA|CP007593|CP007593.1:1388519-1391394	q1	q2	OK	1.47251	1.27116	-0.212138	-0.209165	0.72065	0.99565	no	0.863261
	ENA|CP007593|CP007593.1.3862	ENA|CP007593|CP007593.1.3862	rluB	ENA|CP007593|CP007593.1:1911575-1913096	q1	q2	OK	158.147	136.543	-0.211913	-0.344701	0.5546	0.99565	no	0.863393
	ENA|CP007593|CP007593.1.4594	ENA|CP007593|CP007593.1.4594	ssuC	ENA|CP007593|CP007593.1:2243630-2244642	q1	q2	OK	68.9463	59.5859	-0.210502	-0.318191	0.5827	0.99565	no	0.864236
	ENA|CP007593|CP007593.1.3466	ENA|CP007593|CP007593.1.3466	-	ENA|CP007593|CP007593.1:1712621-1715033	q1	q2	OK	7.36934	6.36977	-0.210293	-0.330634	0.54495	0.99565	no	0.864361
	ENA|CP007593|CP007593.1234	ENA|CP007593|CP007593.1234	-	ENA|CP007593|CP007593.1:638892-661572	q1	q2	OK	20.6107	17.8162	-0.210208	-0.437186	0.4318	0.99565	no	0.864415
	ENA|CP007593|CP007593.1811	ENA|CP007593|CP007593.1811	aroL	ENA|CP007593|CP007593.1:931697-935566	q1	q2	OK	108.529	125.538	0.210048	0.117637	0.8408	0.99565	no	1.15672
	ENA|CP007593|CP007593.1.3349	ENA|CP007593|CP007593.1.3349	metA	ENA|CP007593|CP007593.1:1655492-1656437	q1	q2	OK	55.6651	64.268	0.207327	0.393692	0.48915	0.99565	no	1.15455
	ENA|CP007593|CP007593.1.2836	ENA|CP007593|CP007593.1.2836	-	ENA|CP007593|CP007593.1:1433095-1435661	q1	q2	OK	28.5813	32.9835	0.206671	0.126912	0.82155	0.99565	no	1.15402
	ENA|CP007593|CP007593.1.2978	ENA|CP007593|CP007593.1.2978	cdd	ENA|CP007593|CP007593.1:1506124-1507163	q1	q2	OK	84.2487	73.0278	-0.206209	-0.157195	0.78335	0.99565	no	0.866812
	ENA|CP007593|CP007593.1370	ENA|CP007593|CP007593.1370	yxdL	ENA|CP007593|CP007593.1:730313-730955	q1	q2	OK	6.72756	7.76114	0.206186	0.254983	0.64965	0.99565	no	1.15363
	ENA|CP007593|CP007593.1.4326	ENA|CP007593|CP007593.1.4326	-	ENA|CP007593|CP007593.1:2105099-2105185	q1	q2	OK	913.48	791.883	-0.206087	-0.146801	0.78285	0.99565	no	0.866886
	ENA|CP007593|CP007593.1.859	ENA|CP007593|CP007593.1.859	yecS_1	ENA|CP007593|CP007593.1:432743-435049	q1	q2	OK	17.2033	19.832	0.205143	0.279841	0.6202	0.99565	no	1.1528
	ENA|CP007593|CP007593.1692	ENA|CP007593|CP007593.1692	yhbU_2	ENA|CP007593|CP007593.1:876152-877439	q1	q2	OK	65.3495	75.2727	0.203949	0.409098	0.47645	0.99565	no	1.15185
	ENA|CP007593|CP007593.1.300	ENA|CP007593|CP007593.1.300	-	ENA|CP007593|CP007593.1:147601-147835	q1	q2	OK	66.8718	77.0142	0.203725	0.257207	0.63625	0.99565	no	1.15167
	ENA|CP007593|CP007593.1.3150	ENA|CP007593|CP007593.1.3150	-	ENA|CP007593|CP007593.1:1584833-1586807	q1	q2	OK	73.6112	84.7642	0.203531	0.111113	0.84715	0.99565	no	1.15151
	ENA|CP007593|CP007593.1.4292	ENA|CP007593|CP007593.1.4292	norM_2	ENA|CP007593|CP007593.1:2090919-2092200	q1	q2	OK	67.5257	58.6462	-0.203401	-0.402502	0.47945	0.99565	no	0.868502
	ENA|CP007593|CP007593.1850	ENA|CP007593|CP007593.1850	-	ENA|CP007593|CP007593.1:952251-953201	q1	q2	NOTEST	0.17164	0.14908	-0.203291	0	1	1	no	0.868562
	ENA|CP007593|CP007593.1.2423	ENA|CP007593|CP007593.1.2423	-	ENA|CP007593|CP007593.1:1231682-1232252	q1	q2	OK	10.689	12.3045	0.203068	0.268898	0.63375	0.99565	no	1.15114
	ENA|CP007593|CP007593.1.3462	ENA|CP007593|CP007593.1.3462	-	ENA|CP007593|CP007593.1:1708960-1711669	q1	q2	OK	17.5983	15.2911	-0.20275	-0.374724	0.52145	0.99565	no	0.868896
	ENA|CP007593|CP007593.1.3611	ENA|CP007593|CP007593.1.3611	degA	ENA|CP007593|CP007593.1:1793633-1796034	q1	q2	OK	17.8607	15.5225	-0.202426	-0.214277	0.71835	0.99565	no	0.869087
	ENA|CP007593|CP007593.1.705	ENA|CP007593|CP007593.1.705	rlmL	ENA|CP007593|CP007593.1:337310-338468	q1	q2	OK	121.272	105.422	-0.202067	-0.416405	0.4614	0.99565	no	0.869302
	ENA|CP007593|CP007593.1.2940	ENA|CP007593|CP007593.1.2940	-	ENA|CP007593|CP007593.1:1489345-1489417	q1	q2	OK	6605.69	5743.93	-0.20167	-0.194751	0.73555	0.99565	no	0.869543
	ENA|CP007593|CP007593.1.2165	ENA|CP007593|CP007593.1.2165	glnP_2	ENA|CP007593|CP007593.1:1097244-1100150	q1	q2	OK	61.9171	53.8497	-0.2014	-0.287369	0.61345	0.99565	no	0.869706
	ENA|CP007593|CP007593.1.2532	ENA|CP007593|CP007593.1.2532	tdk	ENA|CP007593|CP007593.1:1285281-1288373	q1	q2	OK	72.8298	83.6512	0.199856	0.101299	0.89815	0.99565	no	1.14858
	ENA|CP007593|CP007593.1.24	ENA|CP007593|CP007593.1.24	-	ENA|CP007593|CP007593.1:6411-6912	q1	q2	OK	1.51264	1.31727	-0.19952	-0.158924	0.7745	0.99565	no	0.870842
	ENA|CP007593|CP007593.1.741	ENA|CP007593|CP007593.1.741	-	ENA|CP007593|CP007593.1:356016-356930	q1	q2	OK	18.6971	16.2878	-0.19902	-0.0916843	0.83185	0.99565	no	0.87114
	ENA|CP007593|CP007593.1.463	ENA|CP007593|CP007593.1.463	adk	ENA|CP007593|CP007593.1:213746-214385	q1	q2	OK	146.831	168.525	0.198807	0.389501	0.49365	0.99565	no	1.14775
	ENA|CP007593|CP007593.1590	ENA|CP007593|CP007593.1590	gyrB	ENA|CP007593|CP007593.1:829443-831390	q1	q2	OK	79.4594	91.1443	0.197934	0.413978	0.4701	0.99565	no	1.14705
	ENA|CP007593|CP007593.1.4346	ENA|CP007593|CP007593.1.4346	-	ENA|CP007593|CP007593.1:2106049-2106122	q1	q2	OK	7943.06	6925.07	-0.197867	-0.187508	0.7275	0.99565	no	0.871839
	ENA|CP007593|CP007593.1178	ENA|CP007593|CP007593.1178	-	ENA|CP007593|CP007593.1:602772-604451	q1	q2	OK	332.41	381.269	0.197846	0.395619	0.4939	0.99565	no	1.14698
	ENA|CP007593|CP007593.1.4274	ENA|CP007593|CP007593.1.4274	nagA	ENA|CP007593|CP007593.1:2082350-2083502	q1	q2	OK	111.749	128.022	0.196134	0.400684	0.48385	0.99565	no	1.14562
	ENA|CP007593|CP007593.1.2131	ENA|CP007593|CP007593.1.2131	leuB	ENA|CP007593|CP007593.1:1078825-1080129	q1	q2	OK	22.5025	19.6463	-0.195825	-0.313598	0.5802	0.99565	no	0.873072
	ENA|CP007593|CP007593.1.2447	ENA|CP007593|CP007593.1.2447	-	ENA|CP007593|CP007593.1:1241709-1243531	q1	q2	OK	104.485	91.2681	-0.195118	-0.36815	0.52335	0.99565	no	0.873504
	ENA|CP007593|CP007593.1.3173	ENA|CP007593|CP007593.1.3173	dapB	ENA|CP007593|CP007593.1:1599464-1600232	q1	q2	OK	284.107	248.181	-0.19504	-0.412872	0.4638	0.99565	no	0.873548
	ENA|CP007593|CP007593.1932	ENA|CP007593|CP007593.1932	-	ENA|CP007593|CP007593.1:987628-988483	q1	q2	NOTEST	0.434388	0.49715	0.194699	0	1	1	no	1.14448
	ENA|CP007593|CP007593.1.3978	ENA|CP007593|CP007593.1.3978	ssb_2	ENA|CP007593|CP007593.1:1956377-1956773	q1	q2	OK	19.475	17.0196	-0.194422	-0.23881	0.6717	0.99565	no	0.87392
	ENA|CP007593|CP007593.1.4134	ENA|CP007593|CP007593.1.4134	ansB	ENA|CP007593|CP007593.1:2027042-2028005	q1	q2	OK	17.396	19.9003	0.194032	0.309877	0.57635	0.99565	no	1.14396
	ENA|CP007593|CP007593.1.3729	ENA|CP007593|CP007593.1.3729	-	ENA|CP007593|CP007593.1:1847981-1849238	q1	q2	OK	6.44223	7.36534	0.193193	0.27562	0.6174	0.99565	no	1.14329
	ENA|CP007593|CP007593.1.2277	ENA|CP007593|CP007593.1.2277	nrdE2	ENA|CP007593|CP007593.1:1149740-1151900	q1	q2	OK	118.273	103.455	-0.193118	-0.412786	0.4585	0.99565	no	0.874714
	ENA|CP007593|CP007593.1.3697	ENA|CP007593|CP007593.1.3697	drrA	ENA|CP007593|CP007593.1:1835304-1837830	q1	q2	OK	12.1241	10.6163	-0.191598	-0.176388	0.76	0.99565	no	0.875636
	ENA|CP007593|CP007593.1.4364	ENA|CP007593|CP007593.1.4364	pgi	ENA|CP007593|CP007593.1:2115519-2116869	q1	q2	OK	465.604	531.445	0.190816	0.399373	0.4769	0.99565	no	1.14141
	ENA|CP007593|CP007593.1.2233	ENA|CP007593|CP007593.1.2233	tlyA	ENA|CP007593|CP007593.1:1126538-1130173	q1	q2	OK	67.3362	58.9947	-0.190798	-0.175922	0.76225	0.99565	no	0.876122
	ENA|CP007593|CP007593.1.3924	ENA|CP007593|CP007593.1.3924	-	ENA|CP007593|CP007593.1:1942115-1942205	q1	q2	OK	11532.3	10105.1	-0.190606	-0.283723	0.61415	0.99565	no	0.876243
	ENA|CP007593|CP007593.1.4234	ENA|CP007593|CP007593.1.4234	ulaC	ENA|CP007593|CP007593.1:2068398-2068884	q1	q2	OK	0.756871	0.863057	0.189408	0.136565	0.84045	0.99565	no	1.1403
	ENA|CP007593|CP007593.1.4338	ENA|CP007593|CP007593.1.4338	-	ENA|CP007593|CP007593.1:2105609-2105683	q1	q2	OK	3717.23	3260.8	-0.189	-0.155945	0.7805	0.99565	no	0.877212
	ENA|CP007593|CP007593.1572	ENA|CP007593|CP007593.1572	pepN	ENA|CP007593|CP007593.1:818262-820809	q1	q2	OK	92.397	105.305	0.188651	0.403635	0.4699	0.99565	no	1.1397
	ENA|CP007593|CP007593.1.4568	ENA|CP007593|CP007593.1.4568	hslO	ENA|CP007593|CP007593.1:2228635-2230475	q1	q2	OK	109.992	125.339	0.188436	0.322311	0.58355	0.99565	no	1.13953
	ENA|CP007593|CP007593.1.3761	ENA|CP007593|CP007593.1.3761	trpD	ENA|CP007593|CP007593.1:1857228-1861553	q1	q2	OK	33.1278	37.7412	0.188099	0.190178	0.7446	0.99565	no	1.13926
	ENA|CP007593|CP007593.1.2633	ENA|CP007593|CP007593.1.2633	coaE	ENA|CP007593|CP007593.1:1334398-1337014	q1	q2	OK	40.4236	46.0319	0.187437	0.184366	0.74765	0.99565	no	1.13874
	ENA|CP007593|CP007593.1.881	ENA|CP007593|CP007593.1.881	trkG	ENA|CP007593|CP007593.1:447047-448487	q1	q2	OK	8.85201	10.0782	0.187167	0.280607	0.6188	0.99565	no	1.13852
	ENA|CP007593|CP007593.1726	ENA|CP007593|CP007593.1726	rpsU	ENA|CP007593|CP007593.1:891009-891186	q1	q2	OK	4406.05	5015.63	0.186946	0.37742	0.51285	0.99565	no	1.13835
	ENA|CP007593|CP007593.1.3755	ENA|CP007593|CP007593.1.3755	trpB	ENA|CP007593|CP007593.1:1857228-1861553	q1	q2	OK	30.7419	34.9942	0.186906	0.20432	0.7219	0.99565	no	1.13832
	ENA|CP007593|CP007593.1498	ENA|CP007593|CP007593.1498	ftsE	ENA|CP007593|CP007593.1:783543-785155	q1	q2	OK	91.3058	103.789	0.184879	0.21189	0.71125	0.99565	no	1.13672
	ENA|CP007593|CP007593.1.2068	ENA|CP007593|CP007593.1.2068	ffh	ENA|CP007593|CP007593.1:1042852-1044424	q1	q2	OK	136.244	154.869	0.184848	0.387484	0.4843	0.99565	no	1.1367
	ENA|CP007593|CP007593.1.3555	ENA|CP007593|CP007593.1.3555	axeA	ENA|CP007593|CP007593.1:1766231-1767188	q1	q2	OK	68.9894	60.7259	-0.184064	-0.349204	0.5323	0.99565	no	0.880221
	ENA|CP007593|CP007593.1839	ENA|CP007593|CP007593.1839	mtaD	ENA|CP007593|CP007593.1:949389-950856	q1	q2	OK	119.353	135.565	0.183753	0.391793	0.4816	0.99565	no	1.13583
	ENA|CP007593|CP007593.1.775	ENA|CP007593|CP007593.1.775	-	ENA|CP007593|CP007593.1:373456-375190	q1	q2	OK	18.4666	20.9721	0.183554	0.317138	0.58825	0.99565	no	1.13568
	ENA|CP007593|CP007593.1.3424	ENA|CP007593|CP007593.1.3424	thrS	ENA|CP007593|CP007593.1:1689816-1691760	q1	q2	OK	33.0618	37.5401	0.183264	0.352917	0.5271	0.99565	no	1.13545
	ENA|CP007593|CP007593.1.2193	ENA|CP007593|CP007593.1.2193	yycG	ENA|CP007593|CP007593.1:1111500-1113547	q1	q2	OK	140.337	159.281	0.182677	0.305075	0.59605	0.99565	no	1.13499
	ENA|CP007593|CP007593.1.3599	ENA|CP007593|CP007593.1.3599	ecsA_3	ENA|CP007593|CP007593.1:1786225-1788315	q1	q2	OK	65.7347	74.6025	0.182569	0.241238	0.6757	0.99565	no	1.1349
	ENA|CP007593|CP007593.1110	ENA|CP007593|CP007593.1110	fba	ENA|CP007593|CP007593.1:568411-569293	q1	q2	OK	382.665	434.285	0.182559	0.380242	0.50825	0.99565	no	1.1349
	ENA|CP007593|CP007593.1.3142	ENA|CP007593|CP007593.1.3142	rpsF	ENA|CP007593|CP007593.1:1583028-1583319	q1	q2	OK	947.973	835.321	-0.182515	-0.380225	0.51025	0.99565	no	0.881165
	ENA|CP007593|CP007593.1.3072	ENA|CP007593|CP007593.1.3072	atpG	ENA|CP007593|CP007593.1:1550577-1551456	q1	q2	OK	296.679	336.362	0.18111	0.386479	0.47995	0.99565	no	1.13376
	ENA|CP007593|CP007593.1.2427	ENA|CP007593|CP007593.1.2427	iscS_1	ENA|CP007593|CP007593.1:1233333-1234449	q1	q2	OK	50.0487	56.743	0.181108	0.345525	0.54405	0.99565	no	1.13376
	ENA|CP007593|CP007593.1.3128	ENA|CP007593|CP007593.1.3128	yugI	ENA|CP007593|CP007593.1:1579016-1579376	q1	q2	OK	53.2936	60.4082	0.180784	0.27657	0.6397	0.99565	no	1.1335
	ENA|CP007593|CP007593.1.360	ENA|CP007593|CP007593.1.360	ribH	ENA|CP007593|CP007593.1:174928-175396	q1	q2	OK	17.6693	20.0218	0.180327	0.246531	0.667	0.99565	no	1.13314
	ENA|CP007593|CP007593.1742	ENA|CP007593|CP007593.1742	-	ENA|CP007593|CP007593.1:895787-897168	q1	q2	OK	29.4843	33.3989	0.179854	0.127034	0.82115	0.99565	no	1.13277
	ENA|CP007593|CP007593.1.50	ENA|CP007593|CP007593.1.50	-	ENA|CP007593|CP007593.1:12763-13660	q1	q2	OK	6.97437	6.15759	-0.179697	-0.238893	0.67085	0.99565	no	0.882888
	ENA|CP007593|CP007593.1.534	ENA|CP007593|CP007593.1.534	-	ENA|CP007593|CP007593.1:244457-245717	q1	q2	OK	136.229	120.292	-0.179492	-0.378677	0.51105	0.99565	no	0.883013
	ENA|CP007593|CP007593.1574	ENA|CP007593|CP007593.1574	arlR_2	ENA|CP007593|CP007593.1:820917-822916	q1	q2	OK	116.698	132.063	0.178451	0.211896	0.7049	0.99565	no	1.13166
	ENA|CP007593|CP007593.1.3162	ENA|CP007593|CP007593.1.3162	yghU	ENA|CP007593|CP007593.1:1591269-1591956	q1	q2	OK	96.4507	109.131	0.178193	0.332499	0.56835	0.99565	no	1.13147
	ENA|CP007593|CP007593.1.504	ENA|CP007593|CP007593.1.504	-	ENA|CP007593|CP007593.1:226960-228201	q1	q2	OK	4.41905	4.99773	0.177538	0.137476	0.7968	0.99565	no	1.13095
	ENA|CP007593|CP007593.1.3000	ENA|CP007593|CP007593.1.3000	-	ENA|CP007593|CP007593.1:1514569-1515214	q1	q2	OK	53.1204	46.9711	-0.177492	-0.302437	0.59445	0.99565	no	0.884238
	ENA|CP007593|CP007593.1.2435	ENA|CP007593|CP007593.1.2435	-	ENA|CP007593|CP007593.1:1235756-1237123	q1	q2	OK	56.7609	64.1539	0.176638	0.263682	0.63575	0.99565	no	1.13025
	ENA|CP007593|CP007593.1.3124	ENA|CP007593|CP007593.1.3124	-	ENA|CP007593|CP007593.1:1577923-1578962	q1	q2	OK	159.235	141.029	-0.175158	-0.152132	0.78145	0.99565	no	0.885666
	ENA|CP007593|CP007593.1.4148	ENA|CP007593|CP007593.1.4148	-	ENA|CP007593|CP007593.1:2032215-2033469	q1	q2	OK	6.48591	7.32222	0.174973	0.0594142	0.87045	0.99565	no	1.12894
	ENA|CP007593|CP007593.1.4290	ENA|CP007593|CP007593.1.4290	cbbZC	ENA|CP007593|CP007593.1:2090259-2090916	q1	q2	OK	57.9154	65.3789	0.174877	0.303502	0.60435	0.99565	no	1.12887
	ENA|CP007593|CP007593.1.701	ENA|CP007593|CP007593.1.701	gpsB	ENA|CP007593|CP007593.1:336495-336825	q1	q2	OK	450.924	509.006	0.1748	0.341553	0.55005	0.99565	no	1.12881
	ENA|CP007593|CP007593.1586	ENA|CP007593|CP007593.1586	yajL	ENA|CP007593|CP007593.1:828226-828781	q1	q2	OK	174.339	196.657	0.173783	0.336788	0.5629	0.99565	no	1.12801
	ENA|CP007593|CP007593.1.977	ENA|CP007593|CP007593.1.977	-	ENA|CP007593|CP007593.1:497947-498142	q1	q2	OK	9.268	10.4541	0.17374	0.137327	0.81205	0.99565	no	1.12798
	ENA|CP007593|CP007593.1666	ENA|CP007593|CP007593.1666	guaA	ENA|CP007593|CP007593.1:864684-866247	q1	q2	OK	147.608	166.439	0.173223	0.349263	0.5327	0.99565	no	1.12757
	ENA|CP007593|CP007593.1.3701	ENA|CP007593|CP007593.1.3701	sdpR	ENA|CP007593|CP007593.1:1838097-1838775	q1	q2	OK	30.1589	34.0013	0.17301	0.277091	0.6258	0.99565	no	1.12741
	ENA|CP007593|CP007593.1.254	ENA|CP007593|CP007593.1.254	sdhA	ENA|CP007593|CP007593.1:122806-123679	q1	q2	OK	36.2972	32.2034	-0.172646	-0.290262	0.6133	0.99565	no	0.887214
	ENA|CP007593|CP007593.1.2101	ENA|CP007593|CP007593.1.2101	-	ENA|CP007593|CP007593.1:1062933-1063743	q1	q2	OK	30.504	34.3808	0.172602	0.287595	0.61065	0.99565	no	1.12709
	ENA|CP007593|CP007593.1.34	ENA|CP007593|CP007593.1.34	-	ENA|CP007593|CP007593.1:8478-8739	q1	q2	OK	6.01798	6.78075	0.172167	0.177302	0.80455	0.99565	no	1.12675
	ENA|CP007593|CP007593.1.4098	ENA|CP007593|CP007593.1.4098	yhaM	ENA|CP007593|CP007593.1:2010666-2012854	q1	q2	OK	121.817	137.223	0.171806	0.264272	0.6411	0.99565	no	1.12647
	ENA|CP007593|CP007593.1548	ENA|CP007593|CP007593.1548	yknX	ENA|CP007593|CP007593.1:807288-809173	q1	q2	OK	55.3914	62.3898	0.171648	0.29159	0.61715	0.99565	no	1.12634
	ENA|CP007593|CP007593.110	ENA|CP007593|CP007593.110	polA	ENA|CP007593|CP007593.1:41337-44007	q1	q2	OK	188.677	212.42	0.171007	0.362081	0.53505	0.99565	no	1.12584
	ENA|CP007593|CP007593.1.3563	ENA|CP007593|CP007593.1.3563	aroF_1	ENA|CP007593|CP007593.1:1771042-1772074	q1	q2	OK	213.37	240.189	0.17081	0.36509	0.50925	0.99565	no	1.12569
	ENA|CP007593|CP007593.1776	ENA|CP007593|CP007593.1776	potA	ENA|CP007593|CP007593.1:912745-916527	q1	q2	OK	55.295	49.1273	-0.170624	-0.230308	0.68915	0.99565	no	0.888458
	ENA|CP007593|CP007593.1342	ENA|CP007593|CP007593.1342	miaA	ENA|CP007593|CP007593.1:718060-720792	q1	q2	OK	55.8692	62.8733	0.170396	0.21795	0.7043	0.99565	no	1.12537
	ENA|CP007593|CP007593.1.2028	ENA|CP007593|CP007593.1.2028	rpmE2	ENA|CP007593|CP007593.1:1027582-1028850	q1	q2	OK	14412	16218.2	0.170337	0.318955	0.57135	0.99565	no	1.12533
	ENA|CP007593|CP007593.1.4478	ENA|CP007593|CP007593.1.4478	ilvD	ENA|CP007593|CP007593.1:2177996-2179700	q1	q2	OK	193.843	172.259	-0.170314	-0.360511	0.5269	0.99565	no	0.888652
	ENA|CP007593|CP007593.1.4540	ENA|CP007593|CP007593.1.4540	-	ENA|CP007593|CP007593.1:2212167-2212353	q1	q2	OK	68.3677	76.9185	0.170016	0.196648	0.71715	0.99565	no	1.12507
	ENA|CP007593|CP007593.1650	ENA|CP007593|CP007593.1650	capA_1	ENA|CP007593|CP007593.1:858612-859116	q1	q2	OK	5.22138	4.64294	-0.169393	-0.185797	0.7494	0.99565	no	0.889217
	ENA|CP007593|CP007593.1.3353	ENA|CP007593|CP007593.1.3353	rebM	ENA|CP007593|CP007593.1:1657217-1657976	q1	q2	OK	82.3893	92.5523	0.167812	0.319999	0.58115	0.99565	no	1.12335
	ENA|CP007593|CP007593.1.4056	ENA|CP007593|CP007593.1.4056	ndk	ENA|CP007593|CP007593.1:1986405-1986847	q1	q2	OK	460.362	516.8	0.166837	0.343209	0.54135	0.99565	no	1.12259
	ENA|CP007593|CP007593.1.3860	ENA|CP007593|CP007593.1.3860	-	ENA|CP007593|CP007593.1:1911575-1913096	q1	q2	OK	220.88	196.818	-0.166403	-0.117258	0.83835	0.99565	no	0.891063
	ENA|CP007593|CP007593.1476	ENA|CP007593|CP007593.1476	ribD_2	ENA|CP007593|CP007593.1:774249-774717	q1	q2	OK	51.1371	57.3801	0.16618	0.254297	0.634	0.99565	no	1.12208
	ENA|CP007593|CP007593.1.2175	ENA|CP007593|CP007593.1.2175	mutX_2	ENA|CP007593|CP007593.1:1104441-1105421	q1	q2	OK	43.8923	49.2466	0.166055	0.170246	0.7726	0.99565	no	1.12199
	ENA|CP007593|CP007593.1809	ENA|CP007593|CP007593.1809	aroA	ENA|CP007593|CP007593.1:931697-935566	q1	q2	OK	108.546	121.752	0.165638	0.201951	0.72795	0.99565	no	1.12166
	ENA|CP007593|CP007593.1910	ENA|CP007593|CP007593.1910	-	ENA|CP007593|CP007593.1:979245-979599	q1	q2	NOTEST	0.193946	0.217501	0.165367	0	1	1	no	1.12145
	ENA|CP007593|CP007593.1.449	ENA|CP007593|CP007593.1.449	rpsH	ENA|CP007593|CP007593.1:209413-209812	q1	q2	OK	785.911	701.033	-0.164883	-0.34629	0.5301	0.99565	no	0.892
	ENA|CP007593|CP007593.1.346	ENA|CP007593|CP007593.1.346	-	ENA|CP007593|CP007593.1:167259-168546	q1	q2	OK	26.0542	23.2427	-0.164739	-0.285195	0.6268	0.99565	no	0.89209
	ENA|CP007593|CP007593.1.923	ENA|CP007593|CP007593.1.923	glnR	ENA|CP007593|CP007593.1:469600-469957	q1	q2	OK	121.398	136.044	0.164333	0.275033	0.6119	0.99565	no	1.12064
	ENA|CP007593|CP007593.1.292	ENA|CP007593|CP007593.1.292	mnmA	ENA|CP007593|CP007593.1:141928-143050	q1	q2	OK	1073.5	958.057	-0.164134	-0.325019	0.5691	0.99565	no	0.892461
	ENA|CP007593|CP007593.1.459	ENA|CP007593|CP007593.1.459	rplO	ENA|CP007593|CP007593.1:211832-212273	q1	q2	OK	645.261	575.907	-0.164046	-0.343224	0.5483	0.99565	no	0.892518
	ENA|CP007593|CP007593.1614	ENA|CP007593|CP007593.1614	azr_1	ENA|CP007593|CP007593.1:844932-846177	q1	q2	OK	29.902	26.6987	-0.163471	-0.289339	0.60805	0.99565	no	0.892873
	ENA|CP007593|CP007593.100	ENA|CP007593|CP007593.100	mtcA1	ENA|CP007593|CP007593.1:37404-37902	q1	q2	OK	310.432	347.418	0.162393	0.304621	0.58745	0.99565	no	1.11914
	ENA|CP007593|CP007593.1780	ENA|CP007593|CP007593.1780	ydcV	ENA|CP007593|CP007593.1:912745-916527	q1	q2	OK	19.6906	17.5974	-0.162143	-0.0965738	0.8691	0.99565	no	0.893695
	ENA|CP007593|CP007593.1.2054	ENA|CP007593|CP007593.1.2054	-	ENA|CP007593|CP007593.1:1036733-1038085	q1	q2	OK	4.08318	4.5685	0.162029	0.121682	0.8237	0.99565	no	1.11886
	ENA|CP007593|CP007593.1502	ENA|CP007593|CP007593.1502	ptsG_1	ENA|CP007593|CP007593.1:785440-787621	q1	q2	OK	100.127	89.4992	-0.161887	-0.346156	0.53325	0.99565	no	0.893857
	ENA|CP007593|CP007593.1.711	ENA|CP007593|CP007593.1.711	arlR_1	ENA|CP007593|CP007593.1:341362-342049	q1	q2	OK	1324.93	1481.44	0.161083	0.331025	0.56875	0.99565	no	1.11813
	ENA|CP007593|CP007593.1.2968	ENA|CP007593|CP007593.1.2968	-	ENA|CP007593|CP007593.1:1499858-1501210	q1	q2	OK	11.3448	10.1499	-0.160559	-0.15418	0.78915	0.99565	no	0.894674
	ENA|CP007593|CP007593.1.2371	ENA|CP007593|CP007593.1.2371	-	ENA|CP007593|CP007593.1:1205257-1206126	q1	q2	OK	14.7062	16.4336	0.160229	0.197317	0.7335	0.99565	no	1.11746
	ENA|CP007593|CP007593.1.4286	ENA|CP007593|CP007593.1.4286	-	ENA|CP007593|CP007593.1:2088534-2088786	q1	q2	OK	147.397	164.683	0.159982	0.256301	0.6642	0.99565	no	1.11728
	ENA|CP007593|CP007593.1.3503	ENA|CP007593|CP007593.1.3503	ddl	ENA|CP007593|CP007593.1:1735356-1736400	q1	q2	OK	115.521	128.96	0.15878	0.325984	0.5684	0.99565	no	1.11633
	ENA|CP007593|CP007593.1.4330	ENA|CP007593|CP007593.1.4330	-	ENA|CP007593|CP007593.1:2105277-2105352	q1	q2	OK	2401.29	2680.57	0.158726	0.126865	0.8192	0.99565	no	1.1163
	ENA|CP007593|CP007593.1.665	ENA|CP007593|CP007593.1.665	mraY	ENA|CP007593|CP007593.1:315131-316365	q1	q2	OK	102.993	114.964	0.158644	0.253206	0.6484	0.99565	no	1.11623
	ENA|CP007593|CP007593.1.4334	ENA|CP007593|CP007593.1.4334	-	ENA|CP007593|CP007593.1:2105439-2105522	q1	q2	OK	2149.56	1926.37	-0.158156	-0.134943	0.80365	0.99565	no	0.896169
	ENA|CP007593|CP007593.1.4340	ENA|CP007593|CP007593.1.4340	-	ENA|CP007593|CP007593.1:2105693-2105783	q1	q2	OK	10748.7	9633.11	-0.158081	-0.234302	0.673	0.99565	no	0.896212
	ENA|CP007593|CP007593.1.3783	ENA|CP007593|CP007593.1.3783	-	ENA|CP007593|CP007593.1:1871092-1871752	q1	q2	OK	6.23299	5.59521	-0.155732	-0.18178	0.75905	0.99565	no	0.897677
	ENA|CP007593|CP007593.1.3205	ENA|CP007593|CP007593.1.3205	-	ENA|CP007593|CP007593.1:1613378-1614713	q1	q2	OK	9.55412	10.6358	0.154735	0.221123	0.70145	0.99565	no	1.11322
	ENA|CP007593|CP007593.1074	ENA|CP007593|CP007593.1074	metE	ENA|CP007593|CP007593.1:540727-542977	q1	q2	OK	2.7651	2.4843	-0.15449	-0.208079	0.71055	0.99565	no	0.898449
	ENA|CP007593|CP007593.1.3876	ENA|CP007593|CP007593.1.3876	murI	ENA|CP007593|CP007593.1:1913114-1917291	q1	q2	OK	105.853	95.1437	-0.153879	-0.127967	0.8254	0.99565	no	0.898829
	ENA|CP007593|CP007593.1.473	ENA|CP007593|CP007593.1.473	rpoA	ENA|CP007593|CP007593.1:215687-216623	q1	q2	OK	508.062	564.685	0.152441	0.323257	0.57855	0.99565	no	1.11145
	ENA|CP007593|CP007593.1774	ENA|CP007593|CP007593.1774	murB	ENA|CP007593|CP007593.1:911680-912586	q1	q2	OK	43.8472	48.7218	0.152084	0.273915	0.63045	0.99565	no	1.11117
	ENA|CP007593|CP007593.1.2970	ENA|CP007593|CP007593.1.2970	-	ENA|CP007593|CP007593.1:1501293-1502250	q1	q2	OK	46.998	42.2995	-0.151958	-0.272762	0.63745	0.99565	no	0.900028
	ENA|CP007593|CP007593.1.3569	ENA|CP007593|CP007593.1.3569	-	ENA|CP007593|CP007593.1:1775846-1776134	q1	q2	OK	25.482	28.3104	0.151855	0.187541	0.7521	0.99565	no	1.111
	ENA|CP007593|CP007593.1.3894	ENA|CP007593|CP007593.1.3894	gsiC	ENA|CP007593|CP007593.1:1926165-1928579	q1	q2	OK	299.182	269.299	-0.151814	-0.228911	0.69	0.99565	no	0.900118
	ENA|CP007593|CP007593.1444	ENA|CP007593|CP007593.1444	pox5	ENA|CP007593|CP007593.1:762226-764002	q1	q2	OK	745.029	827.676	0.151768	0.296079	0.59725	0.99565	no	1.11093
	ENA|CP007593|CP007593.1.42	ENA|CP007593|CP007593.1.42	-	ENA|CP007593|CP007593.1:9836-10793	q1	q2	OK	5.87653	6.52488	0.150985	0.196189	0.72395	0.99565	no	1.11033
	ENA|CP007593|CP007593.1.4080	ENA|CP007593|CP007593.1.4080	rsmD	ENA|CP007593|CP007593.1:2001259-2003298	q1	q2	OK	92.5186	102.721	0.15092	0.171281	0.767	0.99565	no	1.11027
	ENA|CP007593|CP007593.1.6	ENA|CP007593|CP007593.1.6	-	ENA|CP007593|CP007593.1:2906-3101	q1	q2	OK	124.276	137.935	0.150448	0.201209	0.7197	0.99565	no	1.10991
	ENA|CP007593|CP007593.1.4040	ENA|CP007593|CP007593.1.4040	recA	ENA|CP007593|CP007593.1:1979826-1980993	q1	q2	OK	279.361	310.05	0.15037	0.320985	0.5711	0.99565	no	1.10985
	ENA|CP007593|CP007593.1.2401	ENA|CP007593|CP007593.1.2401	-	ENA|CP007593|CP007593.1:1224162-1224507	q1	q2	OK	398.698	442.309	0.149757	0.300997	0.60545	0.99565	no	1.10938
	ENA|CP007593|CP007593.1.2419	ENA|CP007593|CP007593.1.2419	ppnK	ENA|CP007593|CP007593.1:1229188-1231555	q1	q2	OK	21.5333	23.8862	0.149607	0.151655	0.78415	0.99565	no	1.10927
	ENA|CP007593|CP007593.1.2303	ENA|CP007593|CP007593.1.2303	dhaM	ENA|CP007593|CP007593.1:1161213-1162163	q1	q2	OK	105.155	116.572	0.1487	0.21781	0.70265	0.99565	no	1.10857
	ENA|CP007593|CP007593.1.707	ENA|CP007593|CP007593.1.707	-	ENA|CP007593|CP007593.1:338480-339851	q1	q2	OK	202.64	182.826	-0.14845	-0.316624	0.58315	0.99565	no	0.902221
	ENA|CP007593|CP007593.1.2660	ENA|CP007593|CP007593.1.2660	-	ENA|CP007593|CP007593.1:1346883-1347708	q1	q2	OK	4.44839	4.92995	0.14829	0.183241	0.74495	0.99565	no	1.10825
	ENA|CP007593|CP007593.1.3008	ENA|CP007593|CP007593.1.3008	rpiA	ENA|CP007593|CP007593.1:1518271-1518955	q1	q2	OK	57.0716	51.5089	-0.147952	-0.258781	0.66345	0.99565	no	0.902531
	ENA|CP007593|CP007593.1.3848	ENA|CP007593|CP007593.1.3848	pepA_2	ENA|CP007593|CP007593.1:1905046-1906111	q1	q2	OK	175.047	193.934	0.147822	0.307141	0.59455	0.99565	no	1.1079
	ENA|CP007593|CP007593.1.4352	ENA|CP007593|CP007593.1.4352	-	ENA|CP007593|CP007593.1:2109343-2109418	q1	q2	OK	3556.72	3940.07	0.147677	0.126677	0.81105	0.99565	no	1.10778
	ENA|CP007593|CP007593.1.4592	ENA|CP007593|CP007593.1.4592	-	ENA|CP007593|CP007593.1:2241856-2243592	q1	q2	OK	66.7859	60.2928	-0.147557	-0.22041	0.7053	0.99565	no	0.902777
	ENA|CP007593|CP007593.1122	ENA|CP007593|CP007593.1122	rnjB	ENA|CP007593|CP007593.1:576480-578142	q1	q2	OK	380.872	421.82	0.147321	0.303688	0.5805	0.99565	no	1.10751
	ENA|CP007593|CP007593.1.3547	ENA|CP007593|CP007593.1.3547	lytA_8	ENA|CP007593|CP007593.1:1757914-1761481	q1	q2	OK	40.2472	44.5411	0.14625	0.30838	0.59475	0.99565	no	1.10669
	ENA|CP007593|CP007593.168	ENA|CP007593|CP007593.168	purB	ENA|CP007593|CP007593.1:72678-73977	q1	q2	OK	90.7811	100.465	0.146236	0.293356	0.611	0.99565	no	1.10667
	ENA|CP007593|CP007593.1.407	ENA|CP007593|CP007593.1.407	-	ENA|CP007593|CP007593.1:196267-197806	q1	q2	OK	81.7373	90.4143	0.145556	0.304319	0.58805	0.99565	no	1.10616
	ENA|CP007593|CP007593.1.3695	ENA|CP007593|CP007593.1.3695	yadH	ENA|CP007593|CP007593.1:1835304-1837830	q1	q2	OK	7.06425	6.38692	-0.145415	-0.108846	0.83995	0.99565	no	0.904119
	ENA|CP007593|CP007593.1.204	ENA|CP007593|CP007593.1.204	ktrB	ENA|CP007593|CP007593.1:98366-99746	q1	q2	OK	75.3961	83.3727	0.145085	0.291231	0.61585	0.99565	no	1.1058
	ENA|CP007593|CP007593.1.3595	ENA|CP007593|CP007593.1.3595	-	ENA|CP007593|CP007593.1:1785105-1785873	q1	q2	OK	33.6056	30.3963	-0.144807	-0.23494	0.67	0.99565	no	0.904501
	ENA|CP007593|CP007593.1782	ENA|CP007593|CP007593.1782	potD_2	ENA|CP007593|CP007593.1:912745-916527	q1	q2	OK	35.0411	31.6963	-0.144735	-0.148599	0.80235	0.99565	no	0.904546
	ENA|CP007593|CP007593.1.3464	ENA|CP007593|CP007593.1.3464	-	ENA|CP007593|CP007593.1:1711670-1712372	q1	q2	OK	17.3348	15.6813	-0.144627	-0.211543	0.7113	0.99565	no	0.904614
	ENA|CP007593|CP007593.1346	ENA|CP007593|CP007593.1346	-	ENA|CP007593|CP007593.1:718060-720792	q1	q2	OK	24.0241	26.5531	0.144398	0.0895281	0.8816	0.99565	no	1.10527
	ENA|CP007593|CP007593.1.38	ENA|CP007593|CP007593.1.38	-	ENA|CP007593|CP007593.1:9197-9356	q1	q2	OK	5.62609	6.21535	0.143703	0.0947262	0.89195	0.99565	no	1.10474
	ENA|CP007593|CP007593.1.4412	ENA|CP007593|CP007593.1.4412	dapH	ENA|CP007593|CP007593.1:2140586-2141285	q1	q2	OK	492.588	543.946	0.143082	0.293929	0.5963	0.99565	no	1.10426
	ENA|CP007593|CP007593.1176	ENA|CP007593|CP007593.1176	-	ENA|CP007593|CP007593.1:602772-604451	q1	q2	OK	646.695	713.975	0.142788	0.0768391	0.89125	0.99565	no	1.10404
	ENA|CP007593|CP007593.1.314	ENA|CP007593|CP007593.1.314	gcp	ENA|CP007593|CP007593.1:150513-152631	q1	q2	OK	114.024	103.314	-0.142306	-0.21498	0.7055	0.99565	no	0.906072
	ENA|CP007593|CP007593.1.3012	ENA|CP007593|CP007593.1.3012	folD	ENA|CP007593|CP007593.1:1520250-1521171	q1	q2	OK	46.8611	51.7167	0.142239	0.257688	0.6534	0.99565	no	1.10362
	ENA|CP007593|CP007593.1.2231	ENA|CP007593|CP007593.1.2231	-	ENA|CP007593|CP007593.1:1126538-1130173	q1	q2	OK	78.0198	70.7118	-0.14189	-0.148552	0.7935	0.99565	no	0.906331
	ENA|CP007593|CP007593.1.2429	ENA|CP007593|CP007593.1.2429	-	ENA|CP007593|CP007593.1:1234453-1234801	q1	q2	OK	99.7399	110.01	0.141396	0.234584	0.6918	0.99565	no	1.10297
	ENA|CP007593|CP007593.1270	ENA|CP007593|CP007593.1270	-	ENA|CP007593|CP007593.1:674374-674941	q1	q2	OK	36.2891	40.0151	0.141008	0.227478	0.68415	0.99565	no	1.10268
	ENA|CP007593|CP007593.1.3665	ENA|CP007593|CP007593.1.3665	yhbY	ENA|CP007593|CP007593.1:1823996-1824308	q1	q2	OK	38.202	34.6478	-0.140885	-0.182437	0.7524	0.99565	no	0.906963
	ENA|CP007593|CP007593.1.3217	ENA|CP007593|CP007593.1.3217	-	ENA|CP007593|CP007593.1:1616760-1618246	q1	q2	OK	21.4589	23.6582	0.14077	0.152381	0.79145	0.99565	no	1.10249
	ENA|CP007593|CP007593.1.4042	ENA|CP007593|CP007593.1.4042	cinA	ENA|CP007593|CP007593.1:1981047-1982304	q1	q2	OK	65.1203	71.7817	0.14051	0.280061	0.6213	0.99565	no	1.10229
	ENA|CP007593|CP007593.1.841	ENA|CP007593|CP007593.1.841	-	ENA|CP007593|CP007593.1:424088-424454	q1	q2	OK	175.33	193.208	0.140084	0.252505	0.64675	0.99565	no	1.10197
	ENA|CP007593|CP007593.1.2349	ENA|CP007593|CP007593.1.2349	iga_4	ENA|CP007593|CP007593.1:1182877-1185841	q1	q2	OK	49.606	54.6583	0.139927	0.294914	0.6052	0.99565	no	1.10185
	ENA|CP007593|CP007593.1.3303	ENA|CP007593|CP007593.1.3303	-	ENA|CP007593|CP007593.1:1640360-1641067	q1	q2	OK	27.0332	24.5489	-0.139075	-0.192651	0.7364	0.99565	no	0.908102
	ENA|CP007593|CP007593.1.3335	ENA|CP007593|CP007593.1.3335	clpX	ENA|CP007593|CP007593.1:1649323-1650556	q1	q2	OK	209.692	230.743	0.138013	0.287149	0.605	0.99565	no	1.10039
	ENA|CP007593|CP007593.1.3345	ENA|CP007593|CP007593.1.3345	tpiA	ENA|CP007593|CP007593.1:1653949-1654708	q1	q2	OK	300.416	330.386	0.137192	0.286765	0.6076	0.99565	no	1.09976
	ENA|CP007593|CP007593.1.2471	ENA|CP007593|CP007593.1.2471	sigA	ENA|CP007593|CP007593.1:1252018-1253128	q1	q2	OK	106.316	96.7013	-0.136746	-0.27779	0.6248	0.99565	no	0.909565
	ENA|CP007593|CP007593.1.901	ENA|CP007593|CP007593.1.901	-	ENA|CP007593|CP007593.1:455435-456639	q1	q2	OK	93.2206	84.7915	-0.136728	-0.169217	0.77565	0.99565	no	0.909579
	ENA|CP007593|CP007593.1.316	ENA|CP007593|CP007593.1.316	-	ENA|CP007593|CP007593.1:152734-153598	q1	q2	OK	134.442	147.806	0.136721	0.280844	0.6234	0.99565	no	1.0994
	ENA|CP007593|CP007593.1.2621	ENA|CP007593|CP007593.1.2621	tehB	ENA|CP007593|CP007593.1:1328206-1329067	q1	q2	OK	154.781	140.79	-0.136686	-0.281789	0.6216	0.99565	no	0.909608
	ENA|CP007593|CP007593.1.3689	ENA|CP007593|CP007593.1.3689	-	ENA|CP007593|CP007593.1:1833253-1833769	q1	q2	OK	42.1351	46.3038	0.136108	0.219845	0.69695	0.99565	no	1.09894
	ENA|CP007593|CP007593.1880	ENA|CP007593|CP007593.1880	-	ENA|CP007593|CP007593.1:964302-964770	q1	q2	OK	3.45501	3.79672	0.136063	0.133253	0.8144	0.99565	no	1.0989
	ENA|CP007593|CP007593.1092	ENA|CP007593|CP007593.1092	-	ENA|CP007593|CP007593.1:552813-553023	q1	q2	OK	260.188	236.772	-0.136057	-0.207889	0.7023	0.99565	no	0.910004
	ENA|CP007593|CP007593.1.4492	ENA|CP007593|CP007593.1.4492	-	ENA|CP007593|CP007593.1:2186601-2186802	q1	q2	OK	195.883	178.301	-0.135677	-0.18824	0.73285	0.99565	no	0.910242
	ENA|CP007593|CP007593.1.427	ENA|CP007593|CP007593.1.427	rpsS	ENA|CP007593|CP007593.1:205348-205630	q1	q2	OK	909.43	828.05	-0.135244	-0.260083	0.6234	0.99565	no	0.910515
	ENA|CP007593|CP007593.1.2473	ENA|CP007593|CP007593.1.2473	dnaG	ENA|CP007593|CP007593.1:1253130-1254891	q1	q2	OK	70.6844	64.3804	-0.134772	-0.274574	0.63	0.99565	no	0.910815
	ENA|CP007593|CP007593.1.4586	ENA|CP007593|CP007593.1.4586	clpC_2	ENA|CP007593|CP007593.1:2238845-2241278	q1	q2	OK	190.425	173.469	-0.134544	-0.286057	0.61935	0.99565	no	0.910957
	ENA|CP007593|CP007593.1.4160	ENA|CP007593|CP007593.1.4160	-	ENA|CP007593|CP007593.1:2034521-2034605	q1	q2	OK	7881.13	8649.11	0.13415	0.164616	0.76905	0.99565	no	1.09745
	ENA|CP007593|CP007593.1.4603	ENA|CP007593|CP007593.1.4603	dnaC	ENA|CP007593|CP007593.1:2246600-2247953	q1	q2	OK	118.35	107.875	-0.133711	-0.28075	0.6242	0.99565	no	0.911491
	ENA|CP007593|CP007593.1.4635	ENA|CP007593|CP007593.1.4635	mreC	ENA|CP007593|CP007593.1:2262090-2263403	q1	q2	OK	39.319	43.1371	0.133703	0.183447	0.7494	0.99565	no	1.09711
	ENA|CP007593|CP007593.1.328	ENA|CP007593|CP007593.1.328	tcyA	ENA|CP007593|CP007593.1:159206-160037	q1	q2	OK	308.734	338.708	0.133679	0.286191	0.6147	0.99565	no	1.09709
	ENA|CP007593|CP007593.1.320	ENA|CP007593|CP007593.1.320	-	ENA|CP007593|CP007593.1:154095-157689	q1	q2	OK	52.741	48.0811	-0.133454	-0.0415043	0.94005	0.99565	no	0.911646
	ENA|CP007593|CP007593.1.677	ENA|CP007593|CP007593.1.677	sarA_1	ENA|CP007593|CP007593.1:322951-324919	q1	q2	OK	60.7252	66.5924	0.133062	0.276526	0.6246	0.99565	no	1.09662
	ENA|CP007593|CP007593.1.4619	ENA|CP007593|CP007593.1.4619	-	ENA|CP007593|CP007593.1:2255232-2255631	q1	q2	OK	2.97347	2.71154	-0.133038	-0.114814	0.8482	0.99565	no	0.911911
	ENA|CP007593|CP007593.1.3363	ENA|CP007593|CP007593.1.3363	cshA_2	ENA|CP007593|CP007593.1:1661683-1663258	q1	q2	OK	370.004	405.668	0.13276	0.265316	0.6353	0.99565	no	1.09639
	ENA|CP007593|CP007593.1.885	ENA|CP007593|CP007593.1.885	-	ENA|CP007593|CP007593.1:450028-450877	q1	q2	OK	41.019	44.9648	0.132502	0.232411	0.67575	0.99565	no	1.09619
	ENA|CP007593|CP007593.1.395	ENA|CP007593|CP007593.1.395	yrrK	ENA|CP007593|CP007593.1:191492-191912	q1	q2	OK	660.474	602.52	-0.132492	-0.270783	0.6244	0.99565	no	0.912254
	ENA|CP007593|CP007593.1348	ENA|CP007593|CP007593.1348	rnz	ENA|CP007593|CP007593.1:720806-721736	q1	q2	OK	38.1018	34.7643	-0.132253	-0.229784	0.6898	0.99565	no	0.912406
	ENA|CP007593|CP007593.1.2528	ENA|CP007593|CP007593.1.2528	prmC	ENA|CP007593|CP007593.1:1285281-1288373	q1	q2	OK	372.372	408.069	0.132066	0.195298	0.73505	0.99565	no	1.09586
	ENA|CP007593|CP007593.1.2006	ENA|CP007593|CP007593.1.2006	immR_2	ENA|CP007593|CP007593.1:1019703-1019925	q1	q2	OK	41.0616	44.9799	0.13149	0.151914	0.77935	0.99565	no	1.09542
	ENA|CP007593|CP007593.1.2814	ENA|CP007593|CP007593.1.2814	aguA	ENA|CP007593|CP007593.1:1421523-1425849	q1	q2	OK	29.4641	26.8996	-0.131374	-0.144001	0.8021	0.99565	no	0.912962
	ENA|CP007593|CP007593.1.98	ENA|CP007593|CP007593.1.98	-	ENA|CP007593|CP007593.1:36108-37332	q1	q2	OK	31.6718	28.9234	-0.130963	-0.233245	0.678	0.99565	no	0.913222
	ENA|CP007593|CP007593.1.2579	ENA|CP007593|CP007593.1.2579	-	ENA|CP007593|CP007593.1:1311449-1312074	q1	q2	OK	25.7623	23.5288	-0.130837	-0.174009	0.7644	0.99565	no	0.913304
	ENA|CP007593|CP007593.1312	ENA|CP007593|CP007593.1312	-	ENA|CP007593|CP007593.1:697820-698681	q1	q2	OK	20.0708	21.9751	0.130772	0.207095	0.71195	0.99565	no	1.09488
	ENA|CP007593|CP007593.1.4576	ENA|CP007593|CP007593.1.4576	-	ENA|CP007593|CP007593.1:2233159-2233471	q1	q2	OK	302.628	331.293	0.13056	0.226875	0.6834	0.99565	no	1.09472
	ENA|CP007593|CP007593.1.3369	ENA|CP007593|CP007593.1.3369	-	ENA|CP007593|CP007593.1:1666291-1668417	q1	q2	OK	55.6287	50.8174	-0.130508	-0.203499	0.72515	0.99565	no	0.91351
	ENA|CP007593|CP007593.1.2425	ENA|CP007593|CP007593.1.2425	prs2	ENA|CP007593|CP007593.1:1232364-1233324	q1	q2	OK	52.2946	57.2223	0.129915	0.234637	0.6862	0.99565	no	1.09423
	ENA|CP007593|CP007593.1.2906	ENA|CP007593|CP007593.1.2906	lacR_2	ENA|CP007593|CP007593.1:1470964-1474562	q1	q2	OK	15.0111	13.7208	-0.129672	-0.0803661	0.88985	0.99565	no	0.914044
	ENA|CP007593|CP007593.1.4384	ENA|CP007593|CP007593.1.4384	phoP	ENA|CP007593|CP007593.1:2128624-2129332	q1	q2	OK	171.817	187.974	0.129662	0.265184	0.64695	0.99565	no	1.09404
	ENA|CP007593|CP007593.1.2327	ENA|CP007593|CP007593.1.2327	bfmBAB_2	ENA|CP007593|CP007593.1:1170298-1171266	q1	q2	OK	45.0757	49.3122	0.129596	0.152267	0.78775	0.99565	no	1.09399
	ENA|CP007593|CP007593.1.2022	ENA|CP007593|CP007593.1.2022	lytA_5	ENA|CP007593|CP007593.1:1026024-1027236	q1	q2	OK	861.595	942.288	0.129158	0.258657	0.63895	0.99565	no	1.09366
	ENA|CP007593|CP007593.1.3102	ENA|CP007593|CP007593.1.3102	patB_2	ENA|CP007593|CP007593.1:1565732-1566899	q1	q2	OK	12.0403	13.164	0.128721	0.200703	0.73125	0.99565	no	1.09333
	ENA|CP007593|CP007593.1.4094	ENA|CP007593|CP007593.1.4094	lysA	ENA|CP007593|CP007593.1:2008243-2009506	q1	q2	OK	181.038	197.912	0.128569	0.272925	0.6301	0.99565	no	1.09321
	ENA|CP007593|CP007593.1104	ENA|CP007593|CP007593.1104	-	ENA|CP007593|CP007593.1:564631-566011	q1	q2	OK	35.0257	38.2872	0.12845	0.239309	0.67585	0.99565	no	1.09312
	ENA|CP007593|CP007593.1462	ENA|CP007593|CP007593.1462	mta	ENA|CP007593|CP007593.1:768706-769456	q1	q2	OK	29.8038	32.5762	0.128321	0.211125	0.70975	0.99565	no	1.09302
	ENA|CP007593|CP007593.1.3846	ENA|CP007593|CP007593.1.3846	-	ENA|CP007593|CP007593.1:1904728-1905025	q1	q2	OK	864.901	945.353	0.128318	0.260696	0.6407	0.99565	no	1.09302
	ENA|CP007593|CP007593.1.2657	ENA|CP007593|CP007593.1.2657	infC	ENA|CP007593|CP007593.1:1345828-1346416	q1	q2	OK	159.085	173.751	0.12722	0.250851	0.66085	0.99565	no	1.09219
	ENA|CP007593|CP007593.1.2459	ENA|CP007593|CP007593.1.2459	obg	ENA|CP007593|CP007593.1:1247404-1248715	q1	q2	OK	240.205	262.254	0.126701	0.265184	0.6417	0.99565	no	1.09179
	ENA|CP007593|CP007593.1.2557	ENA|CP007593|CP007593.1.2557	-	ENA|CP007593|CP007593.1:1297130-1297760	q1	q2	OK	2.52251	2.3108	-0.126467	-0.124248	0.83605	0.99565	no	0.916072
	ENA|CP007593|CP007593.1.2800	ENA|CP007593|CP007593.1.2800	rluD_2	ENA|CP007593|CP007593.1:1415945-1418189	q1	q2	OK	57.7863	63.0643	0.126096	0.154712	0.78885	0.99565	no	1.09134
	ENA|CP007593|CP007593.1.236	ENA|CP007593|CP007593.1.236	-	ENA|CP007593|CP007593.1:115163-116974	q1	q2	OK	11.3404	12.3737	0.125801	0.0865194	0.8896	0.99565	no	1.09112
	ENA|CP007593|CP007593.1.4208	ENA|CP007593|CP007593.1.4208	licC_2	ENA|CP007593|CP007593.1:2053910-2055206	q1	q2	OK	44.1003	40.4279	-0.125437	-0.231601	0.6866	0.99565	no	0.916726
	ENA|CP007593|CP007593.112	ENA|CP007593|CP007593.112	-	ENA|CP007593|CP007593.1:44091-44529	q1	q2	OK	562.199	613.071	0.124974	0.261922	0.6477	0.99565	no	1.09049
	ENA|CP007593|CP007593.1.4108	ENA|CP007593|CP007593.1.4108	rsmA	ENA|CP007593|CP007593.1:2015027-2015900	q1	q2	OK	58.1267	63.3857	0.124956	0.228862	0.6868	0.99565	no	1.09047
	ENA|CP007593|CP007593.1.4416	ENA|CP007593|CP007593.1.4416	pbpF_2	ENA|CP007593|CP007593.1:2142490-2144953	q1	q2	OK	130.909	120.078	-0.124592	-0.265241	0.63925	0.99565	no	0.917263
	ENA|CP007593|CP007593.1.3615	ENA|CP007593|CP007593.1.3615	pksG	ENA|CP007593|CP007593.1:1796069-1798516	q1	q2	OK	74.0851	80.7151	0.123656	0.16118	0.77555	0.99565	no	1.08949
	ENA|CP007593|CP007593.1732	ENA|CP007593|CP007593.1732	-	ENA|CP007593|CP007593.1:893032-893416	q1	q2	OK	156.742	143.903	-0.123304	-0.206579	0.70585	0.99565	no	0.918088
	ENA|CP007593|CP007593.1.4198	ENA|CP007593|CP007593.1.4198	-	ENA|CP007593|CP007593.1:2049266-2050577	q1	q2	OK	7.57369	6.95336	-0.123286	-0.178613	0.75915	0.99565	no	0.918094
	ENA|CP007593|CP007593.1.226	ENA|CP007593|CP007593.1.226	-	ENA|CP007593|CP007593.1:111742-112729	q1	q2	OK	1671.6	1819.96	0.122675	0.226843	0.68995	0.99565	no	1.08875
	ENA|CP007593|CP007593.1846	ENA|CP007593|CP007593.1846	-	ENA|CP007593|CP007593.1:951681-952186	q1	q2	OK	10.7719	9.89839	-0.122003	-0.00837317	0.9315	0.99565	no	0.918908
	ENA|CP007593|CP007593.1.3325	ENA|CP007593|CP007593.1.3325	whiA	ENA|CP007593|CP007593.1:1645512-1648285	q1	q2	OK	81.5553	88.7519	0.121999	0.146384	0.79455	0.99565	no	1.08824
	ENA|CP007593|CP007593.1.2283	ENA|CP007593|CP007593.1.2283	ptsI	ENA|CP007593|CP007593.1:1152826-1154551	q1	q2	OK	653.978	711.58	0.121783	0.241374	0.67305	0.99565	no	1.08808
	ENA|CP007593|CP007593.1.2261	ENA|CP007593|CP007593.1.2261	-	ENA|CP007593|CP007593.1:1141691-1142309	q1	q2	OK	123.646	134.531	0.121718	0.238194	0.67525	0.99565	no	1.08803
	ENA|CP007593|CP007593.1324	ENA|CP007593|CP007593.1324	-	ENA|CP007593|CP007593.1:704300-704864	q1	q2	OK	167.341	182.018	0.121292	0.239788	0.67735	0.99565	no	1.08771
	ENA|CP007593|CP007593.1411	ENA|CP007593|CP007593.1411	-	ENA|CP007593|CP007593.1:747790-748927	q1	q2	OK	516.952	561.964	0.120447	0.251531	0.6541	0.99565	no	1.08707
	ENA|CP007593|CP007593.1009	ENA|CP007593|CP007593.1009	rbfA	ENA|CP007593|CP007593.1:509979-510330	q1	q2	OK	146.877	159.603	0.119881	0.211973	0.7046	0.99565	no	1.08664
	ENA|CP007593|CP007593.1799	ENA|CP007593|CP007593.1799	aroE	ENA|CP007593|CP007593.1:925200-927882	q1	q2	OK	87.2368	80.308	-0.119393	-0.104313	0.84635	0.99565	no	0.920575
	ENA|CP007593|CP007593.1174	ENA|CP007593|CP007593.1174	-	ENA|CP007593|CP007593.1:602010-602757	q1	q2	OK	263.003	285.645	0.119145	0.244833	0.6637	0.99565	no	1.08609
	ENA|CP007593|CP007593.1.3233	ENA|CP007593|CP007593.1.3233	-	ENA|CP007593|CP007593.1:1621433-1623261	q1	q2	OK	6.47293	5.95999	-0.119109	-0.151649	0.7927	0.99565	no	0.920756
	ENA|CP007593|CP007593.1.600	ENA|CP007593|CP007593.1.600	sulD	ENA|CP007593|CP007593.1:287499-288312	q1	q2	OK	191.035	207.321	0.118028	0.247757	0.6655	0.99565	no	1.08525
	ENA|CP007593|CP007593.1.673	ENA|CP007593|CP007593.1.673	-	ENA|CP007593|CP007593.1:319429-320914	q1	q2	OK	57.12	61.977	0.117737	0.237149	0.6688	0.99565	no	1.08503
	ENA|CP007593|CP007593.1.4088	ENA|CP007593|CP007593.1.4088	acyP	ENA|CP007593|CP007593.1:2005978-2006257	q1	q2	OK	8.65292	9.3844	0.117078	0.116966	0.83985	0.99565	no	1.08454
	ENA|CP007593|CP007593.1078	ENA|CP007593|CP007593.1078	pnp_1	ENA|CP007593|CP007593.1:544591-546805	q1	q2	OK	76.6204	83.082	0.116807	0.245738	0.6682	0.99565	no	1.08433
	ENA|CP007593|CP007593.1322	ENA|CP007593|CP007593.1322	yehU	ENA|CP007593|CP007593.1:701759-704185	q1	q2	OK	39.5804	42.9169	0.116758	0.20857	0.7186	0.99565	no	1.0843
	ENA|CP007593|CP007593.1.2766	ENA|CP007593|CP007593.1.2766	trmFO	ENA|CP007593|CP007593.1:1398219-1399554	q1	q2	OK	61.0026	66.1413	0.116682	0.228744	0.68715	0.99565	no	1.08424
	ENA|CP007593|CP007593.1.2157	ENA|CP007593|CP007593.1.2157	yidA_2	ENA|CP007593|CP007593.1:1088432-1094270	q1	q2	OK	25.5871	23.6012	-0.11656	-0.0828608	0.88095	0.99565	no	0.922387
	ENA|CP007593|CP007593.1.4490	ENA|CP007593|CP007593.1.4490	-	ENA|CP007593|CP007593.1:2185591-2186599	q1	q2	OK	30.9055	28.5157	-0.116111	-0.198935	0.7268	0.99565	no	0.922674
	ENA|CP007593|CP007593.1.482	ENA|CP007593|CP007593.1.482	gpmA_1	ENA|CP007593|CP007593.1:219142-219835	q1	q2	OK	415.149	383.069	-0.116024	-0.240712	0.6615	0.99565	no	0.922727
	ENA|CP007593|CP007593.1421	ENA|CP007593|CP007593.1421	ykoE	ENA|CP007593|CP007593.1:752365-752926	q1	q2	OK	5.08913	4.69671	-0.115767	-0.12475	0.82875	0.99565	no	0.922891
	ENA|CP007593|CP007593.1.258	ENA|CP007593|CP007593.1.258	lytN	ENA|CP007593|CP007593.1:124600-125188	q1	q2	OK	2777.39	3007.97	0.115058	0.233094	0.66615	0.99565	no	1.08302
	ENA|CP007593|CP007593.1268	ENA|CP007593|CP007593.1268	-	ENA|CP007593|CP007593.1:674054-674324	q1	q2	OK	105.303	97.3005	-0.114022	-0.162053	0.76565	0.99565	no	0.924005
	ENA|CP007593|CP007593.1.2375	ENA|CP007593|CP007593.1.2375	glgA	ENA|CP007593|CP007593.1:1206672-1210242	q1	q2	OK	142.961	132.107	-0.113907	-0.153521	0.7902	0.99565	no	0.924077
	ENA|CP007593|CP007593.1.2121	ENA|CP007593|CP007593.1.2121	topA	ENA|CP007593|CP007593.1:1073608-1075696	q1	q2	OK	229.14	211.77	-0.11373	-0.239189	0.67	0.99565	no	0.924195
	ENA|CP007593|CP007593.1.4625	ENA|CP007593|CP007593.1.4625	tsf	ENA|CP007593|CP007593.1:2256639-2257680	q1	q2	OK	872.105	943.537	0.113576	0.234764	0.6868	0.99565	no	1.08191
	ENA|CP007593|CP007593.1.2974	ENA|CP007593|CP007593.1.2974	mglA	ENA|CP007593|CP007593.1:1502252-1504839	q1	q2	OK	51.4902	47.5956	-0.113472	-0.184534	0.74695	0.99565	no	0.924362
	ENA|CP007593|CP007593.1.753	ENA|CP007593|CP007593.1.753	rnhC	ENA|CP007593|CP007593.1:362232-363105	q1	q2	OK	81.9652	75.7703	-0.113379	-0.207707	0.7223	0.99565	no	0.92442
	ENA|CP007593|CP007593.1.3667	ENA|CP007593|CP007593.1.3667	-	ENA|CP007593|CP007593.1:1824521-1825628	q1	q2	OK	85.2168	78.7997	-0.112947	-0.225674	0.69335	0.99565	no	0.924697
	ENA|CP007593|CP007593.1580	ENA|CP007593|CP007593.1580	yhbU_1	ENA|CP007593|CP007593.1:823376-824306	q1	q2	OK	158.853	171.742	0.112558	0.231405	0.6796	0.99565	no	1.08114
	ENA|CP007593|CP007593.1.3511	ENA|CP007593|CP007593.1.3511	bglK_1	ENA|CP007593|CP007593.1:1740306-1741191	q1	q2	OK	31.7503	34.3223	0.112379	0.192499	0.7336	0.99565	no	1.08101
	ENA|CP007593|CP007593.1246	ENA|CP007593|CP007593.1246	-	ENA|CP007593|CP007593.1:665666-665984	q1	q2	OK	1.09833	1.0162	-0.112123	-0.0865614	0.90615	0.99565	no	0.925223
	ENA|CP007593|CP007593.1.216	ENA|CP007593|CP007593.1.216	saeS	ENA|CP007593|CP007593.1:104116-105864	q1	q2	OK	30.226	32.6484	0.111222	0.150064	0.79705	0.99565	no	1.08014
	ENA|CP007593|CP007593.1.2924	ENA|CP007593|CP007593.1.2924	-	ENA|CP007593|CP007593.1:1483081-1483852	q1	q2	OK	215.218	232.402	0.11082	0.225248	0.68265	0.99565	no	1.07984
	ENA|CP007593|CP007593.1.3405	ENA|CP007593|CP007593.1.3405	trmK	ENA|CP007593|CP007593.1:1681023-1682485	q1	q2	OK	33.7429	31.2581	-0.110353	-0.126575	0.8267	0.99565	no	0.926361
	ENA|CP007593|CP007593.1.4627	ENA|CP007593|CP007593.1.4627	rpsB	ENA|CP007593|CP007593.1:2257758-2258538	q1	q2	OK	1380.05	1279.07	-0.10962	-0.225525	0.69455	0.99565	no	0.926829
	ENA|CP007593|CP007593.1.2790	ENA|CP007593|CP007593.1.2790	proA	ENA|CP007593|CP007593.1:1410107-1411370	q1	q2	OK	80.6271	74.7578	-0.10904	-0.221085	0.6927	0.99565	no	0.927204
	ENA|CP007593|CP007593.1.3585	ENA|CP007593|CP007593.1.3585	dnaI	ENA|CP007593|CP007593.1:1780633-1782240	q1	q2	OK	56.3592	60.7668	0.108633	0.147922	0.78815	0.99565	no	1.07821
	ENA|CP007593|CP007593.1.4436	ENA|CP007593|CP007593.1.4436	malX_2	ENA|CP007593|CP007593.1:2158441-2159713	q1	q2	OK	29.9139	27.7448	-0.108602	-0.194132	0.732	0.99565	no	0.927489
	ENA|CP007593|CP007593.1.3347	ENA|CP007593|CP007593.1.3347	dnaD	ENA|CP007593|CP007593.1:1654806-1655484	q1	q2	OK	79.2555	73.5243	-0.10829	-0.195131	0.73085	0.99565	no	0.927687
	ENA|CP007593|CP007593.1.2904	ENA|CP007593|CP007593.1.2904	lacC_2	ENA|CP007593|CP007593.1:1470964-1474562	q1	q2	OK	14.0058	13.0089	-0.106524	-0.0821614	0.88685	0.99565	no	0.928822
	ENA|CP007593|CP007593.1.3411	ENA|CP007593|CP007593.1.3411	-	ENA|CP007593|CP007593.1:1686097-1686712	q1	q2	OK	736.247	792.597	0.106397	0.225197	0.6931	0.99565	no	1.07654
	ENA|CP007593|CP007593.1.849	ENA|CP007593|CP007593.1.849	ilvC	ENA|CP007593|CP007593.1:428558-429581	q1	q2	OK	169.793	157.723	-0.106381	-0.217565	0.69925	0.99565	no	0.928913
	ENA|CP007593|CP007593.1.2599	ENA|CP007593|CP007593.1.2599	glmU	ENA|CP007593|CP007593.1:1318055-1319435	q1	q2	OK	128.607	138.416	0.106041	0.224287	0.6881	0.99565	no	1.07627
	ENA|CP007593|CP007593.1.719	ENA|CP007593|CP007593.1.719	-	ENA|CP007593|CP007593.1:345668-346901	q1	q2	OK	49.0666	45.6118	-0.105336	-0.199159	0.72605	0.99565	no	0.92959
	ENA|CP007593|CP007593.1.607	ENA|CP007593|CP007593.1.607	rpsI	ENA|CP007593|CP007593.1:289496-289889	q1	q2	OK	2160.91	2323.97	0.104959	0.207435	0.7068	0.99565	no	1.07546
	ENA|CP007593|CP007593.1.3171	ENA|CP007593|CP007593.1.3171	cca	ENA|CP007593|CP007593.1:1596400-1599453	q1	q2	OK	109.491	101.882	-0.103907	-0.125431	0.8302	0.99565	no	0.930506
	ENA|CP007593|CP007593.1642	ENA|CP007593|CP007593.1642	trxB	ENA|CP007593|CP007593.1:855754-856666	q1	q2	OK	420.131	390.945	-0.103872	-0.217501	0.70335	0.99565	no	0.930531
	ENA|CP007593|CP007593.1.340	ENA|CP007593|CP007593.1.340	-	ENA|CP007593|CP007593.1:164999-165768	q1	q2	OK	22.6424	24.3265	0.103504	0.1524	0.79485	0.99565	no	1.07438
	ENA|CP007593|CP007593.1.731	ENA|CP007593|CP007593.1.731	-	ENA|CP007593|CP007593.1:348881-352683	q1	q2	OK	29.8538	27.7915	-0.103269	-0.0958818	0.8674	0.99565	no	0.93092
	ENA|CP007593|CP007593.1.3323	ENA|CP007593|CP007593.1.3323	xerD_2	ENA|CP007593|CP007593.1:1644297-1645425	q1	q2	OK	18.6153	17.3299	-0.103226	-0.164643	0.77245	0.99565	no	0.930949
	ENA|CP007593|CP007593.1.771	ENA|CP007593|CP007593.1.771	-	ENA|CP007593|CP007593.1:371431-371803	q1	q2	OK	67.536	72.5224	0.102769	0.163487	0.7744	0.99565	no	1.07383
	ENA|CP007593|CP007593.1.2265	ENA|CP007593|CP007593.1.2265	lacF_1	ENA|CP007593|CP007593.1:1143578-1145587	q1	q2	OK	3.44502	3.69674	0.10174	0.0434785	0.89385	0.99565	no	1.07307
	ENA|CP007593|CP007593.1403	ENA|CP007593|CP007593.1403	-	ENA|CP007593|CP007593.1:743676-745025	q1	q2	OK	4.41988	4.74272	0.101708	0.0711387	0.90485	0.99565	no	1.07304
	ENA|CP007593|CP007593.1.999	ENA|CP007593|CP007593.1.999	rimP	ENA|CP007593|CP007593.1:504653-505133	q1	q2	OK	122.026	130.903	0.101312	0.179391	0.746	0.99565	no	1.07275
	ENA|CP007593|CP007593.1835	ENA|CP007593|CP007593.1835	bmrA	ENA|CP007593|CP007593.1:945820-947545	q1	q2	OK	71.7362	66.8789	-0.101148	-0.206382	0.71485	0.99565	no	0.932289
	ENA|CP007593|CP007593.1.2834	ENA|CP007593|CP007593.1.2834	-	ENA|CP007593|CP007593.1:1432764-1433037	q1	q2	OK	411.027	440.835	0.101004	0.190285	0.7466	0.99565	no	1.07252
	ENA|CP007593|CP007593.1.2279	ENA|CP007593|CP007593.1.2279	nrdH	ENA|CP007593|CP007593.1:1151980-1152199	q1	q2	OK	168.753	180.987	0.100973	0.156589	0.78705	0.99565	no	1.0725
	ENA|CP007593|CP007593.1833	ENA|CP007593|CP007593.1833	msrAB1	ENA|CP007593|CP007593.1:944822-945761	q1	q2	OK	353.013	329.38	-0.0999693	-0.205523	0.71185	0.99565	no	0.933053
	ENA|CP007593|CP007593.1076	ENA|CP007593|CP007593.1076	metF	ENA|CP007593|CP007593.1:543040-543907	q1	q2	OK	9.7705	10.4627	0.0987466	0.136685	0.8033	0.99565	no	1.07085
	ENA|CP007593|CP007593.1.2670	ENA|CP007593|CP007593.1.2670	soj	ENA|CP007593|CP007593.1:1351604-1352453	q1	q2	OK	126.578	135.536	0.0986422	0.195056	0.72865	0.99565	no	1.07077
	ENA|CP007593|CP007593.1.66	ENA|CP007593|CP007593.1.66	tilS	ENA|CP007593|CP007593.1:19740-22398	q1	q2	OK	60.2069	64.4305	0.0978154	0.134187	0.81195	0.99565	no	1.07015
	ENA|CP007593|CP007593.1.2718	ENA|CP007593|CP007593.1.2718	spaP_1	ENA|CP007593|CP007593.1:1376126-1380422	q1	q2	OK	1.27354	1.19027	-0.0975613	-0.131023	0.8148	0.99565	no	0.934615
	ENA|CP007593|CP007593.1.2952	ENA|CP007593|CP007593.1.2952	sarA_4	ENA|CP007593|CP007593.1:1492365-1492965	q1	q2	OK	239.414	223.767	-0.0975108	-0.197083	0.72955	0.99565	no	0.934645
	ENA|CP007593|CP007593.1.4548	ENA|CP007593|CP007593.1.4548	adcC_2	ENA|CP007593|CP007593.1:2215857-2217801	q1	q2	OK	33.5377	31.3496	-0.0973365	-0.118581	0.8358	0.99565	no	0.934757
	ENA|CP007593|CP007593.1090	ENA|CP007593|CP007593.1090	-	ENA|CP007593|CP007593.1:551684-552659	q1	q2	OK	117.773	125.955	0.0969	0.198282	0.7304	0.99565	no	1.06947
	ENA|CP007593|CP007593.1.60	ENA|CP007593|CP007593.1.60	-	ENA|CP007593|CP007593.1:19108-19736	q1	q2	OK	68.1181	72.8389	0.0966699	0.109768	0.85165	0.99565	no	1.0693
	ENA|CP007593|CP007593.1.3100	ENA|CP007593|CP007593.1.3100	-	ENA|CP007593|CP007593.1:1562541-1565640	q1	q2	OK	44.9632	48.0655	0.0962573	0.197907	0.72675	0.99565	no	1.069
	ENA|CP007593|CP007593.1.2920	ENA|CP007593|CP007593.1.2920	csd	ENA|CP007593|CP007593.1:1480127-1481781	q1	q2	OK	360.575	337.406	-0.0958114	-0.185826	0.74585	0.99565	no	0.935744
	ENA|CP007593|CP007593.1.3984	ENA|CP007593|CP007593.1.3984	ytpP	ENA|CP007593|CP007593.1:1958295-1958909	q1	q2	OK	106.152	113.39	0.0951601	0.0525669	0.91845	0.99565	no	1.06819
	ENA|CP007593|CP007593.1250	ENA|CP007593|CP007593.1250	pezT_1	ENA|CP007593|CP007593.1:666052-667311	q1	q2	OK	11.3782	10.6555	-0.0946716	-0.0966869	0.87215	0.99565	no	0.936484
	ENA|CP007593|CP007593.1.3090	ENA|CP007593|CP007593.1.3090	-	ENA|CP007593|CP007593.1:1557829-1559485	q1	q2	OK	360.814	385.275	0.0946338	0.195547	0.72885	0.99565	no	1.06779
	ENA|CP007593|CP007593.1.3974	ENA|CP007593|CP007593.1.3974	groL	ENA|CP007593|CP007593.1:1954185-1955808	q1	q2	OK	623.716	584.139	-0.0945776	-0.193999	0.73795	0.99565	no	0.936546
	ENA|CP007593|CP007593.1801	ENA|CP007593|CP007593.1801	aroB	ENA|CP007593|CP007593.1:927900-928968	q1	q2	OK	100.365	107.053	0.0930756	0.189105	0.73915	0.99565	no	1.06664
	ENA|CP007593|CP007593.1.889	ENA|CP007593|CP007593.1.889	-	ENA|CP007593|CP007593.1:451446-451704	q1	q2	OK	82.4986	87.9707	0.0926526	0.126591	0.8154	0.99565	no	1.06633
	ENA|CP007593|CP007593.1.200	ENA|CP007593|CP007593.1.200	deoD_1	ENA|CP007593|CP007593.1:96812-97577	q1	q2	OK	101.738	108.478	0.0925417	0.178056	0.7515	0.99565	no	1.06625
	ENA|CP007593|CP007593.1314	ENA|CP007593|CP007593.1314	dsbD_1	ENA|CP007593|CP007593.1:698891-699602	q1	q2	OK	5.53833	5.19461	-0.0924345	-0.106322	0.8572	0.99565	no	0.937938
	ENA|CP007593|CP007593.1.4110	ENA|CP007593|CP007593.1.4110	-	ENA|CP007593|CP007593.1:2016030-2016973	q1	q2	OK	20.4418	19.1816	-0.091797	-0.0547471	0.913	0.99565	no	0.938352
	ENA|CP007593|CP007593.1.3319	ENA|CP007593|CP007593.1.3319	-	ENA|CP007593|CP007593.1:1643119-1643500	q1	q2	OK	24.3423	22.8419	-0.0917871	-0.118579	0.83475	0.99565	no	0.938362
	ENA|CP007593|CP007593.1.3399	ENA|CP007593|CP007593.1.3399	galE_1	ENA|CP007593|CP007593.1:1677661-1679648	q1	q2	OK	418.195	445.64	0.0917024	0.172103	0.76765	0.99565	no	1.06563
	ENA|CP007593|CP007593.1.4574	ENA|CP007593|CP007593.1.4574	-	ENA|CP007593|CP007593.1:2231422-2232781	q1	q2	OK	17.975	19.1515	0.0914668	0.154643	0.7809	0.99565	no	1.06545
	ENA|CP007593|CP007593.1.2353	ENA|CP007593|CP007593.1.2353	-	ENA|CP007593|CP007593.1:1191404-1192583	q1	q2	OK	10.9263	10.2552	-0.091437	-0.136443	0.81365	0.99565	no	0.938579
	ENA|CP007593|CP007593.176	ENA|CP007593|CP007593.176	bga	ENA|CP007593|CP007593.1:79347-81608	q1	q2	OK	3.56099	3.79367	0.0913153	0.10919	0.8524	0.99565	no	1.06534
	ENA|CP007593|CP007593.1082	ENA|CP007593|CP007593.1082	-	ENA|CP007593|CP007593.1:547449-548334	q1	q2	OK	55.0215	58.6101	0.091154	0.168404	0.7774	0.99565	no	1.06522
	ENA|CP007593|CP007593.1.3639	ENA|CP007593|CP007593.1.3639	rny	ENA|CP007593|CP007593.1:1809552-1811166	q1	q2	OK	460.938	490.758	0.0904392	0.185259	0.73285	0.99565	no	1.06469
	ENA|CP007593|CP007593.1.3495	ENA|CP007593|CP007593.1.3495	ftsA	ENA|CP007593|CP007593.1:1730913-1732287	q1	q2	OK	373.632	397.759	0.0902737	0.190012	0.73625	0.99565	no	1.06457
	ENA|CP007593|CP007593.1210	ENA|CP007593|CP007593.1210	ltrA_1	ENA|CP007593|CP007593.1:618480-620403	q1	q2	OK	1.02688	1.09307	0.0901099	0.101101	0.86345	0.99565	no	1.06446
	ENA|CP007593|CP007593.1.3229	ENA|CP007593|CP007593.1.3229	-	ENA|CP007593|CP007593.1:1620331-1621261	q1	q2	OK	3.76756	4.00831	0.0893645	0.102636	0.8568	0.99565	no	1.0639
	ENA|CP007593|CP007593.1928	ENA|CP007593|CP007593.1928	-	ENA|CP007593|CP007593.1:984694-987349	q1	q2	NOTEST	0.290425	0.273004	-0.0892441	0	1	1	no	0.940015
	ENA|CP007593|CP007593.1005	ENA|CP007593|CP007593.1005	rplGA	ENA|CP007593|CP007593.1:506334-506920	q1	q2	OK	43.4904	40.8975	-0.0886843	-0.0757996	0.88945	0.99565	no	0.94038
	ENA|CP007593|CP007593.1248	ENA|CP007593|CP007593.1248	pezA_1	ENA|CP007593|CP007593.1:666052-667311	q1	q2	OK	25.3682	26.9676	0.0882098	0.103642	0.8558	0.99565	no	1.06305
	ENA|CP007593|CP007593.1.2159	ENA|CP007593|CP007593.1.2159	ftsY	ENA|CP007593|CP007593.1:1094273-1095563	q1	q2	OK	26.2341	27.8862	0.0881073	0.156656	0.79205	0.99565	no	1.06298
	ENA|CP007593|CP007593.1.4687	ENA|CP007593|CP007593.1.4687	htrA	ENA|CP007593|CP007593.1:2285749-2286931	q1	q2	OK	133.808	142.145	0.0872045	0.180888	0.7527	0.99565	no	1.06231
	ENA|CP007593|CP007593.1.4058	ENA|CP007593|CP007593.1.4058	rpoC	ENA|CP007593|CP007593.1:1986947-1990625	q1	q2	OK	245.014	230.737	-0.0866116	-0.175859	0.75005	0.99565	no	0.94173
	ENA|CP007593|CP007593.1366	ENA|CP007593|CP007593.1366	-	ENA|CP007593|CP007593.1:727863-728208	q1	q2	OK	15.7976	16.7695	0.0861343	0.0998172	0.87235	0.99565	no	1.06152
	ENA|CP007593|CP007593.1762	ENA|CP007593|CP007593.1762	pstB3_2	ENA|CP007593|CP007593.1:906247-907006	q1	q2	OK	115.011	122.075	0.0859988	0.170033	0.77215	0.99565	no	1.06142
	ENA|CP007593|CP007593.1.4408	ENA|CP007593|CP007593.1.4408	-	ENA|CP007593|CP007593.1:2138176-2139377	q1	q2	OK	156	165.48	0.0851062	0.0983286	0.8639	0.99565	no	1.06077
	ENA|CP007593|CP007593.1.863	ENA|CP007593|CP007593.1.863	-	ENA|CP007593|CP007593.1:437455-438397	q1	q2	OK	112.997	119.841	0.0848395	0.173356	0.76005	0.99565	no	1.06057
	ENA|CP007593|CP007593.1.4362	ENA|CP007593|CP007593.1.4362	gltX	ENA|CP007593|CP007593.1:2113935-2115396	q1	q2	OK	128.398	136.168	0.0847637	0.179184	0.74975	0.99565	no	1.06051
	ENA|CP007593|CP007593.1.3130	ENA|CP007593|CP007593.1.3130	-	ENA|CP007593|CP007593.1:1579377-1580778	q1	q2	OK	117.501	124.574	0.0843257	0.178992	0.7508	0.99565	no	1.0602
	ENA|CP007593|CP007593.1.3179	ENA|CP007593|CP007593.1.3179	glmM	ENA|CP007593|CP007593.1:1601806-1603159	q1	q2	OK	161.122	151.975	-0.0843256	-0.177956	0.7543	0.99565	no	0.943229
	ENA|CP007593|CP007593.1.4074	ENA|CP007593|CP007593.1.4074	murA1	ENA|CP007593|CP007593.1:1999483-2000948	q1	q2	OK	250.409	236.209	-0.0842213	-0.168541	0.76385	0.99565	no	0.943293
	ENA|CP007593|CP007593.1.4046	ENA|CP007593|CP007593.1.4046	-	ENA|CP007593|CP007593.1:1983411-1984363	q1	q2	OK	119.519	126.658	0.0836944	0.104744	0.85765	0.99565	no	1.05973
	ENA|CP007593|CP007593.1.3385	ENA|CP007593|CP007593.1.3385	-	ENA|CP007593|CP007593.1:1673704-1674856	q1	q2	OK	79.0186	83.6741	0.0825876	0.161572	0.7736	0.99565	no	1.05892
	ENA|CP007593|CP007593.1.2597	ENA|CP007593|CP007593.1.2597	nudF	ENA|CP007593|CP007593.1:1317500-1318046	q1	q2	OK	82.7857	87.6446	0.0822843	0.148208	0.80055	0.99565	no	1.05869
	ENA|CP007593|CP007593.1156	ENA|CP007593|CP007593.1156	rplK	ENA|CP007593|CP007593.1:593430-593856	q1	q2	OK	440.988	466.852	0.0822264	0.171515	0.7631	0.99565	no	1.05865
	ENA|CP007593|CP007593.1.2764	ENA|CP007593|CP007593.1.2764	pyrH	ENA|CP007593|CP007593.1:1397398-1398136	q1	q2	OK	305.176	323.02	0.0819817	0.167119	0.7596	0.99565	no	1.05847
	ENA|CP007593|CP007593.1.3219	ENA|CP007593|CP007593.1.3219	-	ENA|CP007593|CP007593.1:1616760-1618246	q1	q2	OK	17.135	18.134	0.0817548	0.0522481	0.92475	0.99565	no	1.0583
	ENA|CP007593|CP007593.1.2908	ENA|CP007593|CP007593.1.2908	-	ENA|CP007593|CP007593.1:1474722-1474813	q1	q2	OK	1358.45	1437.55	0.0816499	0.0868622	0.87635	0.99565	no	1.05823
	ENA|CP007593|CP007593.1.877	ENA|CP007593|CP007593.1.877	-	ENA|CP007593|CP007593.1:446086-446798	q1	q2	OK	13.2311	12.5064	-0.0812674	-0.0995732	0.86405	0.99565	no	0.945228
	ENA|CP007593|CP007593.1.4637	ENA|CP007593|CP007593.1.4637	ecfT_2	ENA|CP007593|CP007593.1:2263461-2266442	q1	q2	OK	33.3816	35.295	0.0804096	0.066873	0.90865	0.99565	no	1.05732
	ENA|CP007593|CP007593.1.2538	ENA|CP007593|CP007593.1.2538	dapA	ENA|CP007593|CP007593.1:1290234-1291170	q1	q2	OK	146.444	138.57	-0.0797426	-0.162984	0.77705	0.99565	no	0.946232
	ENA|CP007593|CP007593.1.3175	ENA|CP007593|CP007593.1.3175	-	ENA|CP007593|CP007593.1:1600508-1601357	q1	q2	OK	186.777	197.266	0.0788235	0.16635	0.7728	0.99565	no	1.05616
	ENA|CP007593|CP007593.1.3074	ENA|CP007593|CP007593.1.3074	atpA	ENA|CP007593|CP007593.1:1551471-1552977	q1	q2	OK	331.885	349.991	0.0766323	0.158211	0.77805	0.99565	no	1.05456
	ENA|CP007593|CP007593.1.2417	ENA|CP007593|CP007593.1.2417	rluD_1	ENA|CP007593|CP007593.1:1229188-1231555	q1	q2	OK	21.536	20.4273	-0.0762522	-0.0784457	0.89535	0.99565	no	0.948519
	ENA|CP007593|CP007593.1.4136	ENA|CP007593|CP007593.1.4136	ccpA_2	ENA|CP007593|CP007593.1:2028345-2029356	q1	q2	OK	317.699	334.908	0.0761042	0.157873	0.77775	0.99565	no	1.05417
	ENA|CP007593|CP007593.1.3537	ENA|CP007593|CP007593.1.3537	ycjO	ENA|CP007593|CP007593.1:1752092-1753810	q1	q2	OK	5.59032	5.3034	-0.0760124	-0.0759647	0.896	0.99565	no	0.948676
	ENA|CP007593|CP007593.1.2323	ENA|CP007593|CP007593.1.2323	acoA	ENA|CP007593|CP007593.1:1169314-1170283	q1	q2	OK	76.6938	80.8069	0.0753685	0.142582	0.8013	0.99565	no	1.05363
	ENA|CP007593|CP007593.1.3209	ENA|CP007593|CP007593.1.3209	-	ENA|CP007593|CP007593.1:1615020-1615921	q1	q2	OK	22.3693	23.565	0.0751257	0.060216	0.92065	0.99565	no	1.05345
	ENA|CP007593|CP007593.1.2451	ENA|CP007593|CP007593.1.2451	murAB	ENA|CP007593|CP007593.1:1243546-1244806	q1	q2	OK	238.558	251.267	0.0748834	0.161106	0.7762	0.99565	no	1.05327
	ENA|CP007593|CP007593.1.2325	ENA|CP007593|CP007593.1.2325	bfmBAB_1	ENA|CP007593|CP007593.1:1170298-1171266	q1	q2	OK	58.5612	55.6	-0.0748594	-0.0854947	0.8862	0.99565	no	0.949434
	ENA|CP007593|CP007593.108	ENA|CP007593|CP007593.108	-	ENA|CP007593|CP007593.1:40649-40871	q1	q2	OK	65.8756	62.5456	-0.0748342	-0.0926726	0.871	0.99565	no	0.94945
	ENA|CP007593|CP007593.1.3329	ENA|CP007593|CP007593.1.3329	-	ENA|CP007593|CP007593.1:1645512-1648285	q1	q2	OK	75.3706	79.3779	0.074736	0.080761	0.887	0.99565	no	1.05317
	ENA|CP007593|CP007593.1.344	ENA|CP007593|CP007593.1.344	-	ENA|CP007593|CP007593.1:165859-167248	q1	q2	OK	23.0462	21.8832	-0.0747079	-0.127737	0.81965	0.99565	no	0.949536
	ENA|CP007593|CP007593.1150	ENA|CP007593|CP007593.1150	pepA_1	ENA|CP007593|CP007593.1:590883-591921	q1	q2	OK	98.1055	103.308	0.0745516	0.148343	0.796	0.99565	no	1.05303
	ENA|CP007593|CP007593.1336	ENA|CP007593|CP007593.1336	glcK	ENA|CP007593|CP007593.1:715826-716786	q1	q2	OK	108.288	114.027	0.0745069	0.148631	0.7964	0.99565	no	1.053
	ENA|CP007593|CP007593.1.4078	ENA|CP007593|CP007593.1.4078	coaD	ENA|CP007593|CP007593.1:2001259-2003298	q1	q2	OK	46.4647	48.9236	0.0743974	0.0556966	0.92255	0.99565	no	1.05292
	ENA|CP007593|CP007593.1.4204	ENA|CP007593|CP007593.1.4204	gmuD_2	ENA|CP007593|CP007593.1:2052482-2053893	q1	q2	OK	53.0459	55.8454	0.0741972	0.110586	0.8502	0.99565	no	1.05278
	ENA|CP007593|CP007593.1.3393	ENA|CP007593|CP007593.1.3393	-	ENA|CP007593|CP007593.1:1676876-1677353	q1	q2	OK	151.075	158.895	0.072814	0.134935	0.80915	0.99565	no	1.05176
	ENA|CP007593|CP007593.1202	ENA|CP007593|CP007593.1202	-	ENA|CP007593|CP007593.1:612435-617772	q1	q2	OK	1.13458	1.07881	-0.0727248	-0.0180613	0.89465	0.99565	no	0.950845
	ENA|CP007593|CP007593.1.4280	ENA|CP007593|CP007593.1.4280	-	ENA|CP007593|CP007593.1:2086778-2087702	q1	q2	OK	63.4556	60.3401	-0.07263	-0.135725	0.8129	0.99565	no	0.950903
	ENA|CP007593|CP007593.1.4162	ENA|CP007593|CP007593.1.4162	-	ENA|CP007593|CP007593.1:2034609-2034682	q1	q2	OK	4560.71	4337.83	-0.0722841	-0.0625087	0.9069	0.99565	no	0.95113
	ENA|CP007593|CP007593.1454	ENA|CP007593|CP007593.1454	bglH_2	ENA|CP007593|CP007593.1:765748-766046	q1	q2	OK	16.4203	17.2631	0.0722091	0.0673452	0.9044	0.99565	no	1.05133
	ENA|CP007593|CP007593.1.3034	ENA|CP007593|CP007593.1.3034	tuf	ENA|CP007593|CP007593.1:1529691-1530888	q1	q2	OK	2680.72	2817.78	0.0719378	0.129207	0.82595	0.99565	no	1.05113
	ENA|CP007593|CP007593.1.671	ENA|CP007593|CP007593.1.671	luxS	ENA|CP007593|CP007593.1:318852-319335	q1	q2	OK	99.2652	104.237	0.0705018	0.12453	0.8251	0.99565	no	1.05009
	ENA|CP007593|CP007593.1.3509	ENA|CP007593|CP007593.1.3509	ybbH	ENA|CP007593|CP007593.1:1739439-1740291	q1	q2	OK	87.9449	83.7675	-0.0702091	-0.132841	0.81505	0.99565	no	0.9525
	ENA|CP007593|CP007593.1.3327	ENA|CP007593|CP007593.1.3327	-	ENA|CP007593|CP007593.1:1645512-1648285	q1	q2	OK	87.8993	83.7483	-0.0697929	-0.0880026	0.88055	0.99565	no	0.952776
	ENA|CP007593|CP007593.1.3004	ENA|CP007593|CP007593.1.3004	-	ENA|CP007593|CP007593.1:1516502-1517045	q1	q2	OK	23.2349	22.1514	-0.0688937	-0.100311	0.8615	0.99565	no	0.953368
	ENA|CP007593|CP007593.1.3567	ENA|CP007593|CP007593.1.3567	-	ENA|CP007593|CP007593.1:1773187-1775701	q1	q2	OK	359.226	376.632	0.0682627	0.135655	0.81275	0.99565	no	1.04845
	ENA|CP007593|CP007593.1791	ENA|CP007593|CP007593.1791	ecsA_2	ENA|CP007593|CP007593.1:922149-924514	q1	q2	OK	20.9721	21.9746	0.0673665	0.0716525	0.9051	0.99565	no	1.0478
	ENA|CP007593|CP007593.1.4328	ENA|CP007593|CP007593.1.4328	-	ENA|CP007593|CP007593.1:2105192-2105266	q1	q2	OK	7773.57	8144.45	0.067241	0.066496	0.90635	0.99565	no	1.04771
	ENA|CP007593|CP007593.1797	ENA|CP007593|CP007593.1797	aroD	ENA|CP007593|CP007593.1:925200-927882	q1	q2	OK	110.765	116.019	0.0668522	0.0593971	0.91855	0.99565	no	1.04743
	ENA|CP007593|CP007593.1230	ENA|CP007593|CP007593.1230	pnp_2	ENA|CP007593|CP007593.1:635984-637424	q1	q2	OK	22.3323	23.3905	0.06679	0.116981	0.83235	0.99565	no	1.04738
	ENA|CP007593|CP007593.1.423	ENA|CP007593|CP007593.1.423	rplW	ENA|CP007593|CP007593.1:203474-204394	q1	q2	OK	185.669	177.287	-0.0666455	-0.0455747	0.93915	0.99565	no	0.954855
	ENA|CP007593|CP007593.1.831	ENA|CP007593|CP007593.1.831	gatA	ENA|CP007593|CP007593.1:417761-420972	q1	q2	OK	29.3011	27.9837	-0.0663658	-0.0630115	0.9091	0.99565	no	0.955039
	ENA|CP007593|CP007593.1.2530	ENA|CP007593|CP007593.1.2530	prfA	ENA|CP007593|CP007593.1:1285281-1288373	q1	q2	OK	89.1647	93.3111	0.0655749	0.0547599	0.9235	0.99565	no	1.0465
	ENA|CP007593|CP007593.1.4639	ENA|CP007593|CP007593.1.4639	ecfA2	ENA|CP007593|CP007593.1:2263461-2266442	q1	q2	OK	75.7783	79.2958	0.0654604	0.0870128	0.88265	0.99565	no	1.04642
	ENA|CP007593|CP007593.1.2024	ENA|CP007593|CP007593.1.2024	-	ENA|CP007593|CP007593.1:1027582-1028850	q1	q2	OK	3.01912	2.88543	-0.0653435	-0.00419598	0.97065	0.99565	no	0.955719
	ENA|CP007593|CP007593.1.733	ENA|CP007593|CP007593.1.733	fni	ENA|CP007593|CP007593.1:348881-352683	q1	q2	OK	55.0562	52.6201	-0.0652927	-0.0840992	0.8871	0.99565	no	0.955752
	ENA|CP007593|CP007593.1.4641	ENA|CP007593|CP007593.1.4641	ecfA1	ENA|CP007593|CP007593.1:2263461-2266442	q1	q2	OK	66.0183	63.1029	-0.0651613	-0.077429	0.89605	0.99565	no	0.95584
	ENA|CP007593|CP007593.1350	ENA|CP007593|CP007593.1350	-	ENA|CP007593|CP007593.1:721756-722512	q1	q2	OK	69.9102	73.1326	0.0650123	0.118939	0.8346	0.99565	no	1.04609
	ENA|CP007593|CP007593.1.3982	ENA|CP007593|CP007593.1.3982	pheT_2	ENA|CP007593|CP007593.1:1957653-1958280	q1	q2	OK	169.256	176.998	0.0645236	0.128518	0.8227	0.99565	no	1.04574
	ENA|CP007593|CP007593.1.4024	ENA|CP007593|CP007593.1.4024	-	ENA|CP007593|CP007593.1:1973347-1974875	q1	q2	OK	14.9392	15.6165	0.0639676	0.0565118	0.92465	0.99565	no	1.04534
	ENA|CP007593|CP007593.1.582	ENA|CP007593|CP007593.1.582	manY	ENA|CP007593|CP007593.1:277935-278739	q1	q2	OK	149.646	156.326	0.063	0.123937	0.8306	0.99565	no	1.04464
	ENA|CP007593|CP007593.1152	ENA|CP007593|CP007593.1152	-	ENA|CP007593|CP007593.1:591922-592393	q1	q2	OK	49.5308	47.4602	-0.0616062	-0.0987545	0.85895	0.99565	no	0.958196
	ENA|CP007593|CP007593.1.3371	ENA|CP007593|CP007593.1.3371	-	ENA|CP007593|CP007593.1:1666291-1668417	q1	q2	OK	75.0337	78.2859	0.0612139	0.081287	0.888	0.99565	no	1.04334
	ENA|CP007593|CP007593.1805	ENA|CP007593|CP007593.1805	tyrC	ENA|CP007593|CP007593.1:930153-931257	q1	q2	OK	124.047	118.896	-0.0611877	-0.125731	0.82315	0.99565	no	0.958475
	ENA|CP007593|CP007593.1.4599	ENA|CP007593|CP007593.1.4599	lytA_10	ENA|CP007593|CP007593.1:2244897-2246244	q1	q2	OK	5.96758	5.72155	-0.0607414	-0.0834194	0.8826	0.99565	no	0.958772
	ENA|CP007593|CP007593.1.4544	ENA|CP007593|CP007593.1.4544	adcA_2	ENA|CP007593|CP007593.1:2214342-2215848	q1	q2	OK	73.9029	77.066	0.0604644	0.124241	0.8261	0.99565	no	1.0428
	ENA|CP007593|CP007593.1.62	ENA|CP007593|CP007593.1.62	-	ENA|CP007593|CP007593.1:19740-22398	q1	q2	OK	54.4596	56.7852	0.0603277	0.0075603	0.966	0.99565	no	1.0427
	ENA|CP007593|CP007593.1829	ENA|CP007593|CP007593.1829	hom	ENA|CP007593|CP007593.1:942370-943657	q1	q2	OK	246.355	256.872	0.0603113	0.125062	0.82325	0.99565	no	1.04269
	ENA|CP007593|CP007593.1950	ENA|CP007593|CP007593.1950	-	ENA|CP007593|CP007593.1:996999-997757	q1	q2	OK	3.89527	4.06122	0.0601886	0.0207674	0.95885	0.99565	no	1.0426
	ENA|CP007593|CP007593.1.4092	ENA|CP007593|CP007593.1.4092	pflA_2	ENA|CP007593|CP007593.1:2007335-2008130	q1	q2	OK	479.863	500.26	0.0600548	0.121982	0.82975	0.99565	no	1.04251
	ENA|CP007593|CP007593.1758	ENA|CP007593|CP007593.1758	pstA_1	ENA|CP007593|CP007593.1:902751-905421	q1	q2	OK	87.4209	91.1307	0.0599587	0.0643621	0.90535	0.99565	no	1.04244
	ENA|CP007593|CP007593.126	ENA|CP007593|CP007593.126	-	ENA|CP007593|CP007593.1:49618-49849	q1	q2	OK	94.3336	90.4995	-0.059861	-0.0761831	0.88955	0.99565	no	0.959356
	ENA|CP007593|CP007593.1.2637	ENA|CP007593|CP007593.1.2637	era	ENA|CP007593|CP007593.1:1337062-1337962	q1	q2	OK	166.861	173.705	0.0579924	0.119246	0.8332	0.99565	no	1.04102
	ENA|CP007593|CP007593.1.3221	ENA|CP007593|CP007593.1.3221	-	ENA|CP007593|CP007593.1:1616760-1618246	q1	q2	OK	14.589	14.0161	-0.0577991	-0.0267323	0.96085	0.99565	no	0.960731
	ENA|CP007593|CP007593.1740	ENA|CP007593|CP007593.1740	yutF	ENA|CP007593|CP007593.1:895787-897168	q1	q2	OK	94.8055	91.088	-0.0577101	-0.0986757	0.8652	0.99565	no	0.960788
	ENA|CP007593|CP007593.1.2542	ENA|CP007593|CP007593.1.2542	-	ENA|CP007593|CP007593.1:1292400-1292543	q1	q2	OK	4197.83	4033.61	-0.0575705	-0.106879	0.84755	0.99565	no	0.96088
	ENA|CP007593|CP007593.1.2635	ENA|CP007593|CP007593.1.2635	mutM	ENA|CP007593|CP007593.1:1334398-1337014	q1	q2	OK	49.2751	47.3674	-0.0569646	-0.0729689	0.9012	0.99565	no	0.961285
	ENA|CP007593|CP007593.1.526	ENA|CP007593|CP007593.1.526	ruvB	ENA|CP007593|CP007593.1:241084-242636	q1	q2	OK	81.5956	78.4411	-0.0568823	-0.104059	0.8513	0.99565	no	0.96134
	ENA|CP007593|CP007593.1086	ENA|CP007593|CP007593.1086	mrnC	ENA|CP007593|CP007593.1:548415-550138	q1	q2	OK	98.5568	102.482	0.0563495	0.043701	0.9389	0.99565	no	1.03983
	ENA|CP007593|CP007593.1.2155	ENA|CP007593|CP007593.1.2155	ybjI	ENA|CP007593|CP007593.1:1088432-1094270	q1	q2	OK	25.2477	26.2347	0.0553266	0.0387	0.94405	0.99565	no	1.03909
	ENA|CP007593|CP007593.1.2205	ENA|CP007593|CP007593.1.2205	gyrA	ENA|CP007593|CP007593.1:1117205-1120417	q1	q2	OK	139.727	145.158	0.0550185	0.0966159	0.87005	0.99565	no	1.03887
	ENA|CP007593|CP007593.1.2696	ENA|CP007593|CP007593.1.2696	-	ENA|CP007593|CP007593.1:1364920-1365601	q1	q2	OK	0.83244	0.801339	-0.0549348	-0.0438366	0.94605	0.99565	no	0.962639
	ENA|CP007593|CP007593.1.3671	ENA|CP007593|CP007593.1.3671	-	ENA|CP007593|CP007593.1:1826172-1827081	q1	q2	OK	88.2976	91.6842	0.0542988	0.1078	0.85335	0.99565	no	1.03835
	ENA|CP007593|CP007593.1.2704	ENA|CP007593|CP007593.1.2704	-	ENA|CP007593|CP007593.1:1368499-1371187	q1	q2	NOTEST	0.475011	0.493024	0.0536958	0	1	1	no	1.03792
	ENA|CP007593|CP007593.1.2461	ENA|CP007593|CP007593.1.2461	-	ENA|CP007593|CP007593.1:1248778-1248913	q1	q2	OK	229.871	221.529	-0.0533237	-0.0610316	0.92145	0.99565	no	0.96371
	ENA|CP007593|CP007593.1.2357	ENA|CP007593|CP007593.1.2357	rexB	ENA|CP007593|CP007593.1:1192600-1199523	q1	q2	OK	9.03344	9.37144	0.0529944	0.0652468	0.90965	0.99565	no	1.03742
	ENA|CP007593|CP007593.1.4118	ENA|CP007593|CP007593.1.4118	rnmV	ENA|CP007593|CP007593.1:2020244-2021578	q1	q2	OK	46.6458	44.9953	-0.0519713	-0.0549967	0.92265	0.99565	no	0.964616
	ENA|CP007593|CP007593.1.3470	ENA|CP007593|CP007593.1.3470	-	ENA|CP007593|CP007593.1:1715175-1716527	q1	q2	OK	7.15611	6.90698	-0.0511199	-0.0350416	0.9488	0.99565	no	0.965186
	ENA|CP007593|CP007593.1.3160	ENA|CP007593|CP007593.1.3160	def_2	ENA|CP007593|CP007593.1:1590743-1591154	q1	q2	OK	68.2959	70.7567	0.0510686	0.0818484	0.8842	0.99565	no	1.03603
	ENA|CP007593|CP007593.1.96	ENA|CP007593|CP007593.1.96	-	ENA|CP007593|CP007593.1:34996-35957	q1	q2	OK	22.6355	21.8483	-0.0510682	-0.0552806	0.91885	0.99565	no	0.965223
	ENA|CP007593|CP007593.1.3655	ENA|CP007593|CP007593.1.3655	-	ENA|CP007593|CP007593.1:1820305-1821403	q1	q2	OK	57.5024	55.5038	-0.051036	-0.0979423	0.8628	0.99565	no	0.965243
	ENA|CP007593|CP007593.1494	ENA|CP007593|CP007593.1494	-	ENA|CP007593|CP007593.1:781666-782323	q1	q2	OK	43.4055	41.9025	-0.0508416	-0.0854186	0.87915	0.99565	no	0.965373
	ENA|CP007593|CP007593.1.393	ENA|CP007593|CP007593.1.393	-	ENA|CP007593|CP007593.1:191222-191489	q1	q2	OK	894.236	926.069	0.0504631	0.0989151	0.859	0.99565	no	1.0356
	ENA|CP007593|CP007593.1.857	ENA|CP007593|CP007593.1.857	glnQ_1	ENA|CP007593|CP007593.1:432743-435049	q1	q2	OK	42.8159	44.3388	0.0504225	0.0668917	0.90205	0.99565	no	1.03557
	ENA|CP007593|CP007593.1.2625	ENA|CP007593|CP007593.1.2625	rnr	ENA|CP007593|CP007593.1:1329082-1331867	q1	q2	OK	100.763	104.307	0.0498708	0.0998032	0.859	0.99565	no	1.03517
	ENA|CP007593|CP007593.1.558	ENA|CP007593|CP007593.1.558	rpsL	ENA|CP007593|CP007593.1:264187-264601	q1	q2	OK	448.842	433.677	-0.0495858	-0.0959881	0.86995	0.99565	no	0.966213
	ENA|CP007593|CP007593.1.2026	ENA|CP007593|CP007593.1.2026	-	ENA|CP007593|CP007593.1:1027582-1028850	q1	q2	OK	6.9989	6.76918	-0.0481472	-0.00443731	0.9729	0.99565	no	0.967178
	ENA|CP007593|CP007593.1874	ENA|CP007593|CP007593.1874	-	ENA|CP007593|CP007593.1:961780-962323	q1	q2	OK	125.215	129.451	0.0479997	0.0916931	0.86885	0.99565	no	1.03383
	ENA|CP007593|CP007593.1.3896	ENA|CP007593|CP007593.1.3896	amiA	ENA|CP007593|CP007593.1:1928645-1930625	q1	q2	OK	377.969	390.727	0.0478939	0.0992104	0.86005	0.99565	no	1.03375
	ENA|CP007593|CP007593.1.560	ENA|CP007593|CP007593.1.560	rpsG	ENA|CP007593|CP007593.1:264620-265091	q1	q2	OK	1683.07	1628.17	-0.0478435	-0.0950682	0.86855	0.99565	no	0.967381
	ENA|CP007593|CP007593.1021	ENA|CP007593|CP007593.1021	-	ENA|CP007593|CP007593.1:513567-513822	q1	q2	OK	42.0267	43.4249	0.0472167	0.0588927	0.92055	0.99565	no	1.03327
	ENA|CP007593|CP007593.1.2046	ENA|CP007593|CP007593.1.2046	-	ENA|CP007593|CP007593.1:1032648-1033503	q1	q2	OK	0.857173	0.830106	-0.0462899	-0.0360898	0.95815	0.99565	no	0.968423
	ENA|CP007593|CP007593.1.3403	ENA|CP007593|CP007593.1.3403	-	ENA|CP007593|CP007593.1:1681023-1682485	q1	q2	OK	38.9978	37.7805	-0.0457521	-0.064753	0.91135	0.99565	no	0.968785
	ENA|CP007593|CP007593.1.3086	ENA|CP007593|CP007593.1.3086	ywnH	ENA|CP007593|CP007593.1:1556525-1556918	q1	q2	OK	220.68	227.713	0.0452638	0.0856258	0.87825	0.99565	no	1.03187
	ENA|CP007593|CP007593.1.4120	ENA|CP007593|CP007593.1.4120	ycfH	ENA|CP007593|CP007593.1:2020244-2021578	q1	q2	OK	59.8951	61.8025	0.045228	0.0703718	0.89835	0.99565	no	1.03185
	ENA|CP007593|CP007593.1.2896	ENA|CP007593|CP007593.1.2896	iscS_2	ENA|CP007593|CP007593.1:1466802-1468005	q1	q2	OK	81.638	79.1184	-0.045226	-0.0905303	0.86895	0.99565	no	0.969137
	ENA|CP007593|CP007593.1.2407	ENA|CP007593|CP007593.1.2407	-	ENA|CP007593|CP007593.1:1226052-1226352	q1	q2	OK	61.3894	63.342	0.0451713	0.064011	0.90895	0.99565	no	1.03181
	ENA|CP007593|CP007593.1.4584	ENA|CP007593|CP007593.1.4584	phoB	ENA|CP007593|CP007593.1:2236600-2238591	q1	q2	OK	104.909	108.233	0.0450085	0.053762	0.92565	0.99565	no	1.03168
	ENA|CP007593|CP007593.1344	ENA|CP007593|CP007593.1344	hflX	ENA|CP007593|CP007593.1:718060-720792	q1	q2	OK	46.4821	45.0686	-0.0445535	-0.0630315	0.9163	0.99565	no	0.96959
	ENA|CP007593|CP007593.1.663	ENA|CP007593|CP007593.1.663	pbpX_1	ENA|CP007593|CP007593.1:312877-315130	q1	q2	OK	63.1693	65.1501	0.044544	0.0940925	0.87025	0.99565	no	1.03136
	ENA|CP007593|CP007593.1.975	ENA|CP007593|CP007593.1.975	lafA	ENA|CP007593|CP007593.1:497677-497932	q1	q2	OK	55.0328	56.7388	0.0440447	0.0572399	0.91655	0.99565	no	1.031
	ENA|CP007593|CP007593.1.2443	ENA|CP007593|CP007593.1.2443	-	ENA|CP007593|CP007593.1:1240192-1240735	q1	q2	OK	18.3108	18.8748	0.0437656	0.0612394	0.91385	0.99565	no	1.0308
	ENA|CP007593|CP007593.1362	ENA|CP007593|CP007593.1362	typA	ENA|CP007593|CP007593.1:725429-727271	q1	q2	OK	189.433	195.227	0.0434667	0.090272	0.8733	0.99565	no	1.03059
	ENA|CP007593|CP007593.1.2653	ENA|CP007593|CP007593.1.2653	rplT	ENA|CP007593|CP007593.1:1345184-1345544	q1	q2	OK	2652.13	2732.94	0.0433017	0.0812487	0.8829	0.99565	no	1.03047
	ENA|CP007593|CP007593.118	ENA|CP007593|CP007593.118	recO	ENA|CP007593|CP007593.1:45915-48841	q1	q2	OK	57.9735	59.7171	0.0427506	0.0369933	0.9484	0.99565	no	1.03008
	ENA|CP007593|CP007593.1.3641	ENA|CP007593|CP007593.1.3641	hsdR_3	ENA|CP007593|CP007593.1:1811289-1814277	q1	q2	OK	12.9717	13.3575	0.0422749	0.0776278	0.8936	0.99565	no	1.02974
	ENA|CP007593|CP007593.1831	ENA|CP007593|CP007593.1831	thrB	ENA|CP007593|CP007593.1:943658-944528	q1	q2	OK	211.996	205.905	-0.0420615	-0.0869258	0.8734	0.99565	no	0.971268
	ENA|CP007593|CP007593.1.4669	ENA|CP007593|CP007593.1.4669	-	ENA|CP007593|CP007593.1:2280928-2281693	q1	q2	OK	3.15049	3.06145	-0.0413581	-0.0433146	0.9428	0.99565	no	0.971738
	ENA|CP007593|CP007593.1.3146	ENA|CP007593|CP007593.1.3146	-	ENA|CP007593|CP007593.1:1584833-1586807	q1	q2	OK	55.4283	53.8652	-0.0412677	-0.0166362	0.9603	0.99565	no	0.9718
	ENA|CP007593|CP007593.1148	ENA|CP007593|CP007593.1148	brnQ	ENA|CP007593|CP007593.1:589460-590786	q1	q2	OK	73.0851	75.2	0.0411569	0.082156	0.8837	0.99565	no	1.02894
	ENA|CP007593|CP007593.1.2439	ENA|CP007593|CP007593.1.2439	pcrA	ENA|CP007593|CP007593.1:1237165-1239457	q1	q2	OK	49.3876	50.8039	0.0407915	0.0841871	0.8783	0.99565	no	1.02868
	ENA|CP007593|CP007593.1.2976	ENA|CP007593|CP007593.1.2976	tmpC	ENA|CP007593|CP007593.1:1504982-1506035	q1	q2	OK	368.73	379.287	0.0407253	0.0861192	0.88035	0.99565	no	1.02863
	ENA|CP007593|CP007593.1.2854	ENA|CP007593|CP007593.1.2854	pyk	ENA|CP007593|CP007593.1:1442392-1443898	q1	q2	OK	811.003	834.006	0.0403511	0.078052	0.89245	0.99565	no	1.02836
	ENA|CP007593|CP007593.1.2177	ENA|CP007593|CP007593.1.2177	niaR	ENA|CP007593|CP007593.1:1104441-1105421	q1	q2	OK	89.4445	91.9601	0.0400159	0.0627611	0.91195	0.99565	no	1.02812
	ENA|CP007593|CP007593.1.437	ENA|CP007593|CP007593.1.437	rpsQ	ENA|CP007593|CP007593.1:207309-207570	q1	q2	OK	424.841	436.727	0.0398094	0.0716033	0.8951	0.99565	no	1.02798
	ENA|CP007593|CP007593.1.326	ENA|CP007593|CP007593.1.326	-	ENA|CP007593|CP007593.1:158779-159103	q1	q2	OK	25.0113	24.334	-0.0396042	-0.0498155	0.9325	0.99565	no	0.97292
	ENA|CP007593|CP007593.1.4072	ENA|CP007593|CP007593.1.4072	-	ENA|CP007593|CP007593.1:1999483-2000948	q1	q2	OK	630.829	613.751	-0.0395961	-0.0200986	0.97385	0.99565	no	0.972928
	ENA|CP007593|CP007593.1.4546	ENA|CP007593|CP007593.1.4546	adcB	ENA|CP007593|CP007593.1:2215857-2217801	q1	q2	OK	22.9685	22.3575	-0.0389004	-0.0413366	0.94365	0.99565	no	0.973398
	ENA|CP007593|CP007593.1.2750	ENA|CP007593|CP007593.1.2750	ald_2	ENA|CP007593|CP007593.1:1392206-1393318	q1	q2	OK	36.7088	37.7116	0.0388834	0.0253308	0.96645	0.99565	no	1.02732
	ENA|CP007593|CP007593.1.4386	ENA|CP007593|CP007593.1.4386	phoR	ENA|CP007593|CP007593.1:2129332-2130664	q1	q2	OK	110.749	107.86	-0.0381325	-0.0801279	0.8916	0.99565	no	0.973914
	ENA|CP007593|CP007593.1368	ENA|CP007593|CP007593.1368	-	ENA|CP007593|CP007593.1:728290-730312	q1	q2	OK	3.04065	3.12188	0.0380371	0.0484617	0.933	0.99565	no	1.02671
	ENA|CP007593|CP007593.1.2595	ENA|CP007593|CP007593.1.2595	-	ENA|CP007593|CP007593.1:1317174-1317489	q1	q2	OK	121.227	124.449	0.0378445	0.0622453	0.9143	0.99565	no	1.02658
	ENA|CP007593|CP007593.1.2788	ENA|CP007593|CP007593.1.2788	proC	ENA|CP007593|CP007593.1:1409306-1410104	q1	q2	OK	93.7916	96.2815	0.0377996	0.0743487	0.89495	0.99565	no	1.02655
	ENA|CP007593|CP007593.1.3169	ENA|CP007593|CP007593.1.3169	-	ENA|CP007593|CP007593.1:1596400-1599453	q1	q2	OK	127.672	124.372	-0.0377819	-0.0653678	0.91275	0.99565	no	0.974153
	ENA|CP007593|CP007593.1640	ENA|CP007593|CP007593.1640	-	ENA|CP007593|CP007593.1:855464-855689	q1	q2	OK	38.6398	39.6639	0.0377387	0.04367	0.93335	0.99565	no	1.0265
	ENA|CP007593|CP007593.1837	ENA|CP007593|CP007593.1837	-	ENA|CP007593|CP007593.1:947546-949295	q1	q2	OK	93.0983	90.7131	-0.0374437	-0.0788253	0.8905	0.99565	no	0.97438
	ENA|CP007593|CP007593.1.2982	ENA|CP007593|CP007593.1.2982	pdp	ENA|CP007593|CP007593.1:1507180-1509045	q1	q2	OK	52.3853	51.0592	-0.0369898	-0.0554085	0.92415	0.99565	no	0.974686
	ENA|CP007593|CP007593.1.2072	ENA|CP007593|CP007593.1.2072	rsmG	ENA|CP007593|CP007593.1:1046302-1047016	q1	q2	OK	23.9569	24.5775	0.0368956	0.0578342	0.9204	0.99565	no	1.0259
	ENA|CP007593|CP007593.1778	ENA|CP007593|CP007593.1778	potB	ENA|CP007593|CP007593.1:912745-916527	q1	q2	OK	18.5865	18.1191	-0.0367473	-0.0233507	0.96525	0.99565	no	0.974853
	ENA|CP007593|CP007593.1.2980	ENA|CP007593|CP007593.1.2980	deoC1	ENA|CP007593|CP007593.1:1506124-1507163	q1	q2	OK	172.839	177.229	0.0361799	0.0682076	0.9028	0.99565	no	1.0254
	ENA|CP007593|CP007593.1.691	ENA|CP007593|CP007593.1.691	-	ENA|CP007593|CP007593.1:331306-332658	q1	q2	OK	3.88568	3.98428	0.0361518	0.0259717	0.96175	0.99565	no	1.02538
	ENA|CP007593|CP007593.1.2379	ENA|CP007593|CP007593.1.2379	gapN	ENA|CP007593|CP007593.1:1206672-1210242	q1	q2	OK	126.211	123.094	-0.0360721	-0.0433781	0.9399	0.99565	no	0.975303
	ENA|CP007593|CP007593.1.3351	ENA|CP007593|CP007593.1.3351	apt	ENA|CP007593|CP007593.1:1656618-1657131	q1	q2	OK	593.59	579.204	-0.0353943	-0.0739394	0.89785	0.99565	no	0.975764
	ENA|CP007593|CP007593.1084	ENA|CP007593|CP007593.1084	cysS	ENA|CP007593|CP007593.1:548415-550138	q1	q2	OK	101.493	99.0417	-0.0352674	-0.0681971	0.9075	0.99565	no	0.975848
	ENA|CP007593|CP007593.1.3181	ENA|CP007593|CP007593.1.3181	-	ENA|CP007593|CP007593.1:1603182-1604806	q1	q2	OK	113.871	111.155	-0.0348203	-0.0536218	0.92945	0.99565	no	0.976148
	ENA|CP007593|CP007593.1496	ENA|CP007593|CP007593.1496	prfB	ENA|CP007593|CP007593.1:782548-783526	q1	q2	OK	107.274	104.786	-0.0338577	-0.0666771	0.90595	0.99565	no	0.976807
	ENA|CP007593|CP007593.1.2956	ENA|CP007593|CP007593.1.2956	parC	ENA|CP007593|CP007593.1:1494204-1496640	q1	q2	OK	51.9435	50.7415	-0.0337778	-0.0704096	0.90145	0.99565	no	0.976859
	ENA|CP007593|CP007593.1.2281	ENA|CP007593|CP007593.1.2281	ptsH	ENA|CP007593|CP007593.1:1152548-1152812	q1	q2	OK	1625.9	1588.36	-0.0337014	-0.0642886	0.9078	0.99565	no	0.976911
	ENA|CP007593|CP007593.1.2631	ENA|CP007593|CP007593.1.2631	tetA	ENA|CP007593|CP007593.1:1334398-1337014	q1	q2	OK	19.5229	19.9842	0.033693	0.0345248	0.95125	0.99565	no	1.02363
	ENA|CP007593|CP007593.1.3483	ENA|CP007593|CP007593.1.3483	divIVA	ENA|CP007593|CP007593.1:1726474-1727359	q1	q2	OK	233.849	239.242	0.0328972	0.0703011	0.90115	0.99565	no	1.02306
	ENA|CP007593|CP007593.1.272	ENA|CP007593|CP007593.1.272	-	ENA|CP007593|CP007593.1:131056-131956	q1	q2	OK	1.87456	1.83237	-0.0328462	-0.0329949	0.9513	0.99565	no	0.977493
	ENA|CP007593|CP007593.1.709	ENA|CP007593|CP007593.1.709	gnd	ENA|CP007593|CP007593.1:339926-341351	q1	q2	OK	529.104	541.255	0.0327565	0.0665794	0.9036	0.99565	no	1.02297
	ENA|CP007593|CP007593.1.3084	ENA|CP007593|CP007593.1.3084	-	ENA|CP007593|CP007593.1:1555061-1556069	q1	q2	OK	41.8595	42.8182	0.032668	0.0592306	0.92055	0.99565	no	1.0229
	ENA|CP007593|CP007593.1.3565	ENA|CP007593|CP007593.1.3565	aroF_2	ENA|CP007593|CP007593.1:1772075-1773107	q1	q2	OK	96.3693	98.5352	0.0320661	0.065225	0.9094	0.99565	no	1.02247
	ENA|CP007593|CP007593.1276	ENA|CP007593|CP007593.1276	immR_1	ENA|CP007593|CP007593.1:676628-676826	q1	q2	OK	10352.7	10130.3	-0.0313218	-0.0659544	0.90625	0.99565	no	0.978518
	ENA|CP007593|CP007593.1.2040	ENA|CP007593|CP007593.1.2040	rplS	ENA|CP007593|CP007593.1:1031622-1031970	q1	q2	OK	1760.8	1799.14	0.0310738	0.065212	0.90935	0.99565	no	1.02177
	ENA|CP007593|CP007593.1.3882	ENA|CP007593|CP007593.1.3882	treB	ENA|CP007593|CP007593.1:1919804-1921772	q1	q2	OK	3.92489	4.00966	0.0308261	0.0429339	0.9391	0.99565	no	1.0216
	ENA|CP007593|CP007593.1.2922	ENA|CP007593|CP007593.1.2922	sufB_2	ENA|CP007593|CP007593.1:1481791-1483054	q1	q2	OK	348.215	341.072	-0.0299044	-0.0616882	0.91275	0.99565	no	0.979487
	ENA|CP007593|CP007593.1.4410	ENA|CP007593|CP007593.1.4410	ykuR	ENA|CP007593|CP007593.1:2139388-2140519	q1	q2	OK	210.527	214.932	0.029871	0.0625894	0.9144	0.99565	no	1.02092
	ENA|CP007593|CP007593.1.3609	ENA|CP007593|CP007593.1.3609	scrB	ENA|CP007593|CP007593.1:1793633-1796034	q1	q2	OK	18.0575	17.6965	-0.0291334	-0.0414916	0.9408	0.99565	no	0.980008
	ENA|CP007593|CP007593.1.391	ENA|CP007593|CP007593.1.391	-	ENA|CP007593|CP007593.1:190566-191136	q1	q2	OK	159.797	163.049	0.0290657	0.0576104	0.91885	0.99565	no	1.02035
	ENA|CP007593|CP007593.1.2966	ENA|CP007593|CP007593.1.2966	-	ENA|CP007593|CP007593.1:1499858-1501210	q1	q2	OK	4.71286	4.62076	-0.0284737	-0.0243608	0.96555	0.99565	no	0.980458
	ENA|CP007593|CP007593.192	ENA|CP007593|CP007593.192	-	ENA|CP007593|CP007593.1:89343-89757	q1	q2	OK	201.505	205.441	0.0279092	0.0514895	0.9288	0.99565	no	1.01953
	ENA|CP007593|CP007593.1.3613	ENA|CP007593|CP007593.1.3613	mvaA	ENA|CP007593|CP007593.1:1796069-1798516	q1	q2	OK	101.237	99.3058	-0.027789	-0.0444386	0.94015	0.99565	no	0.980924
	ENA|CP007593|CP007593.1146	ENA|CP007593|CP007593.1146	-	ENA|CP007593|CP007593.1:589002-589155	q1	q2	OK	47.1205	46.2229	-0.0277461	-0.0257609	0.97255	0.99565	no	0.980951
	ENA|CP007593|CP007593.1.2343	ENA|CP007593|CP007593.1.2343	rnhB	ENA|CP007593|CP007593.1:1178909-1180527	q1	q2	OK	15.1595	15.4526	0.0276302	0.0258206	0.96395	0.99565	no	1.01933
	ENA|CP007593|CP007593.1.2361	ENA|CP007593|CP007593.1.2361	eno	ENA|CP007593|CP007593.1:1201491-1202796	q1	q2	OK	1038.12	1018.49	-0.0275337	-0.0539391	0.9244	0.99565	no	0.981091
	ENA|CP007593|CP007593.1793	ENA|CP007593|CP007593.1793	-	ENA|CP007593|CP007593.1:922149-924514	q1	q2	OK	14.3063	14.5809	0.0274275	0.0386546	0.9435	0.99565	no	1.01919
	ENA|CP007593|CP007593.1.2403	ENA|CP007593|CP007593.1.2403	rplU	ENA|CP007593|CP007593.1:1224522-1224837	q1	q2	OK	399.839	407.406	0.0270475	0.0523213	0.9288	0.99565	no	1.01893
	ENA|CP007593|CP007593.1.2936	ENA|CP007593|CP007593.1.2936	-	ENA|CP007593|CP007593.1:1486569-1487896	q1	q2	OK	4.94633	5.0394	0.0268918	0.017053	0.97875	0.99565	no	1.01882
	ENA|CP007593|CP007593.1.4050	ENA|CP007593|CP007593.1.4050	-	ENA|CP007593|CP007593.1:1984448-1985069	q1	q2	OK	7.03942	7.16922	0.026358	0.030163	0.9576	0.99565	no	1.01844
	ENA|CP007593|CP007593.1.2129	ENA|CP007593|CP007593.1.2129	leuA	ENA|CP007593|CP007593.1:1077719-1078814	q1	q2	OK	15.7581	15.4774	-0.0259326	-0.0414357	0.93905	0.99565	no	0.982187
	ENA|CP007593|CP007593.1.3138	ENA|CP007593|CP007593.1.3138	rpsR	ENA|CP007593|CP007593.1:1582275-1582515	q1	q2	OK	2312.93	2354.25	0.0255459	0.051456	0.9237	0.99565	no	1.01786
	ENA|CP007593|CP007593.1.723	ENA|CP007593|CP007593.1.723	-	ENA|CP007593|CP007593.1:347270-347531	q1	q2	OK	7.64749	7.78169	0.0250977	0.0228644	0.96995	0.99565	no	1.01755
	ENA|CP007593|CP007593.1.8	ENA|CP007593|CP007593.1.8	-	ENA|CP007593|CP007593.1:3531-3678	q1	q2	OK	4.35423	4.27957	-0.0249532	-0.0310432	0.83785	0.99565	no	0.982853
	ENA|CP007593|CP007593.1944	ENA|CP007593|CP007593.1944	ltrA_2	ENA|CP007593|CP007593.1:994629-996552	q1	q2	OK	1.14891	1.12962	-0.0244305	-0.0274401	0.96275	0.99565	no	0.98321
	ENA|CP007593|CP007593.1.829	ENA|CP007593|CP007593.1.829	gatB	ENA|CP007593|CP007593.1:417761-420972	q1	q2	OK	87.5954	89.0662	0.024024	0.0417762	0.9422	0.99565	no	1.01679
	ENA|CP007593|CP007593.1.336	ENA|CP007593|CP007593.1.336	metP	ENA|CP007593|CP007593.1:163573-164266	q1	q2	OK	152.026	149.541	-0.0237696	-0.0480628	0.92995	0.99565	no	0.983654
	ENA|CP007593|CP007593.1.3158	ENA|CP007593|CP007593.1.3158	-	ENA|CP007593|CP007593.1:1589136-1590732	q1	q2	OK	88.3788	86.945	-0.0235973	-0.0495706	0.92875	0.99565	no	0.983777
	ENA|CP007593|CP007593.1.4264	ENA|CP007593|CP007593.1.4264	-	ENA|CP007593|CP007593.1:2076828-2078632	q1	q2	OK	8.96656	9.11342	0.0234395	0.0151791	0.97935	0.99565	no	1.01638
	ENA|CP007593|CP007593.1760	ENA|CP007593|CP007593.1760	pstB3_1	ENA|CP007593|CP007593.1:905431-906235	q1	q2	OK	101.871	103.522	0.0231922	0.0449341	0.93885	0.99565	no	1.01621
	ENA|CP007593|CP007593.1.2465	ENA|CP007593|CP007593.1.2465	mgtA	ENA|CP007593|CP007593.1:1249176-1250502	q1	q2	OK	61.7686	62.7464	0.0226592	0.0451415	0.9393	0.99565	no	1.01583
	ENA|CP007593|CP007593.1.506	ENA|CP007593|CP007593.1.506	-	ENA|CP007593|CP007593.1:226960-228201	q1	q2	OK	15.4849	15.73	0.022658	0.0209951	0.9708	0.99565	no	1.01583
	ENA|CP007593|CP007593.1.471	ENA|CP007593|CP007593.1.471	rpsK	ENA|CP007593|CP007593.1:215261-215645	q1	q2	OK	718.231	707.189	-0.0223531	-0.0444929	0.93685	0.99565	no	0.984626
	ENA|CP007593|CP007593.1.383	ENA|CP007593|CP007593.1.383	-	ENA|CP007593|CP007593.1:183779-187665	q1	q2	OK	67.6353	66.6163	-0.0219017	-0.0259267	0.96375	0.99565	no	0.984934
	ENA|CP007593|CP007593.1876	ENA|CP007593|CP007593.1876	aphA	ENA|CP007593|CP007593.1:962415-963210	q1	q2	OK	297.898	293.552	-0.0212035	-0.0449586	0.9366	0.99565	no	0.985411
	ENA|CP007593|CP007593.1.3523	ENA|CP007593|CP007593.1.3523	yesO_1	ENA|CP007593|CP007593.1:1745602-1746931	q1	q2	OK	34.908	34.417	-0.0204347	-0.0376494	0.94755	0.99565	no	0.985934
	ENA|CP007593|CP007593.120	ENA|CP007593|CP007593.120	plsX	ENA|CP007593|CP007593.1:45915-48841	q1	q2	OK	97.3792	96.0317	-0.020103	-0.0263593	0.9628	0.99565	no	0.986162
	ENA|CP007593|CP007593.1124	ENA|CP007593|CP007593.1124	axe1-6A_1	ENA|CP007593|CP007593.1:578210-578990	q1	q2	OK	96.3257	97.6592	0.0198358	0.0382048	0.9435	0.99565	no	1.01384
	ENA|CP007593|CP007593.1206	ENA|CP007593|CP007593.1206	-	ENA|CP007593|CP007593.1:612435-617772	q1	q2	OK	1.17122	1.15526	-0.0197944	-0.0184629	0.9764	0.99565	no	0.986373
	ENA|CP007593|CP007593.1.3144	ENA|CP007593|CP007593.1.3144	asnS	ENA|CP007593|CP007593.1:1583471-1584815	q1	q2	OK	223.729	226.808	0.0197164	0.0413256	0.9419	0.99565	no	1.01376
	ENA|CP007593|CP007593.1.3649	ENA|CP007593|CP007593.1.3649	-	ENA|CP007593|CP007593.1:1816073-1819446	q1	q2	OK	9.00617	8.88474	-0.0195844	-0.026992	0.96305	0.99565	no	0.986517
	ENA|CP007593|CP007593.1.2413	ENA|CP007593|CP007593.1.2413	-	ENA|CP007593|CP007593.1:1226536-1227812	q1	q2	OK	6.50637	6.59297	0.019075	0.0140032	0.9822	0.99565	no	1.01331
	ENA|CP007593|CP007593.1.4154	ENA|CP007593|CP007593.1.4154	-	ENA|CP007593|CP007593.1:2034244-2034330	q1	q2	OK	3730.41	3778.87	0.0186196	0.0201735	0.969	0.99565	no	1.01299
	ENA|CP007593|CP007593.1.3625	ENA|CP007593|CP007593.1.3625	stkP	ENA|CP007593|CP007593.1:1801010-1803727	q1	q2	OK	295.082	298.77	0.0179176	0.0326022	0.95375	0.99565	no	1.0125
	ENA|CP007593|CP007593.1570	ENA|CP007593|CP007593.1570	-	ENA|CP007593|CP007593.1:816377-818140	q1	q2	OK	42.0183	41.5162	-0.0173435	-0.016703	0.97745	0.99565	no	0.98805
	ENA|CP007593|CP007593.1.518	ENA|CP007593|CP007593.1.518	gldA	ENA|CP007593|CP007593.1:233830-234919	q1	q2	OK	2.19013	2.1642	-0.0171845	-0.0192892	0.9755	0.99565	no	0.988161
	ENA|CP007593|CP007593.1.3211	ENA|CP007593|CP007593.1.3211	-	ENA|CP007593|CP007593.1:1615959-1616340	q1	q2	OK	22.8394	23.0836	0.0153446	0.0194339	0.9734	0.99565	no	1.01069
	ENA|CP007593|CP007593.1.2583	ENA|CP007593|CP007593.1.2583	-	ENA|CP007593|CP007593.1:1312352-1313076	q1	q2	OK	15.5481	15.3848	-0.0152339	-0.0170916	0.97645	0.99565	no	0.989497
	ENA|CP007593|CP007593.1.768	ENA|CP007593|CP007593.1.768	serS	ENA|CP007593|CP007593.1:369943-371218	q1	q2	OK	77.8922	77.1217	-0.0143425	-0.029109	0.96055	0.99565	no	0.990108
	ENA|CP007593|CP007593.1.2483	ENA|CP007593|CP007593.1.2483	-	ENA|CP007593|CP007593.1:1260101-1260617	q1	q2	OK	42.5389	42.9523	0.0139508	0.0223066	0.9685	0.99565	no	1.00972
	ENA|CP007593|CP007593.1.3164	ENA|CP007593|CP007593.1.3164	-	ENA|CP007593|CP007593.1:1592073-1594770	q1	q2	OK	81.5525	80.7968	-0.013431	-0.0286132	0.95865	0.99565	no	0.990734
	ENA|CP007593|CP007593.1.4446	ENA|CP007593|CP007593.1.4446	-	ENA|CP007593|CP007593.1:2164308-2166991	q1	q2	OK	102.366	101.424	-0.013336	-0.013744	0.9803	0.99565	no	0.990798
	ENA|CP007593|CP007593.1.3104	ENA|CP007593|CP007593.1.3104	metI	ENA|CP007593|CP007593.1:1566906-1568001	q1	q2	OK	9.49051	9.57586	0.0129167	0.0188604	0.97285	0.99565	no	1.00899
	ENA|CP007593|CP007593.1.3120	ENA|CP007593|CP007593.1.3120	-	ENA|CP007593|CP007593.1:1576318-1576831	q1	q2	OK	17.9814	18.1384	0.0125387	0.0167831	0.9773	0.99565	no	1.00873
	ENA|CP007593|CP007593.1.2145	ENA|CP007593|CP007593.1.2145	guaC	ENA|CP007593|CP007593.1:1084953-1085940	q1	q2	OK	373.063	376.307	0.0124907	0.0247975	0.9639	0.99565	no	1.0087
	ENA|CP007593|CP007593.1.4653	ENA|CP007593|CP007593.1.4653	recF	ENA|CP007593|CP007593.1:2270375-2271473	q1	q2	OK	23.2377	23.4396	0.0124755	0.0205922	0.97315	0.99565	no	1.00869
	ENA|CP007593|CP007593.1.94	ENA|CP007593|CP007593.1.94	dut	ENA|CP007593|CP007593.1:34996-35957	q1	q2	OK	37.7127	38.0364	0.0123289	0.0149106	0.97765	0.99565	no	1.00858
	ENA|CP007593|CP007593.1.4601	ENA|CP007593|CP007593.1.4601	-	ENA|CP007593|CP007593.1:2246332-2246599	q1	q2	OK	270.561	268.519	-0.0109283	-0.019542	0.9744	0.99565	no	0.992453
	ENA|CP007593|CP007593.1.2243	ENA|CP007593|CP007593.1.2243	-	ENA|CP007593|CP007593.1:1134891-1135368	q1	q2	OK	5.06186	5.02388	-0.0108639	-0.0114603	0.9811	0.99565	no	0.992497
	ENA|CP007593|CP007593.1.4268	ENA|CP007593|CP007593.1.4268	xpsE	ENA|CP007593|CP007593.1:2078633-2080539	q1	q2	OK	4.92449	4.96007	0.0103871	0.0102546	0.98545	0.99565	no	1.00723
	ENA|CP007593|CP007593.152	ENA|CP007593|CP007593.152	purM	ENA|CP007593|CP007593.1:65296-66861	q1	q2	OK	11.9393	11.8623	-0.00932966	-0.0111535	0.9841	0.99565	no	0.993551
	ENA|CP007593|CP007593.1.322	ENA|CP007593|CP007593.1.322	-	ENA|CP007593|CP007593.1:154095-157689	q1	q2	OK	22.2908	22.1536	-0.00890783	-0.00793053	0.9893	0.99565	no	0.993845
	ENA|CP007593|CP007593.1.2225	ENA|CP007593|CP007593.1.2225	udk	ENA|CP007593|CP007593.1:1125772-1126411	q1	q2	OK	220.877	222.214	0.00870624	0.0176113	0.9751	0.99565	no	1.00605
	ENA|CP007593|CP007593.1.2115	ENA|CP007593|CP007593.1.2115	gtaB_1	ENA|CP007593|CP007593.1:1069880-1070570	q1	q2	OK	190.813	189.75	-0.00806221	-0.0165271	0.97735	0.99565	no	0.994429
	ENA|CP007593|CP007593.1.4114	ENA|CP007593|CP007593.1.4114	-	ENA|CP007593|CP007593.1:2016974-2019005	q1	q2	OK	26.6765	26.8254	0.00803196	0.015265	0.9784	0.99565	no	1.00558
	ENA|CP007593|CP007593.1.891	ENA|CP007593|CP007593.1.891	ykoD_1	ENA|CP007593|CP007593.1:451805-454303	q1	q2	OK	36.3601	36.5511	0.00755777	0.0132967	0.98105	0.99565	no	1.00525
		-	-	ENA|CP007593|CP007593.1:2278803-2280044	q1	q2	OK	21.4316	21.3262	-0.00711211	-0.0121744	0.9826	0.99565	no	0.995082
	ENA|CP007593|CP007593.1.2816	ENA|CP007593|CP007593.1.2816	nspC	ENA|CP007593|CP007593.1:1421523-1425849	q1	q2	OK	24.9334	24.8228	-0.00641316	-0.00662607	0.9898	0.99565	no	0.995564
	ENA|CP007593|CP007593.1.3116	ENA|CP007593|CP007593.1.3116	-	ENA|CP007593|CP007593.1:1575387-1575585	q1	q2	OK	2539.88	2550.01	0.00574511	0.0118267	0.983	0.99565	no	1.00399
	ENA|CP007593|CP007593.1.3317	ENA|CP007593|CP007593.1.3317	-	ENA|CP007593|CP007593.1:1642468-1643109	q1	q2	OK	8.85269	8.88777	0.00570557	0.00151766	0.95625	0.99565	no	1.00396
	ENA|CP007593|CP007593.1.4633	ENA|CP007593|CP007593.1.4633	-	ENA|CP007593|CP007593.1:2262090-2263403	q1	q2	OK	57.8659	58.0813	0.00536105	0.0063906	0.99055	0.99565	no	1.00372
	ENA|CP007593|CP007593.1.2802	ENA|CP007593|CP007593.1.2802	lspA	ENA|CP007593|CP007593.1:1415945-1418189	q1	q2	OK	95.3432	95.0004	-0.00519657	-0.00510477	0.9927	0.99565	no	0.996405
	ENA|CP007593|CP007593.1.4252	ENA|CP007593|CP007593.1.4252	-	ENA|CP007593|CP007593.1:2076104-2076467	q1	q2	OK	7.07179	7.09617	0.00496452	0.00489164	0.9817	0.99565	no	1.00345
	ENA|CP007593|CP007593.1.451	ENA|CP007593|CP007593.1.451	rplF	ENA|CP007593|CP007593.1:210003-210540	q1	q2	OK	731.535	729.036	-0.00493653	-0.0106542	0.98545	0.99565	no	0.996584
	ENA|CP007593|CP007593.1.2445	ENA|CP007593|CP007593.1.2445	map	ENA|CP007593|CP007593.1:1240833-1241694	q1	q2	OK	370.656	371.812	0.00449299	0.00965552	0.986	0.99565	no	1.00312
	ENA|CP007593|CP007593.1.457	ENA|CP007593|CP007593.1.457	rpmD	ENA|CP007593|CP007593.1:211505-211688	q1	q2	OK	1241.37	1237.56	-0.00443587	-0.00788931	0.98935	0.99565	no	0.996931
	ENA|CP007593|CP007593.116	ENA|CP007593|CP007593.116	patA	ENA|CP007593|CP007593.1:45915-48841	q1	q2	OK	85.7806	85.5553	-0.00379407	-0.00512031	0.9935	0.99565	no	0.997374
	ENA|CP007593|CP007593.1.3283	ENA|CP007593|CP007593.1.3283	-	ENA|CP007593|CP007593.1:1637647-1638299	q1	q2	OK	18.8583	18.809	-0.00377239	-0.00172684	0.9846	0.99565	no	0.997386
	ENA|CP007593|CP007593.1.757	ENA|CP007593|CP007593.1.757	-	ENA|CP007593|CP007593.1:363191-364039	q1	q2	OK	200.135	199.62	-0.00372245	-0.0053762	0.9933	0.99565	no	0.997427
	ENA|CP007593|CP007593.1.3446	ENA|CP007593|CP007593.1.3446	dtd	ENA|CP007593|CP007593.1:1699098-1699542	q1	q2	OK	186.633	187.109	0.00367417	0.00704368	0.9902	0.99565	no	1.00255
	ENA|CP007593|CP007593.1.377	ENA|CP007593|CP007593.1.377	-	ENA|CP007593|CP007593.1:182008-182692	q1	q2	OK	77.0677	77.2241	0.0029258	0.00539562	0.9934	0.99565	no	1.00203
	ENA|CP007593|CP007593.1.3098	ENA|CP007593|CP007593.1.3098	-	ENA|CP007593|CP007593.1:1561876-1562494	q1	q2	OK	60.4292	60.5486	0.00284771	0.00498713	0.99215	0.99565	no	1.00198
	ENA|CP007593|CP007593.1.871	ENA|CP007593|CP007593.1.871	-	ENA|CP007593|CP007593.1:443659-443878	q1	q2	OK	17.9761	17.9425	-0.00270091	-0.00256808	0.9792	0.99565	no	0.998131
	ENA|CP007593|CP007593.1.3448	ENA|CP007593|CP007593.1.3448	relA_1	ENA|CP007593|CP007593.1:1699571-1701794	q1	q2	OK	108.079	107.906	-0.00230533	-0.00489933	0.9935	0.99565	no	0.998399
	ENA|CP007593|CP007593.1.2449	ENA|CP007593|CP007593.1.2449	ydaF_4	ENA|CP007593|CP007593.1:1241709-1243531	q1	q2	OK	54.2139	54.2915	0.00206433	0.00144678	0.99805	0.9987	no	1.00143
	ENA|CP007593|CP007593.1.3422	ENA|CP007593|CP007593.1.3422	-	ENA|CP007593|CP007593.1:1689582-1689759	q1	q2	NOTEST	1.40455	1.40305	-0.00154182	0	1	1	no	0.998932
	ENA|CP007593|CP007593.1.4076	ENA|CP007593|CP007593.1.4076	-	ENA|CP007593|CP007593.1:2001259-2003298	q1	q2	OK	66.6364	66.5913	-0.000977345	-0.0014621	0.99755	0.9987	no	0.999323
	ENA|CP007593|CP007593.1.3177	ENA|CP007593|CP007593.1.3177	-	ENA|CP007593|CP007593.1:1601358-1601733	q1	q2	OK	331.175	331.386	0.000918	0.00175083	0.9987	0.9987	no	1.00064
	ENA|CP007593|CP007593.182	ENA|CP007593|CP007593.182	manZ_1	ENA|CP007593|CP007593.1:81635-83343	q1	q2	OK	3.21809	3.21663	-0.000653017	-0.000573476	0.9885	0.99565	no	0.999546
	ENA|CP007593|CP007593.122	ENA|CP007593|CP007593.122	acpP	ENA|CP007593|CP007593.1:48846-49080	q1	q2	OK	64.0714	64.045	-0.000596039	-0.000755024	0.9934	0.99565	no	0.999588
	ENA|CP007593|CP007593.1.2563	ENA|CP007593|CP007593.1.2563	-	ENA|CP007593|CP007593.1:1301276-1301366	q1	q2	NOTEST	0	0	0	0	1	1	no	#DIV/0!
	ENA|CP007593|CP007593.1.2698	ENA|CP007593|CP007593.1.2698	-	ENA|CP007593|CP007593.1:1365732-1365817	q1	q2	NOTEST	0	0	0	0	1	1	no	#DIV/0!
	ENA|CP007593|CP007593.1.2730	ENA|CP007593|CP007593.1.2730	-	ENA|CP007593|CP007593.1:1385091-1385531	q1	q2	NOTEST	0	0	0	0	1	1	no	#DIV/0!
	ENA|CP007593|CP007593.1.2732	ENA|CP007593|CP007593.1.2732	-	ENA|CP007593|CP007593.1:1385534-1385624	q1	q2	NOTEST	0	0	0	0	1	1	no	#DIV/0!
	ENA|CP007593|CP007593.1.2734	ENA|CP007593|CP007593.1.2734	-	ENA|CP007593|CP007593.1:1385797-1385923	q1	q2	NOTEST	0	0	0	0	1	1	no	#DIV/0!
	ENA|CP007593|CP007593.1.2830	ENA|CP007593|CP007593.1.2830	-	ENA|CP007593|CP007593.1:1431806-1431917	q1	q2	NOTEST	0	0	0	0	1	1	no	#DIV/0!
	ENA|CP007593|CP007593.1.2960	ENA|CP007593|CP007593.1.2960	-	ENA|CP007593|CP007593.1:1496988-1499039	q1	q2	NOTEST	0	0	0	0	1	1	no	#DIV/0!
	ENA|CP007593|CP007593.1.302	ENA|CP007593|CP007593.1.302	-	ENA|CP007593|CP007593.1:148114-148222	q1	q2	NOTEST	0	0	0	0	1	1	no	#DIV/0!
	ENA|CP007593|CP007593.1.3773	ENA|CP007593|CP007593.1.3773	-	ENA|CP007593|CP007593.1:1866184-1866376	q1	q2	NOTEST	0	0	0	0	1	1	no	#DIV/0!
	ENA|CP007593|CP007593.1.3948	ENA|CP007593|CP007593.1.3948	-	ENA|CP007593|CP007593.1:1943168-1943280	q1	q2	HIDATA	0	0	0	0	1	1	no	#DIV/0!
	ENA|CP007593|CP007593.1.3950	ENA|CP007593|CP007593.1.3950	-	ENA|CP007593|CP007593.1:1943361-1946260	q1	q2	HIDATA	0	0	0	0	1	1	no	#DIV/0!
	ENA|CP007593|CP007593.1.3954	ENA|CP007593|CP007593.1.3954	-	ENA|CP007593|CP007593.1:1946513-1948050	q1	q2	HIDATA	0	0	0	0	1	1	no	#DIV/0!
	ENA|CP007593|CP007593.1.4032	ENA|CP007593|CP007593.1.4032	-	ENA|CP007593|CP007593.1:1976179-1976275	q1	q2	NOTEST	0	0	0	0	1	1	no	#DIV/0!
	ENA|CP007593|CP007593.1.4168	ENA|CP007593|CP007593.1.4168	-	ENA|CP007593|CP007593.1:2034859-2034971	q1	q2	HIDATA	0	0	0	0	1	1	no	#DIV/0!
	ENA|CP007593|CP007593.1.4348	ENA|CP007593|CP007593.1.4348	-	ENA|CP007593|CP007593.1:2106127-2106239	q1	q2	HIDATA	0	0	0	0	1	1	no	#DIV/0!
	ENA|CP007593|CP007593.1.4354	ENA|CP007593|CP007593.1.4354	-	ENA|CP007593|CP007593.1:2109472-2111009	q1	q2	HIDATA	0	0	0	0	1	1	no	#DIV/0!
	ENA|CP007593|CP007593.1.447	ENA|CP007593|CP007593.1.447	-	ENA|CP007593|CP007593.1:209259-209349	q1	q2	NOTEST	0	0	0	0	1	1	no	#DIV/0!
	ENA|CP007593|CP007593.1.703	ENA|CP007593|CP007593.1.703	-	ENA|CP007593|CP007593.1:336845-337226	q1	q2	HIDATA	0	0	0	0	1	1	no	#DIV/0!
	ENA|CP007593|CP007593.1212	ENA|CP007593|CP007593.1212	-	ENA|CP007593|CP007593.1:620454-620539	q1	q2	NOTEST	0	0	0	0	1	1	no	#DIV/0!
	ENA|CP007593|CP007593.1848	ENA|CP007593|CP007593.1848	-	ENA|CP007593|CP007593.1:952251-953201	q1	q2	NOTEST	0	0	0	0	1	1	no	#DIV/0!
	ENA|CP007593|CP007593.1912	ENA|CP007593|CP007593.1912	-	ENA|CP007593|CP007593.1:980103-980753	q1	q2	NOTEST	0	0	0	0	1	1	no	#DIV/0!
	ENA|CP007593|CP007593.1914	ENA|CP007593|CP007593.1914	-	ENA|CP007593|CP007593.1:980103-980753	q1	q2	NOTEST	0	0	0	0	1	1	no	#DIV/0!
	ENA|CP007593|CP007593.1916	ENA|CP007593|CP007593.1916	-	ENA|CP007593|CP007593.1:981213-981417	q1	q2	NOTEST	0	0	0	0	1	1	no	#DIV/0!
	ENA|CP007593|CP007593.1.2910	ENA|CP007593|CP007593.1.2910	ssrA	ENA|CP007593|CP007593.1:1474983-1475328	q1	q2	HIDATA	109524	0	0	0	1	1	no	0
	ENA|CP007593|CP007593.1.3725	ENA|CP007593|CP007593.1.3725	-	ENA|CP007593|CP007593.1:1847646-1847840	q1	q2	HIDATA	372751	0	0	0	1	1	no	0
															#DIV/0!
[truncated: 5,000 more columns]
