# Supplementary material for: Peptide Occurring in Enterobacteriaceae Triggers Streptococcus pneumoniae Cell Death
Source: Front Cell Infect Microbiol. 2019 Sep 10;9:320. doi: 10.3389/fcimb.2019.00320 (PMC6748166; doi:10.3389/fcimb.2019.00320)
Supplement: Supplementary file 4 [file Table_4.XLSX]

## Sheet: Sheet1
Column1	Column2	Column3	Table S4: Complete proteomic profile of S. pneumoniae strain 110.58 and its ∆ORF 1 mutant in the absence and presence of ORF 1 peptide (0.07 mg/ml).	Column5	Column6	Column7	Column8	Column9	Column10	Column11	Column12	Column13	Column14	Column15	Column16	Column17	Column18	Column19	Column20	Column21	Column22	Column23	Column24	Column25	Column26	Column27	Column28	Column29	Column30	Column31	Column32	Column33	Column34	Column35	Column36	Column37	Column38	Column39	Column40	Column41	Column42	Column43	Column44	Column45	Column46	Column47	Column48	Column49	Column50
Leading razor protein	Protein IDs	Majority protein IDs	Fasta headers	Student's T-test Significant ORF1_ORF1_pep	Student's T-test Significant WT_WT_pep	Student's T-test Significant ORF1_WT	Student's T-test Significant ORF1_pep_WT_pep	-Log Student's T-test p-value ORF1_ORF1_pep	Student's T-test q-value ORF1_ORF1_pep	Student's T-test Difference ORF1_ORF1_pep	-Log Student's T-test p-value WT_WT_pep	Student's T-test q-value WT_WT_pep	Student's T-test Difference WT_WT_pep	-Log Student's T-test p-value ORF1_WT	Student's T-test q-value ORF1_WT	Student's T-test Difference ORF1_WT	-Log Student's T-test p-value ORF1_pep_WT_pep	Student's T-test q-value ORF1_pep_WT_pep	Student's T-test Difference ORF1_pep_WT_pep	top3 ORF1_i01_1	top3 ORF1_i01_2	top3 ORF1_i01_3	top3 ORF1_i02_1	top3 ORF1_i02_2	top3 ORF1_i02_3	top3 ORF1_i03_1	top3 ORF1_i03_2	top3 ORF1_i03_3	top3 ORF1_pep_i01_1	top3 ORF1_pep_i01_2	top3 ORF1_pep_i01_3	top3 ORF1_pep_i02_1	top3 ORF1_pep_i02_2	top3 ORF1_pep_i02_3	top3 ORF1_pep_i03_1	top3 ORF1_pep_i03_2	top3 ORF1_pep_i03_3	top3 WT_i01_1	top3 WT_i01_2	top3 WT_i01_3	top3 WT_i02_1	top3 WT_i02_2	top3 WT_i02_3	top3 WT_i03_1	top3 WT_i03_2	top3 WT_i03_3	top3 WT_pep_i01_1	top3 WT_pep_i01_2	top3 WT_pep_i01_3
AJD70985	AJD70985	AJD70985	pep chromosome:ASM81700v1:Chromosome:32814:34142:1 gene:SpnNT_00044 transcript:AJD70985 gene_biotype:protein_coding transcript_biotype:protein_coding gene_symbol:purA description:Adenylosuccinate synthetase			+	+	2.24781	0.258673	-0.531004	1.47757	0.125825	0.473326	8.47903	0	-2.2076	5.24921	0.00375309	-1.20327	24.1796	25.0153	24.9849	24.1596	25.2597	25.0362	24.7362	25.2233	24.8143	25.4541	25.2266	25.6912	25.1784	25.0992	25.84	25.3884	24.9133	25.397	27.5706	27.0998	26.6334	27.633	26.9329	26.7807	27.2943	26.8371	26.4956	27.0907	26.526	25.7927
AJD71005	AJD71005	AJD71005	pep chromosome:ASM81700v1:Chromosome:50603:51496:1 gene:SpnNT_00064 transcript:AJD71005 gene_biotype:protein_coding transcript_biotype:protein_coding description:Helix-turn-helix domain protein			+	+	2.01598	0.146	-0.880254	2.32862	0.122639	0.431985	7.63702	0	-2.60344	5.03998	0.00306849	-1.2912	21.1795	22.3361	22.7055	21.5668	21.8688	21.4057	21.4736	22.6685	23.3866	23.3552	22.8348	23.527	22.2774	22.6782	22.6665	22.5767	22.7931	23.8045	24.5003	24.6113	24.6964	24.89	24.5196	24.489	25.0298	24.4985	24.7871	24.4366	24.311	24.5059
AJD71019	AJD71019	AJD71019	pep chromosome:ASM81700v1:Chromosome:67479:69026:1 gene:SpnNT_00078 transcript:AJD71019 gene_biotype:protein_coding transcript_biotype:protein_coding gene_symbol:purH description:Bifunctional purine biosynthesis protein PurH			+	+	0.935866	0.381614	0.401797	1.34199	0.0751558	0.739411	5.55629	0.000122271	-1.77143	3.25566	0.00436364	-1.43382	22.3697	22.1295	21.7708	21.4853	23.2119	22.1887	21.8847	22.9069	22.4621	21.5723	22.0121	22.7888	21.2113	21.8941	21.7813	22.0966	21.3092	22.1275	24.4917	24.2197	23.3132	24.5248	23.8362	23.1909	24.6678	23.9572	24.1509	24.0997	23.1222	23.3541
AJD71023	AJD71023	AJD71023	pep chromosome:ASM81700v1:Chromosome:72389:72616:1 gene:SpnNT_00082 transcript:AJD71023 gene_biotype:protein_coding transcript_biotype:protein_coding description:hypothetical protein	+	+	+	+	16.1808	0	21.6977	16.1983	0	-19.7454	16.1808	0	21.6977	16.1983	0	-19.7454	20.1205	20.4314	23.6126	20.9488	22.5848	23.803	20.2199	19.6357	23.9224	0	0	0	0	0	0	0	0	0	0	0	0	0	0	0	0	0	0	17.9004	18.8133	18.8558
AJD71029	AJD71029	AJD71029	pep chromosome:ASM81700v1:Chromosome:81132:81608:1 gene:SpnNT_00088 transcript:AJD71029 gene_biotype:protein_coding transcript_biotype:protein_coding gene_symbol:sorB_1 description:Sorbose-specific phosphotransferase enzyme IIB component		+	+	+	1.7316	0.15386	0.839745	5.47099	0.004	-1.42643	2.4791	0.00613226	1.09499	4.37984	0.00517172	-1.17118	19.2589	21.1179	20.5829	19.6692	20.8456	18.943	19.5328	21.142	20.7634	18.911	19.6838	18.8022	19.6927	19.2122	20.2073	19.0947	19.1852	19.5089	19.115	18.5678	19.5096	19.2285	19.4221	19.2792	19.1734	18.2466	19.4586	20.2447	20.0206	20.4559
AJD71037	AJD71037	AJD71037	pep chromosome:ASM81700v1:Chromosome:89873:94723:1 gene:SpnNT_00096 transcript:AJD71037 gene_biotype:protein_coding transcript_biotype:protein_coding gene_symbol:iga_1 description:Immunoglobulin A1 protease precursor			+	+	3.04497	0.162667	-0.663447	2.53457	0.0823294	-0.552565	5.26991	0.00189216	1.09622	6.05404	0.00311111	1.2071	25.2503	25.2573	26.0147	25.0231	25.4928	25.9263	25.1727	24.9164	25.8034	26.173	25.6848	26.5103	26.1871	25.681	26.2723	25.8923	26.1818	26.2456	24.2925	24.3229	23.9201	24.5326	24.6001	24.4392	23.8309	24.3974	24.6554	24.9949	24.9759	24.3317
AJD71056	AJD71056	AJD71056	pep chromosome:ASM81700v1:Chromosome:114038:115102:-1 gene:SpnNT_00115 transcript:AJD71056 gene_biotype:protein_coding transcript_biotype:protein_coding description:hypothetical protein				+	0.236496	0.673845	-0.219041	1.66486	0.0856114	0.613275	1.20672	0.0571564	0.672675	3.75706	0.00313043	1.50499	27.7711	30.0637	29.3287	27.8252	29.8505	29.2841	27.6955	29.7646	29.063	28.3312	29.6345	29.8861	28.3309	29.6577	29.7094	28.2512	29.4079	29.4089	28.4124	28.0993	28.2599	28.6323	27.7939	28.1886	28.9348	28.1191	28.152	28.544	27.7638	26.6143
AJD71058	AJD71058	AJD71058	pep chromosome:ASM81700v1:Chromosome:116068:116661:-1 gene:SpnNT_00117 transcript:AJD71058 gene_biotype:protein_coding transcript_biotype:protein_coding description:putative membrane protein				+	0.695954	0.275008	-0.799096	1.36157	0.0724746	0.756999	0.0505664	0.864589	-0.0719607	2.24573	0.00721951	1.48413	21.5641	24.4712	24.0802	21.7702	24.7833	24.5422	21.7861	24.7613	24.0875	23.0294	25.2652	24.666	22.6083	25.3606	24.6027	22.9929	25.2399	25.2729	24.432	23.5324	23.5683	24.6027	23.5163	23.6834	22.3949	23.2494	23.5142	23.3645	23.5266	22.1478
AJD71067	AJD71067	AJD71067	pep chromosome:ASM81700v1:Chromosome:122807:123679:-1 gene:SpnNT_00126 transcript:AJD71067 gene_biotype:protein_coding transcript_biotype:protein_coding gene_symbol:sdhA description:L-serine dehydratase, alpha chain		+	+	+	0.00648602	0.99615	-0.00991758	6.4457	0	3.37414	2.8858	0.000811594	-1.83475	2.34723	0.00607547	1.54931	20.4488	20.1453	22.3886	20.776	19.9413	22.144	20.4372	22.0241	20.1561	20.3452	21.153	23.2358	20.1736	21.2961	22.4927	20.5965	19.7802	19.4777	21.5084	23.0203	23.7355	21.9445	23.58	23.6432	20.9788	23.0464	23.5169	18.8231	19.6686	20.3349
AJD71070	AJD71070	AJD71070	pep chromosome:ASM81700v1:Chromosome:125240:126103:-1 gene:SpnNT_00129 transcript:AJD71070 gene_biotype:protein_coding transcript_biotype:protein_coding description:Helix-turn-helix domain protein			+	+	1.18819	0.322033	-0.483203	2.79534	0.0451892	0.858696	8.4944	0	-2.61885	4.06673	0.00444444	-1.27695	20.7994	19.9451	20.5342	20.7387	20.099	21.0352	21.542	20.0718	19.9388	20.1633	20.7885	21.6675	21.3301	20.8971	21.1003	20.4769	21.3499	21.2795	23.5451	23.0366	23.198	23.6211	23.0494	22.735	23.6239	22.8199	22.645	23.3734	21.6859	22.0921
AJD71084	AJD71084	AJD71084	pep chromosome:ASM81700v1:Chromosome:139271:141529:1 gene:SpnNT_00143 transcript:AJD71084 gene_biotype:protein_coding transcript_biotype:protein_coding gene_symbol:lytB_1 description:Putative endo-beta-N-acetylglucosaminidase precursor				+	1.63263	0.205939	-0.681423	0.404596	0.653547	0.11363	0.26528	0.591472	0.172877	6.5239	0.00636522	0.96793	34.9653	33.5273	33.6357	35.1638	33.3214	33.4535	34.7542	33.4149	33.3157	34.7129	34.7361	34.4635	34.9039	34.717	34.2895	34.9235	34.7646	34.1734	34.2417	33.6241	33.6063	34.1352	33.5189	33.5563	34.2139	33.585	33.5143	33.88	33.6125	33.3972
AJD71105	AJD71105	AJD71105	pep chromosome:ASM81700v1:Chromosome:160191:161045:1 gene:SpnNT_00164 transcript:AJD71105 gene_biotype:protein_coding transcript_biotype:protein_coding gene_symbol:metQ description:D-methionine-binding lipoprotein MetQ precursor			+	+	1.15874	0.3975	-0.356563	4.19362	0.0392727	0.797024	10.1937	0	-2.27666	4.86694	0.00528	-1.12307	24.2322	24.7306	24.9998	24.0701	24.5121	24.7042	24.1545	24.7086	24.9879	24.5841	24.5648	25.5566	24.8916	24.5875	25.4364	24.7678	24.5099	25.4104	27.0316	26.5065	27.0983	27.0581	26.5273	27.0365	27.0772	26.3902	26.8643	26.2367	25.7121	25.6455
AJD71115	AJD71115	AJD71115	pep chromosome:ASM81700v1:Chromosome:169218:169688:1 gene:SpnNT_00174 transcript:AJD71115 gene_biotype:protein_coding transcript_biotype:protein_coding description:Putative NrdI-like protein			+	+	0.338918	0.660737	0.199805	0.616897	0.235929	-0.39742	3.82945	0.000542587	1.6826	3.38312	0.00924503	1.08537	24.8487	26.2619	26.0952	24.7607	26.3018	25.7545	24.3398	25.9797	26.2788	25.3601	25.2878	25.8236	25.4258	25.3718	25.5191	25.5037	25.0814	25.4497	23.2613	24.5288	24.5461	23.2468	24.5248	24.3043	22.742	24.2989	24.0248	24.4486	25.0026	24.0591
AJD71128	AJD71128	AJD71128	pep chromosome:ASM81700v1:Chromosome:182009:182692:-1 gene:SpnNT_00187 transcript:AJD71128 gene_biotype:protein_coding transcript_biotype:protein_coding description:hypothetical protein			+	+	0.0687729	0.900481	0.0864046	1.18466	0.0996535	0.625379	4.78007	0	-2.4547	3.8672	0.000909091	-1.91572	21.3541	23.3327	23.7044	21.4143	23.6727	23.5686	21.4706	23.6824	23.2201	22.8167	21.5582	23.82	22.1389	21.6622	23.8913	22.5177	22.7078	23.5294	24.6454	25.0231	25.6266	24.8231	25.2073	26.08	24.647	25.2884	26.1714	25.5616	24.7201	24.7127
AJD71152	AJD71152	AJD71152	pep chromosome:ASM81700v1:Chromosome:204412:205245:1 gene:SpnNT_00211 transcript:AJD71152 gene_biotype:protein_coding transcript_biotype:protein_coding gene_symbol:rplB description:ribosomal protein l2			+	+	1.77533	0.350155	-0.381895	1.22961	0.193941	0.372402	11.1048	0	-1.86334	4.20784	0.00630508	-1.10904	28.8396	28.8015	28.3864	28.8479	28.4196	28.2593	28.8353	28.5283	28.2	29.1217	29.0598	28.6777	29.3418	29.0259	28.4744	29.3166	29.0897	28.4474	30.1762	30.5183	30.5776	30.2067	30.4523	30.5425	30.2273	30.541	30.6461	30.7534	29.7718	29.8364
AJD71153	AJD71153	AJD71153	pep chromosome:ASM81700v1:Chromosome:205349:205630:1 gene:SpnNT_00212 transcript:AJD71153 gene_biotype:protein_coding transcript_biotype:protein_coding gene_symbol:rpsS description:30S ribosomal protein S19				+	1.8235	0.327125	0.415948	1.50324	0.10414	-0.544102	1.7863	0.0715323	-0.519804	5.89433	0.00106122	-1.47985	26.9266	27.6453	26.8293	26.8225	27.435	27.0339	26.7182	27.498	26.7009	26.7596	26.3571	26.7919	27.0216	26.5094	26.4684	26.9982	26.213	26.7473	27.2858	28.233	27.4955	26.9969	27.9969	27.2563	27.1524	28.1379	27.7333	28.6666	28.0008	27.8887
AJD71156	AJD71156	AJD71156	pep chromosome:ASM81700v1:Chromosome:206656:207069:1 gene:SpnNT_00215 transcript:AJD71156 gene_biotype:protein_coding transcript_biotype:protein_coding gene_symbol:rplP description:50S ribosomal protein L16			+	+	1.68602	0.379043	-0.347384	0.0964951	0.836533	0.0612778	5.16644	0.000710843	-1.37385	4.28552	0.00990244	-0.965187	26.3453	26.5144	26.8182	26.0195	26.7208	26.727	25.9402	26.2316	26.6418	26.5952	26.7633	27.2149	26.5583	26.7657	27.1073	26.6231	26.5316	26.926	27.0157	28.0752	28.3553	27.1143	28.0434	28.3986	27.225	27.9798	28.1161	28.4089	27.6124	27.0224
AJD71174	AJD71174	AJD71174	pep chromosome:ASM81700v1:Chromosome:214879:215244:1 gene:SpnNT_00233 transcript:AJD71174 gene_biotype:protein_coding transcript_biotype:protein_coding gene_symbol:rpsM description:30s ribosomal protein s13			+	+	0.395581	0.659803	-0.185601	1.14193	0.206371	-0.361455	3.39166	0.00450955	-1.04299	5.86315	0.00308108	-1.21884	26.6232	27.3048	26.0406	26.2556	26.8485	25.5971	26.2694	27.0427	25.6426	26.3604	26.492	26.9353	26.8989	26.4629	26.5151	26.8857	26.3777	26.3669	26.9447	27.8225	27.6938	26.8916	27.745	27.4502	27.1086	27.576	27.779	28.4192	27.8915	27.4762
AJD71196	AJD71196	AJD71196	pep chromosome:ASM81700v1:Chromosome:230688:233126:1 gene:SpnNT_00255 transcript:AJD71196 gene_biotype:protein_coding transcript_biotype:protein_coding gene_symbol:bssA description:Benzylsuccinate synthase alpha subunit			+	+	1.77982	0.168201	-0.749744	2.70208	0.0292	-1.15081	3.1244	0.00146096	1.45841	3.54446	0.00938562	1.05735	21.6515	23.9346	21.5828	22.1173	22.6802	22.8067	22.3497	22.4494	22.4597	23.1273	22.7886	22.4412	23.6007	23.8919	23.0009	23.2272	23.7291	22.9727	21.2642	19.5635	21.5634	20.1219	21.8596	21.2967	20.3594	21.1672	21.7104	21.618	21.8796	22.8526
AJD71202	AJD71202	AJD71202	pep chromosome:ASM81700v1:Chromosome:241085:242083:1 gene:SpnNT_00261 transcript:AJD71202 gene_biotype:protein_coding transcript_biotype:protein_coding gene_symbol:ruvB description:Holliday junction ATP-dependent DNA helicase RuvB				+	1.15126	0.1305	-1.42088	0.114756	0.738071	0.12397	0.142137	0.659844	0.183365	1.68225	0.00897902	1.72822	21.6091	24.62	24.5327	21.0719	23.5027	23.396	22.0545	23.1119	24.6754	25.4512	22.9155	26.7428	26.5616	22.9946	24.1517	26.2987	22.0658	24.1803	22.0324	23.7961	23.5373	23.2371	21.9605	23.2828	23.296	22.3224	23.4593	24.7677	22.944	22.7608
AJD71218	AJD71218	AJD71218	pep chromosome:ASM81700v1:Chromosome:264188:264601:1 gene:SpnNT_00277 transcript:AJD71218 gene_biotype:protein_coding transcript_biotype:protein_coding gene_symbol:rpsL description:30S ribosomal protein S12			+	+	0.30107	0.719024	-0.158244	0.391911	0.399123	0.279156	4.58836	0.000297297	-1.65827	3.31516	0.00638655	-1.22087	26.3519	25.2421	25.5518	26.1154	24.9557	26.1516	25.9672	25.2181	26.5717	25.6739	26.0388	26.7089	26.1008	25.6439	25.8268	25.7651	25.4611	26.3305	27.2425	26.8521	27.61	27.2385	26.8306	28.153	27.374	26.9961	28.7532	27.5277	26.4815	28.1322
AJD71220	AJD71220	AJD71220	pep chromosome:ASM81700v1:Chromosome:265516:267597:1 gene:SpnNT_00279 transcript:AJD71220 gene_biotype:protein_coding transcript_biotype:protein_coding gene_symbol:fus description:Elongation factor G			+	+	1.25971	0.402884	-0.342314	2.56611	0.0979067	0.499549	6.98035	3.8835e-05	-1.75573	7.08672	0.00752756	-0.913871	28.1588	29.0086	29.4874	28.2212	28.7661	29.1883	28.2063	29.002	28.7961	29.152	29.1227	29.3379	29.0639	28.8768	29.2506	29.0523	28.9062	29.1533	31.0547	30.4249	30.1544	30.9341	30.3473	30.2158	30.8052	30.4964	30.2036	30.2769	30.0302	29.6141
AJD71228	AJD71228	AJD71228	pep chromosome:ASM81700v1:Chromosome:275611:276945:1 gene:SpnNT_00287 transcript:AJD71228 gene_biotype:protein_coding transcript_biotype:protein_coding gene_symbol:pepC description:Aminopeptidase C			+	+	0.454605	0.625776	-0.218819	1.84049	0.0977674	0.543995	7.33762	4.16667e-05	-1.8065	3.35628	0.00987283	-1.04369	25.2725	26.2895	26.2445	25.151	26.2125	26.1459	24.973	26.0681	26.0927	26.1685	25.8141	26.8071	25.9253	25.7093	26.4321	25.3598	25.9101	26.2929	27.7879	27.5759	27.7578	27.8753	27.5161	27.5361	27.841	27.3792	27.4388	27.8504	27.141	26.1914
AJD71268	AJD71268	AJD71268	pep chromosome:ASM81700v1:Chromosome:311595:312545:1 gene:SpnNT_00327 transcript:AJD71268 gene_biotype:protein_coding transcript_biotype:protein_coding gene_symbol:rsmH description:Ribosomal RNA small subunit methyltransferase H			+	+	0.0403554	0.951891	-0.0407526	0.082831	0.813562	-0.0847916	2.65515	0.00299326	-1.28801	2.48506	0.00779104	-1.33205	21.881	22.2963	22.219	21.1843	23.9565	22.8516	21.8472	21.4832	22.2694	21.819	22.5213	23.3078	23.2321	21.2021	21.8038	22.581	22.1688	21.7194	22.9262	24.044	24.205	22.1387	24.1509	23.9343	23.1618	23.6319	23.3878	24.1666	24.3717	21.9808
AJD71273	AJD71273	AJD71273	pep chromosome:ASM81700v1:Chromosome:316452:318557:1 gene:SpnNT_00332 transcript:AJD71273 gene_biotype:protein_coding transcript_biotype:protein_coding gene_symbol:clpC_1 description:putative ATP-dependent Clp protease ATP-binding subunit				+	0.528124	0.475794	-0.362981	0.331856	0.616744	0.138031	0.895803	0.11683	0.519895	3.82475	0.00953846	1.02091	23.2097	25.3523	25.0931	23.4071	24.7453	24.8143	23.4782	25.1801	24.8867	24.8248	24.7535	25.3905	23.9207	24.633	25.3826	24.1446	24.8931	25.4908	23.0453	23.9718	24.174	23.7608	23.7677	24.6443	23.7603	23.8565	24.5069	24.2486	23.4124	23.6847
AJD71276	AJD71276	AJD71276	pep chromosome:ASM81700v1:Chromosome:321066:322676:1 gene:SpnNT_00335 transcript:AJD71276 gene_biotype:protein_coding transcript_biotype:protein_coding gene_symbol:dexB description:Glucan 1,6-alpha-glucosidase			+	+	0.0771964	0.86443	0.127096	0.142836	0.825201	0.0600516	3.78426	0.000167364	-2.19686	3.99273	0.0005	-2.26391	21.7196	21.5442	25.0685	21.8995	23.4893	24.3678	22.3459	24.0039	23.5623	22.7516	23.5557	22.728	21.2818	23.1419	24.4509	21.04	22.8427	25.0645	24.6604	25.4863	25.7876	24.6388	25.4203	25.782	24.9875	25.4806	25.5294	25.6788	25.0963	25.0272
AJD71277	AJD71277	AJD71277	pep chromosome:ASM81700v1:Chromosome:322952:324919:1 gene:SpnNT_00336 transcript:AJD71277 gene_biotype:protein_coding transcript_biotype:protein_coding gene_symbol:sarA_1 description:76 kDa cell surface lipoprotein			+	+	0.0474561	0.937198	-0.0581981	3.10487	0.0521307	0.743027	10.5588	0	-4.38139	7.05818	0	-3.58016	23.4133	22.8467	24.0261	22.9013	22.848	21.4122	23.6492	22.447	22.7099	22.903	24.4224	22.007	24.0237	23.7875	20.8837	22.9877	23.2112	22.5513	27.7704	27.0231	27.1568	27.5711	26.9267	27.3033	27.7133	26.9664	27.255	27.1052	26.238	26.1867
AJD71278	AJD71278	AJD71278	pep chromosome:ASM81700v1:Chromosome:325123:327081:1 gene:SpnNT_00337 transcript:AJD71278 gene_biotype:protein_coding transcript_biotype:protein_coding gene_symbol:sarA_2 description:76 kDa cell surface lipoprotein			+	+	6.37734	0.146638	-0.616942	2.95911	0.0626173	0.635866	13.3426	0	-2.39017	6.05663	0.00380488	-1.13736	24.8046	24.7867	25.1645	24.7872	25.0242	24.9489	24.7295	24.8942	25.0682	25.6731	25.6233	25.6894	25.6697	25.2033	25.4732	25.3154	25.5657	25.5475	27.6122	27.1115	27.2393	27.6883	26.9995	27.2895	27.5556	27.1423	27.0814	27.1603	26.4957	26.0144
AJD71290	AJD71290	AJD71290	pep chromosome:ASM81700v1:Chromosome:337311:338468:1 gene:SpnNT_00349 transcript:AJD71290 gene_biotype:protein_coding transcript_biotype:protein_coding gene_symbol:rlmL description:Ribosomal RNA large subunit methyltransferase K/L			+	+	1.09757	0.306274	-0.524402	1.81538	0.0893259	0.581172	6.49915	0	-2.18858	3.51706	0.00897222	-1.083	22.6405	21.661	23.0503	21.2492	22.0064	23.2899	22.3494	23.0221	22.9138	23.3499	23.2692	23.1347	22.604	22.7162	23.4391	22.5899	22.2225	23.5767	25.1263	24.4854	24.2007	24.8447	24.309	24.3343	25.216	24.6981	24.6653	24.208	23.6404	24.0428
AJD71295	AJD71295	AJD71295	pep chromosome:ASM81700v1:Chromosome:343572:344534:1 gene:SpnNT_00354 transcript:AJD71295 gene_biotype:protein_coding transcript_biotype:protein_coding gene_symbol:lytA_2 description:Autolysin			+	+	1.24736	0.564704	-0.220409	0.973412	0.213282	-0.364132	3.89743	0.00341722	1.05864	6.44554	0.00788321	0.914916	26.3898	26.4007	27.011	26.3376	26.5705	26.9036	26.3618	26.1651	26.7969	26.9511	26.6983	26.86	26.7062	26.6461	26.928	26.678	26.5685	26.8844	25.0309	25.5949	26.1603	24.8298	25.6386	26.1516	24.5672	25.7842	25.6517	25.6629	25.7747	25.7128
AJD71296	AJD71296	AJD71296	pep chromosome:ASM81700v1:Chromosome:344553:345551:1 gene:SpnNT_00355 transcript:AJD71296 gene_biotype:protein_coding transcript_biotype:protein_coding gene_symbol:lytA_3 description:Autolysin				+	2.37208	0.138785	-0.841987	0.332518	0.615251	-0.138788	1.51502	0.0611752	0.589306	5.33401	0.00268657	1.29251	26.5983	26.7493	27.8322	26.4804	26.8504	27.9283	26.3214	26.5393	27.9522	27.7887	27.4834	28.168	28.0661	27.551	28.2652	27.9083	27.3478	28.2512	26.0805	26.2961	26.684	26.0511	26.375	26.9194	26.237	26.4617	26.8433	26.0295	27.109	26.8483
AJD71307	AJD71307	AJD71307	pep chromosome:ASM81700v1:Chromosome:354465:355097:1 gene:SpnNT_00366 transcript:AJD71307 gene_biotype:protein_coding transcript_biotype:protein_coding gene_symbol:liaR description:Transcriptional regulatory protein LiaR				+	0.356572	0.704239	-0.158307	0.223263	0.564392	-0.205708	1.6388	0.0149702	1.03726	6.11404	0.00645045	0.98986	23.9782	25.3634	24.7088	23.9367	25.0304	24.6647	24.0294	25.1962	24.7237	24.4374	24.9776	24.6278	24.616	25.1109	24.7391	25.1619	24.9136	24.4719	22.2012	24.4567	24.2723	21.5222	24.4225	24.4216	22.8013	24.1074	24.0908	24.2519	23.9252	23.7823
AJD71312	AJD71312	AJD71312	pep chromosome:ASM81700v1:Chromosome:359113:361479:-1 gene:SpnNT_00371 transcript:AJD71312 gene_biotype:protein_coding transcript_biotype:protein_coding gene_symbol:recD description:Exodeoxyribonuclease V alpha chain			+	+	1.75376	0.162295	-0.784419	2.77138	0.052024	0.752373	10.0655	0	-2.68612	2.73332	0.00992857	-1.14933	22.052	21.3285	21.3086	21.9118	21.9603	21.182	22.5875	21.5811	21.7392	23.6672	21.705	22.441	23.1273	22.3642	22.9281	23.2555	21.664	21.5585	24.4994	24.0184	24.7857	24.3399	24.5217	24.4786	24.8485	23.9151	24.4188	24.2495	23.6425	22.8317
AJD71313	AJD71313	AJD71313	pep chromosome:ASM81700v1:Chromosome:361607:362221:-1 gene:SpnNT_00372 transcript:AJD71313 gene_biotype:protein_coding transcript_biotype:protein_coding gene_symbol:spsB description:Signal peptidase IB			+	+	1.32733	0.201132	-0.764242	2.5334	0.0481951	0.85746	6.06758	0	-2.75246	3.5648	0.00750769	-1.13076	22.6549	22.5006	21.9602	22.7094	21.5986	22.1884	21.8022	21.9938	19.3405	22.4716	22.7324	23.0831	23.0893	22.5587	22.5456	22.5333	22.5111	22.1019	24.944	24.4892	24.2958	24.8353	24.2216	24.5504	25.0976	24.2974	24.7896	24.8819	23.6815	23.3177
AJD71325	AJD71325	AJD71325	pep chromosome:ASM81700v1:Chromosome:375571:393276:1 gene:SpnNT_00384 transcript:AJD71325 gene_biotype:protein_coding transcript_biotype:protein_coding description:hypothetical protein			+	+	3.09566	0.130848	-0.816386	2.80093	0.103596	-0.464809	14.8279	0	-5.54649	16.0384	0	-5.19492	28.4267	28.032	27.6533	28.6963	27.4893	27.443	28.3594	27.8381	27.1937	28.896	28.7884	28.8932	29.1848	28.5059	28.4481	29.0266	28.3297	28.4066	33.6484	33.6033	33.1672	33.4151	33.5558	33.1849	33.518	33.7067	33.2508	34.0363	33.646	34.1287
AJD71326	AJD71326	AJD71326	pep chromosome:ASM81700v1:Chromosome:393273:398615:1 gene:SpnNT_00385 transcript:AJD71326 gene_biotype:protein_coding transcript_biotype:protein_coding description:hypothetical protein			+	+	0.553481	0.559846	0.272211	2.06111	0.150679	-0.388451	12.3715	0	-4.38262	14.2548	0	-5.04328	22.4505	23.6897	22.6875	22.4428	23.4981	22.1813	22.2765	23.2207	22.9521	22.7543	22.2712	22.3883	22.4891	22.814	22.5737	22.8216	23.2953	21.5417	27.4712	27.4139	26.7342	27.2478	27.476	26.8436	27.2743	27.4837	26.898	27.7854	27.4981	27.6367
AJD71363	AJD71363	AJD71363	pep chromosome:ASM81700v1:Chromosome:430299:431549:1 gene:SpnNT_00422 transcript:AJD71363 gene_biotype:protein_coding transcript_biotype:protein_coding gene_symbol:ilvA description:L-threonine dehydratase biosynthetic IlvA			+	+	1.39531	0.312415	-0.473326	2.00909	0.125331	0.439532	7.91257	0	-2.19296	6.36861	0.00212903	-1.2801	24.3035	25.2792	25.5207	24.3199	25.4814	25.5724	24.3252	25.257	25.3611	25.7383	25.5347	25.9771	25.4632	25.3062	25.7259	25.2554	24.9752	25.7043	27.6594	27.2387	27.0837	27.641	26.9642	27.0752	27.4274	27.1114	26.9561	27.2863	26.5888	26.324
AJD71369	AJD71369	AJD71369	pep chromosome:ASM81700v1:Chromosome:438652:439497:1 gene:SpnNT_00428 transcript:AJD71369 gene_biotype:protein_coding transcript_biotype:protein_coding gene_symbol:uppP description:Undecaprenyl-diphosphatase			+	+	0.000423001	1	-0.000544654	2.03965	0.0198974	1.57421	10.2242	0	-4.92963	4.32403	0	-3.35487	19.5514	19.7406	21.5835	19.9327	20.099	18.7983	20.1396	19.7558	21.5929	19.1325	19.8253	19.1879	20.9167	19.1329	21.0028	20.9744	19.5496	21.4766	25.3774	24.8206	24.8847	25.4618	24.5774	24.9561	25.4896	24.8456	25.1473	24.7867	24.4246	21.6422
AJD71405	AJD71405	AJD71405	pep chromosome:ASM81700v1:Chromosome:477863:480196:-1 gene:SpnNT_00464 transcript:AJD71405 gene_biotype:protein_coding transcript_biotype:protein_coding gene_symbol:hsdR_1 description:Type-1 restriction enzyme R protein			+	+	1.54985	0.244663	-0.610927	1.42066	0.110013	0.529982	8.31559	0	-2.53572	4.16132	0.00296104	-1.39481	22.0163	21.6594	23.0238	22.3773	22.5856	23.1889	21.9487	21.8407	22.9753	23.3933	22.9648	23.6834	22.8431	22.293	23.5731	22.7409	22.3565	23.2664	25.3534	24.7661	25.1449	25.3886	24.9857	24.5727	25.1779	24.6768	24.3715	25.0388	24.219	23.3621
AJD71444	AJD71444	AJD71444	pep chromosome:ASM81700v1:Chromosome:511991:512224:1 gene:SpnNT_00503 transcript:AJD71444 gene_biotype:protein_coding transcript_biotype:protein_coding description:hypothetical protein	+			+	3.40661	0.00171429	-2.61411	0.197268	0.506043	0.305989	1.28602	0.0214371	-1.05183	1.76911	0.00654545	1.86826	18.7682	17.9155	19.3099	20.4041	18.25	19.5381	21.4275	20.0225	20.0711	23.2372	23.3163	20.2293	22.899	20.3428	22.16	22.8707	23.5624	20.6164	20.9918	21.0357	21.2483	19.7267	21.1603	21.2768	20.0828	21.3252	18.3258	19.4808	19.4999	19.3677
AJD71452	AJD71452	AJD71452	pep chromosome:ASM81700v1:Chromosome:519039:520136:1 gene:SpnNT_00511 transcript:AJD71452 gene_biotype:protein_coding transcript_biotype:protein_coding description:hypothetical protein			+	+	0.537162	0.632036	-0.201481	3.52012	0.0510204	0.727925	8.10622	0	-1.95443	4.91366	0.00698361	-1.02503	23.9807	24.8493	24.7337	23.8066	23.6373	23.4349	24.3933	24.5031	24.211	24.1081	24.7409	24.5799	24.0759	24.261	24.4878	24.1458	24.6719	24.2921	26.2292	25.8017	26.093	26.3304	26.1094	26.2027	26.3837	25.7698	26.2202	25.7991	25.3175	25.362
AJD71453	AJD71453	AJD71453	pep chromosome:ASM81700v1:Chromosome:520129:520872:1 gene:SpnNT_00512 transcript:AJD71453 gene_biotype:protein_coding transcript_biotype:protein_coding description:hypothetical protein			+	+	3.59677	0.0363	1.1214	1.31498	0.0637769	0.862066	7.67568	0	-2.19955	4.64956	0	-2.45888	20.2611	20.5791	21.0582	21.3704	20.8671	20.7969	20.4075	20.5202	20.4016	19.1143	20.3831	19.4659	19.4049	19.4586	20.7641	19.6636	18.8934	19.0218	23.3867	22.4199	22.8823	23.2403	21.7357	22.6947	23.2997	23.2483	23.1507	23.3517	22.0729	21.69
AJD71464	AJD71464	AJD71464	pep chromosome:ASM81700v1:Chromosome:530402:532240:1 gene:SpnNT_00523 transcript:AJD71464 gene_biotype:protein_coding transcript_biotype:protein_coding gene_symbol:bglF_1 description:EIIBCA-Bgl			+	+	0	0.998117	0	3.31551	0.0114074	1.39144	22.3133	0	-21.8958	23.0869	0	-20.5044	0	0	0	0	0	0	0	0	0	0	0	0	0	0	0	0	0	0	22.5384	21.6997	23.1271	22.4059	20.8625	21.7784	21.843	20.8995	21.9079	21.3091	20.7488	20.694
AJD71477	AJD71477	AJD71477	pep chromosome:ASM81700v1:Chromosome:548416:549759:1 gene:SpnNT_00536 transcript:AJD71477 gene_biotype:protein_coding transcript_biotype:protein_coding gene_symbol:cysS description:Cysteine--tRNA ligase			+	+	2.55959	0.129108	-0.878701	2.74137	0.0587177	0.688083	10.1337	0	-2.69066	3.39427	0.00791367	-1.12387	21.9698	22.8585	21.2509	21.6527	22.1112	22.1657	21.9306	21.589	21.0877	22.6311	22.7504	23.5468	22.643	22.1633	23.2284	22.7987	21.7915	22.9709	24.6242	24.5422	24.6818	24.5219	24.4498	24.5893	24.4957	24.4748	24.4522	24.2807	24.1208	22.8663
AJD71499	AJD71499	AJD71499	pep chromosome:ASM81700v1:Chromosome:580327:581559:1 gene:SpnNT_00558 transcript:AJD71499 gene_biotype:protein_coding transcript_biotype:protein_coding gene_symbol:femA description:Aminoacyltransferase FemA			+	+	1.90348	0.154462	-0.796963	1.36573	0.098157	0.597824	7.36646	0	-2.53763	2.90123	0.0095443	-1.14285	22.5505	23.0303	23.271	22.9209	23.0456	23.5377	21.3846	22.9203	23.0356	23.8137	22.8778	24.3949	23.9891	22.6794	23.9323	24.0877	23.1954	23.899	26.1216	25.0432	25.1144	25.8714	25.2004	24.9642	26.1183	25.0918	25.01	25.6396	24.439	24.1791
AJD71512	AJD71512	AJD71512	pep chromosome:ASM81700v1:Chromosome:592396:593112:1 gene:SpnNT_00571 transcript:AJD71512 gene_biotype:protein_coding transcript_biotype:protein_coding gene_symbol:vanYB description:D-alanyl-D-alanine carboxypeptidase		+		+	0.447536	0.422199	0.500236	2.22813	0.00715789	-2.15537	0.457242	0.299058	-0.360578	2.88929	0.000571429	-3.01618	22.4811	22.7308	24.1646	22.8153	23.5659	24.1853	22.8157	24.0326	25.5356	22.8536	21.3198	23.5911	25.3334	22.244	24.0384	23.2261	21.7119	23.5063	24.3862	23.6519	24.3303	23.6773	24.4211	24.5326	23.2927	23.1219	24.158	25.0406	27.7534	29.8512
AJD71540	AJD71540	AJD71540	pep chromosome:ASM81700v1:Chromosome:620753:621598:-1 gene:SpnNT_00599 transcript:AJD71540 gene_biotype:protein_coding transcript_biotype:protein_coding description:hypothetical protein			+	+	0.631485	0.416452	0.407181	0.693792	0.148819	0.582751	7.18793	0	-2.08911	2.82147	0.00253968	-1.91354	21.2922	22.2873	22.7655	21.7915	22.6251	22.799	22.0099	22.4789	22.2834	21.1382	21.4636	22.501	21.0275	21.4537	22.076	20.9901	22.5327	23.485	24.0034	24.8894	23.6159	24.0942	24.7412	24.2268	24.1179	24.9425	24.5033	24.5842	24.8082	21.6509
AJD71550	AJD71550	AJD71550	pep chromosome:ASM81700v1:Chromosome:638893:661572:1 gene:SpnNT_00609 transcript:AJD71550 gene_biotype:protein_coding transcript_biotype:protein_coding description:hypothetical protein			+	+	0.247976	0.664391	-0.225426	1.3254	0.145041	-0.44511	4.34959	0.000298305	-1.70895	4.94338	0.000588235	-1.92863	26.685	27.3561	25.7002	26.4869	26.9881	25.3494	26.4468	27.4562	25.2069	27.8073	26.8239	26.526	26.792	27.189	25.4214	26.8344	26.9877	25.3228	28.2031	28.6095	27.6512	28.1086	28.4754	27.7848	28.3788	28.4302	27.4147	29.0961	29.072	27.6758
AJD71559	AJD71559	AJD71559	pep chromosome:ASM81700v1:Chromosome:667508:668071:1 gene:SpnNT_00618 transcript:AJD71559 gene_biotype:protein_coding transcript_biotype:protein_coding description:hypothetical protein			+	+	0.2262	0.631008	0.325958	0.687445	0.176765	0.502522	4.05617	0.0002397	1.90617	2.46001	0.00264615	2.08274	23.9548	22.4425	22.0318	21.4423	22.3001	22.0215	23.9431	22.3845	22.2312	21.0716	21.6283	22.1814	21.3589	21.8746	26.3127	21.4852	21.8748	22.0306	19.8772	20.5714	21.3112	21.2415	20.6847	21.007	19.2306	20.523	21.1497	19.2773	20.7169	19.687
AJD71571	AJD71571	AJD71571	pep chromosome:ASM81700v1:Chromosome:676629:676826:1 gene:SpnNT_00630 transcript:AJD71571 gene_biotype:protein_coding transcript_biotype:protein_coding gene_symbol:immR_1 description:HTH-type transcriptional regulator ImmR			+	+	0.00420436	1	-0.00376977	0.558338	0.231081	-0.430115	6.50575	0	3.01801	6.12785	0	2.59167	23.5403	25.6356	25.6127	24.2275	25.6915	25.2374	23.8752	25.3826	25.576	25.3473	24.5258	25.4984	25.0741	24.6792	24.9506	24.8659	24.5516	25.3199	21.0478	22.0184	23.0319	21.5263	21.6018	23.0563	21.7367	21.8085	21.7891	20.4719	22.2169	22.5851
AJD71572	AJD71572	AJD71572	pep chromosome:ASM81700v1:Chromosome:677097:677237:1 gene:SpnNT_00631 transcript:AJD71572 gene_biotype:protein_coding transcript_biotype:protein_coding description:hypothetical protein			+	+	0.33358	0.529428	-0.402465	1.08517	0.0994173	-0.652864	4.35043	0	3.1964	7.84929	0	2.946	21.2343	24.6234	23.5963	23.0754	25.074	24.307	20.8587	25.0617	23.1823	24.1408	24.0235	23.9289	24.2131	24.117	23.9325	23.8116	22.7785	23.6894	19.9949	19.2013	20.2805	19.7075	20.8597	20.9477	19.9556	19.6437	21.6546	20.8737	21.2748	20.5925
AJD71574	AJD71574	AJD71574	pep chromosome:ASM81700v1:Chromosome:678905:680521:1 gene:SpnNT_00633 transcript:AJD71574 gene_biotype:protein_coding transcript_biotype:protein_coding description:hypothetical protein			+	+	0.438197	0.410613	0.530867	0.349525	0.306446	-0.434717	1.59514	0.00469748	-1.64417	4.72355	0	-2.60975	19.1085	22.9838	19.1666	20.4479	20.5474	19.4595	21.738	19.0017	18.8927	18.0939	19.4117	20.7708	20.4004	20.0985	20.0395	19.6417	19.9848	18.127	20.7038	23.1981	21.2501	20.3558	23.4183	20.528	23.1514	23.2178	20.3203	23.3387	22.311	20.8368
AJD71586	AJD71586	AJD71586	pep chromosome:ASM81700v1:Chromosome:694784:695341:1 gene:SpnNT_00645 transcript:AJD71586 gene_biotype:protein_coding transcript_biotype:protein_coding description:putative methyltransferase	+			+	22.8782	0	21.0431	0.373426	0.511838	-0.196582	0.511602	0.342332	-0.299464	25.4714	0	-21.5391	20.8233	21.5165	19.6986	20.5576	21.7159	20.766	21.3336	21.3256	21.6504	0	0	0	0	0	0	0	0	0	21.8397	21.3089	21.6102	21.795	20.3619	21.9717	21.477	21.0528	20.6655	21.7316	21.9671	20.9635
AJD71591	AJD71591	AJD71591	pep chromosome:ASM81700v1:Chromosome:699622:700188:1 gene:SpnNT_00650 transcript:AJD71591 gene_biotype:protein_coding transcript_biotype:protein_coding gene_symbol:msrAB_1 description:Peptide methionine sulfoxide reductase MsrA/MsrB	+		+	+	21.2317	0	19.3728	0.183685	0.557245	0.247433	2.19948	0.00164356	-1.81216	24.82	0	-20.9375	19.025	19.3767	19.0199	19.6233	20.1038	18.3839	19.8044	20.6405	18.3779	0	0	0	0	0	0	0	0	0	23.4075	20.9072	19.9297	23.197	18.9806	20.6977	22.7101	20.1675	20.6677	21.0632	20.5587	20.7395
AJD71600	AJD71600	AJD71600	pep chromosome:ASM81700v1:Chromosome:714702:715700:1 gene:SpnNT_00659 transcript:AJD71600 gene_biotype:protein_coding transcript_biotype:protein_coding gene_symbol:lytB_2 description:Putative endo-beta-N-acetylglucosaminidase precursor			+	+	1.64465	0.477996	-0.260361	0.158136	0.834366	-0.0541403	6.43818	0.00127835	1.10438	8.89802	0.000888889	1.3106	26.9713	26.6141	26.6425	26.8937	26.3617	26.8292	26.6024	26.6322	26.4738	26.8576	27.1184	26.8161	27.2316	27.0362	26.5647	27.1975	26.9234	26.6186	25.0275	25.8281	25.8974	25.07	25.6994	25.6591	25.2494	25.7978	25.8527	25.6826	25.6347	25.4136
AJD71602	AJD71602	AJD71602	pep chromosome:ASM81700v1:Chromosome:716883:717722:1 gene:SpnNT_00661 transcript:AJD71602 gene_biotype:protein_coding transcript_biotype:protein_coding gene_symbol:thyA description:Thymidylate synthase			+	+	0.334448	0.632778	0.242099	0.595925	0.311199	0.308407	3.26857	0.00135385	-1.45063	4.51574	0.00270588	-1.38432	21.5035	23.5114	23.8282	21.6419	23.479	23.2528	21.8185	22.7419	23.398	22.0274	22.5235	23.1027	22.6574	22.4315	22.979	22.5892	22.271	22.4143	23.866	24.6017	24.5218	24.0996	24.9884	24.2898	23.6244	23.7739	24.4652	24.2024	24.3612	23.3832
AJD71611	AJD71611	AJD71611	pep chromosome:ASM81700v1:Chromosome:723807:724187:1 gene:SpnNT_00670 transcript:AJD71611 gene_biotype:protein_coding transcript_biotype:protein_coding gene_symbol:moeZ_1 description:putative adenylyltransferase/sulfurtransferase MoeZ			+	+	0.580228	0.607821	-0.223337	2.96712	0.0420755	0.864513	7.69682	0	-2.18602	4.39351	0.00646429	-1.09817	24.7266	25.0975	23.6039	24.7489	24.7312	23.7853	24.57	24.7753	24.9848	24.8064	24.6044	25.2567	25.14	24.4834	24.7748	24.7598	24.5533	24.6547	27.2165	26.3479	26.4715	27.2497	26.4572	26.5501	27.2633	26.5102	26.6313	26.5372	25.8603	25.3947
AJD71629	AJD71629	AJD71629	pep chromosome:ASM81700v1:Chromosome:740111:740812:1 gene:SpnNT_00688 transcript:AJD71629 gene_biotype:protein_coding transcript_biotype:protein_coding gene_symbol:pyrF description:Orotidine 5-phosphate decarboxylase		+		+	0.0113407	0.987412	0.0203014	18.9157	0	21.2478	0.521333	0.14857	0.619611	18.1758	0	21.8471	21.2754	19.8754	23.2968	20.1503	22.4843	23.3882	21.6358	21.6918	23.0087	22.871	20.5957	23.4433	20.108	20.3949	22.9385	22.3328	20.8726	23.0671	20.9704	20.1355	22.0431	19.7972	20.5498	22.6359	20.8591	20.9627	23.2763	0	0	0
AJD71637	AJD71637	AJD71637	pep chromosome:ASM81700v1:Chromosome:745677:747167:1 gene:SpnNT_00696 transcript:AJD71637 gene_biotype:protein_coding transcript_biotype:protein_coding gene_symbol:lysS description:Lysine--tRNA ligase			+	+	3.23619	0.260808	-0.481568	1.7552	0.203291	0.331565	10.3169	0	-1.69547	5.44509	0.00998857	-0.882333	24.9359	25.7254	25.3695	25.0349	25.5566	25.5009	25.1769	25.3284	25.3657	25.8917	25.867	25.7669	26.1155	25.7362	26.0919	25.8602	25.3924	25.6063	27.3814	27.0899	27.1944	27.0819	26.9952	26.9844	27.0413	26.8726	26.6121	27.1215	26.5096	26.3117
AJD71652	AJD71652	AJD71652	pep chromosome:ASM81700v1:Chromosome:759777:762020:1 gene:SpnNT_00711 transcript:AJD71652 gene_biotype:protein_coding transcript_biotype:protein_coding gene_symbol:pacS description:Cation-transporting ATPase PacS				+	1.37381	0.109857	1.4121	1.1837	0.0521647	1.16516	1.27019	0.0120582	-1.38105	1.97349	0.00736	-1.62798	22.9034	22.5277	25.2253	21.1654	21.6212	24.98	20.8028	21.7041	24.966	21.5431	20.6362	22.0083	22.7388	22.2246	20.6488	20.8807	20.7116	21.795	24.8056	24.4828	24.1239	24.8581	24.7037	23.555	24.889	24.8565	22.0508	24.8471	23.3358	22.4974
AJD71684	AJD71684	AJD71684	pep chromosome:ASM81700v1:Chromosome:788628:789971:1 gene:SpnNT_00743 transcript:AJD71684 gene_biotype:protein_coding transcript_biotype:protein_coding gene_symbol:cshB description:DEAD-box ATP-dependent RNA helicase CshB			+	+	0.0439631	0.965263	-0.0273866	2.05449	0.0505693	0.895952	8.24535	0	-2.24868	3.16895	0.00523077	-1.32534	23.1932	24.306	23.6637	23.0296	24.4014	24.2905	23.0027	24.2186	24.075	23.7776	23.8288	23.662	23.6776	24.4565	24.2279	23.5834	23.3999	23.8136	26.2459	26.2468	26.0415	26.179	25.9162	26.0073	26.0564	25.903	25.8226	25.7828	25.5439	24.3724
AJD71693	AJD71693	AJD71693	pep chromosome:ASM81700v1:Chromosome:798586:799389:-1 gene:SpnNT_00752 transcript:AJD71693 gene_biotype:protein_coding transcript_biotype:protein_coding description:Putative peptidyl-prolyl cis-trans isomerase			+	+	2.06001	0.27304	-0.504551	3.4639	0.0375914	0.862151	8.96779	0	-2.41743	4.98949	0.00640708	-1.05073	25.0817	26.174	25.689	25.3514	25.7486	25.6801	24.7685	25.7591	25.5349	26.0652	25.7383	26.6136	26.3078	25.7338	26.1078	25.802	25.8701	26.0896	28.5315	27.9189	27.7239	28.4835	27.6791	27.5734	28.3527	27.8049	27.4764	27.7255	26.9475	26.3351
AJD71707	AJD71707	AJD71707	pep chromosome:ASM81700v1:Chromosome:809175:810434:1 gene:SpnNT_00766 transcript:AJD71707 gene_biotype:protein_coding transcript_biotype:protein_coding gene_symbol:yknZ description:putative ABC transporter permease YknZ			+	+	0.555964	0.486964	-0.33694	4.08266	0.0377011	0.831382	8.72304	0	-2.79688	5.1842	0.000930233	-1.62855	21.5342	23.356	22.4965	22.2157	22.4862	23.0376	21.9414	21.4086	21.8964	23.0774	22.164	23.626	21.8209	22.5887	23.1424	22.6915	21.766	22.528	24.9199	24.6711	25.2197	25.0509	24.7025	25.22	25.3029	25.2156	25.2419	24.7341	24.0796	23.93
AJD71726	AJD71726	AJD71726	pep chromosome:ASM81700v1:Chromosome:829444:831390:1 gene:SpnNT_00785 transcript:AJD71726 gene_biotype:protein_coding transcript_biotype:protein_coding gene_symbol:gyrB description:DNA gyrase subunit B			+	+	0.73514	0.349983	-0.510813	0.19913	0.801099	0.0649092	4.37519	0.000292683	-1.7384	3.81918	0.00647273	-1.16268	22.2557	24.4865	24.9627	22.8587	24.6723	24.3775	23.4647	24.2804	24.3505	24.4807	24.5542	24.7576	24.5535	24.2491	24.9535	24.6037	22.9685	25.1855	26.1413	25.8012	25.7809	25.4352	25.7298	25.8831	25.513	25.6423	25.4279	26.2794	25.4828	25.4467
AJD71730	AJD71730	AJD71730	pep chromosome:ASM81700v1:Chromosome:834829:835911:-1 gene:SpnNT_00789 transcript:AJD71730 gene_biotype:protein_coding transcript_biotype:protein_coding gene_symbol:cshA_1 description:DEAD-box ATP-dependent RNA helicase CshA			+	+	0.815061	0.451846	-0.322113	0.227564	0.691771	0.11041	10.1368	0	-2.2073	5.47823	0.000555556	-1.77478	22.34	22.2053	21.3437	21.5019	21.8925	22.0892	22.0248	22.5803	22.1438	22.5761	22.2874	23.0649	21.9542	22.0589	22.7445	21.7172	21.6992	22.918	24.4217	24.1777	24.0695	24.5026	24.2774	23.9669	24.3924	24.264	23.9149	24.5464	23.5861	24.917
AJD71774	AJD71774	AJD71774	pep chromosome:ASM81700v1:Chromosome:873788:874978:-1 gene:SpnNT_00833 transcript:AJD71774 gene_biotype:protein_coding transcript_biotype:protein_coding gene_symbol:dpnA_1 description:Modification methylase DpnIIB			+	+	0.851419	0.214771	-0.993156	0.681593	0.206406	-0.438962	4.17043	4.06091e-05	-2.53616	2.65668	0.0025625	-1.98197	19.2094	20.0727	19.7596	22.7236	18.5204	19.4422	20.3274	19.0142	19.7978	20.4442	19.8359	20.4139	19.1763	20.7349	24.5316	21.0678	21.1089	20.4923	23.5006	22.2433	21.8521	22.7508	23.1289	21.5826	23.2213	22.0361	21.3771	23.5749	23.0969	23.267
AJD71782	AJD71782	AJD71782	pep chromosome:ASM81700v1:Chromosome:881303:881791:1 gene:SpnNT_00841 transcript:AJD71782 gene_biotype:protein_coding transcript_biotype:protein_coding description:hypothetical protein	+		+	+	24.563	0	-20.7101	1.06826	0.081369	0.783989	23.2019	0	-22.7975	2.30049	0.00941935	-1.30344	0	0	0	0	0	0	0	0	0	21.2415	20.6737	21.5701	20.563	20.8511	20.2735	20.2475	20.956	20.0145	23.3349	23.526	21.7285	22.6928	23.0592	22.4979	23.6237	22.8105	21.9044	23.2418	22.1524	20.9397
AJD71794	AJD71794	AJD71794	pep chromosome:ASM81700v1:Chromosome:891010:891186:1 gene:SpnNT_00853 transcript:AJD71794 gene_biotype:protein_coding transcript_biotype:protein_coding gene_symbol:rpsU description:30S ribosomal protein S21				+	1.08209	0.238543	0.74715	0.631166	0.265309	-0.350558	1.15055	0.11805	-0.465694	2.64818	0.00467368	-1.5634	25.64	24.7419	24.3793	25.5396	24.2796	24.2641	25.4167	24.7747	24.4043	25.1737	23.3457	24.3412	25.3099	22.3544	24.3093	25.0413	22.6879	24.1524	26.0619	24.7837	24.8835	25.7471	25.0585	25.0814	25.7367	25.3322	24.9465	25.9121	25.4105	26.8932
AJD71808	AJD71808	AJD71808	pep chromosome:ASM81700v1:Chromosome:902752:903630:1 gene:SpnNT_00867 transcript:AJD71808 gene_biotype:protein_coding transcript_biotype:protein_coding gene_symbol:pstS1 description:Phosphate-binding protein PstS 1 precursor			+	+	0.512819	0.536583	-0.301152	2.83688	0.0602783	0.660365	8.59455	0	-2.10227	3.02856	0.00933333	-1.14075	23.6844	24.4884	24.6163	23.877	24.7035	24.4541	23.6865	24.2852	24.9256	24.7952	23.9762	25.4349	24.7757	23.4257	25.4219	24.3552	23.9353	25.3113	26.6218	26.2368	26.3866	26.7755	26.0927	26.4793	26.7983	26.1374	26.1129	26.4407	25.4025	25.6042
AJD71831	AJD71831	AJD71831	pep chromosome:ASM81700v1:Chromosome:927901:928968:1 gene:SpnNT_00890 transcript:AJD71831 gene_biotype:protein_coding transcript_biotype:protein_coding gene_symbol:aroB description:3-dehydroquinate synthase			+	+	0.216351	0.670351	-0.236458	4.54434	0.058932	0.610559	3.51289	0.00039604	-1.8697	3.5676	0.00987135	-1.02268	23.1237	25.4108	25.3166	22.789	25.3633	25.27	22.9772	25.64	25.2525	24.1513	24.7823	25.6189	24.3534	23.901	25.5271	24.7187	24.942	25.2766	26.5214	26.4757	26.653	26.6145	26.1629	26.4243	26.2883	26.4822	26.3482	26.0574	25.8102	25.882
AJD71833	AJD71833	AJD71833	pep chromosome:ASM81700v1:Chromosome:930154:931257:1 gene:SpnNT_00892 transcript:AJD71833 gene_biotype:protein_coding transcript_biotype:protein_coding gene_symbol:tyrC description:Arogenate dehydrogenase				+	0.272952	0.732699	-0.149701	1.8585	0.0633643	0.723414	3.7289	0.0155826	0.735706	3.9467	0.00217544	1.60882	24.4863	24.8952	24.8705	24.4666	24.4462	24.8871	24.3312	24.7365	24.9405	24.9511	24.9931	25.1941	25.2051	24.9957	24.8311	23.0847	25.1694	24.9833	23.547	24.145	23.9238	24.1495	23.7136	24.3631	23.3946	23.6549	24.5475	23.1985	23.4864	23.5934
AJD71839	AJD71839	AJD71839	pep chromosome:ASM81700v1:Chromosome:935854:936690:1 gene:SpnNT_00898 transcript:AJD71839 gene_biotype:protein_coding transcript_biotype:protein_coding description:LPS biosynthesis protein	+		+	+	4.76754	0.0016	1.94014	4.13198	0.02	1.10011	10.6213	0	-2.49019	7.25631	0	-3.33022	20.604	21.0153	20.8939	20.7162	21.6196	20.7815	21.4572	21.6214	20.641	19.1185	19.5532	19.696	20.1426	19.9086	18.4287	18.6939	19.0096	17.3379	23.5367	23.6349	23.3778	23.8271	23.6226	23.2912	23.263	23.464	23.7446	22.7614	22.7374	21.6152
AJD71938	AJD71938	AJD71938	pep chromosome:ASM81700v1:Chromosome:1026025:1027236:-1 gene:SpnNT_00997 transcript:AJD71938 gene_biotype:protein_coding transcript_biotype:protein_coding gene_symbol:lytA_5 description:Autolysin			+	+	2.9044	0.161452	-0.650614	1.48878	0.147013	-0.427555	4.9248	0.000752239	1.39057	10.1953	0	1.61362	26.5531	26.984	27.6263	26.6202	27.157	27.5535	26.5366	27.1398	27.4437	27.6205	27.5672	28.1685	27.8809	27.3529	27.796	27.8265	27.3969	27.8608	25.2276	26.1947	25.9734	24.9916	25.7822	26.1305	24.8427	25.9969	25.9599	25.9846	26.3729	25.8006
AJD71950	AJD71950	AJD71950	pep chromosome:ASM81700v1:Chromosome:1033597:1034817:1 gene:SpnNT_01010 transcript:AJD71950 gene_biotype:protein_coding transcript_biotype:protein_coding gene_symbol:lytA_6 description:Autolysin (LytFN1)			+	+	1.48072	0.445275	-0.287245	1.08137	0.254171	-0.307181	5.0949	0.00200966	1.09433	6.9962	0.00419277	1.07439	28.319	28.4602	28.956	28.2552	28.4668	28.8699	28.2924	28.4602	28.9442	28.5917	28.6976	29.0791	28.847	28.8123	29.2488	28.502	28.8519	28.9785	26.9952	27.8655	27.6446	26.7914	27.8262	27.7537	26.9598	27.7006	27.6379	27.9292	28.1598	27.2553
AJD71951	AJD71951	AJD71951	pep chromosome:ASM81700v1:Chromosome:1034830:1035948:1 gene:SpnNT_01011 transcript:AJD71951 gene_biotype:protein_coding transcript_biotype:protein_coding gene_symbol:lytB_3 description:Putative endo-beta-N-acetylglucosaminidase precursor (LytFN2)			+	+	1.89348	0.300543	-0.449584	1.12582	0.142019	-0.478419	5.64977	0.000180328	1.68615	6.97581	0.000387097	1.65731	29.4914	29.9796	30.2885	29.2866	30.1366	30.2462	29.409	30.0274	30.2836	30.2523	30.0718	30.6613	30.2562	30.1861	30.7733	30.2803	30.066	30.6478	27.5138	28.3366	28.5077	27.4593	28.7878	28.5627	27.4704	28.9211	28.4143	28.5498	29.1782	28.0176
AJD71970	AJD71970	AJD71970	pep chromosome:ASM81700v1:Chromosome:1053682:1054311:1 gene:SpnNT_01030 transcript:AJD71970 gene_biotype:protein_coding transcript_biotype:protein_coding gene_symbol:pdg description:UV-endonuclease			+	+	0	0.997178	0	2.51809	0.0202222	-1.38999	20.9175	0	-19.6676	20.7601	0	-21.0576	0	0	0	0	0	0	0	0	0	0	0	0	0	0	0	0	0	0	20.4854	19.3495	18.1815	21.0041	19.8175	19.5667	19.0756	19.6438	19.8841	21.0182	22.632	20.0176
AJD71980	AJD71980	AJD71980	pep chromosome:ASM81700v1:Chromosome:1067093:1068115:1 gene:SpnNT_01040 transcript:AJD71980 gene_biotype:protein_coding transcript_biotype:protein_coding gene_symbol:yjjN description:Putative L-galactonate oxidoreductase			+	+	0.635851	0.608353	-0.217898	1.21645	0.137866	0.474582	8.60851	0	-2.19539	5.22237	0.00123077	-1.50291	21.6183	22.491	22.2974	21.9833	21.9352	21.8869	22.0388	22.7098	22.6279	22.1791	22.1537	22.845	22.0073	22.2387	22.8114	22.0856	22.262	22.967	24.505	24.1093	24.2763	24.3686	23.7618	24.3566	24.5365	25.276	24.157	24.3337	24.9248	23.4242
AJD72004	AJD72004	AJD72004	pep chromosome:ASM81700v1:Chromosome:1094274:1095563:1 gene:SpnNT_01065 transcript:AJD72004 gene_biotype:protein_coding transcript_biotype:protein_coding gene_symbol:ftsY description:Signal recognition particle receptor FtsY			+	+	0.414741	0.754725	0.11832	0.240133	0.667257	0.123537	3.69317	0.00393913	1.04811	6.45077	0.004625	1.05333	25.6225	25.7029	26.0865	26.203	25.7802	26.2066	25.6615	25.8672	26.1891	26.0168	25.9711	25.6532	25.9407	26.1525	25.4588	25.7976	26.0569	25.207	24.0592	25.2149	25.4238	24.1733	25.0464	25.3276	24.0191	25.1578	25.4642	24.7536	24.5837	24.9488
AJD72005	AJD72005	AJD72005	pep chromosome:ASM81700v1:Chromosome:1095609:1097096:-1 gene:SpnNT_01066 transcript:AJD72005 gene_biotype:protein_coding transcript_biotype:protein_coding gene_symbol:zwf description:Glucose-6-phosphate 1-dehydrogenase			+	+	0.360163	0.603397	-0.277692	1.71284	0.131083	0.444834	4.30553	0.000236162	-1.82237	4.31057	0.00641379	-1.09984	22.8537	24.8455	24.6659	23.1164	24.6013	24.9059	22.7876	24.6949	24.7989	24.3586	23.9227	25.0288	23.9843	24.3463	25.0314	24.2436	23.8603	24.9933	26.519	25.8777	25.7387	26.3769	25.8052	25.6376	26.405	25.7887	25.5226	26.0771	25.3178	24.9298
AJD72018	AJD72018	AJD72018	pep chromosome:ASM81700v1:Chromosome:1108272:1109942:1 gene:SpnNT_01079 transcript:AJD72018 gene_biotype:protein_coding transcript_biotype:protein_coding gene_symbol:fhs1 description:Formate--tetrahydrofolate ligase 1			+	+	0.436803	0.59576	-0.265354	3.60227	0.0602095	0.635907	6.3638	4.27807e-05	-1.95154	3.96969	0.00828571	-1.05027	24.492	24.9608	25.6214	24.4461	25.1556	26.0445	24.2046	25.3296	25.8739	25.0683	25.2258	25.8606	25.0568	25.0351	25.9628	24.7154	25.1968	26.3952	26.9928	27.0097	26.6661	27.0863	26.826	27.0749	27.0963	27.2055	27.7348	26.5794	26.126	26.948
AJD72027	AJD72027	AJD72027	pep chromosome:ASM81700v1:Chromosome:1117206:1119674:1 gene:SpnNT_01088 transcript:AJD72027 gene_biotype:protein_coding transcript_biotype:protein_coding gene_symbol:gyrA description:DNA gyrase subunit A			+	+	1.67839	0.32721	-0.415858	3.91663	0.0382609	0.883248	9.26912	0	-2.25137	4.49071	0.0100124	-0.95226	23.7003	24.0776	23.1766	23.5604	24.0827	24.0894	23.6053	24.0439	24.2562	24.0707	23.6143	24.7577	23.9904	24.2339	24.3546	24.4186	24.5824	24.3125	26.6093	26.0005	25.6893	26.6058	25.8849	25.8119	26.5271	25.8062	25.9196	25.6249	24.7674	24.9879
AJD72033	AJD72033	AJD72033	pep chromosome:ASM81700v1:Chromosome:1122960:1124234:1 gene:SpnNT_01094 transcript:AJD72033 gene_biotype:protein_coding transcript_biotype:protein_coding description:hypothetical protein			+	+	1.39108	0.146022	-1.05581	1.55823	0.0809146	0.656376	5.47195	0	-3.11828	3.47769	0.00414286	-1.40609	20.6704	23.0924	19.6153	20.8714	22.9622	20.4673	21.1607	22.6634	19.8854	22.6392	21.5347	22.6938	22.0686	22.6198	22.337	22.3237	23.1152	21.5587	24.4011	24.6824	24.0626	24.2623	24.8635	24.3223	24.4534	24.4259	23.9794	23.6133	24.1035	23.2685
AJD72034	AJD72034	AJD72034	pep chromosome:ASM81700v1:Chromosome:1124244:1125122:1 gene:SpnNT_01095 transcript:AJD72034 gene_biotype:protein_coding transcript_biotype:protein_coding gene_symbol:truB description:tRNA pseudouridine synthase B			+	+	0.21932	0.660094	-0.255959	0.757895	0.345047	-0.256253	2.52559	0.00408658	-1.23997	2.35622	0.00988372	-1.24027	21.7334	23.7757	20.6236	21.4758	22.783	22.4976	22.0152	23.0954	23.4236	22.2789	21.2989	24.0385	23.5637	21.9483	23.4886	23.0726	21.0889	22.9485	23.3817	23.8629	23.4001	23.155	23.8586	23.6542	23.26	24.0667	23.9438	24.185	23.3346	23.97
AJD72055	AJD72055	AJD72055	pep chromosome:ASM81700v1:Chromosome:1141692:1142309:1 gene:SpnNT_01116 transcript:AJD72055 gene_biotype:protein_coding transcript_biotype:protein_coding description:hypothetical protein				+	1.37382	0.129938	-1.25742	0.553946	0.210849	-0.477367	1.17865	0.0252635	1.02662	2.73586	0.00304	1.80667	20.1762	19.5393	19.1671	19.5985	18.9124	22.9591	20.0485	21.2825	22.4312	21.3175	21.2582	22.4443	20.9751	20.8801	23.2557	20.9767	21.3874	22.9366	19.2103	19.6463	19.3866	19.8888	18.4	19.394	19.6928	18.8213	20.4351	21.2318	19.3141	22.079
AJD72079	AJD72079	AJD72079	pep chromosome:ASM81700v1:Chromosome:1163885:1164598:1 gene:SpnNT_01140 transcript:AJD72079 gene_biotype:protein_coding transcript_biotype:protein_coding gene_symbol:yfnB description:Putative HAD-hydrolase YfnB				+	0.0524609	0.930831	0.0660294	1.41647	0.0518158	1.0645	0.557238	0.153327	0.571909	2.8091	0.00436782	1.57038	22.9987	22.8788	24.6945	23.3466	22.6838	25.0849	23.5116	22.8963	25.5024	22.9751	23.4845	24.8725	23.2077	23.087	24.4848	23.3132	22.7026	24.8759	21.8074	22.4723	24.5861	22.6138	22.9382	24.377	22.6538	22.3172	24.6846	22.0471	21.8492	23.4612
AJD72099	AJD72099	AJD72099	pep chromosome:ASM81700v1:Chromosome:1185950:1191166:-1 gene:SpnNT_01160 transcript:AJD72099 gene_biotype:protein_coding transcript_biotype:protein_coding gene_symbol:iga_5 description:Immunoglobulin A1 protease precursor			+	+	3.39983	0.162992	-0.646742	1.29759	0.226209	-0.323633	5.05637	0.00467368	0.905276	6.15293	0.00272727	1.22839	26.3992	25.8172	26.2712	26.3755	25.5284	26.1638	26.1596	25.4701	26.1583	26.9101	26.2601	26.7961	27.0073	26.3318	26.7477	26.8712	26.513	26.7266	24.8071	25.2545	25.3927	24.7822	25.0665	25.3373	24.9774	25.1569	25.4213	25.1297	25.6903	25.3452
AJD72111	AJD72111	AJD72111	pep chromosome:ASM81700v1:Chromosome:1206673:1208106:-1 gene:SpnNT_01172 transcript:AJD72111 gene_biotype:protein_coding transcript_biotype:protein_coding gene_symbol:glgA description:Glycogen synthase	+		+	+	4.2515	0.00736	-1.44441	0.508075	0.253055	0.414053	6.78315	0	-3.3078	3.86128	0.003	-1.44933	19.4227	19.5671	17.9914	19.0945	18.8818	19.0172	20.1965	18.9166	19.1605	21.6082	20.3009	19.9858	20.2244	20.4575	20.063	20.5981	21.083	20.927	22.9533	22.8221	22.6878	23.4671	20.8543	23.139	20.7724	22.6783	22.6441	22.8189	22.0258	21.1942
AJD72113	AJD72113	AJD72113	pep chromosome:ASM81700v1:Chromosome:1208854:1210242:-1 gene:SpnNT_01174 transcript:AJD72113 gene_biotype:protein_coding transcript_biotype:protein_coding gene_symbol:gapN description:NADP-dependent glyceraldehyde-3-phosphate dehydrogenase				+	1.07299	0.239079	0.737968	1.92512	0.172818	0.364785	1.09145	0.0536705	-0.735807	5.94995	0.00444944	-1.10899	22.1457	22.5705	22.3272	21.8424	25.6258	22.7624	22.0676	22.9931	23.5208	22.5318	22.0375	22.5468	22.3298	21.4878	22.3752	22.0016	21.9106	21.9926	23.6678	23.9914	23.9683	23.5248	23.706	23.2125	23.3859	23.6888	23.3322	23.2641	22.943	23.0364
AJD72147	AJD72147	AJD72147	pep chromosome:ASM81700v1:Chromosome:1241710:1242987:-1 gene:SpnNT_01208 transcript:AJD72147 gene_biotype:protein_coding transcript_biotype:protein_coding description:Cobalt-dependent inorganic pyrophosphatase			+	+	1.1681	0.311162	-0.502463	3.66098	0.0372941	0.908991	8.64503	0	-2.53732	3.62484	0.00750388	-1.12586	21.4733	23.2176	22.1073	21.1187	22.3407	22.4331	21.8958	21.6727	21.7386	22.4989	22.7875	23.1652	22.0599	21.909	23.2088	22.2222	22.3571	22.3115	24.4323	24.6239	24.2882	24.8116	24.5094	24.5043	24.6152	24.6974	24.3515	24.2387	22.8106	23.4754
AJD72155	AJD72155	AJD72155	pep chromosome:ASM81700v1:Chromosome:1249177:1250502:-1 gene:SpnNT_01216 transcript:AJD72155 gene_biotype:protein_coding transcript_biotype:protein_coding gene_symbol:mgtA description:GDP-mannose-dependent alpha-mannosyltransferase			+	+	2.80773	0.0469524	-1.1888	1.74751	0.0510922	0.961987	8.8607	0	-3.97291	3.98477	0.00110638	-1.82212	19.3859	19.7904	20.943	19.3149	20.6586	18.4513	19.4911	19.9102	20.5228	20.9688	20.6158	21.4883	20.331	20.9175	20.3718	21.17	21.5396	21.7645	24.675	23.5516	23.9526	24.428	23.5356	23.5233	24.2151	23.5055	22.8375	24.1424	22.5896	22.0512
AJD72157	AJD72157	AJD72157	pep chromosome:ASM81700v1:Chromosome:1251676:1252005:-1 gene:SpnNT_01218 transcript:AJD72157 gene_biotype:protein_coding transcript_biotype:protein_coding description:FeS assembly SUF system protein			+	+	0.376503	0.703745	-0.156172	0.850338	0.284436	-0.298199	3.34767	0.00323556	1.13186	8.82784	0.00443478	0.989831	24.5295	25.7254	25.4696	24.4088	25.6655	25.4122	24.4178	25.4217	25.3122	25.3701	25.3442	25.5556	25.2483	25.1912	25.4154	25.0478	25.1184	25.4772	23.4884	24.15	24.6843	23.2169	24.4523	24.3956	23.2535	24.3248	24.2103	24.1947	24.2943	24.0991
AJD72166	AJD72166	AJD72166	pep chromosome:ASM81700v1:Chromosome:1261898:1264594:-1 gene:SpnNT_01227 transcript:AJD72166 gene_biotype:protein_coding transcript_biotype:protein_coding gene_symbol:ppc description:Phosphoenolpyruvate carboxylase			+	+	2.61165	0.325597	-0.387083	3.39799	0.0511655	0.743695	13.4601	0	-2.44577	5.98748	0.00216949	-1.315	25.5243	25.395	25.7243	25.336	25.6934	25.4528	25.4466	25.6416	26.0629	25.9618	25.6491	26.0863	26.1929	25.8376	25.9213	26.2225	25.641	26.2481	28.2104	27.9171	28.0742	28.1609	27.784	28.107	28.3402	27.7866	27.9084	27.7142	27.2453	27.9499
AJD72167	AJD72167	AJD72167	pep chromosome:ASM81700v1:Chromosome:1264614:1265843:-1 gene:SpnNT_01228 transcript:AJD72167 gene_biotype:protein_coding transcript_biotype:protein_coding gene_symbol:ftsW description:Cell division protein FtsW			+	+	0.874966	0.269722	0.712545	2.43144	0.0145806	1.56168	4.27724	0	-3.0204	5.2141	0	-2.17127	22.3139	18.6557	19.6227	20.0374	18.9027	19.6642	21.6283	19.8429	18.8246	18.8149	20.26	19.0694	19.6552	19.005	19.1167	18.9121	19.5357	18.7105	22.3358	23.9731	22.4787	22.2058	24.3715	21.5734	21.8438	24.158	23.7359	21.6122	20.7209	21.3149
AJD72179	AJD72179	AJD72179	pep chromosome:ASM81700v1:Chromosome:1279456:1280814:-1 gene:SpnNT_01240 transcript:AJD72179 gene_biotype:protein_coding transcript_biotype:protein_coding gene_symbol:rlmCD_1 description:23S rRNA (uracil-C(5))-methyltransferase RlmCD			+	+	0.0627694	0.901469	-0.0893434	1.60914	0.0621186	0.797537	3.17624	0.00029932	-2.12686	2.6418	0.00904225	-1.23998	22.3404	22.3257	25.1155	21.475	22.1656	24.9965	22.2538	23.0199	24.8127	22.676	23.5481	23.8733	23.8641	23.525	23.8245	22.1356	22.4956	23.3669	25.9995	25.4149	24.8556	25.7105	24.7951	24.7132	26.0747	25.3755	24.7078	25.4991	24.1216	23.6663
AJD72186	AJD72186	AJD72186	pep chromosome:ASM81700v1:Chromosome:1285868:1286707:-1 gene:SpnNT_01247 transcript:AJD72186 gene_biotype:protein_coding transcript_biotype:protein_coding gene_symbol:prmC description:Release factor glutamine methyltransferase	+			+	2.67634	0.00381818	2.22276	0.745933	0.0943784	-0.918896	1.24853	0.0137388	1.32019	2.01366	0.00528155	-1.82146	21.9613	23.2633	23.3181	20.8079	23.2957	22.9111	21.1739	22.6173	22.8752	18.6807	19.4531	22.0515	19.9643	19.481	22.6262	19.4079	18.538	22.0162	19.247	22.0044	19.3436	19.0235	23.4386	22.1925	20.2502	22.5918	22.2504	21.1585	22.9774	23.096
AJD72204	AJD72204	AJD72204	pep chromosome:ASM81700v1:Chromosome:1306659:1307576:-1 gene:SpnNT_01266 transcript:AJD72204 gene_biotype:protein_coding transcript_biotype:protein_coding gene_symbol:adcA_1 description:putative zinc transport system zinc-binding lipoprotein AdcA precursor	+		+	+	22.2425	0	19.4696	0.916023	0.148096	0.503691	6.13651	0	-2.31277	22.3538	0	-21.2787	19.293	18.8058	20.9713	20.0279	19.1194	19.0482	19.1981	19.2302	19.5329	0	0	0	0	0	0	0	0	0	22.2933	21.7557	21.7115	22.2218	20.5838	22.0809	22.0747	21.0664	22.2536	21.2223	22.7071	21.244
AJD72214	AJD72214	AJD72214	pep chromosome:ASM81700v1:Chromosome:1315210:1315800:-1 gene:SpnNT_01276 transcript:AJD72214 gene_biotype:protein_coding transcript_biotype:protein_coding gene_symbol:polC_2 description:DNA polymerase III PolC-type			+	+	0.503108	0.670978	0.164043	0.543242	0.213425	-0.474611	2.53261	0.00198058	1.53779	5.37229	0.00991617	0.899132	25.1034	25.322	25.771	24.9734	25.4718	26.2523	24.9064	25.1206	25.5029	24.8772	25.5541	25.0768	25.1824	25.34	25.2668	25.0745	25.3894	25.1861	22.4255	24.1341	25.1744	23.1351	23.5918	25.235	21.7118	24.1601	25.0159	24.3553	23.9183	24.4692
AJD72219	AJD72219	AJD72219	pep chromosome:ASM81700v1:Chromosome:1318056:1319435:-1 gene:SpnNT_01281 transcript:AJD72219 gene_biotype:protein_coding transcript_biotype:protein_coding gene_symbol:glmU description:Bifunctional protein GlmU			+	+	0.323781	0.65682	-0.208214	1.83806	0.196712	0.336419	4.54593	0.000604938	-1.5045	4.51361	0.009625	-0.959865	22.9288	24.2305	24.2024	22.7715	24.3781	24.3872	22.9887	24.5808	24.1284	23.6481	23.5765	24.6311	23.6448	23.8483	24.5492	23.7841	24.1373	24.6508	25.6284	25.365	25.0686	25.7118	25.3872	25.0133	25.669	25.3689	24.9245	25.2675	24.7789	24.7076
AJD72232	AJD72232	AJD72232	pep chromosome:ASM81700v1:Chromosome:1329513:1331867:-1 gene:SpnNT_01294 transcript:AJD72232 gene_biotype:protein_coding transcript_biotype:protein_coding gene_symbol:rnr description:Ribonuclease R			+	+	1.43925	0.270628	-0.544745	1.70111	0.104622	0.520521	9.10394	0	-2.15202	3.10556	0.00993939	-1.08676	23.0791	24.134	23.936	23.0593	23.5807	23.676	22.8861	23.923	23.7566	23.7517	24.148	24.8394	23.1703	24.1606	24.4962	23.4002	24.5959	24.3712	25.7734	25.8816	25.649	25.8948	25.3422	25.7327	26.0302	25.3526	25.7425	26.2517	24.6306	24.6476
AJD72251	AJD72251	AJD72251	pep chromosome:ASM81700v1:Chromosome:1348584:1349360:-1 gene:SpnNT_01313 transcript:AJD72251 gene_biotype:protein_coding transcript_biotype:protein_coding description:Protein involved in cell division			+	+	1.31752	0.171634	0.855888	0.651333	0.207297	0.444735	2.312	0.00912548	-1.01355	2.34215	0.00749206	-1.42471	22.9934	21.6101	21.9697	21.544	20.2068	22.1207	21.7986	21.9515	22.5488	21.2757	20.2945	21.9516	19.7984	20.3955	22.3547	20.3853	20.5504	22.0345	21.9973	23.3568	23.2054	22.5423	23.2714	22.8852	22.2963	23.5582	22.7526	23.4539	21.3253	22.0255
AJD72262	AJD72262	AJD72262	pep chromosome:ASM81700v1:Chromosome:1360649:1361056:-1 gene:SpnNT_01324 transcript:AJD72262 gene_biotype:protein_coding transcript_biotype:protein_coding description:hypothetical protein			+	+	0.625016	0.350469	0.573148	1.73872	0.0377727	1.20975	5.25436	0	-2.34611	2.15751	0.00518095	-1.70952	21.2941	20.0564	20.7022	20.5174	19.6575	20.3117	20.5521	20.1463	21.1146	19.1429	19.6086	20.0578	18.4346	22.9846	20.4054	19.9019	19.7233	18.935	23.4551	23.3686	21.2637	23.8439	23.3687	21.7933	22.965	23.4996	21.9096	21.1335	20.81	21.3193
AJD72278	AJD72278	AJD72278	pep chromosome:ASM81700v1:Chromosome:1381241:1383175:-1 gene:SpnNT_01340 transcript:AJD72278 gene_biotype:protein_coding transcript_biotype:protein_coding gene_symbol:lytB_5 description:Putative endo-beta-N-acetylglucosaminidase precursor			+	+	2.37801	0.268353	-0.478041	2.32293	0.155942	-0.373408	6.37076	0.0048316	0.844751	4.9638	0.0092	0.949383	27.7207	27.6956	28.1592	27.7288	27.7002	28.0988	27.5597	27.7118	27.8901	28.8509	27.8275	28.3366	28.7141	27.9699	28.0891	28.7032	28.0803	27.9955	26.6226	27.252	27.1643	26.7948	27.0343	27.1298	26.624	27.1312	26.9092	27.3734	27.4152	26.7845
AJD72300	AJD72300	AJD72300	pep chromosome:ASM81700v1:Chromosome:1398220:1399554:-1 gene:SpnNT_01362 transcript:AJD72300 gene_biotype:protein_coding transcript_biotype:protein_coding gene_symbol:trmFO description:Methylenetetrahydrofolate--tRNA-(uracil-5-)-methyltransferase TrmFO			+	+	0.75993	0.505933	-0.283101	0.469308	0.461273	0.213672	5.3338	0.000419672	-1.47592	3.85384	0.01	-0.979143	23.2812	24.5947	24.3542	23.5891	24.4136	23.6624	23.9643	24.3437	24.3986	24.9268	24.242	24.8996	24.3986	24.182	23.9781	24.3683	23.7643	24.3899	26.0898	25.7969	25.3676	26.043	25.3114	24.6472	25.9448	25.4084	25.2758	25.8574	24.7437	24.8128
AJD72301	AJD72301	AJD72301	pep chromosome:ASM81700v1:Chromosome:1399898:1401220:-1 gene:SpnNT_01363 transcript:AJD72301 gene_biotype:protein_coding transcript_biotype:protein_coding description:hypothetical protein			+	+	0.649878	0.506998	-0.298738	2.69013	0.0995423	0.484921	8.52413	0	-2.22652	5.9053	0.00109804	-1.44286	22.0841	22.0681	21.0621	22.137	21.8784	21.2193	21.5284	22.358	20.9664	22.0987	21.6315	22.4682	21.7237	21.3449	22.2222	21.6274	22.9005	21.9734	23.5711	23.9819	23.9026	23.816	24.0407	24.4689	23.8366	23.859	23.8635	23.7648	23.8036	23.2974
AJD72316	AJD72316	AJD72316	pep chromosome:ASM81700v1:Chromosome:1414063:1415943:-1 gene:SpnNT_01378 transcript:AJD72316 gene_biotype:protein_coding transcript_biotype:protein_coding gene_symbol:lytB_6 description:Putative endo-beta-N-acetylglucosaminidase precursor				+	1.64816	0.168986	-0.776308	0.13315	0.758571	0.094138	2.22661	0.0102239	0.999104	5.55736	0.0004	1.86955	23.8048	23.1223	24.6496	23.8642	23.1642	24.583	23.4729	23.8137	24.5981	24.2957	24.2815	24.7809	24.3248	24.4903	24.6334	26.4894	24.3197	24.444	22.9021	22.2769	23.7704	21.8237	22.7442	23.2564	22.5559	22.5814	24.1699	22.0348	22.8463	22.6808
AJD72327	AJD72327	AJD72327	pep chromosome:ASM81700v1:Chromosome:1424989:1425849:-1 gene:SpnNT_01389 transcript:AJD72327 gene_biotype:protein_coding transcript_biotype:protein_coding gene_symbol:speE description:Spermidine synthase	+			+	24.3347	0	21.1301	1.45918	0.058404	0.909505	1.81168	0.0171126	-0.928343	21.5666	0	-21.1489	21.3973	20.6305	21.0746	21.6354	20.7322	20.9663	22.1612	21.0824	20.4908	0	0	0	0	0	0	0	0	0	22.601	23.4424	23.0019	21.1486	22.0119	20.8684	21.1576	22.2744	22.0196	21.3927	22.0682	20.5051
AJD72356	AJD72356	AJD72356	pep chromosome:ASM81700v1:Chromosome:1459785:1460021:-1 gene:SpnNT_01418 transcript:AJD72356 gene_biotype:protein_coding transcript_biotype:protein_coding description:hypothetical protein				+	0.149229	0.725653	0.241301	1.51427	0.027234	-1.82646	0.00962902	0.970058	0.0167868	1.68938	0.00653211	-2.05097	21.2052	22.3848	20.2493	20.7999	19.9449	21.7868	22.5388	21.1786	23.4537	19.8674	20.5868	21.8001	20.6368	21.2802	19.6571	23.7218	23.6588	20.1614	20.6096	21.6464	20.065	19.8704	20.9832	23.7966	20.6629	22.7436	23.0134	23.9884	24.7621	25.1398
AJD72363	AJD72363	AJD72363	pep chromosome:ASM81700v1:Chromosome:1464620:1465444:-1 gene:SpnNT_01425 transcript:AJD72363 gene_biotype:protein_coding transcript_biotype:protein_coding gene_symbol:axe1-6A_2 description:Carbohydrate acetyl esterase/feruloyl esterase precursor			+	+	0.64952	0.321627	-0.667344	1.20118	0.13614	0.482317	7.7933	0	-3.26918	3.30196	0.000956522	-2.11952	19.7823	20.6836	18.1156	20.6085	18.9071	19.7591	18.9395	19.7831	19.5669	22.7719	18.9322	22.1061	20.0533	19.7254	19.1745	20.2202	20.1981	18.9701	22.9014	23.3068	22.6543	22.9033	22.5657	23.0057	22.3238	23.6872	22.22	23.5049	22.2877	21.5843
AJD72364	AJD72364	AJD72364	pep chromosome:ASM81700v1:Chromosome:1465580:1466794:-1 gene:SpnNT_01426 transcript:AJD72364 gene_biotype:protein_coding transcript_biotype:protein_coding gene_symbol:thiI description:putative tRNA sulfurtransferase			+	+	0.500598	0.511483	0.3268	0.285793	0.548186	0.191731	5.78164	0.000122807	-1.74431	4.11681	0.00097561	-1.87938	21.9952	23.056	22.5705	21.9643	22.8249	22.3147	21.8614	22.2198	23.08	22.817	21.4217	23.2132	21.9015	21.3625	23.3591	21.6951	21.186	21.9897	24.9169	24.1367	24.1927	24.702	24.0514	23.7026	24.8086	23.5699	23.5047	23.8518	24.0635	23.235
AJD72386	AJD72386	AJD72386	pep chromosome:ASM81700v1:Chromosome:1489955:1490599:-1 gene:SpnNT_01452 transcript:AJD72386 gene_biotype:protein_coding transcript_biotype:protein_coding gene_symbol:pcp_1 description:Pyrrolidone-carboxylate peptidase			+	+	0.606347	0.602788	0.226617	0.651975	0.536424	0.156514	3.61044	0.00924478	-0.849435	5.39724	0.00935065	-0.919537	25.3836	26.2241	26.4817	25.2727	26.4316	26.4379	25.3345	26.1347	26.3502	25.6462	25.5663	25.9432	25.8556	25.6715	26.142	25.6283	25.5028	26.0556	26.8865	26.981	26.8964	26.7941	27.0359	26.8537	26.7209	27.0071	26.5203	26.4612	26.9595	26.0767
AJD72421	AJD72421	AJD72421	pep chromosome:ASM81700v1:Chromosome:1521996:1522742:-1 gene:SpnNT_01487 transcript:AJD72421 gene_biotype:protein_coding transcript_biotype:protein_coding gene_symbol:artQ description:Arginine transport system permease protein ArtQ			+	+	0.137648	0.840614	-0.109388	0.0639988	0.833576	0.0839604	5.60651	0	-2.94937	5.56062	0	-2.75602	19.812	19.3789	19.6839	19.0615	19.0275	18.3606	19.7151	19.2014	20.7821	19.4035	18.7947	20.0852	19.1884	20.2881	19.1822	20.0346	18.6917	20.3391	22.6287	21.1819	22.1114	21.2625	23.0299	23.3269	24.1562	21.1961	22.6737	23.8211	22.9866	22.4722
AJD72439	AJD72439	AJD72439	pep chromosome:ASM81700v1:Chromosome:1540339:1542057:1 gene:SpnNT_01505 transcript:AJD72439 gene_biotype:protein_coding transcript_biotype:protein_coding gene_symbol:pgcA description:Phosphoglucomutase			+	+	2.59436	0.162962	-0.67596	2.56752	0.0684173	0.620457	9.00252	0	-2.36268	4.74645	0.00635088	-1.06626	25.2418	26.3038	26.4322	25.3879	26.4521	26.2097	25.2384	26.3099	26.3321	26.7257	26.6549	27.0469	26.3818	26.6241	26.7202	26.4284	26.5998	26.8099	28.6688	28.2653	28.4186	28.4857	28.0511	28.4481	28.3463	28.1739	28.3142	28.3062	27.6634	26.8298
AJD72453	AJD72453	AJD72453	pep chromosome:ASM81700v1:Chromosome:1554036:1554752:-1 gene:SpnNT_01519 transcript:AJD72453 gene_biotype:protein_coding transcript_biotype:protein_coding gene_symbol:atpB description:F-ATPase subunit 6			+	+	0.142063	0.841661	-0.104211	0.651003	0.104555	-0.875142	2.29849	0.00428387	-1.28936	2.29884	0.00293671	-2.06029	18.6609	19.446	18.9311	19.2529	20.2983	18.827	19.7287	18.6887	20.2923	19.7346	18.9849	19.0724	18.9826	19.6708	19.4715	18.7136	20.5187	19.9147	19.9593	20.1393	20.273	20.514	21.0632	21.6172	19.6721	19.77	22.722	20.8722	23.6043	24.6261
AJD72470	AJD72470	AJD72470	pep chromosome:ASM81700v1:Chromosome:1573900:1575345:1 gene:SpnNT_01536 transcript:AJD72470 gene_biotype:protein_coding transcript_biotype:protein_coding gene_symbol:murE description:UDP-N-acetylmuramoyl-L-alanyl-D-glutamate--L-lysine ligase			+	+	0.117993	0.862819	-0.093064	2.00619	0.0856504	0.577351	5.30615	0.000168776	-1.7648	3.37087	0.00924138	-1.09439	21.758	22.4652	23.2383	22.1282	23.4354	22.9767	22.1057	23.6729	23.2274	22.7487	23.1416	23.8139	22.7644	22.9345	23.1093	22.0897	21.8825	23.3608	25.0302	24.2808	24.2859	25.1144	24.3788	24.1097	24.9878	24.5593	24.1443	23.9533	23.7669	23.6639
AJD72496	AJD72496	AJD72496	pep chromosome:ASM81700v1:Chromosome:1595074:1596258:1 gene:SpnNT_01562 transcript:AJD72496 gene_biotype:protein_coding transcript_biotype:protein_coding gene_symbol:fieF description:Ferrous-iron efflux pump FieF			+	+	0.342393	0.566045	0.341211	0.547891	0.176586	0.586507	4.71265	0	-3.26525	5.63376	0	-3.01995	20.1529	18.8223	20.5328	19.5404	21.8448	18.9973	19.6172	19.6656	18.727	18.6092	20.0031	20.8324	19.817	20.0337	19.8719	19.1155	18.5119	18.0347	21.317	23.4533	23.8965	21.6559	23.6108	24.0907	21.1053	23.4997	24.6583	22.3962	23.1499	22.1977
AJD72537	AJD72537	AJD72537	pep chromosome:ASM81700v1:Chromosome:1628734:1628907:-1 gene:SpnNT_01603 transcript:AJD72537 gene_biotype:protein_coding transcript_biotype:protein_coding description:hypothetical protein	+		+	+	5.10408	0.00188235	1.76545	0	0.999062	0	24.6112	0	20.9568	22.2758	0	19.1914	20.3737	21.4683	20.5694	20.766	21.6334	20.5968	21.1486	21.5804	20.4749	18.1924	18.8136	20.3349	18.9631	18.8928	19.3171	19.0657	19.106	20.0367	0	0	0	0	0	0	0	0	0	0	0	0
AJD72542	AJD72542	AJD72542	pep chromosome:ASM81700v1:Chromosome:1632166:1632672:-1 gene:SpnNT_01608 transcript:AJD72542 gene_biotype:protein_coding transcript_biotype:protein_coding description:hypothetical protein		+	+	+	0.348062	0.568841	0.332858	20.5589	0	-19.5633	22.4291	0	22.9645	5.42713	0	3.06837	22.1461	23.3832	24.4448	22.6428	23.7252	23.0455	22.4185	22.4573	22.4176	23.0058	21.8004	20.8927	21.9088	23.3259	23.8634	22.3461	22.4439	24.0983	0	0	0	0	0	0	0	0	0	18.8778	19.4693	18.9039
AJD72544	AJD72544	AJD72544	pep chromosome:ASM81700v1:Chromosome:1633518:1633835:-1 gene:SpnNT_01610 transcript:AJD72544 gene_biotype:protein_coding transcript_biotype:protein_coding description:hypothetical protein			+	+	0.362253	0.654443	-0.207432	0.158815	0.651237	-0.166267	2.52774	0.0047044	1.17829	2.47613	0.00997531	1.21946	22.675	24.4459	23.5019	22.8896	24.1304	23.9054	22.8001	24.302	23.8636	24.0641	24.0208	23.4016	24.3522	24.2731	23.5094	23.8181	23.6301	23.3115	23.1706	22.9002	21.5952	22.8169	22.7946	21.0141	22.1812	23.228	22.2087	23.3589	23.5883	21.046
AJD72553	AJD72553	AJD72553	pep chromosome:ASM81700v1:Chromosome:1637836:1638030:-1 gene:SpnNT_01619 transcript:AJD72553 gene_biotype:protein_coding transcript_biotype:protein_coding description:hypothetical protein			+	+	2.66985	0.0351795	-1.30964	1.36746	0.0595074	-0.931522	3.19185	0.000287671	2.12924	8.02773	0	2.50736	20.6456	22.7498	23.0926	22.5387	20.2801	21.7588	22.3439	22.3609	20.7972	23.5942	23.2218	23.4738	22.4677	22.9667	23.106	22.9892	23.1647	23.3702	19.8654	19.8387	18.8704	20.0543	19.5895	19.4787	18.3411	19.0683	22.298	20.7885	19.3681	20.2753
AJD72556	AJD72556	AJD72556	pep chromosome:ASM81700v1:Chromosome:1638650:1638820:-1 gene:SpnNT_01622 transcript:AJD72556 gene_biotype:protein_coding transcript_biotype:protein_coding description:hypothetical protein		+	+	+	0.0115486	0.988225	0.0174531	3.33538	0.00727273	-1.53289	5.97113	0	3.31267	2.88628	0.00309859	1.76233	21.3018	23.146	23.1687	21.0503	23.8027	22.9572	20.642	22.86	23.6226	22.3699	22.5624	23.7271	20.7419	22.1593	23.7502	22.0803	21.4954	23.5075	18.6627	20.3182	18.9527	19.2866	19.468	18.4773	18.7479	19.53	19.2937	20.6824	19.3792	21.1366
AJD72572	AJD72572	AJD72572	pep chromosome:ASM81700v1:Chromosome:1643552:1644148:1 gene:SpnNT_01638 transcript:AJD72572 gene_biotype:protein_coding transcript_biotype:protein_coding description:CD20-like family protein			+	+	0.769722	0.342844	-0.523294	1.37891	0.12838	0.477762	4.78392	3.92157e-05	-2.1997	4.31138	0.00482474	-1.19865	25.4434	27.167	27.4272	25.3336	27.228	27.3005	25.2186	27.016	27.3093	26.8569	26.7113	28.0692	26.6892	26.7913	27.638	26.9153	26.8171	27.6647	27.9159	29.1363	29.4442	28.4067	28.781	29.4291	28.3983	28.7407	28.9886	28.6075	28.3595	27.7447
AJD72575	AJD72575	AJD72575	pep chromosome:ASM81700v1:Chromosome:1646421:1647398:-1 gene:SpnNT_01641 transcript:AJD72575 gene_biotype:protein_coding transcript_biotype:protein_coding description:LPPG:FO 2-phospho-L-lactate transferase			+	+	0.0531005	0.951325	-0.0378094	1.11443	0.125309	0.525463	8.85116	0	-2.44186	4.58848	0.000540541	-1.87859	21.3313	21.722	21.4652	21.9523	21.6027	20.5119	21.9032	21.5878	21.4737	22.5108	22.4314	21.3463	21.9555	20.8985	20.6138	21.2682	21.4786	21.3875	24.2363	23.7975	24.248	24.1262	24.4282	24.313	23.6778	23.4175	23.2825	23.8637	23.7269	22.4975
AJD72576	AJD72576	AJD72576	pep chromosome:ASM81700v1:Chromosome:1647395:1648285:-1 gene:SpnNT_01642 transcript:AJD72576 gene_biotype:protein_coding transcript_biotype:protein_coding description:glmZ(sRNA)-inactivating NTPase			+	+	1.07494	0.275139	-0.598708	1.38574	0.206782	0.341574	4.88754	3.77358e-05	-2.08484	6.97951	0.00292308	-1.14456	22.6485	24.6561	24.637	22.5922	25.0573	24.3844	23.367	24.7328	24.4869	24.9504	24.4611	24.693	24.7155	24.8531	25.0901	24.3879	24.4116	24.3878	26.5738	26.1104	25.7812	26.7538	25.9609	26.0346	26.3591	26.1861	25.566	26.0062	26.0412	25.9808
AJD72583	AJD72583	AJD72583	pep chromosome:ASM81700v1:Chromosome:1652408:1653880:-1 gene:SpnNT_01649 transcript:AJD72583 gene_biotype:protein_coding transcript_biotype:protein_coding gene_symbol:lytB_7 description:Putative endo-beta-N-acetylglucosaminidase precursor			+	+	1.24462	0.691091	-0.132623	0.350085	0.611288	-0.139197	5.65574	0.00107317	1.19723	9.28366	0.00145455	1.19065	27.1568	27.0402	26.9034	27.2784	26.7725	26.9706	26.9488	26.9934	26.8524	27.2994	26.9721	27.2453	27.1219	27.1009	26.9956	27.2057	27.1744	26.9946	25.2005	26.1851	26.069	25.1686	26.2077	26.0501	25.1709	26.26	25.8293	26.3612	25.9032	25.6781
AJD72591	AJD72591	AJD72591	pep chromosome:ASM81700v1:Chromosome:1660632:1661420:-1 gene:SpnNT_01658 transcript:AJD72591 gene_biotype:protein_coding transcript_biotype:protein_coding gene_symbol:codY description:GTP-sensing transcriptional pleiotropic repressor CodY			+	+	1.13847	0.312973	-0.504943	1.6121	0.0864563	0.615369	5.88282	0	-2.16517	3.74001	0.00939726	-1.04485	22.8905	24.6056	24.5896	23.5819	24.7166	24.8367	23.4357	24.357	24.7595	24.3777	24.6325	24.9931	24.4054	24.9125	25.2316	24.1704	24.6271	24.9673	27.0694	26.4039	25.9	26.9796	26.37	25.8863	26.7376	26.2961	25.6167	26.5313	25.7755	24.7178
AJD72595	AJD72595	AJD72595	pep chromosome:ASM81700v1:Chromosome:1666292:1667635:1 gene:SpnNT_01662 transcript:AJD72595 gene_biotype:protein_coding transcript_biotype:protein_coding description:UDP-N-acetylmuramate--L-alanine ligase			+	+	0.749571	0.272545	-0.837887	0.134888	0.696228	0.139899	3.09385	0.000247273	-2.32073	2.08456	0.00994083	-1.34294	22.1994	25.4486	23.278	22.2777	25.5282	23.0818	22.7835	25.5977	22.9536	25.2197	25.3083	23.3063	24.7595	25.6001	23.3041	24.8879	25.4823	22.821	25.9336	27.1066	25.283	26.1235	26.8435	24.3113	25.9237	27.0229	25.4867	26.173	26.2906	24.7577
AJD72622	AJD72622	AJD72622	pep chromosome:ASM81700v1:Chromosome:1689817:1691760:1 gene:SpnNT_01689 transcript:AJD72622 gene_biotype:protein_coding transcript_biotype:protein_coding gene_symbol:thrS description:Threonine--tRNA ligase			+	+	0.774437	0.329725	-0.556814	3.45621	0.047874	0.766993	5.80283	0	-2.46536	3.39728	0.00775758	-1.14156	23.1589	25.3317	25.4509	24.1059	25.316	25.4688	23.785	25.4355	25.7627	25.078	24.6933	26.1509	25.5791	24.8811	26.4621	24.648	25.1688	26.1654	27.0906	26.8236	27.485	27.2441	27.1831	27.8509	26.9489	27.4678	27.9097	26.8269	26.7369	26.3083
AJD72634	AJD72634	AJD72634	pep chromosome:ASM81700v1:Chromosome:1699572:1701794:-1 gene:SpnNT_01701 transcript:AJD72634 gene_biotype:protein_coding transcript_biotype:protein_coding gene_symbol:relA_1 description:Bifunctional (p)ppGpp synthase/hydrolase RelA			+	+	0.509661	0.56961	-0.272241	2.22433	0.0939893	0.53012	6.67659	0	-2.13744	5.73653	0.00213333	-1.33507	23.0055	23.6383	23.0892	23.5721	23.6919	22.2066	22.5429	22.4859	21.8985	22.8193	23.2583	23.2397	23.623	23.8786	23.0875	22.4441	23.1546	23.076	25.5379	24.9163	25.2244	25.2943	24.832	24.6392	25.4745	24.6052	24.844	25.0121	24.5692	23.974
AJD72639	AJD72639	AJD72639	pep chromosome:ASM81700v1:Chromosome:1707322:1708251:1 gene:SpnNT_01706 transcript:AJD72639 gene_biotype:protein_coding transcript_biotype:protein_coding gene_symbol:psaA description:Pneumococcal surface adhesin A			+	+	0.0914477	0.89305	-0.0800639	0.619069	0.225761	-0.417155	2.78136	0.00669307	-1.00898	2.47352	0.00781679	-1.34607	22.3768	23.0464	23.1717	22.0209	23.678	22.5797	22.6194	22.5931	22.3581	23.3488	22.9599	23.4375	22.7499	21.4652	23.126	22.3665	21.65	24.0608	23.5888	24.7062	22.9	23.4252	24.4207	23.354	23.1964	24.3906	23.5428	24.7771	24.876	22.7448
AJD72642	AJD72642	AJD72642	pep chromosome:ASM81700v1:Chromosome:1711671:1712372:-1 gene:SpnNT_01709 transcript:AJD72642 gene_biotype:protein_coding transcript_biotype:protein_coding description:putative ABC transporter ATP-binding protein		+		+	0.653851	0.429114	0.383061	3.22505	0.00588235	1.6697	1.54798	0.0379401	0.727481	4.01023	0.000615385	2.01412	22.4641	22.5566	22.0047	22.4408	22.454	22.8367	20.9059	22.5401	22.1376	21.7945	21.618	22.5682	21.893	20.8638	21.8744	22.7884	22.6327	20.8597	21.3675	20.4932	22.7031	21.7926	22.1689	21.6806	21.1119	20.642	21.8333	19.4602	19.7085	21.0104
AJD72649	AJD72649	AJD72649	pep chromosome:ASM81700v1:Chromosome:1717428:1723247:-1 gene:SpnNT_01716 transcript:AJD72649 gene_biotype:protein_coding transcript_biotype:protein_coding gene_symbol:iga_6 description:Immunoglobulin A1 protease precursor			+	+	4.85347	0.177214	-0.554803	2.39218	0.144339	-0.390047	8.64422	0.000606811	1.18946	8.94717	0.0009	1.35422	26.7104	26.4715	26.1797	26.6104	26.5081	26.2239	26.642	26.2354	25.9947	26.9879	27.0902	26.938	27.0046	27.0099	26.8024	27.057	26.9233	26.7559	25.0175	25.2756	25.1496	25.0208	25.486	25.3554	25.0047	25.285	25.2763	25.6757	25.7545	25.132
AJD72661	AJD72661	AJD72661	pep chromosome:ASM81700v1:Chromosome:1735357:1736400:-1 gene:SpnNT_01728 transcript:AJD72661 gene_biotype:protein_coding transcript_biotype:protein_coding gene_symbol:ddl description:D-alanine--D-alanine ligase			+	+	0.932511	0.358144	-0.447585	3.25632	0.0752964	0.553001	6.10367	4.30108e-05	-1.99773	5.12751	0.00746875	-0.997144	23.4938	25.0984	24.7774	22.893	24.7703	24.6341	23.4566	24.2819	24.6623	24.637	24.6176	25.1359	24.6039	24.2193	25.0788	24.6486	24.6435	24.5114	26.2853	26.3817	26.199	26.3611	26.0862	26.2788	26.2874	26.1067	26.061	26.1898	25.7127	25.0995
AJD72664	AJD72664	AJD72664	pep chromosome:ASM81700v1:Chromosome:1739440:1740291:1 gene:SpnNT_01731 transcript:AJD72664 gene_biotype:protein_coding transcript_biotype:protein_coding gene_symbol:ybbH description:putative HTH-type transcriptional regulator YbbH			+	+	0.299535	0.610563	-0.286843	2.5453	0.0577114	0.714306	7.14764	0	-2.38247	2.58695	0.00656667	-1.38132	22.3467	23.847	24.0781	22.9054	24.0249	23.9173	22.732	24.261	23.4254	23.2957	24.384	25.0233	22.3181	23.0889	25.0749	23.9633	22.4523	24.5188	26.2455	25.949	25.7288	26.4118	25.5189	25.3948	26.1898	25.7842	25.7572	25.7723	24.5774	24.9595
AJD72692	AJD72692	AJD72692	pep chromosome:ASM81700v1:Chromosome:1772076:1773107:-1 gene:SpnNT_01759 transcript:AJD72692 gene_biotype:protein_coding transcript_biotype:protein_coding gene_symbol:aroF_2 description:Phospho-2-dehydro-3-deoxyheptonate aldolase, Tyr-sensitive			+	+	0.29364	0.666349	-0.202364	4.51216	0.0580914	0.619601	6.77227	4.14508e-05	-1.86916	3.38444	0.0099759	-1.04719	24.2724	25.7086	25.8064	24.6491	25.6828	25.8249	24.7465	25.6772	25.7728	25.6192	24.8272	26.0473	25.4008	24.8855	26.3848	25.4554	24.8051	26.537	27.1967	27.2132	27.0786	27.5307	27.0371	27.4529	26.9322	27.1731	27.3487	26.843	26.5228	26.3151
AJD72693	AJD72693	AJD72693	pep chromosome:ASM81700v1:Chromosome:1773188:1775701:-1 gene:SpnNT_01760 transcript:AJD72693 gene_biotype:protein_coding transcript_biotype:protein_coding description:preprotein translocase subunit SecA			+	+	0.559111	0.660422	-0.171342	4.32076	0.0380851	0.802863	13.5599	0	-1.99804	4.10183	0.00904965	-1.02383	26.0405	25.9273	25.7719	26.0897	25.5564	25.9607	25.6154	25.7841	26.0467	25.795	25.5601	26.522	26.1536	25.7241	26.6211	26.0423	25.5252	26.3913	28.0186	27.8426	27.7789	28.0122	27.8348	27.8313	28.0661	27.6661	27.7244	27.6352	26.8483	26.7578
AJD72700	AJD72700	AJD72700	pep chromosome:ASM81700v1:Chromosome:1779310:1780620:-1 gene:SpnNT_01767 transcript:AJD72700 gene_biotype:protein_coding transcript_biotype:protein_coding gene_symbol:der description:GTP-binding protein EngA			+	+	0.416335	0.591579	-0.274669	1.15043	0.14786	0.460874	4.87166	0.000177419	-1.80708	3.1761	0.00992941	-1.07154	22.741	24.1107	24.4284	23.3028	24.0547	23.734	22.3129	23.6488	23.577	23.3121	23.7591	24.5194	23.3337	23.8239	24.6266	22.8263	23.6665	24.5146	25.9951	25.4318	24.6088	25.9862	25.4454	24.7885	25.9695	25.2711	24.6777	25.4636	25.0932	24.223
AJD72703	AJD72703	AJD72703	pep chromosome:ASM81700v1:Chromosome:1782241:1783410:-1 gene:SpnNT_01770 transcript:AJD72703 gene_biotype:protein_coding transcript_biotype:protein_coding description:Replication initiation/membrane attachment protein			+	+	0.45372	0.598974	0.255322	2.18318	0.0451228	0.943934	6.7146	0	-2.54267	5.30548	0.000606061	-1.85406	19.5802	18.8556	19.1462	20.2586	19.9113	19.4767	19.7158	18.7953	20.6607	18.7897	19.5197	19.7901	19.5104	19.7422	18.7247	19.2006	18.7517	20.0734	22.7538	21.5089	21.7607	22.8416	21.9304	22.0244	23.102	22.0611	21.3016	21.8555	20.4693	21.1244
AJD72704	AJD72704	AJD72704	pep chromosome:ASM81700v1:Chromosome:1783411:1783884:-1 gene:SpnNT_01771 transcript:AJD72704 gene_biotype:protein_coding transcript_biotype:protein_coding gene_symbol:nrdR description:Transcriptional repressor NrdR				+	0.747527	0.301725	0.664846	0.206541	0.54615	-0.23778	0.584324	0.153287	-0.551514	2.14213	0.00794203	-1.45414	21.6061	24.11	23.9975	21.8942	24.4337	22.9666	21.718	23.6116	22.6722	22.4371	21.5973	23.6244	21.9552	21.1613	23.7229	21.9121	21.7255	22.8906	22.4529	23.6788	23.637	22.3295	24.112	24.4864	22.588	23.8881	24.8008	22.9717	24.7309	24.0584
AJD72709	AJD72709	AJD72709	pep chromosome:ASM81700v1:Chromosome:1787422:1788315:-1 gene:SpnNT_01776 transcript:AJD72709 gene_biotype:protein_coding transcript_biotype:protein_coding gene_symbol:ecsA_3 description:ABC-type transporter ATP-binding protein EcsA			+	+	0.127396	0.877767	-0.0790539	0.353296	0.489924	0.218839	4.15639	0.000929972	-1.40048	3.26663	0.00927027	-1.10259	21.462	22.5657	21.9581	21.7647	22.273	21.4373	21.5864	22.5533	21.8997	22.1262	21.7155	22.3797	22.7781	20.8765	22.0487	22.2704	21.5403	22.4764	24.008	23.3278	22.8429	23.9174	23.3604	22.3143	24.0018	23.8383	22.4935	23.5665	23.3269	23.1789
AJD72726	AJD72726	AJD72726	pep chromosome:ASM81700v1:Chromosome:1805996:1808392:-1 gene:SpnNT_01793 transcript:AJD72726 gene_biotype:protein_coding transcript_biotype:protein_coding gene_symbol:priA description:Primosomal protein N			+	+	0.0666321	0.923692	-0.0631922	2.62317	0.0349841	1.06437	6.90866	0	-2.4548	2.66125	0.00729032	-1.32724	21.4108	23.3807	22.797	21.7446	21.4943	22.49	21.538	22.6482	23.0606	21.3162	23.5589	22.1978	22.7	22.8206	22.6133	21.2451	22.3683	22.3126	25.3863	24.6831	24.5761	25.1148	24.3466	24.4572	24.906	24.7184	24.469	24.8163	22.2685	23.3775
AJD72730	AJD72730	AJD72730	pep chromosome:ASM81700v1:Chromosome:1811290:1814277:-1 gene:SpnNT_01797 transcript:AJD72730 gene_biotype:protein_coding transcript_biotype:protein_coding gene_symbol:hsdR_3 description:Type-1 restriction enzyme R protein	+		+	+	6.47602	0	-2.06792	2.51004	0.0397624	0.943753	11.21	0	-4.5163	4.46019	0.00213793	-1.50463	19.0317	19.0613	20.1241	20.0104	19.6071	19.7413	19.359	18.9024	18.0152	21.106	21.3729	21.7603	21.2705	21.8229	21.8424	21.1143	20.8072	21.3673	23.7401	24.2118	23.971	24.4051	23.4614	23.7063	24.1014	23.0957	23.8064	23.5833	23.6205	21.943
AJD72743	AJD72743	AJD72743	pep chromosome:ASM81700v1:Chromosome:1824522:1825628:-1 gene:SpnNT_01810 transcript:AJD72743 gene_biotype:protein_coding transcript_biotype:protein_coding description:GTPase YqeH			+	+	0.0646195	0.936781	-0.0500783	0.651673	0.268085	0.342403	6.49169	0.000166667	-1.59317	2.54433	0.00996319	-1.20069	22.0781	20.841	21.8701	21.577	22.6976	21.5217	21.4931	22.1311	21.8301	22.0302	21.4617	22.5379	22.2307	21.0509	20.9546	21.6523	21.5895	22.9825	23.4652	23.4201	23.0891	23.4249	23.9104	23.1145	23.3847	23.3988	23.1705	23.4585	23.283	21.971
AJD72765	AJD72765	AJD72765	pep chromosome:ASM81700v1:Chromosome:1842906:1843973:-1 gene:SpnNT_01832 transcript:AJD72765 gene_biotype:protein_coding transcript_biotype:protein_coding description:Zn-dependent protease			+	+	0	0.996241	0	0.201478	0.598891	0.187677	21.3863	0	-21.8956	21.8643	0	-21.7079	0	0	0	0	0	0	0	0	0	0	0	0	0	0	0	0	0	0	23.0475	21.1897	22.3058	21.2076	20.7552	22.1968	22.7064	21.0844	22.5672	22.4659	21.4619	21.5852
AJD72771	AJD72771	AJD72771	pep chromosome:ASM81700v1:Chromosome:1846309:1847580:1 gene:SpnNT_01838 transcript:AJD72771 gene_biotype:protein_coding transcript_biotype:protein_coding gene_symbol:rarA description:Replication-associated recombination protein A			+	+	0.945614	0.269492	-0.669314	0.81742	0.203348	0.410042	6.47396	0	-2.47725	2.68213	0.00651852	-1.39789	20.916	21.7643	22.6031	20.6755	20.7754	22.2377	20.9106	21.4627	22.9216	21.3758	22.1261	23.4151	22.246	21.1629	23.1366	21.8319	21.6582	23.338	24.2301	23.5566	24.4422	24.2184	23.7016	24.0486	24.2995	23.8436	24.2216	23.6048	22.8415	22.6555
AJD72785	AJD72785	AJD72785	pep chromosome:ASM81700v1:Chromosome:1857998:1859221:-1 gene:SpnNT_01853 transcript:AJD72785 gene_biotype:protein_coding transcript_biotype:protein_coding gene_symbol:trpB description:Tryptophan synthase beta chain			+	+	1.76292	0.231445	-0.620034	1.99782	0.101253	0.510893	7.0497	0	-2.22942	5.36335	0.00506122	-1.09849	22.7055	23.8565	24.1505	22.7584	24.3155	24.2091	22.6903	23.5832	23.9736	24.3265	24.1609	24.1891	24.1674	24.3956	24.3716	23.9077	24.0448	24.2593	25.6808	26.1703	26.1262	25.7574	26.1057	25.7012	25.7097	25.4793	25.5768	25.6332	25.5665	24.4696
AJD72788	AJD72788	AJD72788	pep chromosome:ASM81700v1:Chromosome:1860549:1861553:-1 gene:SpnNT_01856 transcript:AJD72788 gene_biotype:protein_coding transcript_biotype:protein_coding gene_symbol:trpD description:Anthranilate phosphoribosyltransferase			+	+	0.633172	0.429163	-0.383476	0.0257071	0.964889	0.0118537	4.73563	0.00038796	-1.59074	4.11218	0.00522772	-1.19541	21.4458	23.2612	23.378	22.7881	22.9843	23.2871	21.6291	23.0982	23.0488	23.3143	21.7245	23.7149	23.293	22.9939	23.3266	23.6188	23.0535	23.3323	24.1611	24.5484	24.2316	24.2481	24.4383	23.8578	24.1713	24.5448	25.0358	24.2997	24.0811	24.4902
AJD72790	AJD72790	AJD72790	pep chromosome:ASM81700v1:Chromosome:1862127:1863488:-1 gene:SpnNT_01858 transcript:AJD72790 gene_biotype:protein_coding transcript_biotype:protein_coding gene_symbol:trpE description:Anthranilate synthase component 1			+	+	0.959584	0.378683	-0.400811	1.18111	0.0959151	0.656079	10.5991	0	-2.82839	3.7134	0.00135849	-1.7715	22.3549	22.7899	22.9489	22.0215	22.6464	22.8095	22.0446	22.3072	22.2683	23.2341	22.6499	23.4978	22.1761	22.0121	23.3501	22.233	22.966	23.6793	25.6616	25.1947	25.0404	25.6542	24.8941	24.9718	26.0251	25.2724	24.9323	25.1815	24.2397	23.5172
AJD72802	AJD72802	AJD72802	pep chromosome:ASM81700v1:Chromosome:1878198:1879949:-1 gene:SpnNT_01870 transcript:AJD72802 gene_biotype:protein_coding transcript_biotype:protein_coding gene_symbol:yheH description:putative multidrug resistance ABC transporter ATP-binding/permease prote			+	+	0.446846	0.444205	-0.443497	1.81885	0.0723014	0.670549	5.07605	0	-2.37719	2.38215	0.00966038	-1.26314	21.5996	22.5417	23.4062	20.9187	22.9494	23.2071	20.925	21.0594	22.9314	23.0448	22.6655	23.2469	21.4339	22.6384	23.5138	22.5894	20.7795	23.6179	24.4537	24.1808	24.9148	24.6456	24.3604	25.2309	24.4356	23.9223	24.7892	24.0213	24.1022	23.5758
AJD72828	AJD72828	AJD72828	pep chromosome:ASM81700v1:Chromosome:1903604:1904047:-1 gene:SpnNT_01896 transcript:AJD72828 gene_biotype:protein_coding transcript_biotype:protein_coding description:transcriptional regulator SlyA				+	1.242	0.163356	0.983855	0.869696	0.179857	-0.442148	0.422905	0.295574	-0.38365	3.88673	0.00104	-1.80965	20.77	22.6378	23.7636	21.1065	21.8945	22.9295	20.9617	20.0267	22.7977	21.0734	20.8031	21.5779	21.312	19.4668	21.2484	20.1518	20.5484	21.8516	21.9021	22.1326	22.2575	22.0402	22.6366	22.4479	22.2312	22.7404	21.9523	22.5213	23.2478	22.37
AJD72835	AJD72835	AJD72835	pep chromosome:ASM81700v1:Chromosome:1910386:1911351:1 gene:SpnNT_01903 transcript:AJD72835 gene_biotype:protein_coding transcript_biotype:protein_coding gene_symbol:yclQ description:putative ABC transporter solute-binding protein YclQ precursor			+	+	2.86494	0.0298286	-1.3356	1.41249	0.072055	0.748764	9.08595	0	-3.79547	3.48189	0.00209836	-1.7111	20.7247	19.4815	20.391	21.4658	19.2648	19.802	20.9764	20.3025	19.0836	22.2638	21.0338	22.5771	21.8722	21.3546	21.6703	20.8323	21.1599	20.7488	23.8004	24.6007	23.9852	24.2283	23.2557	24.0176	24.0081	23.9571	23.7985	23.8397	22.7902	22.5029
AJD72837	AJD72837	AJD72837	pep chromosome:ASM81700v1:Chromosome:1911818:1912540:-1 gene:SpnNT_01905 transcript:AJD72837 gene_biotype:protein_coding transcript_biotype:protein_coding gene_symbol:rluB description:Ribosomal large subunit pseudouridine synthase B			+	+	1.36769	0.422974	-0.311091	0.563991	0.475961	-0.193908	6.80184	0.000215385	-1.4859	7.26848	0.00108333	-1.36871	23.3284	24.1772	23.6143	23.2549	23.6412	23.1068	23.1158	23.9684	23.4375	23.5911	23.9589	23.9095	23.884	23.8572	23.6083	23.9346	24.1596	23.5409	24.9505	25.4121	24.5005	24.9552	25.4078	24.6077	25.0857	25.3593	24.7385	25.6507	25.4011	25.0382
AJD72844	AJD72844	AJD72844	pep chromosome:ASM81700v1:Chromosome:1916497:1917291:-1 gene:SpnNT_01912 transcript:AJD72844 gene_biotype:protein_coding transcript_biotype:protein_coding gene_symbol:murI description:Glutamate racemase			+	+	1.41016	0.199842	0.755284	0.808029	0.150662	0.526608	6.5198	0	-2.22148	4.7245	0	-2.45016	21.7169	21.1377	20.915	21.4867	20.78	20.7929	20.7658	21.9177	20.9627	21.6083	22.0905	19.5518	19.8551	20.6174	19.9186	20.5577	19.5401	19.9383	23.7846	23.5132	22.959	23.9055	23.4354	21.7872	23.8618	23.7142	23.5079	24.041	23.5618	21.2196
AJD72845	AJD72845	AJD72845	pep chromosome:ASM81700v1:Chromosome:1917498:1917746:-1 gene:SpnNT_01913 transcript:AJD72845 gene_biotype:protein_coding transcript_biotype:protein_coding description:hypothetical protein			+	+	0.541443	0.623125	-0.208641	2.38399	0.0464202	0.89357	8.06721	0	-2.39049	4.14697	0.00404651	-1.28828	24.7201	23.88	23.7475	24.178	23.5287	23.3683	24.1775	23.6032	23.5296	24.4739	24.0813	24.5941	24.2189	23.5647	24.033	24.2491	23.4964	23.8994	27.0369	26.0901	25.9837	26.753	25.7751	25.768	26.8932	25.8987	26.0486	26.085	25.2201	25.2376
AJD72888	AJD72888	AJD72888	pep chromosome:ASM81700v1:Chromosome:1967938:1969353:-1 gene:SpnNT_01978 transcript:AJD72888 gene_biotype:protein_coding transcript_biotype:protein_coding gene_symbol:ply_3 description:Thiol-activated cytolysin			+	+	4.41484	0.151396	-0.638433	2.5416	0.136819	0.397958	11.5151	0	-2.01903	6.49254	0.00639252	-0.982642	25.9702	26.6129	26.7528	25.9629	26.5093	26.4773	25.9745	26.3469	26.3815	27.0373	26.8169	27.2294	27.0663	26.7648	27.0128	27.1129	26.7365	26.9573	28.5948	28.264	28.3804	28.4584	28.1942	28.2588	28.4857	28.2452	28.278	28.4408	27.8078	27.7335
AJD72907	AJD72907	AJD72907	pep chromosome:ASM81700v1:Chromosome:1983412:1983930:-1 gene:SpnNT_01997 transcript:AJD72907 gene_biotype:protein_coding transcript_biotype:protein_coding description:putative acetyltransferase YhhY			+	+	1.32131	0.202752	0.76744	0.196813	0.726141	-0.0997613	5.76882	0	2.19767	3.60175	0.00464516	1.33047	21.3138	22.3536	22.4393	22.3792	23.2223	23.4333	21.7544	23.2022	23.79	21.5299	21.7178	23.6728	21.6801	21.4718	21.8329	21.3859	21.6626	22.0274	20.5804	21.1029	20.3503	20.1297	20.1692	20.6838	19.8295	20.6223	20.6409	20.932	20.1187	20.7544
AJD72917	AJD72917	AJD72917	pep chromosome:ASM81700v1:Chromosome:1998621:1999445:-1 gene:SpnNT_02008 transcript:AJD72917 gene_biotype:protein_coding transcript_biotype:protein_coding gene_symbol:endA description:Competence-specific nuclease			+	+	1.45885	0.143952	-1.0492	1.26609	0.14243	0.458366	7.72955	0	-3.06208	2.80897	0.00443956	-1.55451	20.5589	21.9322	21.6873	20.83	20.2143	23.0681	21.1602	21.5502	21.3428	21.4701	21.9596	23.7981	21.6649	21.5759	23.9554	22.502	21.2971	23.5639	24.735	24.5268	24.1013	24.6697	24.6807	24.2557	24.308	24.7131	23.9126	24.7163	23.2461	23.2019
AJD72932	AJD72932	AJD72932	pep chromosome:ASM81700v1:Chromosome:2011598:2012854:-1 gene:SpnNT_02023 transcript:AJD72932 gene_biotype:protein_coding transcript_biotype:protein_coding description:RmuC family protein		+	+	+	0.00324744	0.998916	0.00297716	2.94297	0.006	1.79416	6.35028	0	-3.10054	2.32707	0.00918421	-1.30936	22.1524	21.4615	20.4755	21.7771	21.562	23.105	21.3502	21.9155	21.9978	22.4249	21.7239	21.0277	21.817	20.9364	22.7824	22.1814	21.3522	21.5243	24.3477	26.06	23.9003	25.0186	25.8684	24.4917	24.1455	25.971	23.8985	23.4543	24.1114	23.0572
AJD72936	AJD72936	AJD72936	pep chromosome:ASM81700v1:Chromosome:2015028:2015900:-1 gene:SpnNT_02027 transcript:AJD72936 gene_biotype:protein_coding transcript_biotype:protein_coding gene_symbol:rsmA description:Ribosomal RNA small subunit methyltransferase A			+	+	0.0572048	0.931908	0.0591458	0.46447	0.431655	0.234228	3.05764	0.00178325	-1.40336	3.3084	0.00635897	-1.22828	21.7733	24.255	21.9364	21.8515	23.2384	22.1673	21.7496	23.707	21.9245	22.9444	22.2576	23.1562	22.2958	21.4864	23.0476	21.6655	22.6694	22.5477	24.2849	24.2999	24.0435	24.1567	23.9129	23.5338	23.9855	23.9156	23.1004	24.0681	23.6438	22.3282
AJD72945	AJD72945	AJD72945	pep chromosome:ASM81700v1:Chromosome:2023276:2024490:-1 gene:SpnNT_02036 transcript:AJD72945 gene_biotype:protein_coding transcript_biotype:protein_coding gene_symbol:alaA description:Glutamate-pyruvate aminotransferase AlaA			+	+	0.37548	0.625647	-0.234931	3.20362	0.0524051	0.729586	6.61422	0	-2.1975	4.6274	0.00409412	-1.23299	24.0265	25.3397	25.1349	24.3502	25.8236	25.5815	23.8739	25.667	25.2365	24.9972	25.1364	26.0366	24.7431	25.0404	25.5887	24.7255	25.2333	25.6469	27.0981	27.4616	27.2778	27.0467	27.6135	27.1368	26.7568	27.3156	27.1044	26.4768	26.8241	25.685
AJD72948	AJD72948	AJD72948	pep chromosome:ASM81700v1:Chromosome:2025589:2026977:-1 gene:SpnNT_02039 transcript:AJD72948 gene_biotype:protein_coding transcript_biotype:protein_coding description:Putative bifunctional phosphatase/peptidyl-prolyl cis-trans isomerase			+	+	3.0393	0.10363	-0.913554	0.785599	0.235923	0.358685	7.45081	0	-2.44614	4.14522	0.00529412	-1.1739	21.8662	22.9414	22.9461	22.1826	22.7285	22.9665	21.6735	22.0619	21.4304	23.4957	23.0695	23.5474	23.1382	23.2185	23.5022	23.2741	22.5201	23.2535	25.0325	25.0921	24.3623	25.3038	24.813	24.1393	25.098	24.8824	24.0891	25.2738	24.2203	23.5542
AJD72954	AJD72954	AJD72954	pep chromosome:ASM81700v1:Chromosome:2032216:2033100:-1 gene:SpnNT_02045 transcript:AJD72954 gene_biotype:protein_coding transcript_biotype:protein_coding gene_symbol:yxlF_4 description:putative ABC transporter ATP-binding protein YxlF			+	+	0.349888	0.450139	0.542022	0.878925	0.0991724	0.740894	3.92795	0	-3.03056	3.75042	0	-2.83169	20.284	22.4192	22.8721	19.8587	22.5468	20.9299	19.0759	19.3963	19.0917	20.8074	18.9337	19.7827	20.2779	19.2382	22.3308	18.6897	19.1412	22.3948	24.3752	24.4717	22.3402	24.5555	22.5692	23.0196	24.5098	24.6031	23.3054	23.7108	23.3107	22.9088
AJD72959	AJD72959	AJD72959	pep chromosome:ASM81700v1:Chromosome:2041355:2041531:-1 gene:SpnNT_02064 transcript:AJD72959 gene_biotype:protein_coding transcript_biotype:protein_coding description:preprotein translocase subunit SecE			+	+	0.321934	0.746396	-0.131878	5.23499	0.044885	0.718019	14.4276	0	-2.0266	4.67178	0.0046383	-1.17671	22.4958	22.4433	22.4844	22.5115	22.5449	22.494	22.2312	22.7302	22.4466	21.9791	23.052	22.8253	22.4055	23.1463	23.0262	21.6	22.846	22.6884	24.7145	24.3992	24.5371	24.5909	24.2859	24.2759	24.7351	24.4649	24.6176	24.0668	23.8219	23.6781
AJD72978	AJD72978	AJD72978	pep chromosome:ASM81700v1:Chromosome:2060583:2060882:-1 gene:SpnNT_02083 transcript:AJD72978 gene_biotype:protein_coding transcript_biotype:protein_coding description:preprotein translocase subunit YajC			+	+	0.351644	0.403112	0.737334	1.65917	0.0394694	1.19123	3.2612	3.84615e-05	-3.04488	2.37121	0.00140741	-2.59099	20.2911	24.7004	24.8832	21.3727	24.623	24.6261	20.5861	25.1764	24.7241	23.454	23.5788	25.788	20.5641	22.1519	25.1304	20.5125	22.4288	20.7385	25.6351	26.8095	27.2358	25.894	26.1609	26.93	26.0473	26.6089	27.0657	26.2283	26.3014	24.9378
AJD72979	AJD72979	AJD72979	pep chromosome:ASM81700v1:Chromosome:2060999:2062975:-1 gene:SpnNT_02084 transcript:AJD72979 gene_biotype:protein_coding transcript_biotype:protein_coding gene_symbol:tkt_1 description:Transketolase			+	+	1.37732	0.328509	-0.438734	1.56513	0.101188	0.546339	7.82945	0	-2.07554	3.75467	0.00784962	-1.09047	26.0871	26.6349	27.2066	25.8131	26.7142	26.7453	25.6024	26.4159	26.5981	27.2199	26.4975	27.1061	26.9652	26.4409	27.1798	27.0618	26.4783	26.8169	28.6727	28.3033	28.5442	28.8202	28.2209	28.7116	28.9598	28.246	28.0189	28.6726	28.0934	27.151
AJD73036	AJD73036	AJD73036	pep chromosome:ASM81700v1:Chromosome:2117867:2119633:-1 gene:SpnNT_02157 transcript:AJD73036 gene_biotype:protein_coding transcript_biotype:protein_coding description:putative ABC transporter ATP-binding protein			+	+	1.64007	0.297873	-0.478815	3.21525	0.0499847	0.771653	8.60442	0	-2.21589	4.07867	0.00995402	-0.965423	23.446	24.6645	24.7364	23.7278	24.6006	24.4508	23.5888	24.3987	24.0246	24.6169	24.2126	25.0124	24.5341	24.3363	24.9901	24.5692	24.7373	24.9385	26.141	26.3104	26.8651	26.4433	26.0682	26.5446	26.5194	26.1034	26.5857	26.073	25.3639	25.0609
AJD73064	AJD73064	AJD73064	pep chromosome:ASM81700v1:Chromosome:2148924:2149772:1 gene:SpnNT_02185 transcript:AJD73064 gene_biotype:protein_coding transcript_biotype:protein_coding gene_symbol:rlmA description:23S rRNA (guanine(745)-N(1))-methyltransferase		+	+	+	0	0.995305	0	4.12816	0.00816667	1.3321	23.9757	0	-20.8002	23.8685	0	-19.4681	0	0	0	0	0	0	0	0	0	0	0	0	0	0	0	0	0	0	20.0369	20.2712	21.1317	21.1581	20.851	21.2371	20.2906	20.5394	21.6858	20.2093	18.9045	18.6001
AJD73074	AJD73074	AJD73074	pep chromosome:ASM81700v1:Chromosome:2163031:2164017:1 gene:SpnNT_02195 transcript:AJD73074 gene_biotype:protein_coding transcript_biotype:protein_coding gene_symbol:malR description:Maltose operon transcriptional repressor			+	+	0.382522	0.611627	-0.249831	1.88882	0.0988308	0.536546	7.43892	0	-2.43206	5.13502	0.000952381	-1.64568	20.7305	20.3888	21.3686	21.2999	20.2469	20.8099	21.9024	21.6658	21.6577	20.9705	22.094	22.1442	19.9983	21.2734	21.1939	21.5116	21.9277	21.2053	23.7094	23.9073	23.3872	23.5697	24.0507	22.9922	23.7949	23.8407	22.707	23.3612	22.5378	22.68
AJD73083	AJD73083	AJD73083	pep chromosome:ASM81700v1:Chromosome:2170124:2171443:-1 gene:SpnNT_02204 transcript:AJD73083 gene_biotype:protein_coding transcript_biotype:protein_coding gene_symbol:bag_1 description:Beta antigen			+	+	0.175767	0.892017	0.061498	1.36997	0.144105	-0.443912	7.2289	0.000168067	1.53146	4.36007	0.00794118	1.02605	25.4916	25.2319	25.299	25.6698	25.5909	25.3179	25.5363	25.2816	25.1512	25.8086	25.2113	25.4722	25.6101	25.1264	24.9096	25.3556	24.7176	25.8054	23.6812	23.9426	24.0334	23.3575	24.2275	24.3017	23.1839	23.5484	24.511	24.5905	24.1556	24.363
AJD73120	AJD73120	AJD73120	pep chromosome:ASM81700v1:Chromosome:2205880:2210709:-1 gene:SpnNT_02241 transcript:AJD73120 gene_biotype:protein_coding transcript_biotype:protein_coding gene_symbol:iga_7 description:Immunoglobulin A1 protease precursor			+	+	2.8945	0.18624	-0.60356	2.49222	0.217433	-0.295399	6.80798	0.00246296	0.959215	7.00058	0.00185714	1.26738	27.0922	26.635	26.6767	26.8447	26.2189	26.5301	26.8196	26.5252	26.5759	27.5817	27.076	27.0678	27.8477	26.9746	27.0573	27.8747	27.0061	26.8645	25.5323	25.7503	25.6826	25.3471	25.7255	25.6075	25.7177	26.1462	25.7761	25.9112	26.2296	25.999
AJD73140	AJD73140	AJD73140	pep chromosome:ASM81700v1:Chromosome:2233160:2233471:-1 gene:SpnNT_02261 transcript:AJD73140 gene_biotype:protein_coding transcript_biotype:protein_coding description:hypothetical protein			+	+	3.14272	0.0295556	-1.26723	2.8741	0.0351515	-1.01048	2.79463	0.00455085	1.13315	4.07683	0.003	1.3899	25.0564	26.9139	26.8916	25.2583	26.7494	26.9145	24.9128	26.6727	26.7092	27.2368	27.5867	27.9796	27.2304	27.4587	27.7261	27.2106	27.54	27.5151	25.1881	24.9443	25.4064	25.1548	24.9782	25.0955	25.3042	24.7518	25.0572	25.1328	26.3437	26.8208
AJD73141	AJD73141	AJD73141	pep chromosome:ASM81700v1:Chromosome:2233606:2235882:-1 gene:SpnNT_02262 transcript:AJD73141 gene_biotype:protein_coding transcript_biotype:protein_coding gene_symbol:bag_2 description:Beta antigen			+	+	2.16254	0.48546	-0.242693	2.56157	0.0631506	-0.648943	5.18664	0.00107027	1.22795	8.60194	0.00952866	0.821697	30.8122	30.5859	30.5391	30.7709	30.4512	30.3019	30.6603	30.46	30.2763	30.725	30.6884	30.8209	30.9736	30.6867	30.7781	30.9928	30.8214	30.5552	28.6291	29.8095	29.5545	28.614	29.7396	29.5168	28.6122	29.7377	29.5929	29.828	30.0104	30.1985
AJD73155	AJD73155	AJD73155	pep chromosome:ASM81700v1:Chromosome:2248446:2250419:-1 gene:SpnNT_02276 transcript:AJD73155 gene_biotype:protein_coding transcript_biotype:protein_coding gene_symbol:nrnA_2 description:Bifunctional oligoribonuclease and PAP phosphatase NrnA			+	+	0.0335775	0.96195	-0.0357658	0.192334	0.665974	0.137058	3.32187	0.000827586	-1.64205	3.92644	0.00308571	-1.46923	21.3367	22.1465	20.7308	21.4293	20.8506	23.3016	21.3236	21.2625	22.8157	21.5091	21.7439	22.3135	21.0945	20.977	22.1522	21.2687	21.2881	23.1722	22.8215	22.33	23.6188	22.807	23.1434	24.0351	22.9236	23.7547	24.5417	23.2233	23.8489	23.3336
AJD73166	AJD73166	AJD73166	pep chromosome:ASM81700v1:Chromosome:2258762:2259940:-1 gene:SpnNT_02287 transcript:AJD73166 gene_biotype:protein_coding transcript_biotype:protein_coding description:Secreted 45 kDa protein precursor			+	+	1.93552	0.234222	-0.590066	2.96585	0.0638367	-0.63144	6.65962	0.00125654	1.10189	3.58943	0.0092349	1.06052	30.2649	30.1106	30.5978	30.1164	29.9744	30.5769	29.9994	29.9349	30.583	31.0863	30.0921	31.3336	31.2448	30.0608	31.3314	31.1449	30.1523	31.0227	28.8913	29.201	29.6081	28.8917	28.9224	29.4728	28.95	29.0262	29.2778	29.4357	29.9671	29.8649
AJD73176	AJD73176	AJD73176	pep chromosome:ASM81700v1:Chromosome:2268596:2269846:-1 gene:SpnNT_02297 transcript:AJD73176 gene_biotype:protein_coding transcript_biotype:protein_coding gene_symbol:albE description:Antilisterial bacteriocin subtilosin biosynthesis protein AlbE			+	+	0.201439	0.726436	-0.185698	2.22705	0.0574043	0.764082	5.99415	0	-2.21209	2.71596	0.00785185	-1.26231	23.7087	21.7642	21.7593	21.2536	21.9282	22.1163	21.7076	21.7553	22.7472	21.2394	21.5404	23.5789	21.3978	21.5787	22.6944	22.2753	22.9545	23.1523	24.8125	24.0656	24.1952	24.982	24.2134	23.8948	24.8773	23.8509	23.7572	24.01	23.4054	23.1378
AJD73189	AJD73189	AJD73189	pep chromosome:ASM81700v1:Chromosome:2283335:2284660:-1 gene:SpnNT_02312 transcript:AJD73189 gene_biotype:protein_coding transcript_biotype:protein_coding description:sensory histidine kinase DcuS			+	+	0.159897	0.807555	-0.130812	2.16165	0.0508286	0.870452	7.82775	0	-2.88396	4.5108	0.000526316	-1.88269	21.319	19.8424	21.2289	21.4272	21.1839	20.1731	21.1977	21.2719	20.2642	21.7381	21.542	20.0787	19.9008	21.6004	21.4048	20.7011	20.3052	21.8146	23.4866	23.9413	24.2701	23.8373	23.905	24.0915	22.3777	24.1495	23.805	22.5805	22.6928	21.6491
AJD73193	AJD73193	AJD73193	pep chromosome:ASM81700v1:Chromosome:2287004:2287747:1 gene:SpnNT_02317 transcript:AJD73193 gene_biotype:protein_coding transcript_biotype:protein_coding gene_symbol:parB description:putative chromosome-partitioning protein ParB			+	+	0	0.994371	0	2.65755	0.0453913	0.864358	26.0095	0	-20.662	23.1862	0	-19.7977	0	0	0	0	0	0	0	0	0	0	0	0	0	0	0	0	0	0	20.9333	20.9115	20.2795	21.1041	20.447	20.4346	21.2262	20.0102	20.6117	19.8867	19.9398	18.5873
AJD70948	AJD70948	AJD70948	pep chromosome:ASM81700v1:Chromosome:186:1547:1 gene:SpnNT_00001 transcript:AJD70948 gene_biotype:protein_coding transcript_biotype:protein_coding gene_symbol:dnaA description:Chromosomal replication initiator protein DnaA					0.392786	0.43	-0.541499	0.0974911	0.758914	0.114866	0.762246	0.0569692	-0.927231	0.278881	0.472181	-0.270866	21.9297	26.3868	23.4822	23.0723	26.2243	23.7235	21.8714	26.1825	23.5994	24.6729	25.036	23.9164	24.5125	25.2506	23.7769	24.7539	25.5631	23.8634	24.6623	25.8926	24.4621	24.7025	26.1229	24.3898	24.5733	25.94	24.0717	25.1638	25.7957	24.0295
AJD70949	AJD70949	AJD70949	pep chromosome:ASM81700v1:Chromosome:1706:2842:1 gene:SpnNT_00002 transcript:AJD70949 gene_biotype:protein_coding transcript_biotype:protein_coding gene_symbol:dnaN description:DNA polymerase III subunit beta					0.261111	0.750508	-0.139089	0.448353	0.489626	0.200445	2.03538	0.0529714	-0.573048	0.45801	0.44266	-0.233515	24.7741	25.0811	25.3703	24.6111	25.292	25.3468	24.4007	25.6073	25.2647	25.278	24.796	25.9694	25.0707	24.7654	25.7122	24.6933	24.6935	26.0214	26.1575	25.6876	25.1391	26.0951	25.348	25.1591	26.1367	25.8338	25.3487	25.7272	25.9342	24.9333
AJD70950	AJD70950	AJD70950	pep chromosome:ASM81700v1:Chromosome:2907:3101:1 gene:SpnNT_00003 transcript:AJD70950 gene_biotype:protein_coding transcript_biotype:protein_coding description:hypothetical protein			+		1.97519	0.232864	0.592442	1.21477	0.0730067	-0.79991	2.50943	0.00298655	1.33041	0.101365	0.838201	-0.0619456	23.6377	24.1287	23.5294	23.9956	23.7974	23.3327	23.6187	23.6372	23.2526	23.8412	22.4633	23.0528	23.6484	22.5304	22.8635	23.77	22.7223	22.7059	22.5078	22.8101	23.1708	20.5763	23.0586	22.735	20.2414	22.7487	23.1077	23.0762	22.643	23.6357
AJD70963	AJD70963	AJD70963	pep chromosome:ASM81700v1:Chromosome:8080:8250:-1 gene:SpnNT_00016 transcript:AJD70963 gene_biotype:protein_coding transcript_biotype:protein_coding description:hypothetical protein		+	+		0.169869	0.689065	0.27015	20.4846	0	-19.8559	17.8925	0	21.3027	1.37531	0.0229691	1.17664	22.1183	22.3551	19.3892	22.3192	20.6299	19.4742	22.7932	22.3546	20.291	20.6856	22.7701	19.9599	20.6284	19.6104	20.7519	20.9085	23.7264	20.252	0	0	0	0	0	0	0	0	0	20.6575	19.5704	21.6549
AJD70968	AJD70968	AJD70968	pep chromosome:ASM81700v1:Chromosome:9837:10793:1 gene:SpnNT_00021 transcript:AJD70968 gene_biotype:protein_coding transcript_biotype:protein_coding description:Helix-turn-helix domain protein			+		1.82003	0.164	-0.780417	0.0928233	0.828361	0.0688004	6.90732	4.08163e-05	-1.83501	1.95889	0.020518	-0.985791	20.5893	20.3328	20.3338	20.8594	20.1547	21.3055	21.5053	20.1614	19.9889	21.9582	20.0927	21.6198	21.3218	20.7049	21.5185	22.1864	20.9468	21.9058	22.5582	22.5182	22.1324	22.6598	22.7462	22.2282	22.4052	22.6741	21.8239	22.9007	22.7729	20.8479
AJD70969	AJD70969	AJD70969	pep chromosome:ASM81700v1:Chromosome:10942:11946:1 gene:SpnNT_00022 transcript:AJD70969 gene_biotype:protein_coding transcript_biotype:protein_coding description:hypothetical protein			+		0.160264	0.833127	-0.107772	3.31205	0.0667059	0.590099	5.636	0.000237037	-1.58154	3.34259	0.0151489	-0.883666	23.1857	23.8258	24.5004	23.3511	23.5456	24.7219	23.1371	24.2699	24.4418	24.0908	24.3693	24.8277	23.8314	22.9698	24.1067	23.8834	23.6379	24.2323	25.2114	25.3942	25.721	25.2106	25.522	25.7941	25.0828	25.5449	25.7323	25.0606	24.8951	24.7101
AJD70970	AJD70970	AJD70970	pep chromosome:ASM81700v1:Chromosome:11946:12398:1 gene:SpnNT_00023 transcript:AJD70970 gene_biotype:protein_coding transcript_biotype:protein_coding description:death-on-curing family protein					0.000492682	0.999943	-0.000300937	0.709542	0.17525	0.501666	1.87704	0.0333009	-0.70639	0.253304	0.547114	-0.204423	20.8739	20.7275	20.8468	20.6013	20.0072	20.6014	20.2722	20.9286	20.4602	20.76	21.256	21.2071	20.1008	19.7198	20.9907	19.9804	20.6836	20.6234	19.5649	21.9874	21.4832	21.4308	21.0925	21.5382	21.7962	21.4154	21.368	21.6838	20.5714	21.1624
AJD70973	AJD70973	AJD70973	pep chromosome:ASM81700v1:Chromosome:13780:14895:1 gene:SpnNT_00026 transcript:AJD70973 gene_biotype:protein_coding transcript_biotype:protein_coding gene_symbol:ychF description:Ribosome-binding ATPase YchF					0.0116688	0.996396	-0.00631099	1.99061	0.187599	-0.34204	3.10465	0.0424911	0.56041	0.666549	0.418358	0.22468	25.5687	25.7237	25.9637	25.4656	25.92	26.0417	25.19	25.8866	26.0969	25.8344	26.2851	25.6499	25.6668	26.7335	25.43	25.581	25.1527	25.5803	24.9632	25.1482	25.5837	24.8809	25.0072	25.3945	24.9243	25.3818	25.5294	25.5026	25.531	25.4394
AJD70975	AJD70975	AJD70975	pep chromosome:ASM81700v1:Chromosome:15536:19051:1 gene:SpnNT_00028 transcript:AJD70975 gene_biotype:protein_coding transcript_biotype:protein_coding gene_symbol:mfd description:Transcription-repair-coupling factor					0.0868894	0.876478	-0.0982583	0.0393283	0.91363	0.039316	0.519641	0.190139	-0.504489	0.669065	0.256475	-0.366915	24.152	25.3465	24.1217	24.7497	22.2278	22.5443	24.4452	24.0576	22.5475	23.0052	23.97	23.8264	23.3657	24.3229	23.8739	23.5743	23.8983	25.2398	24.8325	22.3984	24.7451	24.8452	24.5281	24.1739	25.0764	23.2511	24.882	24.2188	23.8568	25.1538
AJD70977	AJD70977	AJD70977	pep chromosome:ASM81700v1:Chromosome:19368:19736:1 gene:SpnNT_00030 transcript:AJD70977 gene_biotype:protein_coding transcript_biotype:protein_coding description:Septum formation initiator			+		0.110809	0.863567	-0.0982592	0.788008	0.0853864	0.951513	3.37006	0.000290657	-2.0635	1.03693	0.0436	-1.01373	20.6565	21.7264	20.4593	20.4505	20.5562	20.7227	20.6102	20.4743	19.8354	21.3628	20.429	20.3807	20.5758	20.4509	19.6298	22.7616	20.3516	20.4337	23.8127	20.302	21.4744	24.2935	23.3059	23.033	23.3555	23.0776	21.4085	23.7706	20.4982	20.2022
AJD70981	AJD70981	AJD70981	pep chromosome:ASM81700v1:Chromosome:22402:22944:1 gene:SpnNT_00034 transcript:AJD70981 gene_biotype:protein_coding transcript_biotype:protein_coding gene_symbol:hpt description:Hypoxanthine-guanine phosphoribosyltransferase					0.328526	0.682511	0.17939	0.480754	0.416297	-0.241816	1.03446	0.0900129	0.566246	0.557843	0.564443	0.145041	25.463	26.8281	26.7554	25.5045	27.1104	26.7039	25.4991	26.9867	26.6591	26.6053	26.3316	26.2075	26.2934	26.3973	25.8426	26.1158	26.0796	26.0225	24.9635	26.579	26.2532	25.0311	26.347	26.2692	25.014	26.1979	25.759	26.2662	26.1913	25.2976
AJD70982	AJD70982	AJD70982	pep chromosome:ASM81700v1:Chromosome:22960:24918:1 gene:SpnNT_00035 transcript:AJD70982 gene_biotype:protein_coding transcript_biotype:protein_coding gene_symbol:ftsH description:ATP-dependent zinc metalloprotease FtsH			+		3.07075	0.336483	-0.362348	3.96892	0.0320727	0.948468	9.3644	0	-1.73783	1.77871	0.129936	-0.427014	26.8073	26.5526	26.3611	26.8998	26.4155	26.3366	26.5944	26.4849	26.2942	26.7717	26.7439	27.2034	27.0175	26.8178	26.8864	26.8256	26.7131	27.0279	28.6561	27.9633	28.3068	28.6465	27.7961	28.1768	28.6739	28.0028	28.1645	27.9181	26.8837	27.0796
AJD70987	AJD70987	AJD70987	pep chromosome:ASM81700v1:Chromosome:34997:35440:1 gene:SpnNT_00046 transcript:AJD70987 gene_biotype:protein_coding transcript_biotype:protein_coding gene_symbol:dut description:Deoxyuridine 5-triphosphate nucleotidohydrolase					0.0356462	0.966618	-0.0268796	1.50511	0.063632	-0.80238	1.4563	0.027525	0.859422	0.150919	0.776045	0.0839219	24.0035	25.5109	25.5891	24.0168	25.5096	25.365	24.155	25.7435	25.368	25.2024	24.8637	25.551	24.6515	25.0341	25.4039	24.8723	24.6831	25.2413	23.0342	24.6662	25.1425	23.4783	24.3631	24.7577	22.8115	24.7763	24.4967	24.4514	24.8197	25.205
AJD70989	AJD70989	AJD70989	pep chromosome:ASM81700v1:Chromosome:36109:37332:1 gene:SpnNT_00048 transcript:AJD70989 gene_biotype:protein_coding transcript_biotype:protein_coding description:DNA repair protein RadA			+		1.02705	0.148933	1.36624	0.0604835	0.812554	0.116389	1.56928	0.00970245	1.25651	0.00252661	0.992992	0.00665538	20.9936	21.7515	23.1748	20.563	21.7546	23.2706	20.6642	22.0119	23.868	19.4952	19.5308	22.4036	19.5035	18.9406	23.5887	19.7287	18.9655	23.5994	20.618	19.8821	20.2749	20.666	19.5976	22.5912	20.7881	20.2582	22.0676	19.3819	22.1036	23.0366
AJD70990	AJD70990	AJD70990	pep chromosome:ASM81700v1:Chromosome:37405:37902:1 gene:SpnNT_00049 transcript:AJD70990 gene_biotype:protein_coding transcript_biotype:protein_coding gene_symbol:mtcA1 description:Beta-carbonic anhydrase 1					1.94537	0.336134	0.393548	0.786632	0.30039	-0.290638	1.93877	0.0496392	0.597184	0.315728	0.732312	-0.0870029	24.7531	25.1946	25.4326	24.6204	24.955	25.3692	24.6885	25.2018	25.2089	24.4834	24.7067	24.4446	25.2325	24.4964	24.7176	24.9518	24.416	24.433	23.7314	24.5061	24.8832	23.4527	24.3915	25.0453	24.5066	24.4814	25.0512	24.6985	24.817	24.8803
AJD70992	AJD70992	AJD70992	pep chromosome:ASM81700v1:Chromosome:38887:39855:1 gene:SpnNT_00051 transcript:AJD70992 gene_biotype:protein_coding transcript_biotype:protein_coding gene_symbol:prs description:Ribose-phosphate pyrophosphokinase			+		2.75889	0.164526	-0.653524	3.41975	0.100555	0.457998	11.3762	0	-1.85809	3.24647	0.0255534	-0.746571	23.7532	24.1329	24.0625	23.6992	23.6375	24.2539	23.3875	24.1376	24.0743	24.3252	24.224	25.0373	24.5519	24.1545	25.0963	24.4618	24.0189	25.1504	25.9135	25.8314	25.6791	25.7953	25.6682	25.6287	25.776	25.7401	25.8291	25.7103	25.1399	25.4985
AJD70994	AJD70994	AJD70994	pep chromosome:ASM81700v1:Chromosome:40650:40871:1 gene:SpnNT_00053 transcript:AJD70994 gene_biotype:protein_coding transcript_biotype:protein_coding description:hypothetical protein					0.298228	0.622883	-0.27049	2.33955	0.036	-1.10456	2.2301	0.0102346	0.99743	0.156817	0.65952	0.163364	21.539	21.6435	20.5165	21.2612	21.1737	23.1794	21.303	20.9884	22.6187	21.4736	20.9752	21.6987	22.1986	21.8618	23.1829	21.0813	21.0376	23.1482	20.4979	20.531	20.5283	20.0757	21.0992	21.5015	20.4619	20.1058	20.4452	21.0004	20.6249	23.3172
AJD70995	AJD70995	AJD70995	pep chromosome:ASM81700v1:Chromosome:41338:44007:1 gene:SpnNT_00054 transcript:AJD70995 gene_biotype:protein_coding transcript_biotype:protein_coding gene_symbol:polA description:DNA polymerase I			+		3.52008	0.155115	-0.658854	4.00414	0.0508148	0.71705	9.29555	0	-2.0569	4.24091	0.0272704	-0.681	23.5246	23.4051	23.3469	22.4989	23.504	23.742	23.0195	23.3163	23.5776	23.9047	24.1952	24.053	23.5466	23.8606	24.0207	23.8929	24.073	24.3179	25.6534	25.1337	25.3738	25.6804	25.0572	25.3992	25.8476	25.1475	25.1543	25.1166	24.5792	24.419
AJD70996	AJD70996	AJD70996	pep chromosome:ASM81700v1:Chromosome:44092:44529:1 gene:SpnNT_00055 transcript:AJD70996 gene_biotype:protein_coding transcript_biotype:protein_coding description:acetyl coenzyme A synthetase (ADP forming), alpha domain			+		0.0112118	0.999463	0.00243717	1.45986	0.124657	-0.480952	4.4018	0.00311804	1.02447	3.28491	0.0582945	0.541086	28.5608	28.5961	28.5779	28.602	28.7513	28.4837	28.1893	28.6721	28.4901	28.4916	28.2647	28.5074	28.7677	28.5724	28.4338	28.785	28.5826	28.4961	26.8503	27.7839	28.0926	26.8876	27.442	28.0615	26.985	27.4686	28.1316	27.6362	27.8949	28.4546
AJD70998	AJD70998	AJD70998	pep chromosome:ASM81700v1:Chromosome:45916:47085:1 gene:SpnNT_00057 transcript:AJD70998 gene_biotype:protein_coding transcript_biotype:protein_coding gene_symbol:patA description:Putative N-acetyl-LL-diaminopimelate aminotransferase			+		0.821674	0.371024	-0.450933	3.87788	0.0618723	0.603717	6.09314	4e-05	-1.93654	3.27135	0.0156653	-0.881895	23.8446	25.1022	25.6315	23.9234	25.2329	25.579	24.1595	25.2217	25.572	24.9828	25.4529	26.1568	25.005	25.1224	25.9089	24.7048	25.061	25.9307	27.0178	26.7586	26.9717	26.8997	26.8065	27.0601	26.7935	26.6481	26.7397	26.4929	26.2925	25.5915
AJD71000	AJD71000	AJD71000	pep chromosome:ASM81700v1:Chromosome:47849:48841:1 gene:SpnNT_00059 transcript:AJD71000 gene_biotype:protein_coding transcript_biotype:protein_coding gene_symbol:plsX description:Phosphate acyltransferase					0.146133	0.80547	-0.141069	0.374537	0.592	0.147998	2.02153	0.0154564	-0.916762	1.40063	0.0717435	-0.627695	23.4829	24.3455	23.9275	23.0133	24.3598	23.6291	21.571	24.2469	23.8916	23.8549	22.485	24.5596	24.2804	23.6078	24.0404	24.1016	22.6685	24.1391	24.4979	24.8415	23.9154	24.6873	24.7872	24.1437	24.7265	24.604	24.5151	24.7602	24.6073	23.8541
AJD71001	AJD71001	AJD71001	pep chromosome:ASM81700v1:Chromosome:48847:49080:1 gene:SpnNT_00060 transcript:AJD71001 gene_biotype:protein_coding transcript_biotype:protein_coding gene_symbol:acpP description:Acyl carrier protein			+		0.372096	0.64115	-0.220838	1.18448	0.0668864	-0.872358	1.81691	0.00647619	1.28848	2.16541	0.0516714	0.636959	24.2827	24.9561	23.5404	24.1666	24.6789	23.4772	24.0573	24.7215	23.0632	23.4748	24.9237	24.6898	23.78	24.6626	24.6241	23.8776	24.37	24.5287	23.6467	23.5046	20.2703	23.6764	23.2811	20.9987	23.5151	23.5403	22.9142	23.8029	24.2879	23.7018
AJD71013	AJD71013	AJD71013	pep chromosome:ASM81700v1:Chromosome:59091:59798:1 gene:SpnNT_00072 transcript:AJD71013 gene_biotype:protein_coding transcript_biotype:protein_coding gene_symbol:purC description:Phosphoribosylaminoimidazole-succinocarboxamide synthase			+		0.0291395	0.950484	0.0605134	2.32451	0.0304314	1.23217	3.53416	0.000245487	-2.05097	0.654179	0.0900873	-0.879316	22.1055	24.7022	25.1965	22.2843	24.7505	24.4287	22.1028	24.5427	25.0094	24.985	21.7276	25.3023	24.8758	21.6715	25.3205	24.5587	21.2083	24.9282	25.8131	26.0456	26.179	25.9867	25.7051	25.788	26.2246	25.8981	25.941	26.103	23.955	23.8961
AJD71014	AJD71014	AJD71014	pep chromosome:ASM81700v1:Chromosome:60000:63725:1 gene:SpnNT_00073 transcript:AJD71014 gene_biotype:protein_coding transcript_biotype:protein_coding gene_symbol:purL description:Phosphoribosylformylglycinamidine synthase			+		2.40314	0.148043	-0.787064	1.95942	0.0854164	0.579795	8.13866	0	-2.37208	3.48381	0.0102444	-1.00522	22.6776	22.4468	22.6186	21.789	23.0749	22.2479	21.2912	22.2204	22.4278	22.826	24.0002	23.3173	22.7453	23.5745	23.2115	22.5532	22.71	22.9398	25.0826	24.504	24.5502	25.206	24.2263	24.6885	25.1084	24.1254	24.6514	24.751	24.0096	23.2349
AJD71015	AJD71015	AJD71015	pep chromosome:ASM81700v1:Chromosome:63818:65260:1 gene:SpnNT_00074 transcript:AJD71015 gene_biotype:protein_coding transcript_biotype:protein_coding gene_symbol:purF description:Amidophosphoribosyltransferase precursor					3.59457	0.0197419	1.31142	0.608373	0.264624	0.357495	0.429864	0.396354	0.274936	1.57186	0.0573393	-0.678993	21.4515	21.1333	22.5531	21.8513	21.8831	21.6293	22.1104	22.3598	22.8188	21.3357	19.7756	21.0207	20.4887	20.81	19.9137	21.0103	21.5853	20.0477	23.0025	20.7535	21.7487	20.9486	21.6009	21.4539	22.457	21.2888	22.0622	20.8716	21.7595	20.6709
AJD71016	AJD71016	AJD71016	pep chromosome:ASM81700v1:Chromosome:65297:66319:1 gene:SpnNT_00075 transcript:AJD71016 gene_biotype:protein_coding transcript_biotype:protein_coding gene_symbol:purM description:Phosphoribosylformylglycinamidine cyclo-ligase					0.430659	0.45073	0.448368	0.183251	0.617998	0.179962	0.443915	0.256295	0.426256	0.141556	0.679728	0.15785	21.3107	23.4159	23.391	21.567	23.2079	23.1671	21.3677	23.4138	23.5572	21.6144	20.9454	24.1372	21.8726	21.062	22.5272	21.8515	23.5018	22.851	21.1864	22.2139	22.9506	20.7521	23.3742	21.6345	22.2069	23.117	23.1263	21.3451	22.3791	22.2321
AJD71020	AJD71020	AJD71020	pep chromosome:ASM81700v1:Chromosome:69148:70410:1 gene:SpnNT_00079 transcript:AJD71020 gene_biotype:protein_coding transcript_biotype:protein_coding gene_symbol:purD description:Phosphoribosylamine--glycine ligase					0.746336	0.286093	0.720042	0.0476929	0.87778	-0.0610769	0.317385	0.343332	0.403853	0.443575	0.308942	-0.377266	21.7653	24.724	24.4359	21.2871	23.9632	24.3545	21.7151	23.5705	24.2009	21.8643	22.1137	23.4755	21.748	22.4923	23.3662	22.0169	22.8652	23.5942	21.726	23.0101	23.6084	21.9877	23.4361	23.906	21.3671	23.225	24.1157	21.6636	24.0991	23.6105
AJD71021	AJD71021	AJD71021	pep chromosome:ASM81700v1:Chromosome:70813:71301:1 gene:SpnNT_00080 transcript:AJD71021 gene_biotype:protein_coding transcript_biotype:protein_coding gene_symbol:purE description:N5-carboxyaminoimidazole ribonucleotide mutase					0.423255	0.532608	0.336689	0.899006	0.101579	-0.708627	1.47573	0.0111324	1.24732	0.462933	0.483511	0.202002	23.3392	25.1428	25.2747	23.3791	24.9303	24.9693	22.9069	25.1078	25.3833	24.0872	23.9184	24.8701	24.6465	23.8055	24.4751	23.7237	23.278	24.5987	22.1641	23.8765	24.3172	21.7498	23.9111	24.179	20.9279	23.8426	24.2393	23.8983	24.3135	23.6383
AJD71022	AJD71022	AJD71022	pep chromosome:ASM81700v1:Chromosome:71288:72379:1 gene:SpnNT_00081 transcript:AJD71022 gene_biotype:protein_coding transcript_biotype:protein_coding gene_symbol:purK description:N5-carboxyaminoimidazole ribonucleotide synthase					0.0421637	0.962345	-0.0305377	0.28625	0.338695	-0.450772	0.982794	0.0434647	0.888744	0.425021	0.261829	0.46851	24.3651	25.4859	25.4848	24.6963	25.505	25.4378	24.5515	25.3507	25.5231	25.7186	24.8519	25.8165	25.6181	24.3965	25.4542	25.6772	24.9897	24.1523	26.54	23.0273	24.4754	23.7472	22.3923	24.3564	26.6576	23.2766	23.9288	24.1719	22.2726	25.4377
AJD71024	AJD71024	AJD71024	pep chromosome:ASM81700v1:Chromosome:72679:73977:1 gene:SpnNT_00083 transcript:AJD71024 gene_biotype:protein_coding transcript_biotype:protein_coding gene_symbol:purB description:Adenylosuccinate lyase			+		0.654018	0.682748	-0.149494	2.76839	0.0704626	0.601812	11.4114	0	-1.66047	4.015	0.01176	-0.909166	24.3773	24.767	24.3236	24.418	24.8751	24.5773	24.2617	24.6637	24.3117	24.4502	24.5712	25.2312	24.4803	24.5419	24.7508	24.5298	24.4035	24.9618	26.3555	26.1068	26.0542	26.323	26.206	25.9788	26.4068	26.0965	25.992	26.1553	25.4612	25.0934
AJD71027	AJD71027	AJD71027	pep chromosome:ASM81700v1:Chromosome:78284:79000:-1 gene:SpnNT_00086 transcript:AJD71027 gene_biotype:protein_coding transcript_biotype:protein_coding gene_symbol:frlR description:HTH-type transcriptional regulator FrlR					0.172372	0.761106	0.156035	0.116786	0.880727	0.0387374	1.01169	0.0954942	-0.554644	2.1285	0.0463844	-0.671942	24.3404	25.876	26.2185	24.2001	25.7376	26.379	24.5333	25.7127	26.6014	25.0879	24.5535	25.7022	25.5122	24.9092	25.994	25.2761	24.8178	26.3419	25.7495	26.1963	26.2505	26.2098	25.8542	26.1652	25.9217	25.8251	26.4185	26.0069	26.2473	25.5448
AJD71040	AJD71040	AJD71040	pep chromosome:ASM81700v1:Chromosome:96813:97577:1 gene:SpnNT_00099 transcript:AJD71040 gene_biotype:protein_coding transcript_biotype:protein_coding gene_symbol:deoD_1 description:Purine nucleoside phosphorylase DeoD-type					1.89739	0.396957	0.321754	1.00139	0.272096	0.294881	1.49379	0.173831	0.349445	1.46362	0.223335	0.322571	26.1156	26.7385	26.629	26.465	26.8853	26.7019	26.3396	26.5938	26.4655	26.6071	25.9803	26.0826	26.513	26.0049	26.0943	26.5365	26.2136	26.006	25.8071	26.2797	26.3726	25.6071	26.42	26.5646	25.7952	26.2123	26.7303	26.1859	25.4573	26.3782
AJD71042	AJD71042	AJD71042	pep chromosome:ASM81700v1:Chromosome:98367:99746:1 gene:SpnNT_00101 transcript:AJD71042 gene_biotype:protein_coding transcript_biotype:protein_coding gene_symbol:ktrB description:Ktr system potassium uptake protein B					1.46141	0.147537	-0.994117	0.379191	0.350778	-0.337357	0.344021	0.328699	-0.398055	0.420739	0.423696	0.258705	19.8625	21.3078	21.4748	19.634	21.6156	19.3701	19.349	18.2208	18.9928	21.6922	20.6898	21.1939	20.773	20.9977	20.0545	21.3543	21.0833	20.9356	20.4362	19.0287	19.0199	20.0934	21.5518	21.2111	19.8084	21.5481	20.7123	21.2782	20.5726	20.1902
AJD71043	AJD71043	AJD71043	pep chromosome:ASM81700v1:Chromosome:99760:100425:1 gene:SpnNT_00102 transcript:AJD71043 gene_biotype:protein_coding transcript_biotype:protein_coding gene_symbol:ktrA description:Ktr system potassium uptake protein A					1.07837	0.445163	0.305107	0.530565	0.599639	0.131968	0.928859	0.239496	0.322554	1.48467	0.514558	0.149415	25.8702	26.3487	26.8861	25.8058	26.4876	26.9998	25.7565	26.3538	26.8727	26.1004	26.0166	26.1941	25.9037	25.919	26.1613	26.095	26.0572	26.1879	25.7986	25.9698	26.2055	25.9199	25.9924	26.5076	25.5537	25.9457	26.585	25.927	25.7342	26.3081
AJD71048	AJD71048	AJD71048	pep chromosome:ASM81700v1:Chromosome:104812:105864:1 gene:SpnNT_00107 transcript:AJD71048 gene_biotype:protein_coding transcript_biotype:protein_coding gene_symbol:saeS description:Histidine protein kinase SaeS		+	+		0.391523	0.611077	-0.253186	3.41729	0.00373333	1.83678	3.18014	0.00151	-1.43064	1.00719	0.0850258	0.659331	20.7788	20.7879	20.9772	21.6571	20.0724	20.5134	20.3156	20.4212	20.1563	20.8959	20.4351	21.0621	19.4699	20.8212	21.9393	20.7457	20.6971	21.8923	21.5851	22.2967	22.6077	21.2842	20.485	22.9876	21.8306	22.073	23.406	20.2933	19.5051	19.5256
AJD71049	AJD71049	AJD71049	pep chromosome:ASM81700v1:Chromosome:106059:106670:1 gene:SpnNT_00108 transcript:AJD71049 gene_biotype:protein_coding transcript_biotype:protein_coding gene_symbol:rpsD description:30S ribosomal protein S4					2.85506	0.270166	-0.465716	0.0814988	0.844282	-0.0620533	2.19463	0.0617527	-0.523158	0.187482	0.69663	-0.119496	27.3752	27.0031	27.0797	27.0841	26.6068	26.736	26.7844	26.8373	26.7885	27.5557	27.1916	27.3178	27.7947	27.1682	27.2419	27.8193	27.0491	27.3483	27.5028	27.9637	26.9648	27.3947	27.8356	26.8416	27.6292	27.9393	26.932	28.3774	27.4506	26.9869
AJD71053	AJD71053	AJD71053	pep chromosome:ASM81700v1:Chromosome:111743:112729:1 gene:SpnNT_00112 transcript:AJD71053 gene_biotype:protein_coding transcript_biotype:protein_coding description:putative rhodanese-related sulfurtransferase					1.26827	0.402967	0.338166	1.46314	0.229859	-0.310707	0.734138	0.363034	0.248576	2.61968	0.125396	-0.400297	27.6814	27.8571	28.2382	27.7077	27.6885	28.4486	27.7735	27.7223	28.6648	27.8045	27.1742	27.7002	27.8154	27.2586	27.9542	27.8782	27.2705	27.8828	27.3807	27.6902	28.0967	27.3496	27.6868	28.0801	27.4747	27.3738	28.4124	28.0717	28.0859	28.1189
AJD71057	AJD71057	AJD71057	pep chromosome:ASM81700v1:Chromosome:115164:116075:-1 gene:SpnNT_00116 transcript:AJD71057 gene_biotype:protein_coding transcript_biotype:protein_coding description:hypothetical protein					0.312966	0.603294	-0.30261	1.16042	0.232345	0.323633	0.366776	0.422165	0.273729	2.01564	0.0247607	0.899971	24.8565	25.8855	26.0966	24.2816	25.876	26.2212	23.5472	25.819	26.3835	25.1772	25.6769	26.8755	24.7667	25.4378	26.6198	24.876	25.5034	26.7575	25.0647	25.0255	25.7761	25.1252	24.8813	25.134	25.187	25.2031	25.1069	25.2414	24.3936	24.0747
AJD71059	AJD71059	AJD71059	pep chromosome:ASM81700v1:Chromosome:116648:116974:-1 gene:SpnNT_00118 transcript:AJD71059 gene_biotype:protein_coding transcript_biotype:protein_coding description:lineage-specific thermal regulator protein		+	+		0.740367	0.273333	0.761905	25.3576	0	-20.4705	18.9792	0	22.1266	1.39929	0.0372011	0.894125	20.8399	23.582	22.5189	20.1762	22.9463	23.0102	20.7849	22.6387	22.6418	20.6486	20.0945	22.301	21.9421	20.4197	23.3299	21.1727	20.2522	22.1212	0	0	0	0	0	0	0	0	0	19.8041	21.025	21.1425
AJD71062	AJD71062	AJD71062	pep chromosome:ASM81700v1:Chromosome:119536:121386:1 gene:SpnNT_00121 transcript:AJD71062 gene_biotype:protein_coding transcript_biotype:protein_coding gene_symbol:pglF description:UDP-N-acetyl-alpha-D-glucosamine C6 dehydratase			+		1.55562	0.344753	-0.401989	2.47158	0.0602795	0.688468	5.59717	0.000926554	-1.2405	0.349039	0.590163	-0.150038	25.0889	25.8837	25.3338	25.0676	25.3534	25.3197	24.9251	26.1215	25.7521	25.7241	26.4597	25.8294	25.5599	26.1032	25.7204	25.5396	25.6943	25.8329	26.9042	26.4554	26.7781	27.291	26.4209	26.5755	26.9384	26.3103	26.3361	26.6379	25.6811	25.3463
AJD71069	AJD71069	AJD71069	pep chromosome:ASM81700v1:Chromosome:124601:125188:1 gene:SpnNT_00128 transcript:AJD71069 gene_biotype:protein_coding transcript_biotype:protein_coding gene_symbol:lytN description:putative cell wall hydrolase LytN precursor					4.36859	0.150505	-0.665024	3.51982	0.0500966	-0.733044	4.02084	0.0448175	0.520555	1.73985	0.117601	0.452535	29.0439	29.4106	28.8778	29.2766	28.9227	28.5941	29.1165	29.2022	28.5858	29.4744	29.5073	29.8638	29.7458	29.5107	29.8809	29.9007	29.3238	29.808	28.4404	28.5321	28.4999	28.3336	28.543	28.4152	28.3798	28.5747	28.6266	29.0224	29.0104	29.7904
AJD71086	AJD71086	AJD71086	pep chromosome:ASM81700v1:Chromosome:141929:143050:1 gene:SpnNT_00145 transcript:AJD71086 gene_biotype:protein_coding transcript_biotype:protein_coding gene_symbol:mnmA description:tRNA-specific 2-thiouridylase MnmA			+		0.0753573	0.939947	-0.0408681	2.12357	0.124504	0.436958	4.42859	0.00326386	-1.01663	2.27727	0.0710161	-0.538801	25.2653	26.4549	26.7302	25.8543	26.4945	26.4596	25.8281	26.5258	26.5582	26.5619	25.7596	26.7385	26.4183	25.8593	26.5736	26.3713	25.8698	26.3861	27.5324	27.3049	27.0011	27.6206	26.9781	27.0768	27.4942	27.2789	27.0334	27.4883	26.58	26.2501
AJD71088	AJD71088	AJD71088	pep chromosome:ASM81700v1:Chromosome:143656:145569:1 gene:SpnNT_00147 transcript:AJD71088 gene_biotype:protein_coding transcript_biotype:protein_coding gene_symbol:mnmG description:Glucose-inhibited division protein A			+		5.82737	0.144471	-0.642779	2.13053	0.0715417	0.640043	9.61431	0	-1.87038	2.28559	0.0593509	-0.587562	24.1027	23.6669	23.8561	24.1295	23.9243	24.0421	23.769	23.6201	23.9972	24.534	24.3936	24.8936	24.8112	24.4357	24.5233	24.404	24.4326	24.4649	26.1755	25.4605	25.64	26.242	25.4258	25.6594	26.2939	25.4801	25.564	25.7674	24.7433	24.6468
AJD71089	AJD71089	AJD71089	pep chromosome:ASM81700v1:Chromosome:145921:147600:-1 gene:SpnNT_00148 transcript:AJD71089 gene_biotype:protein_coding transcript_biotype:protein_coding description:Ribonuclease J 1			+		1.90077	0.200125	-0.654842	2.902	0.0612991	0.64947	6.02621	3.79147e-05	-1.84781	2.53648	0.0652124	-0.543499	24.2015	25.8566	24.7565	24.2939	25.8898	25.0032	24.4213	25.4859	24.9764	25.5771	25.8766	25.4742	25.5225	26.2087	25.3066	25.3772	25.6956	25.7401	27.3374	26.7085	26.656	27.1896	26.6597	26.477	27.2631	26.6889	26.5353	26.6292	25.9634	25.7683
AJD71090	AJD71090	AJD71090	pep chromosome:ASM81700v1:Chromosome:147602:147835:-1 gene:SpnNT_00149 transcript:AJD71090 gene_biotype:protein_coding transcript_biotype:protein_coding description:hypothetical protein					0.52544	0.374032	-0.582572	1.24478	0.0726195	-0.791354	0.115466	0.681399	0.195186	0.0305763	0.966408	-0.0135958	27.0853	29.2255	29.7296	26.2794	29.7589	29.9384	26.426	29.5928	30.0251	29.2427	28.9679	29.4583	28.7471	29.2782	29.5039	29.0161	29.1623	29.9278	27.1564	28.9183	29.5889	27.1007	29.0086	29.6071	26.8634	28.8659	29.1951	28.96	28.8721	29.6831
AJD71097	AJD71097	AJD71097	pep chromosome:ASM81700v1:Chromosome:151621:152631:1 gene:SpnNT_00156 transcript:AJD71097 gene_biotype:protein_coding transcript_biotype:protein_coding gene_symbol:gcp description:t(6)A37 threonylcarbamoyladenosine biosynthesis protein					0.604313	0.351214	0.584769	0.934721	0.170594	0.450455	0.951886	0.069852	-0.683672	1.31089	0.0480483	-0.817986	21.8673	22.4395	24.4259	21.271	21.9249	21.9224	21.2522	21.764	23.8723	22.0345	22.3387	20.9797	21.1241	21.1533	23.2746	21.46	20.3288	22.783	22.7368	23.3852	22.0995	23.3714	23.7167	22.9307	22.5208	23.1864	22.945	23.1456	21.58	22.6815
AJD71104	AJD71104	AJD71104	pep chromosome:ASM81700v1:Chromosome:159207:160037:1 gene:SpnNT_00163 transcript:AJD71104 gene_biotype:protein_coding transcript_biotype:protein_coding gene_symbol:tcyA description:L-cystine-binding protein TcyA precursor			+		1.91734	0.276901	-0.48526	1.51495	0.114179	0.503169	6.34334	0.000176707	-1.58201	2.16902	0.0590452	-0.593585	26.2021	26.5745	27.0447	26.5919	26.5268	27.1475	26.4518	26.4374	26.9965	27.561	26.6621	27.3326	27.3263	26.9774	27.2193	27.6901	26.4507	27.1211	28.9555	27.418	28.4159	28.7623	27.8662	28.2698	28.5657	27.8674	28.0907	28.1761	27.3645	27.1544
AJD71106	AJD71106	AJD71106	pep chromosome:ASM81700v1:Chromosome:161145:162518:1 gene:SpnNT_00165 transcript:AJD71106 gene_biotype:protein_coding transcript_biotype:protein_coding gene_symbol:dapE description:Succinyl-diaminopimelate desuccinylase			+		0.852776	0.378188	0.429376	0.746112	0.152825	-0.543697	4.5724	0.0001875	1.8355	1.55922	0.0356133	0.862431	24.2222	22.8281	24.5145	24.1078	24.6297	24.6886	23.6892	24.9374	24.9421	23.5161	23.8784	23.9386	23.721	24.032	24.6064	23.3029	23.2298	24.4699	22.0019	21.9698	22.6989	21.827	22.4877	22.9991	21.6756	22.6373	23.7426	22.244	24.1888	23.3074
AJD71107	AJD71107	AJD71107	pep chromosome:ASM81700v1:Chromosome:162511:163572:1 gene:SpnNT_00166 transcript:AJD71107 gene_biotype:protein_coding transcript_biotype:protein_coding gene_symbol:metN description:Methionine import ATP-binding protein MetN					0.441988	0.428791	-0.48452	0.0771291	0.846739	-0.0619901	0.944113	0.0521834	-0.823769	0.606505	0.244331	-0.401239	21.4358	24.4986	24.2569	21.778	24.224	24.2931	21.629	24.313	24.2008	23.7263	23.6136	24.4275	23.1599	23.7722	25.2152	23.7882	22.6941	24.5931	22.9911	24.8099	24.7173	23.7735	24.8062	24.4259	23.7904	24.2685	24.4606	24.592	24.67	24.3186
AJD71114	AJD71114	AJD71114	pep chromosome:ASM81700v1:Chromosome:168607:169140:1 gene:SpnNT_00173 transcript:AJD71114 gene_biotype:protein_coding transcript_biotype:protein_coding description:hypothetical protein			+		3.86331	0.132056	-0.749949	1.38024	0.119966	0.506243	7.48775	4.18848e-05	-1.79131	1.7209	0.0833955	-0.535113	24.7543	25.5183	25.1613	25.506	25.6184	25.1684	24.8774	25.7381	25.1018	26.177	25.5982	26.2671	26.1513	26.1533	26.1136	25.4478	26.2864	25.9989	27.3481	27.0321	27.2051	27.3586	26.9635	26.0583	27.5198	26.9402	27.14	26.8794	26.4905	26.299
AJD71119	AJD71119	AJD71119	pep chromosome:ASM81700v1:Chromosome:172655:174604:1 gene:SpnNT_00178 transcript:AJD71119 gene_biotype:protein_coding transcript_biotype:protein_coding gene_symbol:mutL description:DNA mismatch repair protein MutL			+		0.211789	0.834012	-0.0960286	2.0148	0.0973822	0.53316	4.95689	0.00135733	-1.19858	2.26838	0.0627059	-0.569395	23.3579	24.2847	24.2391	24.3432	23.7578	23.9326	24.0008	23.2209	23.2704	23.9052	24.3469	23.808	23.7171	23.7736	24.241	24.4137	23.4402	23.6261	25.2157	24.8464	24.6309	25.6227	24.7756	24.798	25.5608	24.9379	24.8066	25.1438	24.7693	24.2286
AJD71120	AJD71120	AJD71120	pep chromosome:ASM81700v1:Chromosome:174929:175396:-1 gene:SpnNT_00179 transcript:AJD71120 gene_biotype:protein_coding transcript_biotype:protein_coding gene_symbol:ribH description:6,7-dimethyl-8-ribityllumazine synthase					0.925805	0.269072	-0.680025	0.950748	0.0986429	-0.718357	0.186039	0.602342	-0.202191	0.255406	0.510062	-0.240523	20.7608	22.2461	20.131	21.5705	22.5358	21.0001	20.5149	22.4511	19.6044	21.6636	21.5113	21.8322	21.7631	21.4473	23.2859	21.1459	21.8024	22.4833	21.2946	22.4785	20.6952	21.6333	22.8603	20.845	21.2397	20.7985	20.7892	21.5161	23.3828	21.8434
AJD71124	AJD71124	AJD71124	pep chromosome:ASM81700v1:Chromosome:178746:179339:1 gene:SpnNT_00183 transcript:AJD71124 gene_biotype:protein_coding transcript_biotype:protein_coding gene_symbol:ruvA description:Holliday junction ATP-dependent DNA helicase RuvA			+		0.0139025	0.985957	-0.0225911	1.02758	0.085229	0.779291	2.49522	0.0010411	-1.88259	1.48794	0.0242943	-1.08071	21.337	22.4103	22.2272	19.5689	22.7296	21.4244	19.3239	22.7149	18.9314	20.5763	21.0417	21.6797	20.1781	21.0023	22.4297	20.6945	21.1813	22.0873	22.2167	23.4887	22.884	22.8659	23.7327	23.4544	22.6864	23.8457	22.4364	22.1911	23.2824	22.0867
AJD71127	AJD71127	AJD71127	pep chromosome:ASM81700v1:Chromosome:180723:181754:-1 gene:SpnNT_00186 transcript:AJD71127 gene_biotype:protein_coding transcript_biotype:protein_coding gene_symbol:mccF description:Microcin C7 self-immunity protein MccF			+		0.173687	0.809962	0.121324	3.18046	0.0662239	0.599412	4.48654	0.000816327	-1.41271	3.74833	0.011596	-0.934617	22.7794	24.4341	24.2327	23.885	24.5032	23.9847	22.6112	24.413	24.4204	23.9222	23.3295	24.0182	24.2475	23.3529	24.2834	23.8455	23.133	24.0394	25.4582	25.5097	25.3849	25.4889	25.2596	25.033	25.3546	25.3355	25.1538	25.3667	24.5511	24.0679
AJD71129	AJD71129	AJD71129	pep chromosome:ASM81700v1:Chromosome:182704:183648:-1 gene:SpnNT_00188 transcript:AJD71129 gene_biotype:protein_coding transcript_biotype:protein_coding gene_symbol:corA description:Magnesium transport protein CorA		+	+		0.524622	0.537742	0.296533	4.49722	0.00246154	1.68703	10.0252	0	-2.59711	2.35839	0.0102697	-1.20661	21.0167	22.1163	21.7414	21.4418	22.0339	21.9745	21.5225	21.8998	21.4084	21.176	20.8579	22.6384	20.7304	21.9759	21.4244	20.4034	21.0591	22.2209	24.5615	23.8785	23.8241	24.7654	23.8871	24.6401	24.6845	24.112	24.1761	22.5746	23.087	22.8246
AJD71130	AJD71130	AJD71130	pep chromosome:ASM81700v1:Chromosome:183780:186611:1 gene:SpnNT_00189 transcript:AJD71130 gene_biotype:protein_coding transcript_biotype:protein_coding gene_symbol:uvrA description:Excinuclease ABC subunit A			+		0.2936	0.594173	-0.337585	1.86033	0.0602078	0.761	4.36752	5.50459e-05	-2.17871	1.71995	0.019763	-1.08012	21.7837	21.6373	23.5611	21.5588	21.3877	23.6778	22.2875	21.3803	24.2808	22.1173	23.0866	23.6845	21.6285	21.115	23.6621	22.6269	22.6896	23.9828	25.1398	24.4611	24.6663	24.2106	24.2786	24.68	24.9447	24.4441	24.3381	25.1342	23.8515	22.8025
AJD71131	AJD71131;AJD71133	AJD71131	pep chromosome:ASM81700v1:Chromosome:186604:187665:1 gene:SpnNT_00190 transcript:AJD71131 gene_biotype:protein_coding transcript_biotype:protein_coding description:putative peptidase					0.532176	0.568321	0.265314	0.458823	0.349856	-0.304019	0.586151	0.244169	0.379077	0.37435	0.521807	-0.190256	25.0515	26.0604	26.8304	25.2981	26.2354	26.6701	25.365	25.6418	26.5547	25.7263	25.7772	25.9429	24.8624	25.8368	25.8205	25.6184	25.7787	25.9563	24.5482	25.8537	26.5933	24.7147	25.6618	26.3069	24.908	25.6388	26.0703	26.4289	26.0474	24.8832
AJD71134	AJD71134	AJD71134	pep chromosome:ASM81700v1:Chromosome:190103:190501:1 gene:SpnNT_00193 transcript:AJD71134 gene_biotype:protein_coding transcript_biotype:protein_coding gene_symbol:spxA_1 description:Regulatory protein spx					0.629282	0.269892	0.920773	0.444018	0.234761	0.494385	1.47986	0.0119417	1.2153	0.512571	0.137762	0.788909	21.6902	20.2599	23.1949	20.8475	21.983	23.9374	20.7667	21.9895	24.0265	20.3787	20.5471	22.9017	20.3214	19.3063	23.5602	20.3497	19.2853	23.7583	20.1964	20.7914	21.1062	20.7368	20.2519	21.6932	20.069	20.6102	22.3028	19.7352	21.4441	22.5814
AJD71135	AJD71135	AJD71135	pep chromosome:ASM81700v1:Chromosome:190567:191136:1 gene:SpnNT_00194 transcript:AJD71135 gene_biotype:protein_coding transcript_biotype:protein_coding description:hypothetical protein			+		2.68202	0.130603	-0.866733	1.51389	0.104398	0.540171	8.2766	0	-2.25502	2.3128	0.0247895	-0.848118	23.3521	24.4531	23.9433	23.8369	24.3926	24.7245	23.2804	24.2676	23.2831	25.4428	24.6715	25.3223	25.0348	24.2395	25.0572	24.6085	24.1407	24.8169	26.4676	26.1423	26.4952	26.4046	25.8626	26.0828	26.4049	25.8859	26.0828	26.5343	25.788	24.6239
AJD71136	AJD71136	AJD71136	pep chromosome:ASM81700v1:Chromosome:191223:191489:1 gene:SpnNT_00195 transcript:AJD71136 gene_biotype:protein_coding transcript_biotype:protein_coding description:hypothetical protein			+		0.0280493	0.988155	0.0105606	3.09776	0.051188	-0.772355	4.55151	0.00299099	1.02126	0.909313	0.372574	0.238341	28.5368	28.8315	28.5261	28.615	29.2121	28.8906	28.639	28.7915	29.4221	28.7018	28.9422	28.674	28.6584	28.5845	29.1402	28.5818	28.8084	29.2781	27.4508	27.9042	28.0082	27.4573	27.4505	28.1216	27.3965	27.7886	28.6957	28.5462	28.4181	29.3679
AJD71137	AJD71137	AJD71137	pep chromosome:ASM81700v1:Chromosome:191493:191912:1 gene:SpnNT_00196 transcript:AJD71137 gene_biotype:protein_coding transcript_biotype:protein_coding gene_symbol:yrrK description:Putative Holliday junction resolvase			+		0.375672	0.653796	0.20636	2.51831	0.062346	-0.671174	3.56288	0.00215752	1.2389	1.33143	0.19566	0.361368	25.603	26.9333	26.8579	25.7745	26.9922	26.9787	25.809	26.8008	27.2875	26.5549	26.037	26.8123	26.3439	25.8565	26.756	26.3973	25.7535	26.6681	24.9345	25.2659	26.0767	24.7642	25.5179	25.7474	24.6865	25.1513	25.7424	25.8348	26.2194	26.225
AJD71139	AJD71139	AJD71139	pep chromosome:ASM81700v1:Chromosome:192540:193790:1 gene:SpnNT_00198 transcript:AJD71139 gene_biotype:protein_coding transcript_biotype:protein_coding gene_symbol:fgs_1 description:Folylpolyglutamate synthase					0.233707	0.654829	0.256278	1.37871	0.0575625	0.958251	0.880512	0.114994	-0.529281	0.124225	0.682002	0.172692	25.4363	24.4297	24.8685	25.206	23.7298	22.433	24.6191	24.4982	24.6149	24.9543	24.8239	23.1902	25.3558	24.8592	24.7249	22.7876	24.2916	22.5418	25.0417	24.4767	25.2242	25.5213	24.4454	24.9783	25.4346	24.2817	25.1953	24.2099	22.3109	24.9921
AJD71140	AJD71140	AJD71140	pep chromosome:ASM81700v1:Chromosome:193874:194332:1 gene:SpnNT_00199 transcript:AJD71140 gene_biotype:protein_coding transcript_biotype:protein_coding description:Bacterial lipoprotein	+		+		18.9651	0	-20.7703	1.31155	0.0370633	1.61186	18.9562	0	-22.8	0.237966	0.411163	-0.417866	0	0	0	0	0	0	0	0	0	19.8137	20.2982	19.6867	20.1337	21.146	23.3422	20.4923	20.4997	21.5199	24.0804	23.7985	21.1702	24.0515	23.3197	21.4237	23.4492	22.798	21.1087	23.0635	22.5061	21.4984
AJD71141	AJD71141	AJD71141	pep chromosome:ASM81700v1:Chromosome:194478:196010:1 gene:SpnNT_00200 transcript:AJD71141 gene_biotype:protein_coding transcript_biotype:protein_coding gene_symbol:cls description:Cardiolipin synthase					1.51818	0.130529	-1.14224	0.500128	0.215835	0.496692	1.22968	0.0223974	-1.06519	0.691828	0.146747	0.573744	24.2342	25.2463	24.7811	22.2627	24.8713	24.4077	21.4192	24.8162	24.6321	25.1083	24.5461	25.586	25.5471	25.5674	24.0331	25.4442	25.9355	25.1833	25.3084	25.2366	23.0965	25.2665	25.0981	26.3352	25.6451	25.1077	25.1636	25.5583	24.9374	24.194
AJD71143	AJD71143	AJD71143	pep chromosome:ASM81700v1:Chromosome:196268:197806:1 gene:SpnNT_00202 transcript:AJD71143 gene_biotype:protein_coding transcript_biotype:protein_coding description:hypothetical protein					0.0343951	0.95001	0.0550276	0.150759	0.611526	0.219377	0.457727	0.197724	-0.540165	0.278898	0.399088	-0.375816	21.0683	22.4901	22.7175	21.6759	22.4667	24.6772	22.4195	22.8446	23.4646	22.6952	24.3038	23.9814	21.1924	21.0741	24.0153	22.4434	22.8954	20.7282	22.4712	23.546	24.6971	20.9545	23.5419	23.866	21.2639	24.2553	24.09	21.0234	23.2612	22.7817
AJD71144	AJD71144	AJD71144	pep chromosome:ASM81700v1:Chromosome:197926:200133:1 gene:SpnNT_00203 transcript:AJD71144 gene_biotype:protein_coding transcript_biotype:protein_coding gene_symbol:nrdD_1 description:Anaerobic ribonucleoside-triphosphate reductase					0.240157	0.611005	0.347283	0.383681	0.332381	0.358876	0.688144	0.110236	-0.634424	0.541293	0.16606	-0.62283	23.8721	27.1259	25.0158	26.2458	24.8394	24.6987	23.7244	26.8923	24.3444	23.4845	26.5458	24.8707	27.2336	24.299	24.8748	23.7368	23.5207	25.0674	26.1916	25.9073	25.1007	26.2421	26.8239	24.4904	26.2518	25.8546	25.6061	25.8455	26.697	24.4891
AJD71147	AJD71147	AJD71147	pep chromosome:ASM81700v1:Chromosome:201415:202032:1 gene:SpnNT_00206 transcript:AJD71147 gene_biotype:protein_coding transcript_biotype:protein_coding description:uridine/cytidine kinase					0.613205	0.476588	0.33846	0.896821	0.201394	-0.399087	1.73369	0.027913	0.781279	0.0712629	0.887424	0.0437315	21.5025	22.7598	22.5744	21.0669	22.9013	22.4391	21.0083	22.8032	22.1545	21.8923	21.6534	21.9598	22.1367	21.5577	22.1486	22.2355	21.4471	21.1327	21.0727	21.2965	21.8079	20.7035	21.9257	21.5336	20.5581	21.6391	21.6415	21.5945	21.9806	20.9621
AJD71148	AJD71148	AJD71148	pep chromosome:ASM81700v1:Chromosome:202299:202607:1 gene:SpnNT_00207 transcript:AJD71148 gene_biotype:protein_coding transcript_biotype:protein_coding gene_symbol:rpsJ description:ribosomal protein s10					0.0860809	0.938598	0.0399299	0.693269	0.319045	-0.285941	0.850367	0.238158	0.332987	0.0142608	0.983708	0.00711632	27.8725	28.6258	28.023	27.9108	28.2941	28.0461	27.599	28.5671	27.9008	27.2975	28.1317	28.3976	27.7208	28.3075	28.3575	27.6753	28.3545	28.2375	26.7782	28.219	27.9759	27.1276	28.0853	28.0922	27.2613	28.2498	28.0531	28.4898	27.9181	27.9202
AJD71149	AJD71149	AJD71149	pep chromosome:ASM81700v1:Chromosome:202824:203450:1 gene:SpnNT_00208 transcript:AJD71149 gene_biotype:protein_coding transcript_biotype:protein_coding gene_symbol:rplC description:50S ribosomal protein L3	+		+		4.24121	0.00583333	-1.4935	0.729371	0.250618	0.350355	7.32334	0	-2.07694	0.339327	0.480663	-0.233087	27.108	26.845	26.9414	25.4911	27.2705	27.1557	27.3409	27.4302	27.3801	28.825	28.9343	27.5925	28.7054	28.8571	27.7675	29.0072	28.8576	27.858	28.6873	29.2784	29.1798	28.8533	29.081	29.2311	28.7727	29.1344	29.4374	29.4892	27.923	29.2942
AJD71150	AJD71150	AJD71150	pep chromosome:ASM81700v1:Chromosome:203475:204098:1 gene:SpnNT_00209 transcript:AJD71150 gene_biotype:protein_coding transcript_biotype:protein_coding gene_symbol:rplD description:50S ribosomal protein L4			+		5.02903	0.312597	-0.371492	0.254216	0.797139	0.0635836	6.38309	0.00344493	-0.906884	7.3995	0.0592191	-0.471809	27.975	27.7751	27.6559	27.8087	27.617	27.6738	27.7333	27.4057	27.7399	28.1355	27.9712	28.2	28.1272	28.0897	28.1322	28.0246	27.952	28.0954	28.2153	28.7864	29.0962	28.3133	28.6291	28.8367	28.2783	28.7508	28.6403	28.6523	28.3677	28.4496
AJD71151	AJD71151	AJD71151	pep chromosome:ASM81700v1:Chromosome:204098:204394:1 gene:SpnNT_00210 transcript:AJD71151 gene_biotype:protein_coding transcript_biotype:protein_coding gene_symbol:rplW description:50S ribosomal protein L23					1.42029	0.40376	0.327437	3.26373	0.0525535	-0.724271	3.22015	0.0130325	0.806678	1.30142	0.335215	-0.245029	28.0978	28.9297	28.3503	27.9859	28.4572	28.213	27.7115	28.769	28.1468	27.9236	28.0347	27.6685	27.858	27.8993	28.3105	27.9235	27.8206	28.2756	27.0113	27.7124	27.8097	26.8307	27.7737	27.5381	26.9949	27.8596	27.8708	28.1271	28.3734	28.8218
AJD71154	AJD71154	AJD71154	pep chromosome:ASM81700v1:Chromosome:205642:205986:1 gene:SpnNT_00213 transcript:AJD71154 gene_biotype:protein_coding transcript_biotype:protein_coding gene_symbol:rplV description:50S ribosomal protein L22					0.2688	0.641756	-0.261748	0.428097	0.428276	-0.24494	0.246285	0.523641	-0.235799	0.341391	0.493403	-0.218991	24.2438	26.0579	25.6408	24.0612	25.9592	26.0698	23.877	25.7495	25.9281	24.5645	25.3926	26.5544	24.7845	25.3467	26.6633	24.7909	25.3017	26.5444	24.4225	25.5168	26.4051	24.6545	25.6296	26.2837	24.8145	25.5096	26.473	25.8059	25.9141	25.4882
AJD71155	AJD71155	AJD71155	pep chromosome:ASM81700v1:Chromosome:205999:206652:1 gene:SpnNT_00214 transcript:AJD71155 gene_biotype:protein_coding transcript_biotype:protein_coding gene_symbol:rpsC description:ribosomal protein s3			+		3.08562	0.152238	-0.704916	0.591604	0.495459	0.180616	5.6179	0.000608696	-1.37406	2.88798	0.0767557	-0.488529	27.2941	28.706	28.388	27.4667	28.2795	28.2801	27.5771	28.3353	28.2266	28.4995	28.7067	29.0374	28.7588	28.6531	28.986	28.8063	28.6621	28.7875	29.1217	29.843	29.463	29.0436	29.7499	29.2759	29.1106	29.7888	29.5233	29.7932	29.1645	29.0676
AJD71157	AJD71157	AJD71157	pep chromosome:ASM81700v1:Chromosome:207079:207285:1 gene:SpnNT_00216 transcript:AJD71157 gene_biotype:protein_coding transcript_biotype:protein_coding gene_symbol:rpmC description:50S ribosomal protein L29			+		0.462262	0.71945	-0.139783	3.08305	0.0525161	-0.741191	5.71766	0.00135038	1.13808	2.22807	0.0718413	0.536669	31.0911	31.7262	31.0622	30.8776	31.1244	30.8941	30.9454	31.4555	30.834	31.357	31.0725	31.3831	31.6576	30.9556	31.3076	31.6188	30.6785	31.2379	29.6295	30.3979	29.9306	29.4532	30.1927	29.7294	29.745	30.5151	30.1745	30.4684	30.5578	31.3271
AJD71158	AJD71158	AJD71158	pep chromosome:ASM81700v1:Chromosome:207310:207570:1 gene:SpnNT_00217 transcript:AJD71158 gene_biotype:protein_coding transcript_biotype:protein_coding gene_symbol:rpsQ description:30s ribosomal protein s17					0.835155	0.55284	0.245264	2.97998	0.0517086	-0.755935	2.33795	0.0343298	0.647116	1.48312	0.194356	-0.354083	26.8161	27.0246	26.5271	26.8118	27.2259	27.013	26.4228	27.2684	26.8861	26.2008	26.8959	26.6889	26.9847	26.4063	26.6826	26.9154	25.9332	27.0807	26.1497	26.5207	26.1839	25.0964	26.6874	26.3932	25.8323	26.6594	26.6488	27.3042	27.1551	27.3423
AJD71159	AJD71159	AJD71159	pep chromosome:ASM81700v1:Chromosome:207596:207964:1 gene:SpnNT_00218 transcript:AJD71159 gene_biotype:protein_coding transcript_biotype:protein_coding gene_symbol:rplN description:50S ribosomal protein L14					0.64463	0.389393	0.465844	1.56114	0.081012	-0.652437	1.28726	0.0532877	0.677675	0.711411	0.200777	-0.440607	26.2972	27.4845	27.8143	26.1924	27.6917	27.6067	26.1326	27.1264	27.6121	26.4154	26.1903	27.9039	26.0003	26.1794	27.6454	26.0776	25.6396	27.7133	25.7346	26.9553	26.9918	25.7438	26.7597	27.0859	25.277	26.5396	26.771	27.013	27.5018	26.2633
AJD71160	AJD71160	AJD71160	pep chromosome:ASM81700v1:Chromosome:208042:208347:1 gene:SpnNT_00219 transcript:AJD71160 gene_biotype:protein_coding transcript_biotype:protein_coding gene_symbol:rplX description:50S ribosomal protein L24					0.0188957	0.991284	0.00989638	2.85769	0.0628689	-0.640622	1.58135	0.0767196	0.521783	0.500349	0.607691	-0.128735	28.6795	29.6823	29.4582	28.772	29.1755	29.2527	28.4262	29.4655	29.1651	29.0789	28.867	29.6324	29.202	28.4221	29.4965	29.2078	28.8898	29.1913	27.9546	29.0419	29.0752	27.9442	28.9087	28.7937	28.0058	28.6846	28.9721	29.3942	29.3064	29.1807
AJD71161	AJD71161	AJD71161	pep chromosome:ASM81700v1:Chromosome:208371:208913:1 gene:SpnNT_00220 transcript:AJD71161 gene_biotype:protein_coding transcript_biotype:protein_coding gene_symbol:rplE description:50S ribosomal protein L5					0.216095	0.745916	0.153577	1.8437	0.1115	-0.4822	1.61566	0.0305991	0.776933	0.48521	0.583056	0.141156	30.9111	29.2479	28.9767	30.6652	29.1548	28.9793	30.7867	29.1054	28.9423	29.4135	29.6793	29.3968	29.5073	29.7514	29.3622	29.5209	29.4836	29.2721	29.1856	28.4406	28.8555	29.2824	28.5953	28.5437	29.4279	28.7868	28.6591	29.0805	29.1154	30.0102
AJD71162	AJD71162	AJD71162	pep chromosome:ASM81700v1:Chromosome:208931:209200:1 gene:SpnNT_00221 transcript:AJD71162 gene_biotype:protein_coding transcript_biotype:protein_coding gene_symbol:rpsN2 description:Alternate 30S ribosomal protein S14					0.0105659	0.993894	-0.00969484	0.0973679	0.780957	0.0976923	0.536019	0.252273	-0.385338	0.36546	0.4237	-0.277951	27.9163	27.0845	26.1007	27.8141	25.3847	26.5527	27.7446	26.9812	26.4216	27.2391	26.7407	27.099	27.3331	26.404	26.9293	27.2972	26.1599	26.8852	27.7142	27.6339	26.2691	27.689	26.3017	26.876	27.6613	27.6962	27.627	28.3747	26.278	28.2739
AJD71164	AJD71164	AJD71164	pep chromosome:ASM81700v1:Chromosome:209414:209812:1 gene:SpnNT_00223 transcript:AJD71164 gene_biotype:protein_coding transcript_biotype:protein_coding gene_symbol:rpsH description:30S ribosomal protein S8					0.272522	0.611309	0.319277	1.51713	0.0826272	-0.650681	0.380461	0.323739	0.37463	0.94914	0.106903	-0.595329	25.7298	28.3986	28.303	25.87	28.3162	28.1704	25.9814	28.3077	28.2393	26.8054	26.5357	28.4225	26.8063	26.3686	28.319	26.912	26.1287	28.1448	26.5173	27.4644	27.6631	26.3944	27.4207	27.2834	26.1615	27.5584	27.4816	27.5923	28.4635	27.0992
AJD71165	AJD71165	AJD71165	pep chromosome:ASM81700v1:Chromosome:210004:210540:1 gene:SpnNT_00224 transcript:AJD71165 gene_biotype:protein_coding transcript_biotype:protein_coding gene_symbol:rplF description:50s ribosomal protein l6					0.353071	0.539814	-0.369239	1.2796	0.075707	-0.750102	0.481197	0.200103	-0.510642	2.03706	0.0249902	-0.891505	26.0979	28.2456	28.9118	26.1963	28.6201	28.6417	26.4002	28.4002	28.4903	27.9611	27.3913	29.4245	27.8232	27.5342	29.0481	27.7997	27.4066	28.9385	26.8849	28.8807	29.4354	27.2865	28.7119	28.9146	26.9474	28.584	28.9542	28.5091	29.4811	29.0782
AJD71166	AJD71166	AJD71166	pep chromosome:ASM81700v1:Chromosome:210624:210980:1 gene:SpnNT_00225 transcript:AJD71166 gene_biotype:protein_coding transcript_biotype:protein_coding gene_symbol:rplR description:ribosomal protein l18					0.0991772	0.880869	-0.0853543	0.367277	0.389829	-0.299607	0.1067	0.773905	-0.103805	0.466069	0.351177	-0.318058	28.4602	28.6076	29.2212	28.4422	28.2766	29.4191	27.9582	28.424	29.265	28.2148	27.8883	29.8838	28.4345	28.0767	29.8573	28.5245	28.179	29.7835	27.737	28.7496	29.5286	27.612	28.7376	30.1093	27.677	28.746	30.1112	28.5987	28.9035	30.2917
AJD71167	AJD71167	AJD71167	pep chromosome:ASM81700v1:Chromosome:210998:211492:1 gene:SpnNT_00226 transcript:AJD71167 gene_biotype:protein_coding transcript_biotype:protein_coding gene_symbol:rpsE description:ribosomal protein s5					0.263262	0.659637	0.224755	1.1624	0.13211	-0.498757	1.03785	0.0816873	0.597109	0.171357	0.694038	-0.126403	27.8095	29.6468	29.401	27.8839	29.4609	29.3295	27.7166	29.4999	29.197	28.386	27.7676	29.668	28.7846	27.8304	29.4473	28.7234	27.9718	29.3429	27.4923	28.7285	28.6904	27.4913	28.6459	28.5128	27.6134	28.7356	28.6607	28.5813	29.564	28.5142
AJD71168	AJD71168	AJD71168	pep chromosome:ASM81700v1:Chromosome:211506:211688:1 gene:SpnNT_00227 transcript:AJD71168 gene_biotype:protein_coding transcript_biotype:protein_coding gene_symbol:rpmD description:50S ribosomal protein L30			+		0.0574918	0.911332	0.0862938	1.4593	0.0712958	-0.74692	1.66666	0.006168	1.40715	1.08564	0.101646	0.573938	25.6638	28.87	28.3351	25.7623	28.6832	28.1498	25.5213	28.5965	28.3167	27.1178	26.9367	28.6209	26.9291	26.923	28.3483	27.066	26.7277	28.4525	25.1017	26.6958	26.7484	25.0129	26.6242	26.6625	25.0071	26.6614	26.7202	26.3451	27.516	26.9679
AJD71169	AJD71169	AJD71169	pep chromosome:ASM81700v1:Chromosome:211833:212273:1 gene:SpnNT_00228 transcript:AJD71169 gene_biotype:protein_coding transcript_biotype:protein_coding gene_symbol:rplO description:50S ribosomal protein L15					0.989805	0.510126	-0.261858	1.75504	0.0531264	-0.88559	0.293524	0.496607	0.234563	2.2968	0.139895	-0.389169	29.3086	28.4934	28.3274	29.3611	28.5373	28.4992	29.2883	29.0132	28.6732	29.2043	29.2293	28.8914	29.4026	29.1766	28.8201	28.8685	29.1622	29.1035	28.7053	29.152	28.9397	28.6078	26.1069	29.0054	28.6632	29.0607	29.1496	29.2175	29.2135	29.9875
AJD71170	AJD71170	AJD71170	pep chromosome:ASM81700v1:Chromosome:212286:213596:1 gene:SpnNT_00229 transcript:AJD71170 gene_biotype:protein_coding transcript_biotype:protein_coding description:preprotein translocase subunit SecY			+		1.06564	0.258693	-0.693972	1.37347	0.104712	0.552161	5.02569	4.0201e-05	-2.18607	2.2183	0.0199262	-0.93994	22.7042	24.4676	22.7501	22.0977	24.7398	22.9955	22.4588	24.2949	23.1847	23.9551	24.9396	23.321	23.7583	24.7848	23.652	23.8385	24.4767	23.213	25.4567	25.9095	25.1264	25.5211	26.0283	25.0058	25.4449	25.8352	25.04	25.5501	23.7486	24.6517
AJD71171	AJD71171	AJD71171	pep chromosome:ASM81700v1:Chromosome:213747:214385:1 gene:SpnNT_00230 transcript:AJD71171 gene_biotype:protein_coding transcript_biotype:protein_coding gene_symbol:adk description:Adenylate kinase					0.58125	0.653404	-0.179435	1.98448	0.196492	-0.332418	1.86442	0.120326	0.401411	1.17548	0.337005	0.248428	28.5812	29.6604	29.2418	28.9467	29.3541	29.2836	28.9002	29.5922	29.2458	29.7603	29.3711	29.2424	29.7705	29.3829	28.9872	29.6856	29.2977	28.923	28.5768	28.9773	29.2006	28.4273	28.7248	29.0509	28.5386	28.6862	29.0106	29.0911	28.9497	29.0569
AJD71172	AJD71172	AJD71172	pep chromosome:ASM81700v1:Chromosome:214502:214720:1 gene:SpnNT_00231 transcript:AJD71172 gene_biotype:protein_coding transcript_biotype:protein_coding gene_symbol:infA description:Translation initiation factor IF-1					0.0653666	0.896572	0.0953155	1.13333	0.10067	-0.629791	0.475071	0.182994	0.561838	0.256984	0.598741	-0.163269	23.3409	26.6542	25.261	23.7957	26.8229	23.9142	23.7544	26.7533	25.3015	25.097	23.8077	25.3821	24.9073	24.2323	25.888	25.0381	24.4125	25.9751	22.9398	25.1283	24.9054	23.4254	24.8863	25.5391	23.6093	24.9475	25.1602	24.7894	25.2018	25.7812
AJD71173	AJD71173	AJD71173	pep chromosome:ASM81700v1:Chromosome:214745:214861:1 gene:SpnNT_00232 transcript:AJD71173 gene_biotype:protein_coding transcript_biotype:protein_coding gene_symbol:rpmJ description:Ribosomal protein II					0.186031	0.813014	0.11536	1.06929	0.13492	-0.506856	0.460463	0.437661	0.234213	0.717971	0.231514	-0.388003	28.9505	28.3208	27.4126	28.7062	27.904	27.1334	28.3517	28.0511	26.9499	28.0503	27.681	28.0598	28.2982	27.6391	27.7373	28.148	27.3785	27.7498	27.8175	27.9971	27.6135	27.517	27.9135	27.3621	27.9659	27.7476	27.7382	28.9595	27.2714	28.8816
AJD71175	AJD71175	AJD71175	pep chromosome:ASM81700v1:Chromosome:215262:215645:1 gene:SpnNT_00234 transcript:AJD71175 gene_biotype:protein_coding transcript_biotype:protein_coding gene_symbol:rpsK description:30S ribosomal protein S11			+		1.19713	0.526594	-0.243125	0.266673	0.65115	-0.129375	4.02296	0.00983114	-0.8109	2.83215	0.0333708	-0.697149	26.5848	27.0582	26.4075	26.3359	26.4966	26.3196	26.2596	26.7557	26.2933	26.6202	26.5288	27.1089	26.9419	26.4063	26.8902	26.9577	26.431	26.8144	26.7153	27.6512	27.5433	26.7299	27.4198	27.4957	26.9839	27.6381	27.6321	27.9698	27.1177	27.453
AJD71176	AJD71176	AJD71176	pep chromosome:ASM81700v1:Chromosome:215688:216623:1 gene:SpnNT_00235 transcript:AJD71176 gene_biotype:protein_coding transcript_biotype:protein_coding gene_symbol:rpoA description:DNA-directed RNA polymerase subunit alpha			+		0.940905	0.444755	0.317757	1.40869	0.132456	-0.466206	3.28485	0.00618327	0.965277	0.512847	0.506949	0.181313	28.2663	29.2685	29.444	28.5802	29.2512	29.5622	28.3253	29.1964	29.5133	28.7402	28.4216	28.853	28.8511	28.3722	28.9437	28.9201	28.4285	29.0173	27.6383	28.1511	28.3858	27.5944	27.8607	28.4852	27.7716	27.9606	28.8724	27.9654	28.8602	29.151
AJD71177	AJD71177	AJD71177	pep chromosome:ASM81700v1:Chromosome:216635:217021:1 gene:SpnNT_00236 transcript:AJD71177 gene_biotype:protein_coding transcript_biotype:protein_coding gene_symbol:rplQ description:ribosomal protein l17					1.16313	0.598656	0.201299	1.89373	0.111421	-0.479418	0.464293	0.532515	0.173219	4.33649	0.0591863	-0.507497	28.7539	28.964	28.3248	28.7731	28.9271	28.3493	28.7636	28.7356	28.5052	28.7215	28.4081	28.5649	28.6216	28.3514	28.4531	28.6437	28.0337	28.4869	28.2223	28.5366	28.5818	29.6658	28.6225	28.2542	27.9945	28.3476	28.3123	29.0954	28.9544	28.7618
AJD71178	AJD71178	AJD71178	pep chromosome:ASM81700v1:Chromosome:217286:217552:1 gene:SpnNT_00237 transcript:AJD71178 gene_biotype:protein_coding transcript_biotype:protein_coding description:ACT domain-containing protein			+		0.52516	0.322891	0.809407	0.774778	0.0748383	-1.13724	1.4837	0.00459197	1.7972	0.0711656	0.776302	-0.149444	21.2808	23.9634	24.1674	22.0414	24.1492	24.1539	21.6967	23.9277	24.1969	22.9456	19.0975	23.7763	22.9043	19.3989	23.573	22.7011	24.2646	23.6313	20.9456	20.0238	24.0762	20.5024	20.6162	24.0518	19.3886	19.8544	23.9433	21.0607	22.7497	23.3963
AJD71179	AJD71179	AJD71179	pep chromosome:ASM81700v1:Chromosome:217562:218899:1 gene:SpnNT_00238 transcript:AJD71179 gene_biotype:protein_coding transcript_biotype:protein_coding description:hypothetical protein					2.18767	0.308196	0.426319	0.408491	0.629336	-0.125629	2.7108	0.0610718	0.500741	0.139482	0.848829	-0.0512079	26.8374	26.9354	27.0051	26.5783	27.0288	27.1858	26.5021	26.8776	26.8782	26.3525	26.0954	26.5565	26.7885	26.0315	26.7251	26.8497	25.9428	26.6498	26.0226	26.6607	26.6007	25.7358	26.4415	26.5234	26.0539	26.5597	26.7236	26.1931	26.7484	26.6628
AJD71180	AJD71180	AJD71180	pep chromosome:ASM81700v1:Chromosome:219143:219835:1 gene:SpnNT_00239 transcript:AJD71180 gene_biotype:protein_coding transcript_biotype:protein_coding gene_symbol:gpmA_1 description:2,3-bisphosphoglycerate-dependent phosphoglycerate mutase					0.797049	0.607872	0.205661	0.305971	0.662366	-0.116975	0.366437	0.64239	-0.126861	2.04774	0.109944	-0.449497	24.309	25.2473	24.8203	24.3616	24.6887	24.6528	23.9556	24.7773	24.5535	24.2275	24.5376	24.3714	24.8484	24.2381	24.4023	24.2026	24.4131	24.2741	24.3559	25.0417	24.7613	24.3259	25.0224	24.6647	24.4906	25.1196	24.7256	24.8782	24.7659	25.1917
AJD71189	AJD71189	AJD71189	pep chromosome:ASM81700v1:Chromosome:225172:225918:1 gene:SpnNT_00248 transcript:AJD71189 gene_biotype:protein_coding transcript_biotype:protein_coding gene_symbol:srlR description:Glucitol operon repressor					0.108312	0.768586	-0.236003	0.343481	0.219696	0.723988	0.964662	0.0258009	-1.21459	0.092545	0.680968	-0.254598	23.7697	25.5578	23.233	24.0465	25.1004	22.5066	24.4038	24.9895	22.3407	26.2714	25.2187	21.9486	26.2179	25.2653	20.8194	25.8535	25.155	21.3223	26.6506	26.2803	23.595	26.7501	25.9726	21.5831	26.2142	26.187	23.6466	26.3887	25.9923	22.7689
AJD71198	AJD71198	AJD71198	pep chromosome:ASM81700v1:Chromosome:233831:234919:1 gene:SpnNT_00257 transcript:AJD71198 gene_biotype:protein_coding transcript_biotype:protein_coding gene_symbol:gldA description:Glycerol dehydrogenase			+		0.20153	0.691736	0.225889	1.54403	0.0873838	0.621823	2.97457	0.00124675	-1.55734	2.34071	0.011288	-1.1614	20.3608	21.4616	19.0677	19.4895	21.9552	19.0306	19.6244	19.462	20.1233	18.9813	19.6682	21.9029	20.274	19.8242	20.0106	18.8147	19.345	19.7212	21.3748	21.7015	20.8146	21.8869	21.2943	22.7233	21.5871	21.2138	21.9948	20.4752	20.8787	21.8059
AJD71199	AJD71199	AJD71199	pep chromosome:ASM81700v1:Chromosome:235374:237875:1 gene:SpnNT_00258 transcript:AJD71199 gene_biotype:protein_coding transcript_biotype:protein_coding gene_symbol:leuS description:Leucine--tRNA ligase			+		0.851683	0.398513	-0.392045	0.442945	0.350425	0.308279	6.17483	3.82775e-05	-1.84406	2.39045	0.0115	-1.14373	23.5212	25.247	25.2203	24.5348	25.3199	25.2086	24.0169	25.3843	25.3397	25.1265	25.0107	25.6874	24.9949	25.1706	25.7354	25.0196	24.9315	25.6446	26.7931	26.4946	26.7464	26.8872	26.52	26.9662	26.6115	26.6043	26.766	26.3939	26.2128	25.4309
AJD71200	AJD71200	AJD71200	pep chromosome:ASM81700v1:Chromosome:238069:238764:1 gene:SpnNT_00259 transcript:AJD71200 gene_biotype:protein_coding transcript_biotype:protein_coding gene_symbol:ydaF_1 description:Putative ribosomal N-acetyltransferase YdaF					0.935759	0.29409	0.600505	1.05623	0.286245	0.280524	0.264985	0.579906	-0.181139	1.12448	0.124887	-0.501119	22.9456	24.3959	24.4238	22.92	24.4729	24.4411	22.4447	24.5474	24.4687	22.7489	22.8856	24.2272	22.988	22.9224	24.0842	22.7085	22.8878	24.2028	23.9932	24.2639	24.0366	23.8904	24.1837	23.9887	23.894	24.4184	24.0215	24.2967	23.8609	23.2903
AJD71201	AJD71201	AJD71201	pep chromosome:ASM81700v1:Chromosome:238776:239192:1 gene:SpnNT_00260 transcript:AJD71201 gene_biotype:protein_coding transcript_biotype:protein_coding description:ribosomal-protein-alanine acetyltransferase					0.742122	0.290122	0.709036	0.774978	0.106297	0.737188	1.32253	0.0171077	1.13331	1.51981	0.0202198	1.16146	21.6198	23.9235	23.9337	21.3673	23.989	24.252	22.5824	24.3549	23.8794	22.7643	20.1957	23.147	22.7423	22.5319	23.4347	22.2715	22.9656	23.468	20.0383	22.5293	22.6575	20.7142	22.9349	22.0373	22.7991	22.9354	23.0565	22.6095	22.6369	20.543
AJD71206	AJD71206	AJD71206	pep chromosome:ASM81700v1:Chromosome:244458:245717:1 gene:SpnNT_00265 transcript:AJD71206 gene_biotype:protein_coding transcript_biotype:protein_coding description:Putative zinc metalloprotease			+		0.577522	0.614765	-0.209645	2.502	0.0623402	0.668891	5.48672	0.000818444	-1.28596	1.32935	0.161567	-0.40742	24.6558	24.4139	23.577	24.31	24.6163	24.1613	24.2965	24.1612	23.5129	24.2208	24.6282	24.2519	24.6907	25.0015	23.9583	24.6893	24.1606	23.9903	25.9133	25.056	25.2974	25.8764	25.1735	25.3334	26.049	25.085	25.4945	25.2398	24.6275	24.8953
AJD71207	AJD71207	AJD71207	pep chromosome:ASM81700v1:Chromosome:245730:247583:1 gene:SpnNT_00266 transcript:AJD71207 gene_biotype:protein_coding transcript_biotype:protein_coding gene_symbol:proS description:Proline--tRNA ligase			+		2.06577	0.325426	-0.402034	3.04935	0.0592811	0.659732	8.48525	0	-1.94221	5.42948	0.0101017	-0.880446	25.1563	25.6367	25.9886	25.4557	25.9056	25.7974	25.1407	25.7031	25.8175	26.0744	25.7781	26.4645	25.926	25.8386	26.2836	25.9202	25.6969	26.2378	28.1825	27.5291	27.3033	27.9743	27.4912	27.0995	27.9704	27.4391	27.0922	27.2471	26.7343	26.4617
AJD71208	AJD71208	AJD71208	pep chromosome:ASM81700v1:Chromosome:247682:249061:1 gene:SpnNT_00267 transcript:AJD71208 gene_biotype:protein_coding transcript_biotype:protein_coding gene_symbol:gmuD_1 description:6-phospho-beta-glucosidase GmuD		+	+		0	0.999057	0	21.8422	0	20.8036	21.8422	0	-20.8036	0	0.999062	0	0	0	0	0	0	0	0	0	0	0	0	0	0	0	0	0	0	0	21.3645	19.9349	20.8276	21.9198	20.7453	19.7857	20.8689	20.1592	21.6264	0	0	0
AJD71209	AJD71209	AJD71209	pep chromosome:ASM81700v1:Chromosome:249254:251062:1 gene:SpnNT_00268 transcript:AJD71209 gene_biotype:protein_coding transcript_biotype:protein_coding gene_symbol:glmS description:Glutamine--fructose-6-phosphate aminotransferase [isomerizing]			+		0.811367	0.569776	-0.234949	4.16832	0.0577231	0.632871	8.87929	4.3956e-05	-1.70133	4.6576	0.0135701	-0.833515	24.1119	24.8231	24.6321	24.3266	25.0595	24.7808	24.873	24.0435	24.8777	24.9135	24.6332	25.2217	24.8441	24.6402	25.1897	24.3334	24.7311	25.1357	26.2087	26.4023	26.3582	26.1692	26.386	26.713	26.0408	26.2056	26.3564	25.7456	25.8444	25.6293
AJD71216	AJD71216	AJD71216	pep chromosome:ASM81700v1:Chromosome:258293:262063:-1 gene:SpnNT_00275 transcript:AJD71216 gene_biotype:protein_coding transcript_biotype:protein_coding gene_symbol:pulA description:Pullulanase precursor			+		0.400792	0.660022	-0.188103	3.28543	0.033614	0.996143	5.41763	0.00117021	-1.18788	0.00471793	0.993926	-0.00363329	22.1662	21.3949	21.8798	22.853	22.3582	21.7336	22.6133	22.3338	22.0059	22.9395	22.8814	22.0244	22.3865	22.7038	21.5419	21.8824	22.4145	22.2573	23.3281	23.6332	23.3839	22.9552	23.5935	23.1338	23.4612	23.5594	22.9814	22.2355	21.3074	22.5388
AJD71219	AJD71219	AJD71219	pep chromosome:ASM81700v1:Chromosome:264621:265091:1 gene:SpnNT_00278 transcript:AJD71219 gene_biotype:protein_coding transcript_biotype:protein_coding gene_symbol:rpsG description:30S ribosomal protein S7					0.749181	0.350595	-0.508758	0.808816	0.18429	-0.447744	0.199573	0.642295	-0.159295	0.110612	0.776322	-0.0982808	25.232	27.1005	26.8701	25.3492	26.9863	26.5677	25.1963	27.3535	27.0974	26.6638	26.4344	27.7245	26.6617	26.468	27.9079	26.6414	26.3113	27.5188	26.5441	27.1278	25.9988	26.5843	26.8587	26.1224	26.6496	27.0443	26.2567	27.4852	27.7478	26.0607
AJD71221	AJD71221	AJD71221	pep chromosome:ASM81700v1:Chromosome:267701:272092:1 gene:SpnNT_00280 transcript:AJD71221 gene_biotype:protein_coding transcript_biotype:protein_coding gene_symbol:polC_1 description:DNA polymerase III PolC-type			+		0.7649	0.29809	-0.671318	0.33788	0.492791	-0.220597	3.27959	0.000886364	-1.61534	1.94973	0.0141525	-1.16462	22.1641	23.2385	25.8869	23.2319	23.1145	22.8767	22.846	23.3048	23.0251	24.4748	22.5566	24.875	24.2463	23.5565	24.8252	24.1583	22.319	24.7186	25.0856	25.9258	24.9173	25.1528	24.531	24.7435	24.7355	24.6399	24.4952	25.6652	25.9962	24.2981
AJD71222	AJD71222	AJD71222	pep chromosome:ASM81700v1:Chromosome:272194:272457:1 gene:SpnNT_00281 transcript:AJD71222 gene_biotype:protein_coding transcript_biotype:protein_coding description:addiction module antitoxin, RelB/DinJ family					0.194098	0.65331	0.32438	0.00483567	0.983431	-0.00802528	0.213981	0.464351	0.352666	0.0123142	0.968137	0.0202607	20.8932	21.1506	24.0712	21.2297	22.3816	24.004	20.7425	21.248	24.1955	20.9265	21.2846	23.9461	21.423	20.583	23.4438	20.362	21.3464	23.6815	20.7642	20.2024	23.7534	21.1339	21.287	23.4118	21.3411	21.0082	23.8405	21.1612	21.6451	21.1688
AJD71225	AJD71225	AJD71225	pep chromosome:ASM81700v1:Chromosome:272923:274164:1 gene:SpnNT_00284 transcript:AJD71225 gene_biotype:protein_coding transcript_biotype:protein_coding gene_symbol:pepS description:Aminopeptidase PepS					1.26479	0.487111	0.263766	0.0184708	0.981176	-0.0052238	2.74464	0.113902	0.384563	0.439875	0.647802	0.115574	28.0177	28.2957	28.1328	27.932	27.8365	28.0693	27.7163	28.1794	28.1114	28.0377	27.5594	27.7672	28.333	27.3627	27.6538	28.1394	27.3857	27.6784	27.9616	27.6605	27.5253	27.8116	27.5775	27.0836	27.8306	27.7395	27.6397	27.8646	27.6242	27.5837
AJD71227	AJD71227	AJD71227	pep chromosome:ASM81700v1:Chromosome:274672:275394:1 gene:SpnNT_00286 transcript:AJD71227 gene_biotype:protein_coding transcript_biotype:protein_coding gene_symbol:rsuA_1 description:Ribosomal small subunit pseudouridine synthase A					0.577637	0.34032	0.642582	0.353198	0.331974	-0.382352	0.6604	0.147386	0.522812	0.370031	0.27279	-0.502122	23.5598	22.7976	22.5096	23.5087	23.2909	22.2728	24.3621	23.2632	21.3462	23.7306	22.6596	21.1122	24.044	23.7082	20.5702	21.0569	23.3295	20.9165	23.4704	23.1736	20.9994	22.2108	22.0713	21.5588	23.3734	22.3138	23.0342	23.4683	23.6118	21.2198
AJD71229	AJD71229	AJD71229	pep chromosome:ASM81700v1:Chromosome:277001:277912:-1 gene:SpnNT_00288 transcript:AJD71229 gene_biotype:protein_coding transcript_biotype:protein_coding gene_symbol:manZ_2 description:PTS system mannose-specific EIID component			+		2.30267	0.288935	-0.450937	3.88506	0.0511045	0.722897	10.4191	0	-1.94352	3.78537	0.0204783	-0.769688	26.7172	27.4266	27.4787	26.8402	27.5253	27.4217	26.8351	27.2168	27.409	27.3924	27.6796	28.0488	27.5169	27.7396	27.7947	27.1788	27.905	27.6732	29.0155	29.1247	29.4747	29.0919	28.9104	29.3651	29.0186	29.0612	29.3	28.8673	28.1726	27.973
AJD71230	AJD71230	AJD71230	pep chromosome:ASM81700v1:Chromosome:277936:278739:-1 gene:SpnNT_00289 transcript:AJD71230 gene_biotype:protein_coding transcript_biotype:protein_coding gene_symbol:manY description:PTS system mannose-specific EIIC component			+		1.0767	0.665603	-0.146447	3.42636	0.0612931	0.624603	7.53565	0.00154229	-1.02296	1.24063	0.328096	-0.25191	23.6987	24.2399	24.1072	23.8587	23.9305	24.0695	23.9173	24.0359	23.8248	24.0338	24.263	24.2921	24.3806	24.1535	24.0689	24.0012	23.882	23.9252	25.3356	24.8371	25.0929	25.2753	24.8747	24.6045	25.2549	24.8739	24.7401	24.662	24.2788	23.8917
AJD71231	AJD71231	AJD71231	pep chromosome:ASM81700v1:Chromosome:278767:279756:-1 gene:SpnNT_00290 transcript:AJD71231 gene_biotype:protein_coding transcript_biotype:protein_coding gene_symbol:manX_2 description:EIIAB-Man					0.188315	0.702896	0.222479	1.58641	0.0639677	-0.783042	0.206422	0.553918	0.234626	1.44557	0.04842	-0.770895	26.8183	28.3925	28.6665	26.6436	28.6281	28.96	26.451	28.7128	29.38	27.7395	26.8043	28.879	27.7643	27.0267	28.875	27.6665	26.8053	29.0899	26.7383	28.2457	28.5233	26.7126	28.0526	28.6069	26.811	28.0753	28.7756	28.5377	29.1518	28.3528
AJD71232	AJD71232	AJD71232	pep chromosome:ASM81700v1:Chromosome:279989:281008:-1 gene:SpnNT_00291 transcript:AJD71232 gene_biotype:protein_coding transcript_biotype:protein_coding gene_symbol:adhA description:Alcohol dehydrogenase 1					1.25059	0.401155	0.345853	1.00836	0.267944	-0.298013	2.88118	0.0130955	0.835709	1.08378	0.438626	0.191843	27.7782	28.5123	28.455	27.6236	28.5551	28.4838	27.4974	28.4956	28.509	27.809	27.5874	28.157	27.9818	27.5819	28.061	28.0047	27.5307	28.0839	26.82	27.8246	27.9308	26.7604	27.5665	27.8313	26.8119	27.338	27.5053	27.3494	27.9924	27.6058
AJD71233	AJD71233	AJD71233	pep chromosome:ASM81700v1:Chromosome:281347:282159:-1 gene:SpnNT_00292 transcript:AJD71233 gene_biotype:protein_coding transcript_biotype:protein_coding gene_symbol:yidA_1 description:Sugar phosphatase YidA					0.157415	0.741983	0.195189	1.65748	0.321392	0.235115	0.347475	0.416073	-0.289127	0.333596	0.466148	-0.249201	24.2137	25.7773	25.9519	23.6892	26.0101	25.8833	23.3747	25.6731	26.0571	25.4517	23.661	25.9842	25.3833	23.9608	25.7705	25.5767	23.4877	25.5979	25.7609	25.4737	25.6328	25.0249	25.4442	25.7355	25.2244	25.4718	25.4645	25.1669	25.1659	25.4876
AJD71234	AJD71234	AJD71234	pep chromosome:ASM81700v1:Chromosome:282349:283767:1 gene:SpnNT_00293 transcript:AJD71234 gene_biotype:protein_coding transcript_biotype:protein_coding gene_symbol:pbuO description:Guanine/hypoxanthine permease PbuO					0.583962	0.314685	-0.756041	0.215832	0.605676	-0.174254	0.752225	0.0684912	-0.820964	0.225967	0.530513	-0.239176	22.7062	26.2417	24.041	22.6662	26.4726	24.0491	22.5102	26.65	24.0366	25.6105	25.8992	24.0466	25.9207	25.8324	24.3531	25.4907	25.7527	23.2722	25.2694	25.9499	24.7759	24.5894	25.4884	24.791	25.2397	25.74	24.9187	25.3669	26.5169	24.2274
AJD71236	AJD71236	AJD71236	pep chromosome:ASM81700v1:Chromosome:284651:285598:1 gene:SpnNT_00295 transcript:AJD71236 gene_biotype:protein_coding transcript_biotype:protein_coding gene_symbol:sulA description:Dihydropteroate synthase					1.50161	0.235582	0.642382	0.0248672	0.950751	0.0210319	1.41824	0.0419437	0.727213	0.175293	0.728183	0.105862	25.5749	25.7177	26.6599	25.3859	25.7553	26.7934	25.2384	25.9365	26.6461	25.4839	24.7141	25.5929	25.7807	24.5657	25.8706	25.5192	24.5023	25.8975	24.0788	25.1784	25.5402	24.4465	25.3271	26.1376	24.6755	25.3163	26.4629	24.9762	25.6928	25.276
AJD71237	AJD71237	AJD71237	pep chromosome:ASM81700v1:Chromosome:285600:286922:1 gene:SpnNT_00296 transcript:AJD71237 gene_biotype:protein_coding transcript_biotype:protein_coding gene_symbol:fgs_2 description:Folylpolyglutamate synthase			+		0.627616	0.302036	-0.768899	1.80005	0.0588597	0.786617	3.13528	0.000229008	-2.3722	1.29262	0.0484751	-0.816688	20.2815	20.7515	23.2094	19.646	20.1669	23.5372	20.4618	20.5736	23.3297	20.0273	21.1628	22.4818	21.4102	22.6224	22.4072	22.4394	22.8896	23.4369	24.0452	24.084	24.4182	23.6966	23.1656	22.3393	23.8803	23.121	24.5572	22.4276	23.2832	22.4538
AJD71238	AJD71238	AJD71238	pep chromosome:ASM81700v1:Chromosome:286903:287457:1 gene:SpnNT_00297 transcript:AJD71238 gene_biotype:protein_coding transcript_biotype:protein_coding gene_symbol:folE description:GTP cyclohydrolase 1					0.366834	0.56553	0.327532	0.0835871	0.889044	-0.0393435	0.115246	0.766796	-0.104588	0.99301	0.149439	-0.471464	25.5082	26.967	27.5444	25.3589	27.1036	27.3357	25.3295	26.8197	27.5066	26.7415	25.3527	27.1837	26.4154	25.4041	26.8835	26.5155	25.1507	26.8788	26.0907	27.078	27.0622	26.1444	27.0394	26.8466	26.1341	27.1234	26.8961	26.6933	26.9448	26.3799
AJD71239	AJD71239	AJD71239	pep chromosome:ASM81700v1:Chromosome:287500:288312:1 gene:SpnNT_00298 transcript:AJD71239 gene_biotype:protein_coding transcript_biotype:protein_coding gene_symbol:sulD description:Bifunctional folate synthesis protein			+		1.30708	0.182121	-0.822944	0.195015	0.67279	-0.130094	3.39516	0.000958217	-1.54733	1.77465	0.0313333	-0.854481	21.6642	23.1552	22.2297	20.8868	23.6201	22.1588	21.2822	22.5872	21.7702	22.8362	23.4993	23.4951	21.7586	22.9495	22.7289	23.933	23.6687	21.8917	23.0771	24.1373	23.6558	22.9149	24.8202	23.5234	23.5792	23.9997	23.5729	23.4389	24.2988	24.4443
AJD71241	AJD71241	AJD71241	pep chromosome:ASM81700v1:Chromosome:289031:289477:1 gene:SpnNT_00300 transcript:AJD71241 gene_biotype:protein_coding transcript_biotype:protein_coding gene_symbol:rplM description:50S ribosomal protein L13					0.330264	0.612121	-0.278589	2.60119	0.0506757	-0.799384	0.0361736	0.923761	0.0332724	0.955676	0.145158	-0.487523	25.6941	27.4216	27.7697	25.9339	27.1311	27.537	25.8677	27.319	27.5441	26.91	26.7002	28.2338	26.6562	26.6674	28.2731	26.633	26.5946	28.0572	26.3095	27.2378	27.4971	26.3582	27.1951	27.393	26.0627	26.9409	26.9244	27.4092	28.1596	27.1218
AJD71242	AJD71242	AJD71242	pep chromosome:ASM81700v1:Chromosome:289497:289889:1 gene:SpnNT_00301 transcript:AJD71242 gene_biotype:protein_coding transcript_biotype:protein_coding gene_symbol:rpsI description:30S ribosomal protein S9			+		1.69538	0.335939	-0.407948	0.842004	0.321499	-0.266496	4.43294	0.00304251	-1.02598	4.70333	0.0112804	-0.884526	27.129	28.1862	27.2804	27.631	27.7316	27.3559	27.1771	28.0897	27.3112	28.0233	28.2086	27.8502	28.182	28.0997	27.6706	27.9962	28.138	27.395	28.1488	29.0288	28.8534	28.0122	28.9291	28.6901	28.1556	28.4879	28.82	29.2678	28.4719	28.8084
AJD71246	AJD71246	AJD71246	pep chromosome:ASM81700v1:Chromosome:291298:293511:1 gene:SpnNT_00305 transcript:AJD71246 gene_biotype:protein_coding transcript_biotype:protein_coding gene_symbol:yicI description:Alpha-xylosidase			+		0.0936934	0.899859	0.0692476	2.92118	0.0373699	0.972236	4.79959	0.000431373	-1.5479	1.52273	0.063575	-0.644909	21.9326	22.7854	23.5626	22.2236	22.9419	23.3866	22.3378	22.4746	23.4771	22.8128	22.4271	23.7058	21.9214	23.1273	23.3616	22.5463	22.1264	22.4702	24.8375	24.1668	24.2664	25.0954	23.8866	23.9627	24.884	23.76	24.1938	24.0322	23.8125	22.8607
AJD71262	AJD71262	AJD71262	pep chromosome:ASM81700v1:Chromosome:308209:309210:1 gene:SpnNT_00321 transcript:AJD71262 gene_biotype:protein_coding transcript_biotype:protein_coding gene_symbol:kdgR description:Kdg operon repressor			+		1.86537	0.2692	-0.50543	4.6597	0.0503611	0.684309	11.1353	0	-2.10731	3.98256	0.0116548	-0.917567	22.7061	23.2647	23.6481	23.0058	23.1458	23.4453	22.8112	22.9401	23.4773	24.2124	23.2986	24.112	23.6682	23.2291	23.9724	22.9858	23.468	24.0468	25.397	25.2911	25.3825	25.4118	24.9827	25.1589	25.4727	25.1598	25.1536	24.889	24.8213	24.1882
AJD71267	AJD71267	AJD71267	pep chromosome:ASM81700v1:Chromosome:311235:311429:-1 gene:SpnNT_00326 transcript:AJD71267 gene_biotype:protein_coding transcript_biotype:protein_coding description:transcriptional repressor DicA					0.022246	0.968008	0.0317107	0.0930238	0.765095	0.113413	0.844694	0.0632	0.785375	1.16257	0.0487943	0.867077	21.6074	23.7214	23.6711	21.4593	24.1744	22.7599	21.4591	24.6312	23.1662	22.5905	21.9296	23.6896	22.0153	22.2331	24.0941	22.4763	23.1906	24.1456	21.0092	23.1931	22.6461	21.0053	22.6823	23.4512	21.1485	22.1367	22.3092	21.6334	22.4396	23.7482
AJD71269	AJD71269	AJD71269	pep chromosome:ASM81700v1:Chromosome:312557:312874:1 gene:SpnNT_00328 transcript:AJD71269 gene_biotype:protein_coding transcript_biotype:protein_coding description:cell division protein FtsL			+		0.246352	0.843065	0.0857961	0.625103	0.306828	-0.307661	4.85586	0.00519835	0.893031	1.19168	0.121233	0.499573	25.9742	26.255	26.4712	26.514	26.5728	26.5823	26.7521	26.5189	26.3133	26.6725	26.7438	26.1119	26.5202	26.688	25.5371	26.2671	26.2564	26.3845	25.6886	25.5683	26.0523	25.4975	25.7479	24.6884	25.6861	25.3904	25.5969	26.0009	25.8189	24.6972
AJD71270	AJD71270	AJD71270	pep chromosome:ASM81700v1:Chromosome:312878:315130:1 gene:SpnNT_00329 transcript:AJD71270 gene_biotype:protein_coding transcript_biotype:protein_coding gene_symbol:pbpX_1 description:Penicillin-binding protein 2X			+		0.166972	0.749863	-0.174844	2.92166	0.0142069	1.40562	3.65354	0.000461538	-1.7746	0.196504	0.59283	-0.194131	21.8	22.8448	24.3152	21.5761	22.0135	23.7349	22.1965	21.8183	23.9503	23.0472	22.0659	23.5233	22.5092	22.3243	23.5446	23.0534	21.9615	23.7938	24.3605	24.1205	24.676	24.8196	24.0509	24.5012	25.0877	23.8895	24.7152	24.0774	22.5833	22.4239
AJD71274	AJD71274	AJD71274	pep chromosome:ASM81700v1:Chromosome:318853:319335:-1 gene:SpnNT_00333 transcript:AJD71274 gene_biotype:protein_coding transcript_biotype:protein_coding gene_symbol:luxS description:S-ribosylhomocysteine lyase			+		0.334288	0.552042	-0.368445	0.283706	0.537379	-0.203344	4.32379	0.00289593	1.04968	1.38419	0.0214235	1.21478	26.3338	27.2095	26.8762	26.6477	27.0275	26.9527	26.5438	27.1822	26.6552	26.3085	26.2897	30.8985	27.2454	26.8231	26.2783	27.166	27.0453	26.6898	25.149	26.2132	26.2173	24.8618	26.0802	26.0267	26.066	25.5719	25.7955	26.6349	26.4284	24.5329
AJD71275	AJD71275	AJD71275	pep chromosome:ASM81700v1:Chromosome:319430:320914:-1 gene:SpnNT_00334 transcript:AJD71275 gene_biotype:protein_coding transcript_biotype:protein_coding description:hypothetical protein			+		3.48021	0.139413	-0.750691	3.46544	0.0521728	0.710359	9.26609	0	-1.84079	1.29593	0.183295	-0.379741	23.6657	23.6694	23.8903	22.6653	23.5705	23.4779	23.2844	23.6704	23.7828	24.2433	23.886	24.5591	24.6697	23.664	24.0707	24.48	24.3689	24.491	25.6157	25.2849	25.2484	25.7025	25.3434	24.9882	25.4236	25.3498	25.2871	25.2491	24.6128	24.011
AJD71281	AJD71281	AJD71281	pep chromosome:ASM81700v1:Chromosome:328433:328804:-1 gene:SpnNT_00340 transcript:AJD71281 gene_biotype:protein_coding transcript_biotype:protein_coding gene_symbol:doc_1 description:Death on curing protein					0.057239	0.929095	-0.0614683	0.0275741	0.943977	0.0263165	0.987309	0.048936	0.82922	3.83731	0.0119802	0.917005	20.8363	22.7777	22.8564	20.4907	22.7579	22.8384	20.815	23.0269	22.9332	22.0298	21.9517	21.6215	22.8438	22.9015	22.2708	21.8898	21.9648	22.4119	20.0073	21.6548	22.1678	19.9513	21.6804	21.7747	20.319	22.1118	22.2025	21.0699	21.8835	21.263
AJD71282	AJD71282	AJD71282	pep chromosome:ASM81700v1:Chromosome:328801:329058:-1 gene:SpnNT_00341 transcript:AJD71282 gene_biotype:protein_coding transcript_biotype:protein_coding description:Phd_YefM					0.147913	0.693827	-0.306924	1.06247	0.0561319	-1.21337	0.469888	0.113387	0.90862	0.00146765	0.995571	0.00217268	21.1539	25.0305	25.8968	21.8893	24.8885	25.9663	21.4677	26.006	26.3503	24.2441	23.6191	25.8556	23.6782	23.9946	26.0696	24.332	23.3011	26.3172	21.1046	23.0736	24.9945	20.8707	23.5799	25.2926	22.2069	23.8018	25.547	24.1347	25.0764	25.9223
AJD71283	AJD71283	AJD71283	pep chromosome:ASM81700v1:Chromosome:329277:331256:1 gene:SpnNT_00342 transcript:AJD71283 gene_biotype:protein_coding transcript_biotype:protein_coding gene_symbol:sarA_3 description:76 kDa cell surface lipoprotein			+		0.325271	0.66425	-0.194961	1.91356	0.0715194	0.667917	4.03548	0.0022723	-1.15264	0.507613	0.367892	-0.289761	29.72	29.9897	30.9699	29.6957	29.9643	30.8514	29.489	30.0451	30.9534	30.6659	29.8607	31.033	30.2157	29.774	31.008	30.2621	29.6843	30.9294	31.6506	30.9892	31.4305	31.8254	30.893	31.2794	31.6772	31.0416	31.265	31.4522	30.2252	29.9039
AJD71286	AJD71286	AJD71286	pep chromosome:ASM81700v1:Chromosome:333071:335227:-1 gene:SpnNT_00345 transcript:AJD71286 gene_biotype:protein_coding transcript_biotype:protein_coding gene_symbol:ponA description:Penicillin-binding protein 1A			+		2.34345	0.290031	-0.44926	2.51325	0.0601956	0.68797	6.41917	0.000267606	-1.45392	1.16181	0.24656	-0.316692	24.981	24.5993	24.4266	24.8641	24.0371	24.4281	24.7475	24.7501	24.2866	25.1596	24.8093	24.9662	25.3428	25.0133	24.8318	25.5321	24.7731	24.7355	26.6003	25.6275	25.8536	26.5155	25.5466	25.7397	26.6359	25.7676	25.9191	25.9688	25.0465	25.2361
AJD71289	AJD71289	AJD71289	pep chromosome:ASM81700v1:Chromosome:336496:336825:1 gene:SpnNT_00348 transcript:AJD71289 gene_biotype:protein_coding transcript_biotype:protein_coding gene_symbol:gpsB description:Guiding PBP1-shuttling protein					0.0815647	0.926819	-0.0533636	1.02394	0.171502	-0.433493	2.34424	0.0160484	0.848465	1.24121	0.132776	0.468335	27.4511	28.1022	28.6139	27.5757	28.1964	28.8645	27.4272	28.3693	29.1231	28.1671	27.677	28.434	28.2539	27.7805	28.4679	28.3646	28.09	28.9687	26.7833	27.4468	27.8523	26.7841	27.2961	27.7464	26.8473	27.3515	27.9795	26.9013	27.8406	28.4205
AJD71291	AJD71291	AJD71291	pep chromosome:ASM81700v1:Chromosome:338481:339851:1 gene:SpnNT_00350 transcript:AJD71291 gene_biotype:protein_coding transcript_biotype:protein_coding description:putative membrane protein			+		0.514723	0.638346	-0.20093	1.42306	0.106462	0.538371	4.73952	0.00177887	-1.14877	0.987941	0.185436	-0.409473	25.5335	26.4353	25.7421	25.1843	26.2792	25.5745	25.212	26.4426	25.5841	26.0666	25.4803	26.1553	26.23	25.7284	26.2846	26.1277	25.6359	26.0871	26.9985	26.6501	26.956	26.9775	26.4635	27.2776	27.1196	26.6002	27.2835	27.1287	26.4969	26.0949
AJD71292	AJD71292	AJD71292	pep chromosome:ASM81700v1:Chromosome:339927:341351:1 gene:SpnNT_00351 transcript:AJD71292 gene_biotype:protein_coding transcript_biotype:protein_coding gene_symbol:gnd description:6-phosphogluconate dehydrogenase, decarboxylating					0.874955	0.335651	0.503951	1.54323	0.240211	0.296048	0.000757363	0.998514	-0.000479168	0.354004	0.503044	-0.208382	28.3594	29.4703	29.4849	28.3399	29.1467	29.4954	28.0544	29.3035	29.6105	28.3957	27.6757	29.3641	28.4418	27.6927	29.3692	28.4351	27.8165	29.5386	29.2306	28.8724	28.985	29.1773	28.6247	29.1492	29.2531	28.7445	29.2323	28.7769	28.8897	28.4057
AJD71301	AJD71301	AJD71301	pep chromosome:ASM81700v1:Chromosome:348882:349760:1 gene:SpnNT_00360 transcript:AJD71301 gene_biotype:protein_coding transcript_biotype:protein_coding description:mevalonate kinase			+		1.02965	0.290718	-0.584836	0.771536	0.0755897	1.11737	2.62207	0.000495238	-2.292	0.520878	0.182326	-0.589788	19.5019	19.6304	20.9367	20.0372	19.8136	21.1727	20.1966	20.1722	18.1648	20.3476	20.3075	21.1969	20.068	21.009	19.8632	20.4755	20.997	20.6249	20.8897	21.0989	23.0205	21.0534	21.5317	22.6116	20.8066	26.0137	23.228	20.1458	21.0626	25.2231
AJD71302	AJD71302	AJD71302	pep chromosome:ASM81700v1:Chromosome:349742:350695:1 gene:SpnNT_00361 transcript:AJD71302 gene_biotype:protein_coding transcript_biotype:protein_coding description:diphosphomevalonate decarboxylase					0.930024	0.271147	0.692057	0.133918	0.739185	-0.110958	0.242011	0.533144	-0.229032	2.05063	0.0175276	-1.03205	22.3076	24.6147	22.9955	22.9136	25.0468	23.1277	23.3674	25.0514	23.7806	23.857	21.7701	23.4917	23.6952	23.3552	22.9966	23.4226	22.3462	22.0422	24.7037	23.0896	24.2096	24.4093	22.8274	24.1485	24.5267	23.5051	23.8468	24.4151	24.7999	22.6441
AJD71306	AJD71306	AJD71306	pep chromosome:ASM81700v1:Chromosome:353456:354451:1 gene:SpnNT_00365 transcript:AJD71306 gene_biotype:protein_coding transcript_biotype:protein_coding gene_symbol:liaS description:Sensor histidine kinase LiaS					0.242991	0.595589	0.402589	0.169235	0.538066	-0.304818	0.676312	0.0583421	1.03271	0.219865	0.476133	0.325302	20.0494	23.5101	23.8918	20.0752	23.8921	24.3221	20.3732	23.7681	24.3382	21.4213	21.2197	22.992	21.3649	22.0815	23.2193	22.2912	22.5	23.507	20.9202	23.617	24.4289	20.6833	20.9217	21.6309	20.7277	20.4538	21.5422	22.0713	19.3669	24.5503
AJD71311	AJD71311	AJD71311	pep chromosome:ASM81700v1:Chromosome:357782:359065:1 gene:SpnNT_00370 transcript:AJD71311 gene_biotype:protein_coding transcript_biotype:protein_coding gene_symbol:tig description:Trigger factor					0.131297	0.914552	-0.0528711	1.04191	0.19771	-0.384531	2.37505	0.0234968	0.74069	1.93569	0.136026	0.40903	30.1549	31.0637	30.8736	30.2055	30.7596	30.8458	29.8973	30.9656	30.7244	30.6935	30.366	30.8513	30.876	30.3354	30.6972	30.9106	30.4821	30.7542	29.1712	29.8832	30.2365	29.2206	30.0163	30.4959	29.2722	30.0928	30.4355	29.834	30.0768	30.8377
AJD71315	AJD71315	AJD71315	pep chromosome:ASM81700v1:Chromosome:363192:363494:1 gene:SpnNT_00374 transcript:AJD71315 gene_biotype:protein_coding transcript_biotype:protein_coding description:hypothetical protein					1.67403	0.273878	-0.512772	1.3145	0.0982335	-0.607623	0.958932	0.105422	0.538908	2.21233	0.108763	0.444058	25.5385	26.8286	26.6835	25.8054	26.76	26.5818	25.3362	26.7372	26.5588	27.0546	26.8578	26.7303	26.9702	26.6435	26.8327	26.958	26.7553	26.6427	25.5501	25.9809	26.2675	24.0108	25.8648	26.4573	25.3814	26.0397	26.4274	26.6647	26.079	26.2877
AJD71317	AJD71317	AJD71317	pep chromosome:ASM81700v1:Chromosome:364143:366479:1 gene:SpnNT_00376 transcript:AJD71317 gene_biotype:protein_coding transcript_biotype:protein_coding gene_symbol:mutS2 description:MutS2 protein			+		2.01899	0.150192	-0.811874	1.02956	0.144023	0.490001	7.06268	0	-2.32595	2.48991	0.0141719	-1.02408	24.3326	25.6981	25.2675	24.4917	25.3308	24.9246	23.9115	25.5912	25.013	25.9315	26.2923	25.2918	25.9154	26.2396	25.1004	25.9385	26.3774	24.7808	27.697	27.8114	26.7354	27.4655	27.471	26.6813	27.4418	27.5622	26.629	27.6113	26.9308	25.8931
AJD71318	AJD71318	AJD71318	pep chromosome:ASM81700v1:Chromosome:366822:368144:1 gene:SpnNT_00377 transcript:AJD71318 gene_biotype:protein_coding transcript_biotype:protein_coding gene_symbol:alsT description:Amino-acid carrier protein AlsT					0.270443	0.57736	0.392015	0.61428	0.19513	0.492765	0.462207	0.176489	-0.594758	0.589707	0.198876	-0.494008	22.3561	25.9698	23.4047	22.6268	26.3469	23.0903	22.2675	26.2337	22.6238	22.5702	23.3165	24.3675	22.924	23.4014	24.0688	23.1389	24.1057	23.4983	24.3168	24.5067	23.7147	24.5049	25.1074	24.044	24.5482	25.3209	24.2086	23.5704	24.5976	23.9105
AJD71321	AJD71321	AJD71321	pep chromosome:ASM81700v1:Chromosome:369944:371218:-1 gene:SpnNT_00380 transcript:AJD71321 gene_biotype:protein_coding transcript_biotype:protein_coding gene_symbol:serS description:Serine--tRNA ligase					0.238436	0.722721	-0.172111	1.07541	0.462721	0.176899	0.957437	0.126113	-0.479244	0.424423	0.613857	-0.130234	25.4155	27.3016	27.4045	26.3076	27.2631	27.1994	25.3587	27.1935	27.1278	26.7551	26.2172	27.3571	27.0592	26.6032	27.2812	26.9791	26.6283	27.2402	26.9893	27.5297	27.3608	27.1897	27.297	27.1176	27.1819	27.3631	26.8558	27.2658	26.9594	26.6217
AJD71323	AJD71323	AJD71323	pep chromosome:ASM81700v1:Chromosome:371806:373170:-1 gene:SpnNT_00382 transcript:AJD71323 gene_biotype:protein_coding transcript_biotype:protein_coding gene_symbol:yclM description:Aspartokinase 3			+		2.7635	0.272295	-0.477254	2.70391	0.0639693	0.63579	10.6482	0	-1.86042	3.10605	0.0263822	-0.747376	25.2297	25.4013	25.3651	25.0895	25.1575	25.2739	25.0221	25.5262	25.2253	25.8464	25.3714	25.8362	25.7143	25.0912	25.9305	26.1837	25.5387	26.0732	27.5081	26.9204	26.8947	27.4873	26.874	26.7719	27.527	27.0374	27.0134	27.1397	26.2613	26.1943
AJD71331	AJD71331	AJD71331	pep chromosome:ASM81700v1:Chromosome:401142:401927:1 gene:SpnNT_00390 transcript:AJD71331 gene_biotype:protein_coding transcript_biotype:protein_coding gene_symbol:fabM description:Trans-2-decenoyl-[acyl-carrier-protein] isomerase			+		0.878715	0.402473	-0.378365	0.973465	0.157647	0.468043	2.93471	0.00675099	-0.98394	0.215509	0.658609	-0.137532	23.8576	24.9775	24.1201	23.395	24.5907	23.7608	23.5311	25.0084	23.5977	23.9502	24.1764	24.7761	24.564	23.994	24.7272	24.6342	24.4681	24.9541	25.5072	25.3157	24.5314	25.3864	25.3422	24.455	25.3677	25.1734	24.6153	25.3499	24.6434	24.4256
AJD71333	AJD71333;AJD71330	AJD71333	pep chromosome:ASM81700v1:Chromosome:404066:404500:1 gene:SpnNT_00392 transcript:AJD71333 gene_biotype:protein_coding transcript_biotype:protein_coding gene_symbol:marR description:Multiple antibiotic resistance protein MarR					0.0368839	0.939576	0.0702135	0.163143	0.578355	-0.249041	0.268391	0.356951	-0.45452	0.750914	0.0902295	-0.773775	21.1527	24.2991	24.8288	21.9442	24.714	24.734	21.619	24.819	24.8836	23.0238	21.7958	25.3215	23.1919	22.5347	25.2384	23.1288	23.213	24.9146	22.1484	25.2733	25.0554	22.169	25.4221	24.8541	22.1706	24.9733	25.0191	23.8065	25.3634	24.1986
AJD71334	AJD71334	AJD71334	pep chromosome:ASM81700v1:Chromosome:404500:405474:1 gene:SpnNT_00393 transcript:AJD71334 gene_biotype:protein_coding transcript_biotype:protein_coding gene_symbol:fabH description:3-oxoacyl-[acyl-carrier-protein] synthase 3			+		1.00336	0.418	-0.340079	1.56855	0.103917	0.533285	4.73868	0.00128165	-1.22757	0.956002	0.227612	-0.354209	22.8755	23.0333	24.0494	23.1224	22.8204	23.5989	22.4607	23.2217	23.7591	23.6079	23.6388	23.4332	23.6395	23.5824	23.5184	23.3786	23.0414	24.1618	23.8778	24.1808	24.7608	24.4566	24.6459	24.9644	24.5781	24.4849	24.0401	24.7818	23.8893	23.799
AJD71335	AJD71335	AJD71335	pep chromosome:ASM81700v1:Chromosome:405534:405758:1 gene:SpnNT_00394 transcript:AJD71335 gene_biotype:protein_coding transcript_biotype:protein_coding gene_symbol:acpA description:Acyl carrier protein			+		2.43554	0.0278824	-1.51263	0.0824541	0.837077	0.0667915	5.78887	0.000272401	-1.52424	0.0396649	0.897255	0.0551832	28.6438	28.4392	27.6667	28.8792	28.6901	27.5648	28.6701	28.3654	27.3416	28.3916	31.1009	30.0455	28.2243	31.0227	29.8869	28.1554	30.8341	30.2132	29.4506	29.7224	30.2111	29.6577	29.947	29.9374	29.4335	29.8387	29.7808	30.8204	29.3949	28.2518
AJD71336	AJD71336	AJD71336	pep chromosome:ASM81700v1:Chromosome:405877:406851:1 gene:SpnNT_00395 transcript:AJD71336 gene_biotype:protein_coding transcript_biotype:protein_coding description:Nitronate monooxygenase					0.565676	0.518806	0.303249	0.264239	0.674032	-0.115139	0.876645	0.168853	0.415278	0.00556702	0.992599	-0.00310877	24.8732	26.2858	26.2633	24.9184	26.245	26.1633	24.9485	26.1835	26.3513	25.4193	25.0938	26.1151	25.4137	25.4395	26.0679	25.3402	24.7893	25.824	24.8176	25.4417	25.8553	24.9199	25.744	25.5235	24.8691	25.5423	25.7812	25.6848	26.0576	24.9544
AJD71337	AJD71337	AJD71337	pep chromosome:ASM81700v1:Chromosome:406844:407764:1 gene:SpnNT_00396 transcript:AJD71337 gene_biotype:protein_coding transcript_biotype:protein_coding gene_symbol:fabD description:Malonyl CoA-acyl carrier protein transacylase					0.137659	0.85921	-0.0921699	0.230456	0.739909	-0.0867697	0.747643	0.256168	0.328767	0.97568	0.244046	0.334167	25.257	26.484	26.2194	25.4138	26.5339	26.2473	24.7441	26.6571	26.3915	26.4618	25.6076	26.2469	26.3917	25.5911	25.8541	26.4436	25.7073	26.4732	25.5272	25.5769	25.7516	25.551	25.6215	25.6064	25.5054	25.7887	26.0603	25.3687	25.2443	26.4502
AJD71338	AJD71338	AJD71338	pep chromosome:ASM81700v1:Chromosome:407798:408529:1 gene:SpnNT_00397 transcript:AJD71338 gene_biotype:protein_coding transcript_biotype:protein_coding gene_symbol:fabG description:3-oxoacyl-[acyl-carrier-protein] reductase FabG			+		0.281078	0.660428	0.215435	0.344896	0.319628	-0.413831	1.983	0.00276993	1.62697	2.49638	0.0147811	0.997703	25.9073	27.3896	27.4029	26.1839	27.2206	27.341	25.248	27.2773	27.3977	26.2088	25.9425	27.4347	26.4842	26.2579	27.1204	26.6803	26.0127	27.2876	22.9488	26.3825	26.1462	23.7679	25.4326	26.2436	23.1523	26.3543	26.2972	23.9783	26.1433	25.7977
AJD71339	AJD71339	AJD71339	pep chromosome:ASM81700v1:Chromosome:408551:409786:1 gene:SpnNT_00398 transcript:AJD71339 gene_biotype:protein_coding transcript_biotype:protein_coding gene_symbol:fabF description:3-oxoacyl-[acyl-carrier-protein] synthase 2					0.137412	0.840862	0.109857	0.533896	0.580032	0.14057	1.51347	0.0504633	-0.648134	2.19264	0.0549016	-0.617421	27.2424	28.412	28.723	27.0014	28.3775	28.6909	26.8327	28.1742	28.7388	27.623	27.2755	28.5699	27.8405	27.428	28.5061	27.8714	27.4933	28.5963	28.2035	28.8311	28.8497	28.3388	28.7213	28.9895	28.5047	28.7053	28.882	28.3198	28.7929	28.3607
AJD71340	AJD71340	AJD71340	pep chromosome:ASM81700v1:Chromosome:409789:410274:1 gene:SpnNT_00399 transcript:AJD71340 gene_biotype:protein_coding transcript_biotype:protein_coding gene_symbol:accB description:Biotin carboxyl carrier protein of acetyl-CoA carboxylase					0.488685	0.555859	-0.29029	1.32262	0.0974803	-0.615999	0.965756	0.0752202	0.648368	1.49984	0.223176	0.322659	24.8412	26.7975	26.0317	24.7371	26.7899	25.9678	24.9522	26.5065	25.9596	26	25.6179	26.4064	26.1131	25.9921	26.4494	26.3418	26.0406	26.2348	24.109	25.5864	26.167	24.3023	25.4664	26.0774	24.2219	25.1286	25.6893	25.1906	26.124	26.102
AJD71342	AJD71342	AJD71342	pep chromosome:ASM81700v1:Chromosome:410705:412072:1 gene:SpnNT_00401 transcript:AJD71342 gene_biotype:protein_coding transcript_biotype:protein_coding gene_symbol:accC description:Biotin carboxylase			+		3.88388	0.203103	-0.54536	2.27107	0.0853107	0.555642	9.60689	0	-1.79451	3.34229	0.0302537	-0.693503	24.4688	24.8629	25.0891	24.422	24.6832	24.8459	24.4006	25.207	24.97	25.1798	25.1234	25.5937	25.3034	25.2427	25.4217	25.3615	25.2858	25.3458	26.7713	26.6487	26.2768	26.836	26.4402	26.2792	26.964	26.5141	26.3698	26.655	25.857	25.4751
AJD71343	AJD71343	AJD71343	pep chromosome:ASM81700v1:Chromosome:412109:412975:1 gene:SpnNT_00402 transcript:AJD71343 gene_biotype:protein_coding transcript_biotype:protein_coding gene_symbol:accD description:Acetyl-coenzyme A carboxylase carboxyl transferase subunit beta			+		0.0864764	0.884771	-0.0899749	0.812341	0.206318	0.404346	3.24521	0.00149373	-1.41884	1.83902	0.0258392	-0.924519	22.5666	23.2311	24.3551	22.4967	23.4864	24.4462	22.2207	23.7495	24.9072	23.0469	23.2208	24.3311	23.4603	23.046	24.425	23.92	22.5711	24.2482	25.33	24.967	24.4695	25.2213	24.9423	24.5882	25.0676	24.932	24.7112	25.4063	24.6063	23.4411
AJD71344	AJD71344	AJD71344	pep chromosome:ASM81700v1:Chromosome:412972:413739:1 gene:SpnNT_00403 transcript:AJD71344 gene_biotype:protein_coding transcript_biotype:protein_coding gene_symbol:accA description:Acetyl-coenzyme A carboxylase carboxyl transferase subunit alpha			+		0.831631	0.300923	-0.624961	0.515927	0.28498	0.362841	3.75099	0.000670732	-1.64169	0.874853	0.0989568	-0.653887	20.3895	19.8952	21.2349	21.8138	21.9884	21.6107	20.3476	22.5095	21.6726	22.0979	20.9906	22.7553	21.8128	22.0682	22.77	20.6691	20.9436	22.9794	22.5717	23.5218	22.4556	22.8227	22.8716	23.4533	23.6912	22.3094	22.54	23.7783	23.3164	22.8143
AJD71347	AJD71347	AJD71347	pep chromosome:ASM81700v1:Chromosome:414878:415300:-1 gene:SpnNT_00406 transcript:AJD71347 gene_biotype:protein_coding transcript_biotype:protein_coding description:transcription antitermination factor					1.04398	0.140675	1.48522	0.116069	0.672534	-0.192162	1.01807	0.0205829	1.32635	0.199014	0.481311	-0.35103	21.6151	24.3707	25.3027	21.6545	24.6213	25.6879	21.6242	24.8433	25.7135	21.4767	21.2445	24.1469	21.4346	21.5637	24.5619	20.5016	21.9058	25.2306	20.8783	23.1108	23.8002	21.6497	21.8138	24.2205	21.2918	22.0889	24.6421	21.4385	24.0465	24.1281
AJD71348	AJD71348	AJD71348	pep chromosome:ASM81700v1:Chromosome:415293:415682:-1 gene:SpnNT_00407 transcript:AJD71348 gene_biotype:protein_coding transcript_biotype:protein_coding description:hypothetical protein			+		0.905019	0.48647	0.28389	1.3169	0.180441	-0.384123	4.31152	0.00221801	1.13087	2.27839	0.0977184	0.462852	26.1843	26.9537	27.1017	26.3622	26.5455	27.0436	26.4336	26.1947	27.1348	26.9769	26.6134	25.9767	26.5294	26.5155	26.0318	26.5866	26.0373	26.1316	25.191	26.2027	25.5776	25.2993	26.0453	25.4661	24.6614	25.9053	25.4276	26.0383	25.7953	25.3816
AJD71349	AJD71349	AJD71349	pep chromosome:ASM81700v1:Chromosome:415704:416264:-1 gene:SpnNT_00408 transcript:AJD71349 gene_biotype:protein_coding transcript_biotype:protein_coding gene_symbol:efp description:Elongation factor P					0.0204331	0.979741	-0.0216658	0.979695	0.119797	-0.584381	0.695247	0.115113	0.607697	0.079296	0.882175	0.0449825	28.2552	30.2185	30.4923	28.2625	30.4809	30.3498	28.2033	30.1224	30.4639	29.6286	29.2073	30.2113	29.6023	29.4462	29.9266	29.6137	29.4172	29.9905	27.9979	29.4465	29.9384	27.9489	29.2861	30.0448	27.9358	29.1127	29.6683	28.8559	29.9339	30.082
AJD71350	AJD71350	AJD71350	pep chromosome:ASM81700v1:Chromosome:416595:417638:-1 gene:SpnNT_00409 transcript:AJD71350 gene_biotype:protein_coding transcript_biotype:protein_coding gene_symbol:gutB description:Sorbitol dehydrogenase					1.78656	0.304227	0.452077	2.53254	0.256378	0.262909	0.128021	0.870929	0.042589	0.546205	0.562559	-0.146579	24.3883	25.3799	24.9806	24.8895	25.1227	25.4153	24.6649	25.1147	24.9408	24.5077	24.1591	24.9253	24.9816	23.7463	24.7279	24.6091	24.4533	24.7177	24.6396	24.9755	25.1097	25.2797	24.687	25.1233	24.9336	24.8396	24.9255	24.7064	24.7297	24.6065
AJD71351	AJD71351	AJD71351	pep chromosome:ASM81700v1:Chromosome:417762:419204:-1 gene:SpnNT_00410 transcript:AJD71351 gene_biotype:protein_coding transcript_biotype:protein_coding gene_symbol:gatB description:Aspartyl/glutamyl-tRNA(Asn/Gln) amidotransferase subunit B					0.599572	0.272729	1.06759	0.15781	0.605944	-0.217631	0.0671061	0.780951	0.145785	0.9349	0.042157	-1.13943	23.1271	25.9404	27.1039	22.702	26.4202	27.3654	23.1961	27.2124	27.5299	23.7014	23.0119	26.274	23.3561	23.1797	26.7598	23.8408	23.3265	27.5387	24.0292	25.3982	25.7665	23.7477	25.6192	26.8533	24.198	26.4385	27.2346	24.729	26.4008	26.699
AJD71352	AJD71352	AJD71352	pep chromosome:ASM81700v1:Chromosome:419204:420670:-1 gene:SpnNT_00411 transcript:AJD71352 gene_biotype:protein_coding transcript_biotype:protein_coding gene_symbol:gatA description:Glutamyl-tRNA(Gln) amidotransferase subunit A					0.104539	0.900351	-0.0659654	1.59256	0.110502	-0.509189	0.0582189	0.88424	0.048321	3.09637	0.122503	-0.394903	24.9331	26.3913	26.593	25.0656	26.4433	26.5219	25.3437	26.4469	26.4771	26.2384	26.1233	26.3573	26.1064	25.7486	26.153	26.1401	25.8518	26.0908	25.3998	26.1347	26.7348	25.3188	25.8897	26.6831	25.1725	26.0618	26.3857	26.5891	26.6276	25.9471
AJD71353	AJD71353	AJD71353	pep chromosome:ASM81700v1:Chromosome:420670:420972:-1 gene:SpnNT_00412 transcript:AJD71353 gene_biotype:protein_coding transcript_biotype:protein_coding gene_symbol:gatC_1 description:Glutamyl-tRNA(Gln) amidotransferase subunit C					0.479853	0.659071	-0.178982	5.21236	0.0481613	-0.695865	4.12725	0.0162547	0.707445	0.60837	0.480502	0.190562	27.1656	27.8266	27.1038	27.1451	27.8436	27.0302	27.1306	27.6853	27.1941	28.1083	27.2565	27.7669	27.997	27.166	27.447	27.8399	26.8853	27.2687	26.4422	26.6182	27.0352	26.5036	26.599	26.9135	26.4258	26.4384	26.782	27.4632	27.1245	27.3824
AJD71354	AJD71354	AJD71354	pep chromosome:ASM81700v1:Chromosome:421185:422729:1 gene:SpnNT_00413 transcript:AJD71354 gene_biotype:protein_coding transcript_biotype:protein_coding gene_symbol:prfC description:Peptide chain release factor 3			+		0.0874097	0.859288	-0.123849	0.322096	0.521436	0.201153	2.49059	0.00196594	-1.56221	2.23498	0.0102295	-1.23721	22.2451	21.3027	20.6761	23.0837	25.12	22.4289	21.7538	23.1622	22.2099	23.5495	23.2442	23.5299	22.3764	21.1106	22.4236	22.3643	21.1879	23.3106	24.4317	24.3334	23.7619	24.3728	23.8315	24.0587	24.13	24.1416	22.9807	24.32	24.018	22.3508
AJD71356	AJD71356	AJD71356	pep chromosome:ASM81700v1:Chromosome:423744:423932:1 gene:SpnNT_00415 transcript:AJD71356 gene_biotype:protein_coding transcript_biotype:protein_coding gene_symbol:rpmB description:50S ribosomal protein L28					0.0174362	0.986604	-0.0141402	1.35942	0.0997895	-0.592408	0.551031	0.315796	-0.312709	2.31863	0.0219789	-0.890976	25.9858	25.1382	24.196	25.9775	24.6383	24.0277	25.6555	25.0308	24.0806	25.4444	25.1363	24.7147	25.3091	25.0928	24.629	25.1017	24.9198	24.51	25.4446	25.3537	25.0058	25.4514	25.297	24.7952	25.705	25.5355	24.9568	26.0934	25.4339	27.0469
AJD71357	AJD71357	AJD71357	pep chromosome:ASM81700v1:Chromosome:424089:424454:1 gene:SpnNT_00416 transcript:AJD71357 gene_biotype:protein_coding transcript_biotype:protein_coding description:hypothetical protein					0.191583	0.695717	-0.22874	1.1545	0.111486	-0.567511	0.201597	0.533433	0.262899	0.158106	0.789046	-0.0758722	24.1464	26.1627	27.2635	24.0881	26.2589	27.2821	24.6495	26.6205	27.4632	26.3458	25.9482	26.7056	26.052	25.5596	26.754	26.2124	25.4798	26.9363	24.5003	26.1425	26.2834	24.5778	25.9491	26.4794	25.0076	25.7848	26.8442	26.4565	26.4425	26.7696
AJD71358	AJD71358	AJD71358	pep chromosome:ASM81700v1:Chromosome:424457:426124:1 gene:SpnNT_00417 transcript:AJD71358 gene_biotype:protein_coding transcript_biotype:protein_coding description:dihydroxyacetone kinase					0.0825607	0.965876	-0.0229284	0.0417339	0.966358	0.0109569	3.23246	0.0758252	0.443298	3.99916	0.071759	0.477183	27.2215	27.6585	27.7164	27.4056	27.5702	27.5996	27.1985	27.4613	27.5547	27.7669	27.5659	27.4105	27.6853	27.5782	27.1221	27.691	27.6782	27.0945	26.7862	27.1904	27.3267	26.7741	27.0356	27.2401	26.7444	26.9073	27.3917	27.2095	26.9411	26.9662
AJD71359	AJD71359	AJD71359	pep chromosome:ASM81700v1:Chromosome:426324:428024:1 gene:SpnNT_00418 transcript:AJD71359 gene_biotype:protein_coding transcript_biotype:protein_coding gene_symbol:ilvB description:Acetolactate synthase large subunit			+		0.682705	0.643988	-0.181129	1.63642	0.189903	0.352849	11.003	0.000173913	-1.30571	3.21415	0.0235254	-0.771729	24.4471	24.8367	24.4553	24.3775	24.5719	24.7735	24.297	24.6792	24.4973	24.856	24.3741	24.9186	24.8282	24.3354	24.9147	25.212	24.0949	25.0319	25.9683	25.8947	25.7584	25.8724	25.8752	25.6276	26.1092	25.822	25.7591	25.9144	25.9084	25.4139
AJD71360	AJD71360	AJD71360	pep chromosome:ASM81700v1:Chromosome:428017:428493:1 gene:SpnNT_00419 transcript:AJD71360 gene_biotype:protein_coding transcript_biotype:protein_coding gene_symbol:ilvH description:Putative acetolactate synthase small subunit			+		1.72337	0.148371	-0.895902	0.721616	0.104664	0.793891	3.09985	0.000216216	-2.41299	1.33829	0.0581898	-0.723194	21.0119	20.6959	20.1675	21.4144	19.5784	19.8237	19.8792	19.3991	21.1924	21.0299	21.6471	21.3772	21.0749	20.9649	21.143	19.8824	21.5342	22.5719	21.4602	22.6997	25.0478	21.2969	22.9902	25.5556	21.0694	22.127	22.6327	21.5906	22.7888	23.0992
AJD71361	AJD71361	AJD71361	pep chromosome:ASM81700v1:Chromosome:428559:429581:1 gene:SpnNT_00420 transcript:AJD71361 gene_biotype:protein_coding transcript_biotype:protein_coding gene_symbol:ilvC description:Ketol-acid reductoisomerase			+		2.41672	0.258646	-0.519235	3.24128	0.07475	0.55626	6.62592	0.000923944	-1.16915	0.272147	0.723758	-0.0936565	28.0181	28.8927	28.7679	28.1909	28.4269	28.6245	28.129	28.7886	28.6502	29.2482	28.6729	29.2525	29.5207	28.7101	28.8654	29.3806	28.6671	28.8445	29.9769	29.6103	29.4583	29.9956	29.4557	29.3471	29.949	29.7649	29.4534	29.4909	29.112	28.755
AJD71364	AJD71364	AJD71364	pep chromosome:ASM81700v1:Chromosome:432420:432635:1 gene:SpnNT_00423 transcript:AJD71364 gene_biotype:protein_coding transcript_biotype:protein_coding description:hypothetical protein					1.14984	0.485503	0.267553	1.50301	0.0639385	-0.790382	1.94889	0.015591	0.928958	0.359166	0.630113	-0.128977	28.172	28.4169	28.3912	28.1744	28.5461	28.5435	28.0196	28.7486	28.7425	28.5145	27.6889	28.31	28.283	27.6831	28.3639	28.2247	27.8298	28.4489	26.5617	28.0083	27.975	26.2753	27.8516	28.3437	25.9942	27.9426	28.4416	27.9252	28.235	28.7672
AJD71365	AJD71365	AJD71365	pep chromosome:ASM81700v1:Chromosome:432744:433484:-1 gene:SpnNT_00424 transcript:AJD71365 gene_biotype:protein_coding transcript_biotype:protein_coding gene_symbol:glnQ_1 description:Glutamine transport ATP-binding protein GlnQ					0.0823852	0.892734	-0.0836858	0.552328	0.321129	-0.308706	0.402971	0.309017	-0.379118	2.51013	0.0527053	-0.604138	22.8921	24.4631	24.6613	22.347	24.4148	24.8632	22.607	24.6022	24.7824	23.9949	23.6349	24.4691	23.8811	24.4039	24.3112	23.8955	23.1331	24.6624	23.2121	24.7547	25.1986	23.2833	24.4823	25.2657	23.4885	24.62	24.7399	24.6164	24.8491	24.1781
AJD71366	AJD71366	AJD71366	pep chromosome:ASM81700v1:Chromosome:433484:435049:-1 gene:SpnNT_00425 transcript:AJD71366 gene_biotype:protein_coding transcript_biotype:protein_coding gene_symbol:yecS_1 description:Inner membrane amino-acid ABC transporter permease protein YecS			+		1.44824	0.160294	-0.849655	1.47146	0.122928	0.483982	5.43766	0	-2.35859	3.05327	0.0112842	-1.02496	23.1739	24.4013	24.4108	21.8663	25.0964	24.2616	22.9875	24.3721	24.1	25.075	24.0403	25.3002	24.8011	24.4716	24.95	24.7283	23.8053	25.145	25.8943	26.3413	26.7434	26.1645	26.0744	26.5302	26.0632	25.9234	26.1625	26.4359	25.2845	25.061
AJD71367	AJD71367	AJD71367	pep chromosome:ASM81700v1:Chromosome:435188:437077:1 gene:SpnNT_00426 transcript:AJD71367 gene_biotype:protein_coding transcript_biotype:protein_coding description:hypothetical protein			+		4.48283	0.0101538	-1.36436	2.51879	0.12463	0.420705	6.4606	3.94089e-05	-1.85963	0.208615	0.778272	-0.074565	22.2658	23.125	21.5057	21.749	22.6085	22.2225	21.541	22.2894	21.1231	23.7186	23.902	23.0803	23.5433	23.0048	23.7129	23.3886	23.4905	22.8683	24.0167	23.7943	24.1956	24.1082	23.3788	23.969	24.1282	23.8379	23.7379	23.5378	23.5545	23.4678
AJD71371	AJD71371	AJD71371	pep chromosome:ASM81700v1:Chromosome:441053:443377:1 gene:SpnNT_00430 transcript:AJD71371 gene_biotype:protein_coding transcript_biotype:protein_coding gene_symbol:pflB description:Formate acetyltransferase			+		1.88056	0.35155	-0.377721	2.19141	0.0937003	0.536361	8.11667	9.00901e-05	-1.55763	2.88004	0.0415013	-0.643552	26.7434	27.5985	27.2783	27.0434	27.4981	27.1653	26.787	27.3481	27.1494	27.6142	27.0662	27.7987	27.603	27.1641	27.7389	27.8402	27.4089	27.7768	29.1614	28.5142	28.6623	28.9821	28.2168	28.8611	29.0865	28.4729	28.6728	28.7789	28.2295	27.6124
AJD71378	AJD71378	AJD71378	pep chromosome:ASM81700v1:Chromosome:448491:449840:-1 gene:SpnNT_00437 transcript:AJD71378 gene_biotype:protein_coding transcript_biotype:protein_coding gene_symbol:trkA description:Trk system potassium uptake protein TrkA	+		+		26.1884	0	-21.5949	1.77707	0.0806068	0.628778	30.3826	0	-23.1943	2.73553	0.0144978	-0.970616	0	0	0	0	0	0	0	0	0	22.3154	21.5262	21.3746	21.5456	21.9089	21.2675	21.853	21.6857	20.877	23.3976	23.2241	23.2367	23.4813	22.9097	23.3651	23.1847	22.7105	23.2389	23.0785	22.3605	22.0109
AJD71382	AJD71382	AJD71382	pep chromosome:ASM81700v1:Chromosome:451806:453488:1 gene:SpnNT_00441 transcript:AJD71382 gene_biotype:protein_coding transcript_biotype:protein_coding gene_symbol:ykoD_1 description:Putative HMP/thiamine import ATP-binding protein YkoD			+		0.293917	0.599856	-0.324952	0.199899	0.606022	0.181377	1.87365	0.00547454	-1.3454	1.44857	0.041168	-0.839073	21.5356	21.2453	22.4484	21.2633	21.5106	20.7225	20.8236	21.4459	24.4106	20.9996	21.5281	22.8012	21.8831	21.4616	22.7167	21.4236	21.6869	23.8295	21.7432	23.83	23.5127	23.4178	22.1722	24.4563	22.0559	22.7895	23.5369	23.183	23.2367	22.2174
AJD71384	AJD71384	AJD71384	pep chromosome:ASM81700v1:Chromosome:454496:454999:1 gene:SpnNT_00443 transcript:AJD71384 gene_biotype:protein_coding transcript_biotype:protein_coding description:Putative tRNA (cytidine(34)-2-O)-methyltransferase					0.0690762	0.939551	-0.043332	0.155819	0.810722	-0.0652245	0.943425	0.233427	0.327319	0.808588	0.290472	0.305426	22.8267	23.4088	24.3923	22.9477	23.0958	23.569	23.2342	23.5682	23.659	23.9192	22.6754	23.9821	23.8959	22.7386	23.7005	23.365	23.1181	23.6968	22.9406	22.9098	23.377	22.8735	22.8596	23.5385	22.6002	23.007	23.6496	23.3524	23.4155	22.6401
AJD71389	AJD71389	AJD71389	pep chromosome:ASM81700v1:Chromosome:457638:458225:1 gene:SpnNT_00448 transcript:AJD71389 gene_biotype:protein_coding transcript_biotype:protein_coding gene_symbol:rpoE description:RNAP delta factor					0.394782	0.64733	0.208879	0.265262	0.490093	-0.256976	1.04536	0.0570741	0.728126	0.486388	0.401122	0.262272	27.3405	28.7397	28.3493	27.4711	28.6485	28.3474	27.246	28.6459	28.1696	27.28	27.5408	28.2656	27.5807	27.7775	28.3139	27.6246	28.4029	28.2919	25.9366	27.934	28.1345	25.9092	28.0191	28.2207	26.0936	27.9722	28.1848	26.7383	27.7127	28.5662
AJD71390	AJD71390	AJD71390	pep chromosome:ASM81700v1:Chromosome:458615:460222:1 gene:SpnNT_00449 transcript:AJD71390 gene_biotype:protein_coding transcript_biotype:protein_coding gene_symbol:pyrG description:CTP synthase			+		0.142869	0.737522	-0.222526	2.90077	0.0599249	0.670188	3.0294	0.000825215	-1.73697	1.05419	0.0570224	-0.84426	22.6019	24.0345	24.8003	21.8142	24.1414	25.3745	22.8392	24.2097	25.0649	23.4748	22.9222	25.3095	23.3922	22.2215	25.9586	23.7062	23.782	26.1163	25.7018	25.3385	25.1699	25.6678	25.1426	26.155	25.7016	25.2253	26.4109	24.9557	24.6352	25.4941
AJD71395	AJD71395	AJD71395	pep chromosome:ASM81700v1:Chromosome:467665:468861:1 gene:SpnNT_00454 transcript:AJD71395 gene_biotype:protein_coding transcript_biotype:protein_coding gene_symbol:pgk description:Phosphoglycerate kinase					0.837225	0.378274	0.425258	2.92522	0.0449643	-0.844231	2.66798	0.0100674	0.926175	0.752839	0.261972	-0.343315	29.273	30.468	30.4493	29.2448	30.1251	30.7406	29.0716	30.3987	30.2298	29.4816	28.8676	30.1951	29.681	28.939	30.1344	29.5903	29.0215	30.2632	28.5679	29.0876	29.3548	28.5318	29.0877	29.4535	28.6565	29.1294	29.7962	29.282	30.3614	30.1737
AJD71397	AJD71397	AJD71397	pep chromosome:ASM81700v1:Chromosome:469601:469957:1 gene:SpnNT_00456 transcript:AJD71397 gene_biotype:protein_coding transcript_biotype:protein_coding gene_symbol:glnR description:HTH-type transcriptional regulator GlnR		+	+		1.05058	0.443992	0.308476	4.52552	0.00953846	-1.23819	4.09298	0.00243357	1.13282	1.5769	0.145277	-0.413843	24.4765	24.4068	23.729	24.2384	24.3285	23.2191	24.2254	24.1715	23.8377	24.1349	23.6086	24.0494	23.8357	23.49	24.0546	23.8492	23.1608	23.6733	22.8709	21.955	23.0566	22.9806	22.915	23.3314	23.5152	22.3661	23.4468	24.2579	23.859	24.4001
AJD71398	AJD71398	AJD71398	pep chromosome:ASM81700v1:Chromosome:469994:471340:1 gene:SpnNT_00457 transcript:AJD71398 gene_biotype:protein_coding transcript_biotype:protein_coding gene_symbol:glnA description:Glutamine synthetase			+		2.09473	0.235017	-0.576462	1.6601	0.0979325	0.562616	7.86184	0	-2.03626	3.07938	0.0157521	-0.897183	23.7595	24.3769	25.1779	24.0987	24.75	24.6756	24.235	24.1554	24.7461	25.2277	24.9934	25.5133	24.6788	24.7893	25.3088	24.773	24.4379	25.4412	27.0157	26.366	26.3244	26.9721	26.3082	26.1579	26.675	26.6633	25.8191	26.6058	25.7943	24.9555
AJD71403	AJD71403	AJD71403	pep chromosome:ASM81700v1:Chromosome:474840:476387:-1 gene:SpnNT_00462 transcript:AJD71403 gene_biotype:protein_coding transcript_biotype:protein_coding gene_symbol:hsdS_2 description:Type I restriction enzyme EcoKI specificity protein					0.134283	0.741546	-0.228541	0.592064	0.210138	-0.460439	0.463239	0.199239	0.529728	0.228734	0.483849	0.29783	25.5214	27.5885	24.2225	26.4435	27.6901	24.1863	25.9981	27.5054	24.2622	27.1291	27.4713	24.2777	26.8878	27.2266	24.3818	26.4425	26.9746	24.6832	25.4487	26.1979	24.7027	25.6945	26.1354	24.565	25.2994	26.1033	24.5033	26.2164	26.7021	24.2674
AJD71404	AJD71404	AJD71404	pep chromosome:ASM81700v1:Chromosome:476387:477850:-1 gene:SpnNT_00463 transcript:AJD71404 gene_biotype:protein_coding transcript_biotype:protein_coding description:putative type I restriction enzymeP M protein			+		0.57811	0.507028	-0.310523	0.425575	0.402699	0.265075	4.21055	0.000888889	-1.40956	1.90436	0.0307246	-0.833961	23.7188	25.6882	24.2043	24.0119	25.3746	24.5255	23.9078	25.3686	24.5577	25.3252	25.0941	24.5214	25.0435	25.2554	24.4598	25.1228	24.9667	24.3632	26.1998	26.2846	25.456	26.1787	26.1616	25.4902	26.0711	26.2528	25.9486	26.1579	26.3965	24.8532
AJD71407	AJD71407	AJD71407	pep chromosome:ASM81700v1:Chromosome:481477:482511:1 gene:SpnNT_00466 transcript:AJD71407 gene_biotype:protein_coding transcript_biotype:protein_coding gene_symbol:hrcA description:Heat-inducible transcription repressor HrcA			+		0.989412	0.265165	-0.707898	1.25755	0.122255	0.512957	7.76521	0	-1.81586	0.699855	0.138901	-0.595001	22.1441	22.4885	23.277	22.1854	21.9973	22.6894	21.6964	22.9053	22.8634	22.2699	23.3367	24.8512	21.7267	22.9682	23.6978	21.6467	24.064	24.0565	23.9598	24.261	24.3662	24.2632	24.214	24.4707	24.3548	24.367	24.3328	23.6488	24.254	24.0935
AJD71408	AJD71408	AJD71408	pep chromosome:ASM81700v1:Chromosome:482538:483062:1 gene:SpnNT_00467 transcript:AJD71408 gene_biotype:protein_coding transcript_biotype:protein_coding gene_symbol:grpE description:HSP-70 cofactor			+		1.41213	0.407375	-0.325574	2.62291	0.0759873	-0.575287	4.23808	0.00522634	0.926623	4.04299	0.0286012	0.67691	29.4671	30.3176	29.4942	29.4309	30.2723	29.6521	29.2429	30.113	29.4502	30.0296	30.1171	29.9948	30.1815	30.1217	29.8863	29.9444	30.2895	29.8056	28.447	28.9324	29.1842	28.3561	28.8871	29.0076	28.3933	28.7926	29.1005	29.2407	29.0625	29.739
AJD71409	AJD71409	AJD71409	pep chromosome:ASM81700v1:Chromosome:483542:485365:1 gene:SpnNT_00468 transcript:AJD71409 gene_biotype:protein_coding transcript_biotype:protein_coding gene_symbol:dnaK description:Heat shock protein 70			+		0.867884	0.485115	-0.288861	4.51814	0.0713427	-0.537261	3.82194	0.00905143	0.839059	3.9454	0.0425995	0.590658	29.8119	30.9033	30.8079	29.8478	30.4287	30.6055	29.6605	30.8798	30.5664	30.7286	30.3986	30.9886	30.8429	30.2613	30.8598	30.7921	30.4155	30.8241	29.5448	29.5572	29.7671	29.3054	29.4411	29.5854	29.4398	29.5837	29.7357	29.9978	30.2232	30.1658
AJD71410	AJD71410	AJD71410	pep chromosome:ASM81700v1:Chromosome:486124:487260:1 gene:SpnNT_00469 transcript:AJD71410 gene_biotype:protein_coding transcript_biotype:protein_coding gene_symbol:dnaJ description:Chaperone protein DnaJ			+		0.551311	0.629518	-0.202746	1.35133	0.200266	0.354678	6.07001	0.000809249	-1.24825	2.78161	0.0352737	-0.690828	24.527	25.38	25.2361	24.632	25.2222	25.0997	24.3512	25.1614	25.2998	25.0889	24.9881	25.9033	25.2002	24.8077	25.2575	25.177	24.6508	25.6604	26.582	26.4031	25.9661	26.5199	26.1661	25.9521	26.6403	26.0375	25.8763	26.3389	25.7626	25.4769
AJD71411	AJD71411	AJD71411	pep chromosome:ASM81700v1:Chromosome:487986:488273:-1 gene:SpnNT_00470 transcript:AJD71411 gene_biotype:protein_coding transcript_biotype:protein_coding description:hypothetical protein					0.00400065	0.999358	-0.00516489	0.187517	0.576569	0.221336	0.353808	0.298644	-0.435581	0.259122	0.53819	-0.209081	21.53	24.132	24.0993	21.7197	23.6675	23.8981	21.8395	23.6194	23.7575	22.8935	21.7945	24.1292	22.5007	22.9461	23.7435	22.8541	23.6934	23.7543	22.3379	24.2272	24.9565	21.5172	23.514	24.6437	22.2673	24.0436	24.6757	23.0084	23.4212	23.7286
AJD71412	AJD71412	AJD71412	pep chromosome:ASM81700v1:Chromosome:488283:488693:-1 gene:SpnNT_00471 transcript:AJD71412 gene_biotype:protein_coding transcript_biotype:protein_coding description:HIT-like protein					0.0263783	0.966835	0.0288313	0.562114	0.202604	-0.501376	0.569441	0.134361	0.624348	0.177348	0.749353	0.0941399	26.2086	28.0761	28.0125	26.1436	28.308	28.2618	25.8766	28.1357	28.3788	27.3904	27.1302	27.7483	27.3864	27.2021	28.0812	27.1596	26.9245	28.1196	25.1686	27.2236	27.9133	25.3726	27.2946	28.0689	25.4448	26.9085	28.3878	26.8785	27.4428	28.14
AJD71413	AJD71413	AJD71413	pep chromosome:ASM81700v1:Chromosome:488761:489492:1 gene:SpnNT_00472 transcript:AJD71413 gene_biotype:protein_coding transcript_biotype:protein_coding gene_symbol:ecsA_1 description:ABC-type transporter ATP-binding protein EcsA			+		0.283775	0.669914	0.200508	3.79974	0.0378824	0.852146	3.24093	0.00410345	-1.09386	1.07215	0.157958	-0.442225	22.4239	23.9732	23.9008	22.3863	23.7429	23.9716	22.5027	23.7777	23.7075	23.0319	22.7046	23.9745	23.3412	22.5783	23.9702	22.6968	22.6281	23.6566	24.7125	24.5558	24.5169	24.1016	24.7019	24.4574	23.9319	24.8073	24.4462	23.9711	23.7024	23.6403
AJD71419	AJD71419	AJD71419	pep chromosome:ASM81700v1:Chromosome:492278:493618:1 gene:SpnNT_00478 transcript:AJD71419 gene_biotype:protein_coding transcript_biotype:protein_coding gene_symbol:citS description:Sensor protein CitS					0.242728	0.69722	-0.192878	2.64267	0.034	1.08582	1.80283	0.0131295	-1.02695	0.513456	0.407394	0.251745	19.7661	20.6238	19.5734	19.2579	20.0528	18.3833	19.6802	19.2044	17.8964	19.2186	19.9064	20.1476	20.2752	19.3925	19.0745	18.5618	19.9687	19.6289	20.668	19.958	19.8776	20.102	20.6976	19.329	20.9847	20.06	22.0038	18.706	19.4479	19.7656
AJD71420	AJD71420	AJD71420	pep chromosome:ASM81700v1:Chromosome:493660:493815:-1 gene:SpnNT_00479 transcript:AJD71420 gene_biotype:protein_coding transcript_biotype:protein_coding description:COMC family protein					0.106907	0.808667	-0.178689	0.422664	0.20328	0.637432	0.524067	0.117079	-0.765777	0.0284904	0.917751	0.0503443	22.3109	21.4046	21.5801	22.003	19.1366	18.3929	21.903	21.6752	18.8014	22.0246	21.2554	21.2074	22.1012	21.2748	18.9949	21.5456	21.1306	19.2814	23.1605	20.4178	20.4585	23.0417	19.6845	20.982	23.5807	22.4261	20.348	22.0947	22.0678	19.8997
AJD71433	AJD71433	AJD71433	pep chromosome:ASM81700v1:Chromosome:503102:503896:1 gene:SpnNT_00492 transcript:AJD71433 gene_biotype:protein_coding transcript_biotype:protein_coding description:Phosphotransferase enzyme family protein			+		0.189647	0.758051	0.151572	1.76797	0.0739067	0.666117	3.57792	0.00125326	-1.40506	2.27213	0.0223194	-0.890512	22.3872	23.2519	22.5537	23.6627	23.3553	24.2445	23.4892	23.9616	24.8181	23.4704	23.5966	23.5737	23.5982	22.8571	24.303	23.2311	22.1592	23.5708	25.4947	25.0395	24.3884	25.5146	25.1135	24.4979	25.2956	24.7868	24.2387	25.038	23.8314	23.6264
AJD71435	AJD71435	AJD71435	pep chromosome:ASM81700v1:Chromosome:504654:505133:1 gene:SpnNT_00494 transcript:AJD71435 gene_biotype:protein_coding transcript_biotype:protein_coding gene_symbol:rimP description:ribosome maturation factor rimp					0.123122	0.809288	-0.153301	0.416664	0.264193	-0.449892	0.673232	0.0777045	0.828974	1.16469	0.110348	0.532384	24.8526	27.9088	27.2162	25.0483	28.2147	27.2987	24.9599	27.8391	27.0735	26.3564	26.8194	27.2782	26.4359	26.6402	27.5427	26.3817	27.1455	27.1915	24.2562	26.7122	27.09	23.9101	26.6403	26.759	24.1724	26.6185	26.7924	25.2922	26.9002	26.7903
AJD71436	AJD71436	AJD71436	pep chromosome:ASM81700v1:Chromosome:505189:506313:1 gene:SpnNT_00495 transcript:AJD71436 gene_biotype:protein_coding transcript_biotype:protein_coding gene_symbol:nusA description:transcription termination factor					0.54861	0.603226	-0.233025	2.08966	0.0725324	-0.637469	0.450805	0.44558	0.230072	0.478931	0.524467	-0.174372	25.5743	26.5562	26.441	25.4462	26.6942	26.6641	25.4836	26.5109	26.5458	26.4065	26.0706	26.6074	26.7258	25.9659	26.5835	26.7625	26.1026	26.7888	25.515	26.5344	26.3893	25.05	26.1572	26.2965	25.6433	26.0695	26.1904	26.4859	27.2489	27.1548
AJD71437	AJD71437	AJD71437	pep chromosome:ASM81700v1:Chromosome:506335:506628:1 gene:SpnNT_00496 transcript:AJD71437 gene_biotype:protein_coding transcript_biotype:protein_coding description:hypothetical protein					0.0838235	0.900944	-0.0725375	0.027516	0.946275	0.0276068	0.187749	0.625972	0.178526	0.470067	0.386543	0.27867	25.3083	23.7232	23.3376	25.3025	23.288	23.1779	24.9921	23.7113	23.1559	24.3734	24.2101	23.8448	24.2582	24.2351	23.578	24.2711	24.0497	23.8291	24.1214	24.7397	23.0478	23.5558	24.5443	22.911	23.7166	24.5126	23.2408	23.8443	23.8599	24.5049
AJD71439	AJD71439	AJD71439	pep chromosome:ASM81700v1:Chromosome:506937:509729:1 gene:SpnNT_00498 transcript:AJD71439 gene_biotype:protein_coding transcript_biotype:protein_coding gene_symbol:infB description:Translation initiation factor IF-2			+		1.56836	0.350152	-0.389121	1.32967	0.144075	0.446954	6.93715	9.04977e-05	-1.66126	3.38369	0.0181597	-0.825181	26.4035	27.1523	26.7696	26.3907	26.811	27.2426	26.4478	27.1155	27.6215	26.9071	27.421	27.231	27.1178	27.3589	27.3078	27.2261	27.2106	27.6762	28.9976	28.635	28.4661	28.9671	28.3087	28.2292	28.9219	28.2958	28.0844	28.8905	27.8893	28.0392
AJD71440	AJD71440	AJD71440	pep chromosome:ASM81700v1:Chromosome:509980:510330:1 gene:SpnNT_00499 transcript:AJD71440 gene_biotype:protein_coding transcript_biotype:protein_coding gene_symbol:rbfA description:Ribosome-binding factor A					0.207441	0.655252	0.286299	0.948673	0.0777358	-0.892585	0.69169	0.0683405	0.890704	0.326695	0.429723	-0.28818	25.1624	27.9716	28.6101	25.4665	28.2371	28.6199	25.6534	28.1121	28.7497	27.0441	26.3573	28.216	26.6932	26.6068	28.0814	26.6362	26.2886	28.0826	25.0936	26.2489	28.1593	24.9712	26.7877	28.1085	24.7497	26.7449	27.7028	26.4808	27.7506	27.8167
AJD71445	AJD71445	AJD71445	pep chromosome:ASM81700v1:Chromosome:512224:513558:1 gene:SpnNT_00504 transcript:AJD71445 gene_biotype:protein_coding transcript_biotype:protein_coding description:Hemerythrin HHE cation binding domain protein		+	+		0.134219	0.807316	-0.148178	3.55031	0.00133333	2.41983	4.26348	4.25532e-05	-2.56129	0.00474578	0.991424	0.00672192	20.1111	19.9971	19.7132	20.5579	17.5525	19.2293	20.3085	19.6701	19.0863	18.9427	19.5836	20.1287	19.7228	19.7628	19.2692	21.8958	18.7041	19.5499	22.4142	20.5639	22.1262	22.6417	20.4772	23.2488	21.4301	23.1174	23.2581	19.3647	20.5538	18.3308
AJD71446	AJD71446	AJD71446	pep chromosome:ASM81700v1:Chromosome:513568:513822:1 gene:SpnNT_00505 transcript:AJD71446 gene_biotype:protein_coding transcript_biotype:protein_coding description:hypothetical protein					1.11454	0.358457	-0.417175	0.466548	0.634818	-0.118968	0.0220856	0.963921	-0.0138654	1.45872	0.267298	0.284342	24.6194	26.1133	25.3529	24.7823	26.3382	25.5006	24.8123	25.9758	25.2862	26.1149	25.9866	25.8317	25.5902	26.1487	25.7838	25.5459	25.953	25.5811	25.5144	25.7141	25.5608	25.2149	25.6549	25.4125	25.502	25.0171	25.3152	25.6544	25.2063	25.4978
AJD71447	AJD71447	AJD71447	pep chromosome:ASM81700v1:Chromosome:513918:514313:1 gene:SpnNT_00506 transcript:AJD71447 gene_biotype:protein_coding transcript_biotype:protein_coding description:hypothetical protein					0.693761	0.302036	-0.70073	0.495124	0.285651	-0.369191	0.900535	0.0577159	-0.796337	0.571453	0.217086	-0.464798	21.357	23.818	22.1954	21.2128	24.0725	23.2106	21.1858	23.4187	21.9121	22.2935	24.1681	23.7319	21.2563	24.1196	24.0731	21.9239	23.5044	23.6186	22.0434	23.8642	24.0825	22.2308	24.4345	23.6317	22.0938	23.8522	23.3169	24.0952	22.6095	22.8354
AJD71451	AJD71451	AJD71451	pep chromosome:ASM81700v1:Chromosome:516293:518944:1 gene:SpnNT_00510 transcript:AJD71451 gene_biotype:protein_coding transcript_biotype:protein_coding gene_symbol:valS description:Valine--tRNA ligase			+		3.61976	0.0606087	-0.99155	2.59329	0.048127	0.843741	8.64934	0	-2.01888	0.298742	0.553809	-0.183591	25.7587	25.5182	25.2685	25.7837	25.1631	25.1152	25.7336	25.4515	25.2321	27.0287	25.813	26.1074	27.1629	26.4372	25.8464	27.1462	26.5906	25.8163	28.0218	27.212	27.2832	28.049	27.0456	27.2866	28.027	27.0806	27.1886	27.3533	26.5239	25.9068
AJD71456	AJD71456	AJD71456	pep chromosome:ASM81700v1:Chromosome:524053:524856:1 gene:SpnNT_00515 transcript:AJD71456 gene_biotype:protein_coding transcript_biotype:protein_coding description:cell filamentation protein Fic			+		1.58707	0.401931	0.321245	0.225845	0.635038	-0.14811	3.93725	0.00219048	1.18235	2.72207	0.0327293	0.713	25.2509	25.1794	25.6597	25.5333	25.2466	25.5812	25.3822	25.2817	25.4977	25.5242	24.606	25.3882	25.3314	24.8375	24.8859	25.4511	24.6558	25.0416	23.3548	24.6618	24.7965	23.279	24.5902	24.4472	23.3601	24.9133	24.5689	24.7858	24.1723	23.8032
AJD71465	AJD71465	AJD71465	pep chromosome:ASM81700v1:Chromosome:532253:533668:1 gene:SpnNT_00524 transcript:AJD71465 gene_biotype:protein_coding transcript_biotype:protein_coding gene_symbol:bglH_1 description:Aryl-phospho-beta-D-glucosidase BglH			+		0.5325	0.363089	-0.60397	1.5953	0.0997745	0.55316	1.61326	0.00674556	-1.38985	0.52562	0.429118	-0.232723	20.3501	23.1697	23.419	20.4078	23.3114	24.2107	20.4456	22.728	23.736	22.7649	22.8126	23.4769	23.5218	22.9649	24.1206	22.6249	22.6617	22.2659	23.4606	23.2324	24.493	23.4247	23.7902	24.0517	23.4826	23.3437	25.0083	23.2373	23.3705	22.9122
AJD71466	AJD71466	AJD71466	pep chromosome:ASM81700v1:Chromosome:534260:535306:1 gene:SpnNT_00525 transcript:AJD71466 gene_biotype:protein_coding transcript_biotype:protein_coding gene_symbol:pheS description:Phenylalanine--tRNA ligase alpha subunit					0.0141529	0.987013	0.0187092	1.33743	0.300033	0.25774	1.4108	0.0243828	-0.924274	1.98914	0.0468738	-0.685244	22.4335	24.7341	24.9344	22.6397	24.868	25.6567	22.6067	24.445	24.8862	23.6643	23.3204	24.79	23.9123	23.6421	24.8683	23.978	23.7977	25.0628	25.0231	25.1703	24.8405	24.9806	25.2088	25.2793	25.0946	24.9002	25.0254	24.7374	24.9052	24.5434
AJD71468	AJD71468	AJD71468	pep chromosome:ASM81700v1:Chromosome:535892:538297:1 gene:SpnNT_00527 transcript:AJD71468 gene_biotype:protein_coding transcript_biotype:protein_coding gene_symbol:pheT_1 description:Phenylalanine--tRNA ligase beta subunit			+		1.03925	0.342012	-0.45822	7.15874	0.0378571	0.733701	6.73409	4.37158e-05	-1.91382	3.68892	0.0254675	-0.721895	23.908	25.4535	25.2994	24.0306	25.2129	25.6661	24.3246	25.0952	25.3263	25.011	24.9286	25.947	25.0947	25.0493	25.8649	25.6173	25.2504	25.6774	26.7713	26.8626	27.0111	26.7469	26.8849	26.8449	26.7788	26.8282	26.8124	26.2812	26.165	25.6634
AJD71472	AJD71472	AJD71472	pep chromosome:ASM81700v1:Chromosome:540728:542977:1 gene:SpnNT_00531 transcript:AJD71472 gene_biotype:protein_coding transcript_biotype:protein_coding gene_symbol:metE description:5-methyltetrahydropteroyltriglutamate--homocysteine methyltransferase			+		0.993748	0.306177	-0.550512	0.451925	0.309704	0.354327	3.15045	0.00134694	-1.47738	0.968357	0.112063	-0.572546	20.8505	21.4783	21.0166	21.8594	22.4154	20.5748	21.1533	21.7139	21.3352	23.3748	22.0797	22.3407	22.1217	21.1106	21.3099	22.4124	20.9182	21.684	23.6696	23.1369	21.9985	23.7737	21.7859	22.7648	23.8663	21.4977	23.2007	23.2341	23.299	21.7731
AJD71474	AJD71474	AJD71474	pep chromosome:ASM81700v1:Chromosome:544592:546805:1 gene:SpnNT_00533 transcript:AJD71474 gene_biotype:protein_coding transcript_biotype:protein_coding gene_symbol:pnp_1 description:Polyribonucleotide nucleotidyltransferase			+		0.700906	0.599521	-0.22077	1.41054	0.137634	0.45249	4.35821	0.0024594	-1.10178	1.67079	0.133376	-0.428516	25.1987	26.1218	25.3625	25.481	26.1855	25.1036	25.412	25.9518	25.187	25.8847	26.0073	25.543	25.6713	25.6521	26.025	26.0524	25.8833	25.2716	27.2224	26.5192	26.3704	27.1366	26.4919	26.1427	27.1958	26.6277	26.2131	26.6874	25.988	25.6867
AJD71476	AJD71476	AJD71476	pep chromosome:ASM81700v1:Chromosome:547450:548334:1 gene:SpnNT_00535 transcript:AJD71476 gene_biotype:protein_coding transcript_biotype:protein_coding description:putative acetyltransferase			+		0.205222	0.605858	-0.464475	0.94142	0.0620992	1.14469	1.31365	0.00685714	-1.69023	0.0342223	0.887627	-0.0810689	20.5581	24.7788	19.4258	20.4595	24.1646	20.0679	21.5405	24.642	19.8912	26.3866	21.6771	22.8006	20.8794	20.6949	21.6281	22.6818	21.3789	21.5814	23.6051	24.0389	22.1437	22.5345	23.681	22.3601	23.2567	24.1751	24.9454	23.711	24.03	20.1913
AJD71480	AJD71480;AJD71481;AJD72682	AJD71480	pep chromosome:ASM81700v1:Chromosome:551685:552659:1 gene:SpnNT_00539 transcript:AJD71480 gene_biotype:protein_coding transcript_biotype:protein_coding description:flagellar assembly protein H					0.0404703	0.949544	-0.0488714	0.783479	0.147993	-0.544751	1.06078	0.0492851	0.785456	0.346977	0.420526	0.289576	21.3008	23.4803	23.5661	21.4541	23.2266	23.6865	21.883	22.9199	23.4132	22.8561	21.5989	24.0164	22.7604	21.8293	23.5682	23.1853	21.9302	23.6254	21.3872	21.4205	23.0581	21.174	21.2428	23.3398	21.3874	21.9568	22.8946	23.4365	21.5632	23.6241
AJD71484	AJD71484	AJD71484	pep chromosome:ASM81700v1:Chromosome:555059:562378:1 gene:SpnNT_00543 transcript:AJD71484 gene_biotype:protein_coding transcript_biotype:protein_coding description:hypothetical protein			+		0.404897	0.408458	-0.59078	1.56819	0.30531	0.248017	2.00504	0.00470981	-1.35134	0.49246	0.218292	-0.512546	26.3823	26.5782	30.353	25.9864	26.0845	26.8877	25.9005	26.3831	26.3591	26.7983	26.3536	27.2735	31.2247	26.9379	27.1641	26.8534	26.5323	27.0943	28.3322	27.9757	28.1049	28.1057	27.9238	28.2825	28.2387	28.0195	28.0941	28.1343	27.9746	27.3278
AJD71485	AJD71485	AJD71485	pep chromosome:ASM81700v1:Chromosome:562529:563806:1 gene:SpnNT_00544 transcript:AJD71485 gene_biotype:protein_coding transcript_biotype:protein_coding description:lipoprotein releasing system, transmembrane protein, LolC/E family			+		2.16356	0.147682	-0.833206	1.48674	0.0592511	0.864675	4.20674	0.000241509	-1.8668	0.238706	0.598326	-0.168921	21.7953	22.8993	24.1961	21.9841	22.9082	23.5031	22.5445	23.1622	22.8866	24.2351	23.4825	23.6529	23.7829	23.9667	23.4278	23.6759	24.017	23.1376	25.9182	23.4991	24.8995	25.4755	24.0564	24.6646	25.166	24.242	24.7594	25.0818	22.9995	23.9447
AJD71486	AJD71486	AJD71486	pep chromosome:ASM81700v1:Chromosome:563933:564580:1 gene:SpnNT_00545 transcript:AJD71486 gene_biotype:protein_coding transcript_biotype:protein_coding description:putative ABC transporter ATP-binding protein			+		0.964704	0.443983	-0.317728	0.371478	0.545703	0.174907	5.6122	0.000553459	-1.39028	3.31094	0.014632	-0.897641	23.9047	24.5164	24.7629	23.915	25.0248	24.8366	24.1436	24.3795	25.0798	24.8902	24.5819	25.393	24.5732	24.522	25.0812	24.5583	24.6033	25.2197	26.1936	26.4301	25.6725	26.0398	26.0099	25.5722	25.6783	26.2177	25.2615	26.4035	25.7601	24.7231
AJD71487	AJD71487	AJD71487	pep chromosome:ASM81700v1:Chromosome:564632:566011:1 gene:SpnNT_00546 transcript:AJD71487 gene_biotype:protein_coding transcript_biotype:protein_coding description:FtsX-like permease family protein			+		2.69083	0.151124	-0.727808	2.69251	0.0602301	0.673123	8.53347	0	-1.81477	1.10274	0.172608	-0.413839	24.8526	25.9379	25.5504	24.9324	25.833	25.5395	24.9246	25.7974	25.4981	26.225	26.5381	25.7614	25.9697	26.7893	25.601	26.1089	26.6231	25.7997	27.5101	27.1823	27.3009	27.5465	27.1087	27.107	27.3297	27.1626	26.9511	27.2367	26.4104	25.9066
AJD71488	AJD71488	AJD71488	pep chromosome:ASM81700v1:Chromosome:566290:566946:1 gene:SpnNT_00547 transcript:AJD71488 gene_biotype:protein_coding transcript_biotype:protein_coding gene_symbol:regX3 description:Sensory transduction protein regX3					0.151729	0.890054	-0.0659277	0.0211641	0.965501	-0.0117558	0.244011	0.731713	-0.0951856	0.0756904	0.890758	-0.0410137	20.4077	20.021	20.5535	20.5661	21.0598	20.3725	20.8567	20.1554	20.2381	19.8407	21.0834	20.545	20.5613	20.6895	20.4343	20.9573	20.0668	20.6457	20.7693	21.1021	20.6077	20.5131	21.0693	20.0274	20.4388	20.2425	20.3171	20.9995	20.2832	20.0861
AJD71489	AJD71489	AJD71489	pep chromosome:ASM81700v1:Chromosome:566943:568271:1 gene:SpnNT_00548 transcript:AJD71489 gene_biotype:protein_coding transcript_biotype:protein_coding gene_symbol:hssS description:Heme sensor protein HssS			+		1.78117	0.147429	-0.880026	2.72941	0.104827	0.46018	3.04696	0.00218527	-1.33206	0.0224375	0.979312	0.00814395	20.3106	20.6837	20.1616	21.5977	19.4781	20.0286	21.21	19.8033	22.2768	20.827	21.7403	21.7532	21.9004	21.2859	21.1945	21.7197	21.8256	21.2239	21.9581	21.796	22.7801	21.7742	21.6939	21.8099	22.1446	21.5371	22.0449	21.445	21.5997	21.5656
AJD71490	AJD71490	AJD71490	pep chromosome:ASM81700v1:Chromosome:568412:569293:1 gene:SpnNT_00549 transcript:AJD71490 gene_biotype:protein_coding transcript_biotype:protein_coding gene_symbol:fba description:Fructose-bisphosphate aldolase					0.563411	0.506485	0.315655	0.241484	0.551109	-0.206677	0.897901	0.0742933	0.683309	0.465604	0.547748	0.160977	29.1234	30.4679	30.5827	29.273	30.446	30.7933	29.1256	30.2386	30.986	29.4816	29.3249	30.2706	29.511	29.6223	30.1965	29.7622	29.6247	30.4019	28.1107	29.6983	30.7093	28.1033	29.5679	30.464	28.3149	29.4706	30.4479	29.0802	29.9186	29.83
AJD71496	AJD71496	AJD71496	pep chromosome:ASM81700v1:Chromosome:576481:578142:1 gene:SpnNT_00555 transcript:AJD71496 gene_biotype:protein_coding transcript_biotype:protein_coding gene_symbol:rnjB description:Ribonuclease J 2			+		0.927372	0.359552	-0.442721	2.41335	0.127515	0.417872	5.34481	0.00028866	-1.54673	2.68231	0.0365838	-0.686136	23.7673	25.0336	25.0738	23.9584	25.3657	24.7188	23.7425	25.0496	25.2541	24.4552	25.0592	25.5893	24.8263	25.3972	25.7844	24.4724	25.0533	25.3109	26.0978	26.2954	26.3929	25.9736	26.4782	26.2357	25.8665	26.3256	26.2187	25.974	26.0367	25.444
AJD71497	AJD71497	AJD71497	pep chromosome:ASM81700v1:Chromosome:578211:578990:1 gene:SpnNT_00556 transcript:AJD71497 gene_biotype:protein_coding transcript_biotype:protein_coding gene_symbol:axe1-6A_1 description:Carbohydrate acetyl esterase/feruloyl esterase precursor					0.395232	0.444827	0.498342	0.192305	0.548405	0.247978	0.683928	0.0823748	-0.783241	1.23967	0.0329205	-1.03361	21.5619	24.7674	24.4592	22.8083	25.2708	25.5006	22.8674	24.7332	25.2298	23.1836	21.8433	24.629	22.8343	23.7311	24.4889	23.0215	23.669	25.3127	23.5898	25.5571	25.9707	23.2399	25.4035	25.8982	23.4695	25.3095	25.8094	24.1445	25.7463	24.1507
AJD71498	AJD71498	AJD71498	pep chromosome:ASM81700v1:Chromosome:579102:580322:1 gene:SpnNT_00557 transcript:AJD71498 gene_biotype:protein_coding transcript_biotype:protein_coding gene_symbol:femX description:Lipid II:glycine glycyltransferase			+		2.0593	0.221452	-0.605641	2.34172	0.0487752	0.870515	7.22554	0	-2.28911	2.57979	0.0247059	-0.812955	22.1159	22.7507	21.6047	22.2516	22.4486	20.9238	22.5579	21.703	22.4703	22.8243	22.6622	22.3665	22.6465	22.7424	22.8268	22.4698	22.8952	22.8434	24.8906	24.2364	23.835	24.8709	24.3355	23.7757	24.9351	24.2423	24.3071	24.2995	23.4279	23.5804
AJD71503	AJD71503	AJD71503	pep chromosome:ASM81700v1:Chromosome:584203:585036:1 gene:SpnNT_00562 transcript:AJD71503 gene_biotype:protein_coding transcript_biotype:protein_coding description:phosphodiesterase					0.615402	0.480039	0.333203	0.746081	0.137249	0.599526	0.339889	0.410879	0.298711	1.00487	0.111075	0.565034	22.6433	23.8105	24.2264	22.6975	24.2401	24.2443	22.9485	23.6147	24.4863	23.0667	23.1879	23.1318	22.6896	23.5957	23.6872	22.9963	23.7442	23.8135	22.4543	23.725	24.021	22.1335	24.1952	23.6864	21.8814	24.1661	23.9601	21.426	22.8075	24.0861
AJD71505	AJD71505	AJD71505	pep chromosome:ASM81700v1:Chromosome:586193:586798:1 gene:SpnNT_00564 transcript:AJD71505 gene_biotype:protein_coding transcript_biotype:protein_coding description:Putative NAD(P)H nitroreductase					0.145984	0.839416	0.107992	0.162094	0.667386	-0.149801	0.0817904	0.819132	0.080926	0.259519	0.576693	-0.176867	23.1139	24.6282	24.637	24.3027	24.5317	25.1349	23.8794	24.4079	25.5136	23.6971	24.0828	24.9096	24.5633	24.6717	24.7051	24.4482	23.3519	24.7476	23.1554	25.0065	25.5135	23.3389	24.7519	24.4269	23.445	24.6665	25.1161	23.7865	25.483	24.0146
AJD71506	AJD71506	AJD71506	pep chromosome:ASM81700v1:Chromosome:586811:588211:1 gene:SpnNT_00565 transcript:AJD71506 gene_biotype:protein_coding transcript_biotype:protein_coding gene_symbol:pepV description:Beta-Ala-Xaa dipeptidase					0.00589831	0.999608	-0.00241195	0.227277	0.672397	-0.123282	2.08812	0.0257215	0.748889	5.19364	0.030284	0.628019	28.576	28.2141	28.6386	28.3431	28.042	28.9631	28.1389	28.2414	28.9701	28.6198	28.2438	28.5622	28.6666	28.227	28.4037	28.7605	28.0532	28.6122	27.0843	27.6532	28.2658	26.8744	27.7319	28.4714	27.0668	27.5103	28.7292	27.8929	27.7465	27.7203
AJD71510	AJD71510	AJD71510	pep chromosome:ASM81700v1:Chromosome:590884:591921:1 gene:SpnNT_00569 transcript:AJD71510 gene_biotype:protein_coding transcript_biotype:protein_coding gene_symbol:pepA_1 description:Glutamyl aminopeptidase			+		1.80722	0.322868	-0.42352	1.41097	0.104641	0.547661	4.65136	0.000421053	-1.57638	4.26629	0.0375491	-0.605204	24.5166	25.4476	24.6882	24.883	25.0929	24.3316	24.1441	25.0136	24.2204	24.943	25.2913	25.3445	24.9843	25.103	25.2021	25.2926	25.0755	24.9131	27.1005	26.0557	25.5925	27.0491	25.984	25.614	27.2256	26.2303	25.6735	26.0758	25.3772	25.8037
AJD71513	AJD71513	AJD71513	pep chromosome:ASM81700v1:Chromosome:593431:593856:1 gene:SpnNT_00572 transcript:AJD71513 gene_biotype:protein_coding transcript_biotype:protein_coding gene_symbol:rplK description:50S ribosomal protein L11					0.114371	0.863432	0.0974818	3.19406	0.0398835	-0.858196	1.83398	0.0216304	0.850676	0.18934	0.723937	-0.105002	28.1797	29.7689	29.3785	28.3458	29.7375	29.5836	28.132	29.7242	29.5942	29.199	28.2309	29.8771	29.1719	28.2919	29.8445	28.9306	28.3402	29.6809	27.4168	28.6149	28.9714	27.5704	28.4428	28.7579	27.6681	28.4815	28.8645	29.1188	29.1796	29.1194
AJD71514	AJD71514	AJD71514	pep chromosome:ASM81700v1:Chromosome:594065:594754:1 gene:SpnNT_00573 transcript:AJD71514 gene_biotype:protein_coding transcript_biotype:protein_coding gene_symbol:rplA description:50S ribosomal protein L1					1.34558	0.273919	-0.548445	0.0815234	0.896631	-0.0364172	2.29928	0.0212446	-0.779739	0.786528	0.343853	-0.267711	26.8697	28.1643	28.0781	26.9008	27.979	27.9709	26.6474	28.0053	27.9959	28.091	27.5847	28.7285	28.288	27.6061	28.59	28.2575	27.7927	28.6089	28.4019	28.9103	27.7895	28.3236	28.6833	28.1075	28.4486	28.8356	28.1288	28.8541	28.4571	28.0413
AJD71521	AJD71521	AJD71521	pep chromosome:ASM81700v1:Chromosome:600586:602001:1 gene:SpnNT_00580 transcript:AJD71521 gene_biotype:protein_coding transcript_biotype:protein_coding gene_symbol:ply_1 description:Thiol-activated cytolysin			+		1.64571	0.115368	-1.18874	1.1878	0.138243	0.47646	4.25828	4.21053e-05	-2.56119	2.74156	0.0179844	-0.895998	20.7239	23.1381	22.7787	20.6399	22.1782	23.1709	20.5646	23.1759	19.9624	23.5207	23.4974	22.5903	22.8223	22.8787	23.7142	23.0185	22.2093	22.7798	24.5508	24.6785	24.0157	24.6518	24.8559	24.4645	24.1013	24.7568	23.3079	24.3129	23.4875	23.2273
AJD71522	AJD71522	AJD71522	pep chromosome:ASM81700v1:Chromosome:602011:602757:1 gene:SpnNT_00581 transcript:AJD71522 gene_biotype:protein_coding transcript_biotype:protein_coding description:N-acetylmuramoyl-L-alanine amidase					0.348478	0.841649	-0.0820257	1.4488	0.18954	-0.363001	4.09204	0.0102825	0.797062	3.46172	0.0627673	0.516086	27.1642	26.9421	26.5681	26.8503	26.9807	26.6427	26.7163	26.6484	26.7992	27.0892	26.8086	26.6806	27.3007	26.8214	26.691	27.2306	26.8274	26.601	25.5941	26.2445	26.4807	25.5754	25.8781	26.4648	25.5213	25.8698	26.5098	26.5304	26.0824	26.5681
AJD71546	AJD71546	AJD71546	pep chromosome:ASM81700v1:Chromosome:634935:635234:1 gene:SpnNT_00605 transcript:AJD71546 gene_biotype:protein_coding transcript_biotype:protein_coding description:hypothetical protein			+		0.720174	0.569189	0.241901	2.19028	0.111348	-0.464151	4.13591	0.00449679	0.974225	1.14243	0.308604	0.268173	23.4223	23.9792	24.3829	23.7543	24.155	23.1119	23.781	24.0235	24.1939	24.1969	23.4414	23.6263	24.1572	23.4704	23.4884	23.524	23.6226	23.0996	22.5971	23.0298	22.8863	22.7153	22.5693	23.3645	22.6032	22.6384	23.632	23.4245	22.9484	23.7153
AJD71549	AJD71549;AJD71515	AJD71549	pep chromosome:ASM81700v1:Chromosome:637696:638589:1 gene:SpnNT_00608 transcript:AJD71549 gene_biotype:protein_coding transcript_biotype:protein_coding description:Adenosine monophosphate-protein transferase SoFic					1.00386	0.286864	0.598971	0.396197	0.379887	0.297838	2.18185	0.0150925	-0.891351	2.09815	0.0121182	-1.19248	23.5259	22.882	23.302	22.0923	23.3478	22.5491	22.1507	22.9788	21.9019	22.5926	21.7296	23.3485	21.3744	21.6043	21.8122	22.4382	21.0741	23.3657	24.0486	24.0279	22.6044	23.9485	23.0466	23.8554	24.4617	23.7618	22.9976	23.9674	24.0346	22.2758
AJD71557	AJD71557	AJD71557	pep chromosome:ASM81700v1:Chromosome:666053:666529:1 gene:SpnNT_00616 transcript:AJD71557 gene_biotype:protein_coding transcript_biotype:protein_coding gene_symbol:pezA_1 description:Antitoxin PezA			+		0.512524	0.710651	-0.140716	0.239541	0.548214	-0.210075	2.58471	0.00582626	1.08957	3.14764	0.011123	1.02021	23.7563	23.5133	24.1551	23.5903	23.8881	23.6078	23.3548	24.1038	23.743	23.618	24.3274	23.7882	23.8932	24.3328	23.9352	23.4706	23.9681	23.6453	22.2451	22.2687	23.6891	21.1484	22.7243	23.3761	21.7292	23.106	23.6195	22.4316	22.2654	24.024
AJD71561	AJD71561	AJD71561	pep chromosome:ASM81700v1:Chromosome:668281:669999:1 gene:SpnNT_00620 transcript:AJD71561 gene_biotype:protein_coding transcript_biotype:protein_coding description:hypothetical protein					0.632522	0.402946	-0.437954	0.414286	0.352234	0.317059	1.45931	0.0289444	-0.837419	0.0891358	0.813494	-0.0824061	22.1207	22.738	23.2905	21.3797	22.0522	23.5237	21.4004	21.9784	22.8084	22.5345	23.0076	23.1713	23.3086	22.8818	22.9091	23.571	21.0326	22.817	22.5209	22.9785	22.145	23.3576	24.0289	23.7888	22.2422	23.5624	24.2045	23.58	23.0684	23.5318
AJD71564	AJD71564	AJD71564	pep chromosome:ASM81700v1:Chromosome:671050:672936:1 gene:SpnNT_00623 transcript:AJD71564 gene_biotype:protein_coding transcript_biotype:protein_coding description:Relaxase/mobilization nuclease domain protein					0.288709	0.568863	0.383277	0.220643	0.459145	0.34277	0.342458	0.257957	-0.533419	0.556998	0.176867	-0.573926	21.1187	23.3377	23.5078	20.6235	22.682	21.0127	21.3353	23.7277	20.4353	22.1878	20.9601	22.8007	21.2499	21.0896	23.8131	20.7859	20.5462	20.8979	21.9761	24.7337	21.1099	21.9326	24.5803	21.4225	21.6898	24.4589	20.6776	21.9173	20.6671	21.5506
AJD71575	AJD71575	AJD71575	pep chromosome:ASM81700v1:Chromosome:680514:681953:1 gene:SpnNT_00634 transcript:AJD71575 gene_biotype:protein_coding transcript_biotype:protein_coding description:Recombinase					0.0424581	0.941467	-0.054775	0.251464	0.521343	0.230439	0.114606	0.734365	0.133632	0.499526	0.261938	0.418845	23.1247	25.4856	23.0881	23.5641	25.6	22.9129	22.5239	24.3885	22.5353	23.554	24.0461	23.536	23.6973	23.8002	23.2022	24.1355	25.1529	22.5919	23.443	23.6067	23.2388	23.3713	24.686	22.8783	23.4032	24.3982	22.9951	22.8929	24.1142	23.2576
AJD71578	AJD71578	AJD71578	pep chromosome:ASM81700v1:Chromosome:683856:684143:-1 gene:SpnNT_00637 transcript:AJD71578 gene_biotype:protein_coding transcript_biotype:protein_coding description:addiction module antitoxin, RelB/DinJ family			+		0.797454	0.232047	1.00297	0.440482	0.212161	-0.566962	1.56957	0.0045032	1.70742	0.0884949	0.756469	0.137497	24.0091	26.9811	26.7857	23.9591	27.1573	27.1995	23.9736	27.3566	27.2568	24.17	24.7306	26.4928	23.5073	24.9043	26.6095	23.4396	25.0409	26.7573	22.498	24.3268	24.9873	22.7246	24.8863	25.7728	22.8984	24.7846	26.4333	23.212	25.7232	26.1486
AJD71588	AJD71588	AJD71588	pep chromosome:ASM81700v1:Chromosome:695600:697654:1 gene:SpnNT_00647 transcript:AJD71588 gene_biotype:protein_coding transcript_biotype:protein_coding gene_symbol:nhaK description:Sodium, potassium, lithium and rubidium/H(+) antiporter			+		2.27579	0.128571	-0.908003	1.75149	0.0520779	0.929682	6.68729	0	-2.91938	2.65241	0.0116289	-1.08169	20.2229	19.3367	20.7296	18.8809	19.3578	19.8141	19.7228	20.5357	18.4542	21.0237	20.9826	20.4607	20.7941	19.8445	20.4992	20.9125	20.4555	20.2539	23.1127	22.19	22.7415	23.0499	20.9173	22.9165	22.9382	22.7389	22.724	22.7214	21.0793	21.3252
AJD71592	AJD71592	AJD71592	pep chromosome:ASM81700v1:Chromosome:700199:701311:1 gene:SpnNT_00651 transcript:AJD71592 gene_biotype:protein_coding transcript_biotype:protein_coding gene_symbol:msrAB_2 description:Peptide methionine sulfoxide reductase MsrA/MsrB					0.727001	0.372567	-0.476112	0.201088	0.651367	0.144412	0.33614	0.499011	0.216843	1.52613	0.0386457	0.837367	25.1046	25.0894	23.6249	24.6543	24.9572	23.3234	24.2115	24.9339	23.4203	24.8429	25.4051	23.805	25.2083	25.4871	24.0582	25.7374	25.1121	23.9485	24.0024	24.5801	23.8712	23.9916	24.5624	23.7244	24.0044	24.957	23.6745	24.4749	23.8506	23.7876
AJD71594	AJD71594	AJD71594	pep chromosome:ASM81700v1:Chromosome:702494:704185:1 gene:SpnNT_00653 transcript:AJD71594 gene_biotype:protein_coding transcript_biotype:protein_coding gene_symbol:yehU description:Sensor histidine kinase YehU			+		1.70575	0.1268	-1.10904	0.0222814	0.950968	-0.0229126	4.45613	0.000235294	-1.78119	0.817537	0.0964629	-0.695065	19.7102	19.4999	19.4127	20.0482	22.1006	19.1867	20.0634	19.5836	19.1563	20.3381	20.7745	19.5609	20.808	20.5763	21.6003	22.0294	20.5355	22.52	21.6242	21.4187	21.7063	21.8417	21.9662	21.64	21.0258	21.8795	21.69	20.6569	20.902	23.1301
AJD71595	AJD71595	AJD71595	pep chromosome:ASM81700v1:Chromosome:704301:704864:1 gene:SpnNT_00654 transcript:AJD71595 gene_biotype:protein_coding transcript_biotype:protein_coding description:hypothetical protein					0.820834	0.316591	0.57845	0.481834	0.258037	-0.415285	0.671534	0.130758	0.563591	0.604719	0.22638	-0.430144	20.8662	23.2798	22.5955	21.2506	22.5926	22.6237	21.1226	22.7588	23.0041	20.2214	22.0875	22.1377	21.6752	21.8938	22.128	21.0162	22.5336	21.1946	20.4548	22.0509	22.2543	21.6695	22.4179	22.1749	19.8007	21.5948	22.6038	21.7251	22.8057	23.2502
AJD71596	AJD71596;AJD72097	AJD71596	pep chromosome:ASM81700v1:Chromosome:704886:710822:1 gene:SpnNT_00655 transcript:AJD71596 gene_biotype:protein_coding transcript_biotype:protein_coding gene_symbol:iga_2 description:Immunoglobulin A1 protease precursor					4.96675	0.23152	-0.486558	1.37511	0.321649	-0.240561	2.53691	0.120321	0.378114	6.18375	0.0283467	0.624111	26.5316	27.0212	26.9894	26.7598	27.132	26.9213	26.803	26.9958	26.6883	27.3067	27.5116	27.48	27.4845	27.3317	27.2913	27.3792	27.3611	27.0754	26.2087	26.8514	26.2635	26.5546	26.704	26.377	26.3401	26.8769	26.263	26.4559	26.9588	26.6114
AJD71598	AJD71598	AJD71598	pep chromosome:ASM81700v1:Chromosome:712313:714034:1 gene:SpnNT_00657 transcript:AJD71598 gene_biotype:protein_coding transcript_biotype:protein_coding gene_symbol:pabB description:Para-aminobenzoate synthase component 1			+		0.670871	0.451821	-0.347207	2.38582	0.0593137	0.721892	4.8955	0.000286689	-1.61032	1.53774	0.0878527	-0.541224	23.1286	22.9792	23.0007	23.7977	22.2645	21.9937	23.6613	22.1174	22.4377	22.5108	23.2165	23.0256	22.4721	23.4354	23.1124	23.9312	23.4898	23.3117	24.8265	24.4724	24.5878	24.8468	23.9272	23.9413	25.0345	24.1112	24.126	24.455	23.3711	23.3318
AJD71599	AJD71599	AJD71599	pep chromosome:ASM81700v1:Chromosome:714035:714652:1 gene:SpnNT_00658 transcript:AJD71599 gene_biotype:protein_coding transcript_biotype:protein_coding description:2-succinyl-6-hydroxy-2, 4-cyclohexadiene-1-carboxylate synthase			+		0.296212	0.481824	-0.575223	0.238491	0.489491	0.280188	2.15591	0.000927374	-2.25065	1.31471	0.017876	-1.39524	19.179	20.1813	19.66	19.5701	19.6329	20.499	23.9644	22.1704	16.9215	24.188	20.4201	19.4393	20.0503	19.3224	22.4855	21.0567	20.0611	19.9323	23.4113	20.9534	23.5531	22.2175	22.6886	22.7665	22.5888	20.9211	22.9344	23.3033	21.0243	22.7374
AJD71601	AJD71601	AJD71601	pep chromosome:ASM81700v1:Chromosome:715827:716786:1 gene:SpnNT_00660 transcript:AJD71601 gene_biotype:protein_coding transcript_biotype:protein_coding gene_symbol:glcK description:Glucokinase					1.50242	0.163072	0.854659	0.569577	0.514876	0.171251	1.63951	0.049045	0.637107	0.055986	0.89153	-0.0463013	26.1915	27.5206	27.6233	26.1626	27.5439	27.5769	25.9917	27.5024	27.5704	26.2001	25.5412	27.3004	26.233	25.1769	27.1431	26.0309	25.2698	27.0961	26.1382	26.6077	26.7183	26.0392	26.4767	26.5805	26.2767	26.5464	26.5656	25.9448	26.845	25.9252
AJD71603	AJD71603	AJD71603	pep chromosome:ASM81700v1:Chromosome:717770:717940:-1 gene:SpnNT_00662 transcript:AJD71603 gene_biotype:protein_coding transcript_biotype:protein_coding description:hypothetical protein					0.198401	0.593543	0.561748	0.11591	0.651246	0.231731	0.178743	0.475004	-0.427414	0.33866	0.22346	-0.757431	21.1415	23.8903	26.2653	22.0886	24.2213	26.6556	22.1955	24.0615	26.4962	21.3978	21.6449	27.3522	21.5962	21.8916	27.1945	21.474	22.15	27.2587	22.8559	23.8312	27.1658	22.5446	23.6226	27.1088	22.7506	23.696	27.2868	22.7447	24.4107	26.2022
AJD71606	AJD71606	AJD71606	pep chromosome:ASM81700v1:Chromosome:720169:720792:1 gene:SpnNT_00665 transcript:AJD71606 gene_biotype:protein_coding transcript_biotype:protein_coding description:hypothetical protein					0.00390377	1	0.00344891	0.230063	0.648831	-0.138939	0.420522	0.338752	0.334727	0.773586	0.459444	0.192339	23.2531	24.8617	25.2334	23.5365	25.0306	25.2341	23.5241	25.2644	25.2524	24.7778	24.389	24.5694	25.0519	24.5233	24.8432	24.235	24.3087	24.4608	23.3505	24.3899	24.9602	23.7871	24.2242	25.0456	23.1853	24.2436	24.9912	24.1176	24.4344	24.7686
AJD71607	AJD71607	AJD71607	pep chromosome:ASM81700v1:Chromosome:720807:721736:1 gene:SpnNT_00666 transcript:AJD71607 gene_biotype:protein_coding transcript_biotype:protein_coding gene_symbol:rnz description:Ribonuclease Z			+		1.76227	0.23812	-0.601919	1.77246	0.0588269	0.807824	7.25478	0	-2.1731	1.65406	0.0435088	-0.763358	21.1946	21.7176	21.0494	20.7568	20.8542	20.7741	21.8247	22.0162	20.9817	22.4893	21.8455	22.2393	21.388	21.4648	22.3534	22.0357	21.0836	21.6871	24.0301	23.5497	22.9442	23.9926	23.3805	22.9782	23.9449	22.8154	23.0916	23.3874	22.1972	22.7581
AJD71609	AJD71609	AJD71609	pep chromosome:ASM81700v1:Chromosome:722566:723534:-1 gene:SpnNT_00668 transcript:AJD71609 gene_biotype:protein_coding transcript_biotype:protein_coding gene_symbol:hcaR description:Hca operon transcriptional activator					0.193523	0.717371	0.202269	0.0900082	0.825581	-0.0729699	0.104229	0.765358	-0.114176	0.625824	0.247619	-0.389415	21.4871	21.8019	24.0816	21.8212	23.1853	22.2301	21.4773	23.8982	23.0807	22.3469	23.5591	22.3357	23.1271	22.6861	21.0624	22.1338	21.4759	22.5162	22.4187	22.4345	23.7305	22.1504	23.6142	22.7972	21.4684	22.4289	23.0483	22.4085	23.4146	23.3981
AJD71614	AJD71614	AJD71614	pep chromosome:ASM81700v1:Chromosome:725430:727271:1 gene:SpnNT_00673 transcript:AJD71614 gene_biotype:protein_coding transcript_biotype:protein_coding gene_symbol:typA description:Tyrosine phosphorylated protein A			+		4.04941	0.131562	-0.736732	2.10166	0.1194	0.449768	8.61773	5.6338e-05	-1.56837	1.5658	0.168151	-0.38187	24.7732	25.7584	25.5547	24.8683	25.3761	25.2171	25.5428	25.5286	25.2995	26.4503	25.9814	26.336	26.2834	25.8892	26.1008	25.5537	25.916	26.0384	27.1865	26.87	26.8357	27.1076	26.8498	26.6433	27.1929	26.7572	26.5912	26.815	26.2258	25.9322
AJD71619	AJD71619	AJD71619	pep chromosome:ASM81700v1:Chromosome:731059:732411:1 gene:SpnNT_00678 transcript:AJD71619 gene_biotype:protein_coding transcript_biotype:protein_coding gene_symbol:murD description:UDP-N-acetylmuramoylalanine--D-glutamate ligase					0.389657	0.484555	0.421096	0.228284	0.575655	-0.193805	0.151478	0.649116	0.185129	0.576108	0.23298	-0.429772	23.7404	25.9122	26.0661	24.0329	25.514	25.8495	23.6867	26.0749	26.4042	24.2948	24.7035	26.045	24.9649	23.678	26.0117	23.9788	23.7557	26.0586	24.6737	24.9672	25.6031	23.7181	25.1183	26.0363	23.7033	25.4108	26.3839	24.9075	25.4262	25.8999
AJD71620	AJD71620	AJD71620	pep chromosome:ASM81700v1:Chromosome:732415:733473:1 gene:SpnNT_00679 transcript:AJD71620 gene_biotype:protein_coding transcript_biotype:protein_coding gene_symbol:murG description:UDP-N-acetylglucosamine--N-acetylmuramyl-(pentapeptide) pyrophosphoryl-unde			+		1.01538	0.257462	-0.726047	3.6537	0.0144286	1.25905	6.13074	0	-2.28809	0.345372	0.409737	-0.302986	21.2051	21.8195	23.0964	21.6191	22.3186	23.2934	21.5856	23.0904	22.9458	24.4583	22.9446	23.4342	22.0773	22.3363	24.3331	22.1378	22.1895	23.5973	24.5944	24.2974	24.7931	24.5018	23.9879	25.0448	24.6684	24.4699	25.209	24.0118	22.8343	22.4646
AJD71621	AJD71621	AJD71621	pep chromosome:ASM81700v1:Chromosome:733483:734682:1 gene:SpnNT_00680 transcript:AJD71621 gene_biotype:protein_coding transcript_biotype:protein_coding gene_symbol:divIB description:Cell division protein DivIB			+		0.111457	0.892668	-0.0699844	1.64973	0.0559785	0.881497	2.87024	0.00569574	-1.04754	0.112688	0.776037	-0.0960632	21.8793	22.0443	21.078	22.0044	20.6124	21.0461	22.2741	20.9289	21.405	21.4622	21.8077	21.3858	21.9744	21.8397	21.0923	21.4477	22.046	20.8464	23.4738	22.7264	21.9057	23.0787	22.2551	21.9387	22.7877	21.9335	22.6007	22.9869	20.9023	21.7216
AJD71627	AJD71627	AJD71627	pep chromosome:ASM81700v1:Chromosome:737838:738671:1 gene:SpnNT_00686 transcript:AJD71627 gene_biotype:protein_coding transcript_biotype:protein_coding description:Fluoroquinolones export ATP-binding proteinc			+		1.19571	0.26894	-0.596655	1.49707	0.15698	0.408589	5.33069	0.000123348	-1.82128	2.76721	0.0229625	-0.816035	22.6016	24.3993	24.0828	22.4885	24.3084	24.2445	22.974	23.9698	24.03	24.2158	23.939	24.9879	23.7397	23.8029	24.6667	24.7381	23.827	24.5517	25.6998	25.8155	25.2853	25.6924	25.6831	25.257	25.5196	25.5334	25.0042	25.5987	25.0495	24.4665
AJD71630	AJD71630	AJD71630	pep chromosome:ASM81700v1:Chromosome:740846:741478:1 gene:SpnNT_00689 transcript:AJD71630 gene_biotype:protein_coding transcript_biotype:protein_coding gene_symbol:pyrE description:Orotate phosphoribosyltransferase					0.0637671	0.908588	-0.0810382	1.11612	0.0750939	-0.820082	1.16567	0.0229593	1.09491	0.60195	0.276702	0.35587	22.7645	24.8486	25.7172	23.1204	25.8069	25.8214	22.9783	25.2709	25.7521	24.7215	24.5816	25.3904	24.6753	24.6003	25.2586	24.4335	24.1173	25.0311	22.1221	23.4136	24.3201	22.8309	24.4178	24.9063	22.2679	23.4006	24.5468	23.6641	25.4278	24.1214
AJD71638	AJD71638	AJD71638	pep chromosome:ASM81700v1:Chromosome:747791:748927:1 gene:SpnNT_00697 transcript:AJD71638 gene_biotype:protein_coding transcript_biotype:protein_coding description:Lactate 2-monooxygenase			+		0.492103	0.479495	-0.366788	0.133013	0.85236	0.0482229	3.28301	0.00177778	-1.35044	3.10911	0.0141455	-0.935427	25.7173	27.0589	27.3881	25.4002	27.577	27.1737	25.3941	27.2399	27.148	27.295	25.894	27.8125	26.8672	26.5522	27.5922	26.7661	27.1315	27.4878	27.7375	28.494	28.0819	27.7878	28.0923	28.0479	28.1489	28.2225	27.6384	28.3316	27.8565	27.474
AJD71639	AJD71639	AJD71639	pep chromosome:ASM81700v1:Chromosome:749484:750152:1 gene:SpnNT_00698 transcript:AJD71639 gene_biotype:protein_coding transcript_biotype:protein_coding gene_symbol:tenA_1 description:Thiaminase-2					0.366577	0.66109	-0.193014	0.297466	0.495657	-0.232387	1.09665	0.0566508	0.711335	3.02858	0.0354571	0.671961	23.7656	25.3247	25.2394	23.9064	25.0627	25.0544	23.8807	24.998	25.4789	24.7184	24.8925	25.2739	25.0459	24.9918	24.9998	24.6154	24.8681	25.0422	22.9541	24.6799	24.8145	22.4429	24.6491	24.5359	23.1906	24.2964	24.7454	24.5857	24.6181	23.3443
AJD71640	AJD71640	AJD71640	pep chromosome:ASM81700v1:Chromosome:750379:751161:1 gene:SpnNT_00699 transcript:AJD71640 gene_biotype:protein_coding transcript_biotype:protein_coding gene_symbol:thiM_1 description:Hydroxyethylthiazole kinase					0.796438	0.233469	0.972892	0.673075	0.192013	0.473349	0.310408	0.361278	-0.382401	0.947888	0.0591602	-0.881943	23.3223	25.2582	25.8646	23.4118	25.5575	25.8895	21.9582	25.2689	25.9832	23.8993	22.0922	25.397	22.8164	22.4591	25.5311	23.7159	22.6511	25.1963	24.2583	25.4019	25.4561	24.3722	25.6014	25.8451	23.9076	25.3793	25.7339	24.2945	25.3754	24.6191
AJD71647	AJD71647	AJD71647	pep chromosome:ASM81700v1:Chromosome:756196:756999:1 gene:SpnNT_00706 transcript:AJD71647 gene_biotype:protein_coding transcript_biotype:protein_coding gene_symbol:thiM_2 description:Hydroxyethylthiazole kinase					1.62392	0.0452683	1.80134	0.962914	0.0594444	1.20696	0.122718	0.659629	0.21469	0.205762	0.461816	-0.379689	20.2367	20.2766	22.6658	20.2841	23.4226	20.6789	20.9122	23.1198	23.8008	19.358	19.4928	22.184	18.9908	18.679	19.2304	18.2449	20.2863	22.7193	20.18	22.8317	21.956	19.8825	22.9396	21.5095	20.5225	20.2613	23.3823	19.0771	22.2994	19.4035
AJD71649	AJD71649	AJD71649	pep chromosome:ASM81700v1:Chromosome:757833:758624:-1 gene:SpnNT_00708 transcript:AJD71649 gene_biotype:protein_coding transcript_biotype:protein_coding gene_symbol:thiD description:Hydroxymethylpyrimidine/phosphomethylpyrimidine kinase			+		0.234112	0.640959	0.296319	1.83219	0.0816855	0.61055	2.33427	0.00450213	-1.25086	1.34797	0.0355934	-0.936628	22.3269	21.1228	22.8568	21.7463	22.594	23.9548	21.7597	24.2419	23.9596	22.1492	21.0579	23.7944	21.9243	21.9132	23.6788	21.3032	21.9732	24.1018	24.1474	24.1531	24.0653	23.9546	23.882	24.3458	23.5403	23.8312	23.901	24.1249	23.9094	22.5317
AJD71653	AJD71653	AJD71653	pep chromosome:ASM81700v1:Chromosome:762227:764002:1 gene:SpnNT_00712 transcript:AJD71653 gene_biotype:protein_coding transcript_biotype:protein_coding gene_symbol:pox5 description:Pyruvate oxidase			+		1.1531	0.34807	-0.4333	2.25481	0.124826	0.430137	6.0595	0.000244604	-1.50141	2.68614	0.0445486	-0.637973	27.9087	28.4533	29.1165	27.9477	28.6272	29.2055	27.7956	28.6562	29.0736	28.9292	28.4203	29.3544	28.9906	28.5406	29.3767	29.0094	28.5888	29.4741	30.0953	29.9466	29.6149	30.1297	29.9807	30.0246	30.2533	29.9456	30.3063	29.8469	29.6669	29.3713
AJD71654	AJD71654	AJD71654	pep chromosome:ASM81700v1:Chromosome:764113:764460:1 gene:SpnNT_00713 transcript:AJD71654 gene_biotype:protein_coding transcript_biotype:protein_coding description:Glyoxalase-like domain protein					0.476887	0.42806	-0.45714	0.690216	0.159327	-0.551818	0.164019	0.600438	0.228452	0.196222	0.673275	0.133773	25.3139	27.6201	28.4282	25.968	28.0953	28.5422	25.9943	27.7458	28.5093	27.5167	27.7812	28.6759	27.1052	27.9782	28.3657	26.9904	27.6959	28.2223	25.9161	27.4759	28.2591	25.8918	27.3717	28.1519	25.4497	27.5114	28.1333	27.1263	27.5809	28.0939
AJD71659	AJD71659	AJD71659	pep chromosome:ASM81700v1:Chromosome:766167:767111:1 gene:SpnNT_00718 transcript:AJD71659 gene_biotype:protein_coding transcript_biotype:protein_coding gene_symbol:gmuF description:putative mannose-6-phosphate isomerase GmuF					0.0115588	0.998719	-0.00380537	1.13934	0.255741	-0.300936	2.86446	0.0493121	0.539488	1.04765	0.355309	0.242357	27.5299	27.3811	27.4595	27.4227	27.2951	27.4802	27.3	27.2259	27.4644	27.8862	27.4934	27.2907	27.6873	27.3587	27.0223	27.6723	27.3151	26.8671	26.6727	26.8436	27.2523	26.5147	26.7144	27.5178	26.2025	26.782	27.2035	27.3819	26.8904	26.826
AJD71662	AJD71662	AJD71662	pep chromosome:ASM81700v1:Chromosome:768707:769456:1 gene:SpnNT_00721 transcript:AJD71662 gene_biotype:protein_coding transcript_biotype:protein_coding gene_symbol:mta description:Multidrug transporter activation protein			+		1.00294	0.215879	0.866956	0.402096	0.235142	-0.538993	2.82479	0.0004	2.23749	0.856853	0.07168	0.831543	24.2367	25.9831	25.9454	24.1837	26.1031	26.0642	24.1328	25.3107	25.9896	24.168	23.8402	25.7488	24.1489	23.7938	26.2273	22.9501	23.3655	25.9041	21.34	23.7936	24.128	21.2183	24.1931	23.2827	20.8831	24.1908	24.7822	23.2275	24.1214	25.2636
AJD71666	AJD71666	AJD71666	pep chromosome:ASM81700v1:Chromosome:771470:772645:-1 gene:SpnNT_00725 transcript:AJD71666 gene_biotype:protein_coding transcript_biotype:protein_coding description:dihydrolipoamide dehydrogenase	+		+		5.14574	0.00247619	-1.59451	2.56537	0.0913778	0.523636	9.89607	0	-2.99345	3.36929	0.0156441	-0.875303	19.0319	20.2126	19.1432	18.925	19.409	19.0012	19.313	18.8327	20.2403	20.5024	20.5811	20.9722	21.1217	20.1833	21.9658	21.1534	20.8669	21.1128	22.6896	22.4876	21.8019	22.5342	22.1676	22.0754	22.7981	22.1584	22.3372	21.7816	21.7418	21.3546
AJD71667	AJD71667	AJD71667	pep chromosome:ASM81700v1:Chromosome:772704:773549:-1 gene:SpnNT_00726 transcript:AJD71667 gene_biotype:protein_coding transcript_biotype:protein_coding description:Fatty acid-binding protein			+		1.78301	0.270062	0.523188	0.103088	0.859929	0.048662	3.8924	0.00612851	0.914614	1.45013	0.135781	0.440088	25.4533	25.273	25.7717	24.6747	25.1523	25.5986	25.0062	25.4715	25.6585	24.6331	24.4339	25.0768	24.7528	24.3643	25.6349	24.6393	24.3629	25.4531	24.2096	24.4802	24.444	23.8883	25.1645	24.8855	24.2343	23.9192	24.6025	24.1948	24.0842	24.8391
AJD71668	AJD71668	AJD71668	pep chromosome:ASM81700v1:Chromosome:773674:774231:1 gene:SpnNT_00727 transcript:AJD71668 gene_biotype:protein_coding transcript_biotype:protein_coding gene_symbol:mtrR description:HTH-type transcriptional regulator MtrR		+	+		1.20254	0.242774	-0.696198	4.74082	0.0068	1.31137	4.25123	0.000175299	-1.9561	0.0985109	0.861457	0.05147	21.1237	19.8852	21.5898	20.226	20.3316	22.4986	20.9879	19.8529	19.6435	21.2583	21.5068	21.6964	21.4047	21.1435	22.3373	21.0502	21.2055	20.8023	21.8708	22.9557	23.4524	22.0626	23.1422	22.5116	22.2014	22.9024	22.6451	21.7387	21.8794	20.8741
AJD71669	AJD71669	AJD71669	pep chromosome:ASM81700v1:Chromosome:774250:774717:1 gene:SpnNT_00728 transcript:AJD71669 gene_biotype:protein_coding transcript_biotype:protein_coding gene_symbol:ribD_2 description:Riboflavin biosynthesis protein RibD					0.550399	0.646367	0.188613	0.90901	0.366546	-0.231305	2.20821	0.0670285	0.504995	0.233641	0.751595	0.0850775	25.1409	25.5776	25.8845	25.1806	25.7332	25.8088	25.0108	25.5333	25.6211	25.8085	24.8131	25.476	25.629	24.6044	25.3648	25.397	25.0889	25.6115	24.6203	25.1226	25.3048	24.6001	24.9703	25.3359	24.4628	25.0338	25.4952	25.238	25.3007	25.2479
AJD71670	AJD71670	AJD71670	pep chromosome:ASM81700v1:Chromosome:774806:775435:1 gene:SpnNT_00729 transcript:AJD71670 gene_biotype:protein_coding transcript_biotype:protein_coding gene_symbol:upp description:Uracil phosphoribosyltransferase					0.0421778	0.950245	0.0411112	0.0337608	0.965507	0.0114227	0.335607	0.483189	-0.231539	0.664408	0.369792	-0.261227	24.3935	26.278	26.2524	24.4301	26.1676	26.2194	24.3715	26.1305	26.0648	25.277	25.1161	26.3422	25.3109	25.1719	26.2363	25.3197	24.9965	26.1672	25.727	26.2811	25.8273	25.75	25.8893	25.8397	25.6343	25.9226	25.5204	26.1015	25.8893	25.1018
AJD71671	AJD71671	AJD71671	pep chromosome:ASM81700v1:Chromosome:775609:776199:1 gene:SpnNT_00730 transcript:AJD71671 gene_biotype:protein_coding transcript_biotype:protein_coding gene_symbol:clpP description:ATP-dependent Clp protease proteolytic subunit			+		3.42996	0.0817143	0.937854	0.385214	0.419221	0.263445	3.37028	0.00228302	1.248	1.45925	0.0815217	0.573589	26.366	27.0544	27.339	26.3457	27.3139	27.1856	26.2905	27.016	27.2254	26.2206	25.5916	26.6449	25.6779	25.8942	26.4235	25.7831	25.2394	26.2206	25.2044	25.7325	26.5539	24.921	25.842	26.4449	24.3528	25.6799	26.1731	25.7096	25.7721	24.7946
AJD71672	AJD71672	AJD71672	pep chromosome:ASM81700v1:Chromosome:776278:776526:1 gene:SpnNT_00731 transcript:AJD71672 gene_biotype:protein_coding transcript_biotype:protein_coding description:hypothetical protein			+		2.33833	0.0202667	1.72005	1.96589	0.0197647	-1.71176	2.41446	0.000921348	2.01036	1.8302	0.0102541	-1.42145	21.4021	22.4661	23.1804	21.1789	23.0496	23.6051	20.7792	22.9009	23.3909	20.8441	19.3772	22.1887	20.6313	19.2792	21.822	20.9996	19.3484	21.9822	20.3798	21.5913	21.7343	20.0072	21.4244	21.5163	18.4127	17.7988	20.9951	20.8895	23.6328	21.4391
AJD71673	AJD71673	AJD71673	pep chromosome:ASM81700v1:Chromosome:776628:777788:1 gene:SpnNT_00732 transcript:AJD71673 gene_biotype:protein_coding transcript_biotype:protein_coding gene_symbol:braC description:Leucine-, isoleucine-, valine-, threonine-, and alanine-binding protein pre			+		3.44121	0.23076	-0.523088	2.69277	0.0786583	0.563403	9.37828	0.000450161	-1.19706	0.27986	0.683417	-0.110566	27.2198	27.3833	27.1235	27.37	27.0012	26.9256	27.104	27.1588	26.9634	27.912	27.5927	27.6392	27.9934	27.5299	27.3625	28.1082	27.6781	27.1414	28.446	28.3093	28.1928	28.6283	28.0587	28.3529	28.6749	28.1852	28.1749	28.3413	27.7268	27.4481
AJD71676	AJD71676	AJD71676	pep chromosome:ASM81700v1:Chromosome:779885:780649:1 gene:SpnNT_00735 transcript:AJD71676 gene_biotype:protein_coding transcript_biotype:protein_coding gene_symbol:lptB description:Lipopolysaccharide export system ATP-binding protein LptB					0.0642936	0.926953	-0.0611721	0.413497	0.321358	0.358321	0.162525	0.681339	-0.146854	0.304208	0.456654	0.272639	22.0672	22.9816	23.2542	21.2046	22.9953	22.5038	21.51	22.9751	22.4128	21.489	22.7295	23.7521	21.4752	22.7531	23.1279	21.9767	22.2908	22.8609	23.0994	23.0215	22.4959	23.1979	21.6337	22.6946	23.3077	20.9034	22.8723	22.5692	23.2844	21.9038
AJD71677	AJD71677	AJD71677	pep chromosome:ASM81700v1:Chromosome:780649:781359:1 gene:SpnNT_00736 transcript:AJD71677 gene_biotype:protein_coding transcript_biotype:protein_coding gene_symbol:livF description:LIV-I protein F			+		0.310041	0.65523	0.221576	0.961375	0.174837	-0.435773	3.23761	0.00198547	1.32571	1.67853	0.0565418	0.66836	25.7942	26.487	24.6165	25.8974	26.0133	24.4725	25.5774	26.0288	24.5066	25.3974	25.3703	24.2807	25.969	25.5674	24.7824	25.7445	25.5943	24.6936	23.606	24.7742	24.154	24.2765	24.4416	24.5352	23.0343	24.1036	24.537	24.4689	24.3359	25.0625
AJD71678	AJD71678	AJD71678	pep chromosome:ASM81700v1:Chromosome:781667:782323:1 gene:SpnNT_00737 transcript:AJD71678 gene_biotype:protein_coding transcript_biotype:protein_coding description:putative manganese-dependent inorganic pyrophosphatase					0.046162	0.921905	-0.0941747	0.741469	0.0962	-0.897869	0.491778	0.109209	0.89693	0.0823508	0.806022	0.0932359	21.8556	27.0283	26.4569	23.1335	27.1486	26.2518	23.1079	27.5123	26.3059	24.8437	25.4048	25.8568	25.5146	24.9462	26.2544	24.7017	25.945	26.1812	21.8759	25.1915	25.2419	22.8541	25.9136	25.1693	22.8573	26.3287	25.2961	24.374	26.597	25.0998
AJD71679	AJD71679	AJD71679	pep chromosome:ASM81700v1:Chromosome:782549:783526:1 gene:SpnNT_00738 transcript:AJD71679 gene_biotype:protein_coding transcript_biotype:protein_coding gene_symbol:prfB description:Peptide chain release factor 2					1.59534	0.259224	-0.581327	0.726572	0.321619	0.278769	0.0212076	0.965538	0.0129085	2.84878	0.0181585	0.873005	28.3576	27.4805	28.0154	28.227	27.3431	27.3575	28.1218	27.3797	27.2504	28.7468	28.6178	27.7574	28.8728	27.9452	27.6783	28.8918	28.6659	27.589	27.7338	27.8401	27.6824	26.8471	27.7992	27.2117	27.8507	28.4548	27.9969	27.8382	27.3443	26.993
AJD71680	AJD71680	AJD71680	pep chromosome:ASM81700v1:Chromosome:783544:784236:1 gene:SpnNT_00739 transcript:AJD71680 gene_biotype:protein_coding transcript_biotype:protein_coding gene_symbol:ftsE description:Cell division ATP-binding protein FtsE					0.109386	0.843342	-0.123566	0.394699	0.520147	-0.186975	1.39756	0.0296554	-0.848081	2.13802	0.0225882	-0.91149	22.5958	24.7759	24.4468	22.2497	24.5233	24.5837	22.3014	24.3334	24.3846	23.2229	23.2427	24.9889	23.5434	23.3396	24.6345	23.61	23.8656	24.8591	24.3311	25.114	24.6064	24.1229	25.164	24.6035	24.6617	24.9781	24.2457	25.2187	24.7128	23.8559
AJD71681	AJD71681	AJD71681	pep chromosome:ASM81700v1:Chromosome:784229:785155:1 gene:SpnNT_00740 transcript:AJD71681 gene_biotype:protein_coding transcript_biotype:protein_coding gene_symbol:ftsX description:Cell division protein FtsX			+		1.33172	0.177287	-0.837804	1.5437	0.0920221	0.605295	6.60559	0	-2.41709	1.77192	0.0241477	-0.973994	22.7424	24.4555	24.0182	23.1623	24.717	24.6368	23.3007	24.4654	23.0062	25.0694	25.0187	25.1197	24.5703	24.6574	25.268	24.6811	22.4612	25.1991	26.4552	25.762	26.5607	26.6897	26.1772	26.2676	26.5768	25.8196	25.9496	26.3016	25.8772	24.5847
AJD71682	AJD71682	AJD71682	pep chromosome:ASM81700v1:Chromosome:785441:787621:1 gene:SpnNT_00741 transcript:AJD71682 gene_biotype:protein_coding transcript_biotype:protein_coding gene_symbol:ptsG_1 description:EIICBA-Glc			+		1.59269	0.323738	-0.435763	4.77246	0.0418286	0.756009	6.30179	0.000266667	-1.46269	1.44042	0.285763	-0.270918	25.0664	25.8794	25.9664	24.8784	26.0537	26.1074	25.3594	25.6946	26.2281	26.0688	26.1058	26.3715	25.982	26.1227	26.3016	25.8146	25.9043	26.4845	27.0662	26.9758	27.6532	27.2019	27.0455	27.3688	26.9197	26.8721	27.2948	26.7621	26.358	25.978
AJD71685	AJD71685	AJD71685	pep chromosome:ASM81700v1:Chromosome:790186:791376:1 gene:SpnNT_00744 transcript:AJD71685 gene_biotype:protein_coding transcript_biotype:protein_coding gene_symbol:metK description:S-adenosylmethionine synthase					0.874575	0.654996	-0.163463	1.63555	0.147802	-0.414428	2.80056	0.0510244	0.535125	1.29631	0.275058	0.284159	26.0036	26.2413	26.3789	25.831	25.83	26.2737	25.555	26.262	26.237	26.0678	26.3023	26.2303	26.3687	26.1026	26.0964	26.3282	26.4548	26.1327	25.3758	25.8137	25.6853	25.1887	25.6198	25.8814	25.1228	25.1861	25.9229	25.638	25.5491	26.4238
AJD71686	AJD71686	AJD71686	pep chromosome:ASM81700v1:Chromosome:791929:792864:1 gene:SpnNT_00745 transcript:AJD71686 gene_biotype:protein_coding transcript_biotype:protein_coding gene_symbol:pyrDA description:putative dihydroorotate dehydrogenase A (fumarate)					0.591839	0.398144	0.465804	0.035971	0.913601	-0.0426047	0.237923	0.483268	0.29054	0.371375	0.484253	-0.217868	27.4695	29.0784	29.4698	27.2199	29.1427	29.6791	27.1443	28.8482	29.6762	27.8208	27.6718	28.9277	27.7703	27.8295	28.83	27.7838	28.0403	28.8617	26.8424	28.9833	29.3846	26.9354	28.7991	29.4583	26.8959	28.8777	28.9366	27.6629	29.0975	28.4288
AJD71687	AJD71687	AJD71687	pep chromosome:ASM81700v1:Chromosome:792898:793935:1 gene:SpnNT_00746 transcript:AJD71687 gene_biotype:protein_coding transcript_biotype:protein_coding description:DNA polymerase III subunit delta					0.0547892	0.891845	-0.128727	2.04995	0.311171	-0.234986	0.868488	0.0443163	-0.973633	1.07269	0.0371093	-1.07989	21.7727	25.5799	25.1278	21.6618	25.1913	24.5331	21.0218	25.4497	24.8726	24.7506	20.6746	25.5653	24.7386	21.5788	25.2213	25.1372	23.672	25.0308	24.8489	24.8858	24.984	24.9603	24.792	24.8406	24.8388	24.9503	24.8727	24.9821	25.4484	24.658
AJD71688	AJD71688	AJD71688	pep chromosome:ASM81700v1:Chromosome:794108:794713:1 gene:SpnNT_00747 transcript:AJD71688 gene_biotype:protein_coding transcript_biotype:protein_coding gene_symbol:sodA description:Superoxide dismutase [Mn]					0.00736067	0.992738	-0.0168985	0.288525	0.321901	-0.487194	0.174292	0.481958	0.426459	0.0350429	0.91535	-0.0438368	24.0061	28.4551	28.4541	24.4351	28.6756	28.503	23.831	28.3608	28.7289	26.4045	26.6048	28.0393	26.4648	26.7307	28.2454	26.3461	26.6661	28.1001	24.1478	27.6497	28.2331	23.6114	27.8433	28.1617	24.527	27.5921	27.8455	26.2095	28.2197	26.7454
AJD71689	AJD71689	AJD71689	pep chromosome:ASM81700v1:Chromosome:794869:795399:1 gene:SpnNT_00748 transcript:AJD71689 gene_biotype:protein_coding transcript_biotype:protein_coding description:hypothetical protein			+		1.14723	0.266419	-0.644886	0.856151	0.147734	0.521225	3.30906	0.00127461	-1.45538	0.397882	0.39989	-0.289268	20.4003	21.8952	22.7739	20.6169	22.2466	21.8053	20.5017	21.5277	22.7566	22.1612	23.0713	22.2401	22.2214	22.5635	21.8576	21.803	22.1638	22.2461	22.901	22.9367	23.9723	22.715	22.9629	23.142	22.6939	23.1039	23.1949	22.4671	23.4136	22.5272
AJD71692	AJD71692	AJD71692	pep chromosome:ASM81700v1:Chromosome:796989:798530:1 gene:SpnNT_00751 transcript:AJD71692 gene_biotype:protein_coding transcript_biotype:protein_coding description:putative ABC transporter ATP-binding protein			+		1.40857	0.427547	-0.302133	1.98861	0.159283	0.379854	6.56137	0.00163772	-1.05315	1.76119	0.168497	-0.371161	24.0464	24.4711	24.4598	24.3163	24.2136	24.6777	23.8527	24.2246	24.4856	24.6767	24.7637	24.9235	24.8174	23.9925	24.9462	24.2766	24.4845	24.586	25.6809	25.2982	25.3228	25.6042	25.301	24.9495	25.7745	25.2168	25.0784	25.2308	24.7949	24.608
AJD71695	AJD71695	AJD71695	pep chromosome:ASM81700v1:Chromosome:800551:800823:1 gene:SpnNT_00754 transcript:AJD71695 gene_biotype:protein_coding transcript_biotype:protein_coding gene_symbol:rpsP description:30S ribosomal protein S16					0.0625335	0.950097	-0.0342064	2.48217	0.0654943	-0.644481	0.0304719	0.94366	0.0219349	4.60238	0.0393437	-0.58834	28.4629	29.682	29.3944	28.4717	29.7862	29.3477	28.7313	29.9078	29.3242	29.1287	29.171	29.685	28.9798	29.2196	29.4872	29.039	29.4603	29.2457	28.3865	29.661	29.5857	28.534	29.5642	29.5388	28.6556	29.6116	29.3736	29.7698	29.654	29.9256
AJD71696	AJD71696	AJD71696	pep chromosome:ASM81700v1:Chromosome:800843:801082:1 gene:SpnNT_00755 transcript:AJD71696 gene_biotype:protein_coding transcript_biotype:protein_coding description:putative RNA-binding protein (contains KH domain)			+		0.0150482	0.992638	0.00984573	2.56137	0.0655606	-0.639109	4.36302	0.00146465	1.23839	2.22755	0.0590172	0.589431	24.8473	26.0853	25.4081	24.6645	25.6488	25.1307	24.6176	26.1412	25.3665	24.9913	25.079	25.573	25.5627	25.0645	25.725	25.5609	24.6304	25.6347	23.6645	24.1494	24.3311	23.6932	24.2867	24.0288	23.7042	24.1703	24.7364	24.8817	24.7339	25.255
AJD71698	AJD71698	AJD71698	pep chromosome:ASM81700v1:Chromosome:802478:802996:1 gene:SpnNT_00757 transcript:AJD71698 gene_biotype:protein_coding transcript_biotype:protein_coding gene_symbol:rimM description:Ribosome maturation factor RimM			+		0.128134	0.950746	-0.0290243	0.97594	0.306608	-0.26971	6.8605	0.00884895	0.732248	2.13639	0.0881176	0.491562	26.3807	26.6862	26.3673	26.4517	26.4458	26.3445	26.2316	26.4606	26.3294	26.5439	26.5483	26.175	26.6109	26.4727	26.0727	26.7614	26.5568	26.2174	25.4672	25.6058	26.0405	25.4752	25.7026	25.847	25.4073	25.6927	25.8693	25.4486	25.6654	26.5023
AJD71699	AJD71699	AJD71699	pep chromosome:ASM81700v1:Chromosome:802986:803705:1 gene:SpnNT_00758 transcript:AJD71699 gene_biotype:protein_coding transcript_biotype:protein_coding gene_symbol:trmD description:tRNA (guanine-N(1)-)-methyltransferase					0.095212	0.929992	0.0475458	0.343971	0.545732	-0.179156	2.08927	0.0613829	0.531475	0.646891	0.319904	0.304773	24.6786	24.2667	24.2368	24.4676	24.2195	24.2423	24.6682	24.4748	24.4103	25.0482	24.7423	24.0521	24.0403	23.889	23.5153	24.9664	24.7342	24.249	23.3095	23.9663	24.053	23.5074	24.1539	24.481	23.1687	23.6681	24.5735	23.7132	23.7541	24.5299
AJD71700	AJD71700	AJD71700	pep chromosome:ASM81700v1:Chromosome:803717:804055:1 gene:SpnNT_00759 transcript:AJD71700 gene_biotype:protein_coding transcript_biotype:protein_coding gene_symbol:nrdD_2 description:Anaerobic ribonucleoside-triphosphate reductase					0.909567	0.269053	0.6993	0.161486	0.672103	-0.144757	0.497433	0.2686	0.379036	0.546846	0.223296	-0.465021	22.9027	24.403	24.7312	23.4595	25.281	24.8237	23.0556	24.7796	25.0027	23.8598	21.7261	23.8752	23.5554	24.1003	24.3369	24.4935	22.327	23.871	22.4203	24.3268	24.4315	23.7673	24.3807	24.0781	23.399	23.8782	24.3457	23.9563	25.0026	22.3681
AJD71701	AJD71701	AJD71701	pep chromosome:ASM81700v1:Chromosome:804085:804405:-1 gene:SpnNT_00760 transcript:AJD71701 gene_biotype:protein_coding transcript_biotype:protein_coding description:hypothetical protein					0.317264	0.56856	0.351834	0.622606	0.169552	0.562128	0.409657	0.24555	0.476002	0.977517	0.082397	0.686297	21.1285	22.0238	22.9037	21.1299	19.8525	22.7118	21.5014	20.5565	23.2106	20.8336	20.5474	22.7427	20.5766	20.9875	22.2421	20.2923	21.1106	22.5193	20.6282	20.7934	22.513	19.6587	20.3098	22.3439	20.6088	20.8351	23.0437	20.6445	21.7173	20.4224
AJD71702	AJD71702	AJD71702	pep chromosome:ASM81700v1:Chromosome:804503:804718:1 gene:SpnNT_00761 transcript:AJD71702 gene_biotype:protein_coding transcript_biotype:protein_coding description:hypothetical protein			+		0.0173389	0.98575	0.0173439	1.38324	0.101257	-0.571267	2.02615	0.00772973	1.13579	1.86056	0.0762004	0.54718	24.8554	27.048	26.9493	25.5061	27.5384	26.6723	25.2159	26.8612	27.0557	26.2101	25.5241	26.9867	26.3125	26.2138	26.8082	26.4583	26.4443	26.5881	24.9633	25.3011	26.6737	24.7066	24.7783	25.4984	24.5287	25.581	25.449	25.2173	25.4713	26.5169
AJD71704	AJD71704	AJD71704	pep chromosome:ASM81700v1:Chromosome:805657:807003:-1 gene:SpnNT_00763 transcript:AJD71704 gene_biotype:protein_coding transcript_biotype:protein_coding gene_symbol:gor description:Glutathione reductase					0.560751	0.417342	0.434403	2.99467	0.0520736	0.738966	1.85428	0.0141652	-0.981316	1.96627	0.0484571	-0.676752	25.4772	26.1828	27.292	25.1435	26.1464	27.1114	24.977	26.1363	27.6035	25.4805	25.3878	26.6315	25.648	25.1002	26.676	25.4982	25.1069	26.6311	27.1203	26.6928	27.8014	27.0992	26.7516	27.7003	27.0441	26.7008	27.9913	26.5728	26.5078	26.5518
AJD71705	AJD71705	AJD71705	pep chromosome:ASM81700v1:Chromosome:807289:808488:1 gene:SpnNT_00764 transcript:AJD71705 gene_biotype:protein_coding transcript_biotype:protein_coding gene_symbol:yknX description:Putative efflux system component YknX					1.57745	0.327864	-0.422537	0.183557	0.861893	0.041598	3.62627	0.110881	-0.374174	0.206573	0.748803	0.0899612	25.8562	26.1578	26.0645	26.1896	25.9105	26.1213	25.9274	25.9486	26.2061	26.8279	25.8329	26.4383	27.1123	25.9981	26.5496	27.0267	25.7661	26.6331	26.6238	26.2467	26.6104	26.467	26.2079	26.1937	26.696	26.251	26.4533	26.4313	26.6315	26.064
AJD71706	AJD71706	AJD71706	pep chromosome:ASM81700v1:Chromosome:808472:809173:1 gene:SpnNT_00765 transcript:AJD71706 gene_biotype:protein_coding transcript_biotype:protein_coding gene_symbol:macB_1 description:Macrolide export ATP-binding/permease protein MacB					1.55428	0.1765	0.771854	0.341878	0.504144	-0.210238	0.373247	0.520745	-0.19383	2.41012	0.0105	-1.17592	21.6123	21.6379	22.5567	20.4548	21.0153	21.9028	21.472	21.6088	21.4657	20.7392	21.7318	20.5884	20.1379	20.1843	20.4636	20.5189	20.1005	22.315	22.2595	21.733	22.0041	20.9374	21.7073	21.6315	21.2833	21.7756	22.139	22.2365	21.6074	21.7446
AJD71708	AJD71708	AJD71708	pep chromosome:ASM81700v1:Chromosome:810558:812555:1 gene:SpnNT_00767 transcript:AJD71708 gene_biotype:protein_coding transcript_biotype:protein_coding gene_symbol:metG description:Methionine--tRNA ligase			+		0.75428	0.591819	-0.224547	1.90187	0.072473	0.656074	3.57537	0.00277273	-1.14301	1.11489	0.319519	-0.262389	24.9754	25.2208	25.914	25.2428	25.3349	25.8809	24.9428	25.4368	25.8055	25.8456	25.577	25.8058	25.6082	25.4106	26.0672	25.4694	25.0942	25.8968	27.5342	26.2486	26.3966	27.3858	26.2438	26.2974	27.1486	26.0904	25.6956	26.4184	25.9457	25.6553
AJD71709	AJD71709	AJD71709	pep chromosome:ASM81700v1:Chromosome:813202:813522:1 gene:SpnNT_00768 transcript:AJD71709 gene_biotype:protein_coding transcript_biotype:protein_coding description:lineage-specific thermal regulator protein					0.0864862	0.877875	0.0996361	0.156068	0.722118	-0.112214	0.757834	0.100787	0.631334	0.899268	0.18759	0.419484	21.4707	23.6626	23.8533	21.3875	24.0581	23.8485	21.6635	23.6467	23.9966	22.7987	22.8389	23.6358	22.0521	22.8877	23.802	22.8139	22.6971	23.1645	21.7394	22.916	23.3896	21.4939	22.5362	22.4792	21.8919	22.4808	22.9785	22.0567	22.9563	21.5261
AJD71711	AJD71711	AJD71711	pep chromosome:ASM81700v1:Chromosome:814416:815342:1 gene:SpnNT_00770 transcript:AJD71711 gene_biotype:protein_coding transcript_biotype:protein_coding gene_symbol:ydhF description:Oxidoreductase YdhF			+		1.6175	0.179649	-0.744659	1.70424	0.0590244	0.825825	5.71368	0.000270463	-1.53115	0.0364755	0.916705	0.0393295	21.8015	22.7962	21.2295	21.3735	21.834	21.8156	22.4262	22.3716	21.9628	23.5738	23.2082	22.9132	22.8167	22.5583	21.7606	21.3084	22.7771	23.3964	23.4311	23.7557	23.6827	23.6825	23.7875	22.7937	23.329	23.931	22.9979	23.9436	22.7002	21.8296
AJD71713	AJD71713	AJD71713	pep chromosome:ASM81700v1:Chromosome:815669:816367:1 gene:SpnNT_00772 transcript:AJD71713 gene_biotype:protein_coding transcript_biotype:protein_coding gene_symbol:cpnA description:Cyclopentanol dehydrogenase					0.203527	0.715133	0.197344	0.615738	0.26326	-0.357786	1.48159	0.0347753	0.767411	0.241684	0.544842	0.21228	23.2138	24.7494	24.7484	23.2578	24.2286	25.2323	22.796	24.0398	24.518	24.1796	22.97	25.1693	24.398	22.9173	24.9104	23.4294	23.002	24.032	22.5733	23.1837	23.0212	22.981	24.1335	23.9915	22.8308	23.5299	23.6325	23.2868	24.4032	22.854
AJD71714	AJD71714	AJD71714	pep chromosome:ASM81700v1:Chromosome:816378:816878:1 gene:SpnNT_00773 transcript:AJD71714 gene_biotype:protein_coding transcript_biotype:protein_coding description:NUDIX domain protein					0.925842	0.350761	-0.460911	0.116075	0.741998	0.114296	0.472455	0.293354	0.361014	2.22987	0.02	0.93622	21.8609	23.9024	23.1675	22.0324	23.6626	23.4067	22.2554	23.4215	23.7314	23.6518	23.8952	23.0929	23.5609	23.6879	23.1055	23.6111	23.7631	23.2207	21.7486	23.0466	23.3249	22.0575	22.5292	23.3187	21.4997	23.6223	23.0442	23.066	21.608	22.2951
AJD71715	AJD71715	AJD71715	pep chromosome:ASM81700v1:Chromosome:816856:817725:1 gene:SpnNT_00774 transcript:AJD71715 gene_biotype:protein_coding transcript_biotype:protein_coding gene_symbol:ppsA description:Phosphoenolpyruvate synthase					0.321723	0.611013	-0.280084	1.8152	0.0533029	0.868375	0.304818	0.48319	-0.243353	1.64967	0.0304286	0.905106	20.1593	22.4499	22.2955	21.9599	22.0415	22.0257	20.0027	21.6913	21.6825	22.0621	20.0971	21.9596	21.9301	22.4614	22.5846	21.739	21.6953	22.2999	20.6112	22.2078	21.7047	21.367	21.9187	22.231	22.1589	21.9515	22.3477	19.7978	21.4267	21.4181
AJD71716	AJD71716	AJD71716	pep chromosome:ASM81700v1:Chromosome:817700:818140:1 gene:SpnNT_00775 transcript:AJD71716 gene_biotype:protein_coding transcript_biotype:protein_coding description:ASCH domain protein					0.53209	0.372356	-0.573031	1.34146	0.0635397	-0.851914	1.6474	0.0162759	1.00026	0.72436	0.103943	0.721378	20.6403	21.4671	21.3375	22.7435	21.0457	22.4633	20.2785	20.0008	22.474	22.8223	20.5292	21.7429	22.7334	22.8445	21.7323	22.715	23.0019	19.4864	20.937	19.8302	21.3697	20.1263	20.2631	21.2815	19.6914	19.943	20.0059	19.5725	22.0882	22.4186
AJD71717	AJD71717	AJD71717	pep chromosome:ASM81700v1:Chromosome:818263:820809:1 gene:SpnNT_00776 transcript:AJD71717 gene_biotype:protein_coding transcript_biotype:protein_coding gene_symbol:pepN description:Aminopeptidase N					0.655843	0.422593	0.392532	1.22352	0.231827	0.320338	0.972752	0.154224	-0.422353	1.23203	0.121107	-0.494547	27.0693	28.2363	28.4107	26.9325	28.293	28.6639	27.1396	28.1954	28.6595	27.3086	27.0968	28.3144	27.2441	27.1375	28.1756	27.147	27.0898	28.5538	28.3815	28.3034	28.5934	28.3438	28.0286	28.4995	28.3419	28.1127	28.7966	28.409	28.1354	27.7816
AJD71718	AJD71718	AJD71718	pep chromosome:ASM81700v1:Chromosome:820918:821592:1 gene:SpnNT_00777 transcript:AJD71718 gene_biotype:protein_coding transcript_biotype:protein_coding gene_symbol:arlR_2 description:Response regulator ArlR			+		1.52605	0.407119	0.320057	0.892531	0.196013	-0.409026	5.04185	0.00066055	1.41313	2.72371	0.0365978	0.684049	25.1524	25.2112	25.3666	25.3842	24.2957	25.2005	25.0279	25.1829	25.1752	24.6847	24.3752	24.7973	25.2342	24.5654	24.8247	24.8717	24.8728	24.8902	23.0782	24.3314	24.3357	23.5568	22.7464	24.1197	23.3281	23.5893	24.193	24.3638	24.6242	24.0351
AJD71721	AJD71721	AJD71721	pep chromosome:ASM81700v1:Chromosome:823377:824306:1 gene:SpnNT_00780 transcript:AJD71721 gene_biotype:protein_coding transcript_biotype:protein_coding gene_symbol:yhbU_1 description:putative protease YhbU precursor					0.668095	0.371426	-0.497889	0.17645	0.681768	0.129717	1.10043	0.051023	-0.753534	0.187513	0.686209	-0.125928	21.9953	23.5925	21.7394	22.2355	24.2859	24.0341	22.2687	22.7297	22.5474	23.0784	22.3126	23.8237	23.1253	23.0972	24.1422	23.3007	22.5843	24.4452	22.5215	23.7098	24.0299	22.9627	23.8942	24.1566	22.4136	23.8084	24.7136	23.4707	23.5874	23.2334
AJD71722	AJD71722	AJD71722	pep chromosome:ASM81700v1:Chromosome:824506:826956:1 gene:SpnNT_00781 transcript:AJD71722 gene_biotype:protein_coding transcript_biotype:protein_coding gene_symbol:dinG description:family exonuclease family helicase					0.51158	0.417978	-0.460679	1.40844	0.0571337	-0.956838	1.05466	0.0626104	0.683767	0.154108	0.636035	0.187609	25.667	25.9372	23.5615	25.3195	25.3743	24.4373	25.0968	24.9718	23.4353	26.4134	25.4559	24.6981	26.3307	25.5558	24.2622	26.0279	25.6493	23.5535	24.0714	25.2745	23.3464	24.1344	24.7196	23.1289	24.7644	24.493	23.7142	25.9817	26.2755	24.1069
AJD71724	AJD71724	AJD71724	pep chromosome:ASM81700v1:Chromosome:828227:828781:1 gene:SpnNT_00783 transcript:AJD71724 gene_biotype:protein_coding transcript_biotype:protein_coding gene_symbol:yajL description:Chaperone protein YajL					0.110321	0.844314	-0.119524	1.27493	0.101092	-0.594704	0.692277	0.119194	0.590206	0.203891	0.696629	0.115026	24.5504	26.5053	27.3362	25.3308	26.4716	27.464	25.1317	27.1451	27.793	26.741	26.2289	26.5711	26.5672	26.137	26.8363	26.3347	25.9603	27.4272	25.1105	25.8573	26.3439	25.2939	25.7631	26.5496	24.9794	25.6014	26.9171	26.057	26.571	27.6049
AJD71725	AJD71725	AJD71725	pep chromosome:ASM81700v1:Chromosome:828857:829429:1 gene:SpnNT_00784 transcript:AJD71725 gene_biotype:protein_coding transcript_biotype:protein_coding gene_symbol:gph description:Phosphoglycolate phosphatase					0.153864	0.711224	0.258438	0.108374	0.685142	0.184627	0.152133	0.565102	0.305771	0.196525	0.55693	0.23196	21.0912	24.5965	24.8186	21.3666	24.7405	24.5648	21.2179	24.593	24.82	21.6262	22.8701	24.3636	22.5995	23.0774	24.5037	22.5594	23.7991	24.0842	20.886	24.0875	24.4202	20.9773	24.3327	24.3648	21.3989	23.9789	24.611	21.7625	23.6804	23.881
AJD71727	AJD71727	AJD71727	pep chromosome:ASM81700v1:Chromosome:831472:833199:1 gene:SpnNT_00786 transcript:AJD71727 gene_biotype:protein_coding transcript_biotype:protein_coding gene_symbol:ezrA description:Septation ring formation regulator EzrA			+		2.71408	0.337493	-0.366764	3.20544	0.0475	0.797031	8.81642	0	-1.80622	3.16868	0.0385445	-0.642422	25.3936	25.4582	25.5586	25.5231	25.6488	25.785	25.2737	25.6729	25.6871	25.7241	25.9577	26.0835	25.6658	25.9305	26.2492	25.6819	25.6986	26.3106	27.5735	26.8954	27.3032	27.7258	26.893	27.6995	27.3731	26.8389	27.9545	27.0555	26.2835	26.188
AJD71731	AJD71731	AJD71731	pep chromosome:ASM81700v1:Chromosome:835908:836885:-1 gene:SpnNT_00790 transcript:AJD71731 gene_biotype:protein_coding transcript_biotype:protein_coding gene_symbol:ycjS description:putative oxidoreductase YcjS					0.365621	0.45239	0.511232	0.625065	0.354435	0.263397	0.450112	0.227087	-0.477109	0.918154	0.080483	-0.724944	23.1031	24.5359	25.9999	22.6724	24.6723	25.7756	22.4355	24.5696	26.1064	23.8525	22.4565	25.5938	23.6729	22.588	25.3302	23.4829	22.7771	25.5157	24.8966	24.5324	25.6263	25.2198	24.1625	25.338	25.0779	24.2151	25.0963	24.9922	25.0215	24.2604
AJD71732	AJD71732	AJD71732	pep chromosome:ASM81700v1:Chromosome:837679:839121:1 gene:SpnNT_00791 transcript:AJD71732 gene_biotype:protein_coding transcript_biotype:protein_coding gene_symbol:xynD description:Bifunctional xylanase/deacetylase precursor			+		0.32494	0.728903	-0.143651	0.127483	0.676291	0.167334	7.1971	3.86473e-05	-1.72345	1.85659	0.0102123	-1.41247	23.2204	23.9665	23.9721	23.2571	24.505	24.0458	23.2503	23.423	24.1623	23.5532	23.592	24.0733	24.084	23.8421	24.4959	23.3911	23.9356	24.1282	25.8226	25.2083	25.4758	25.6634	25.2287	25.7457	25.7354	25.0602	25.3735	25.0265	25.0713	24.7373
AJD71733	AJD71733	AJD71733	pep chromosome:ASM81700v1:Chromosome:839235:840077:1 gene:SpnNT_00792 transcript:AJD71733 gene_biotype:protein_coding transcript_biotype:protein_coding gene_symbol:yvgN description:Glyoxal reductase					1.04982	0.378653	0.39078	0.621937	0.496584	0.177839	0.360675	0.558966	0.171521	0.106696	0.881425	-0.0414198	26.2888	27.3082	26.9818	26.2978	27.0423	27.4493	26.1752	27.2968	27.5145	26.516	26.055	26.4908	26.8935	26.0986	27.0109	26.6236	26.1983	26.951	26.3181	26.5992	26.9896	26.4036	26.5874	27.1929	26.5694	26.7777	27.3734	26.3465	26.7719	26.9048
AJD71735	AJD71735	AJD71735	pep chromosome:ASM81700v1:Chromosome:841304:842221:1 gene:SpnNT_00794 transcript:AJD71735 gene_biotype:protein_coding transcript_biotype:protein_coding gene_symbol:glyQ description:Glycine--tRNA ligase alpha subunit			+		2.31637	0.258954	-0.52771	3.33888	0.0366522	0.880831	10.0683	0	-2.2251	2.88759	0.0221678	-0.816558	23.9812	24.264	24.6039	24.3115	23.6016	24.3107	24.2642	23.9093	24.5289	25.1104	24.0942	24.8487	25.1436	24.5581	24.7821	25.093	24.3376	24.5569	27.0712	26.2797	26.2037	26.6191	26.223	26.2527	26.7489	26.1214	26.2812	25.9214	25.8186	24.9034
AJD71736	AJD71736	AJD71736	pep chromosome:ASM81700v1:Chromosome:842481:844517:1 gene:SpnNT_00795 transcript:AJD71736 gene_biotype:protein_coding transcript_biotype:protein_coding gene_symbol:glyS description:Glycine--tRNA ligase beta subunit			+		1.36979	0.235955	-0.672986	4.06774	0.0381143	0.87133	3.57412	0.00103867	-1.47626	0.192696	0.796279	0.0680519	25.1155	27.0732	25.9721	25.1327	27.0078	26.2997	25.0401	27.0512	26.4858	26.8712	27.1791	26.0745	26.6772	26.9965	26.7776	26.6859	27.0656	26.9073	27.66	27.5997	27.2567	27.7089	27.3649	27.3052	27.6497	27.32	28.5993	26.8021	26.7385	27.0637
AJD71737	AJD71737	AJD71737	pep chromosome:ASM81700v1:Chromosome:844559:844816:1 gene:SpnNT_00796 transcript:AJD71737 gene_biotype:protein_coding transcript_biotype:protein_coding description:hypothetical protein					0.696541	0.363957	-0.500902	1.0432	0.134051	-0.514705	1.25377	0.0435771	0.758328	1.63853	0.0463276	0.744525	26.472	25.5183	24.5909	26.444	25.9494	24.0187	26.1946	25.9735	24.0152	26.2446	25.5744	25.9063	26.5861	25.4565	26.5841	26.5233	25.3663	25.4433	24.7103	24.2863	24.4895	24.6178	24.7095	25.9002	24.6384	24.3886	24.6111	25.6663	25.5583	26.1419
AJD71738	AJD71738	AJD71738	pep chromosome:ASM81700v1:Chromosome:844933:846177:-1 gene:SpnNT_00797 transcript:AJD71738 gene_biotype:protein_coding transcript_biotype:protein_coding gene_symbol:azr_1 description:NADPH azoreductase			+		0.200432	0.721518	0.192346	1.8082	0.133315	0.433762	2.16655	0.00710853	-1.11648	2.90629	0.0178	-0.875059	22.5604	24.9001	24.8168	23.2096	24.7521	24.9313	22.5479	24.7877	24.7505	23.0028	24.2196	24.6878	23.1814	23.9567	24.3294	23.9067	23.9956	24.2456	25.6103	25.0396	25.3514	25.6616	25.0722	25.4582	24.9614	24.99	25.1603	25.258	24.9957	24.0276
AJD71739	AJD71739	AJD71739	pep chromosome:ASM81700v1:Chromosome:846195:846800:-1 gene:SpnNT_00798 transcript:AJD71739 gene_biotype:protein_coding transcript_biotype:protein_coding gene_symbol:azr_2 description:NADPH azoreductase			+		0.545148	0.34731	0.657324	0.0655316	0.845365	-0.0699463	2.81869	0.000868571	1.80992	1.23872	0.0304047	1.08265	21.1339	22.874	23.946	21.7387	22.796	24.1912	21.4164	22.9871	23.7746	21.1965	21.3792	24.1491	21.5584	20.5401	23.8216	21.3337	21.2016	23.7618	20.0787	21.2315	22.0214	19.9813	20.9435	22.4601	20.5286	20.1144	21.209	20.1786	22.4495	20.5479
AJD71741	AJD71741	AJD71741	pep chromosome:ASM81700v1:Chromosome:848078:849457:1 gene:SpnNT_00800 transcript:AJD71741 gene_biotype:protein_coding transcript_biotype:protein_coding description:putative NADH oxidase			+		0.0796567	0.914487	-0.06497	3.58113	0.0520473	0.695607	4.19155	0.000813953	-1.4584	2.54267	0.0365745	-0.697823	26.9902	28.2281	28.2513	27.0895	28.0893	28.5472	26.8249	28.4155	28.7577	27.4304	27.7531	28.4704	27.6446	27.6601	28.7789	27.6129	27.6889	28.7394	29.2574	29.2428	29.5622	28.9616	29.1763	29.6944	29.2043	29.1132	30.1072	28.6221	28.6261	28.9619
AJD71742	AJD71742	AJD71742	pep chromosome:ASM81700v1:Chromosome:849609:850484:1 gene:SpnNT_00801 transcript:AJD71742 gene_biotype:protein_coding transcript_biotype:protein_coding gene_symbol:pdxS description:Pyridoxal biosynthesis lyase PdxS			+		0.227139	0.727848	-0.169489	2.59287	0.0202162	-1.35558	3.26275	0.00256552	1.2193	0.0292157	0.932262	0.0332025	21.129	20.973	22.1162	20.2275	20.5376	20.5378	20.3753	21.1529	20.7559	20.5154	22.4049	20.7759	20.2225	21.9781	21.0432	21.3146	20.4863	20.5898	19.9271	20.3141	19.805	19.696	18.2883	19.5725	19.0641	19.9161	20.2483	20.5614	20.0009	23.4178
AJD71746	AJD71746	AJD71746	pep chromosome:ASM81700v1:Chromosome:852312:852806:1 gene:SpnNT_00805 transcript:AJD71746 gene_biotype:protein_coding transcript_biotype:protein_coding description:hypothetical protein					0.127868	0.737836	-0.252056	0.767632	0.0858266	-0.984235	0.164601	0.511731	0.381287	0.350639	0.371866	-0.350893	22.2998	26.1503	26.3703	22.7991	26.5782	26.7355	21.7922	26.5523	27.0108	25.0694	24.2024	26.104	25.082	24.8518	26.2449	25.1606	25.3701	26.4718	22.084	25.9073	26.0428	23.3543	25.6524	25.9635	22.1521	25.5164	26.184	23.9752	27.3444	26.9706
AJD71748	AJD71748	AJD71748	pep chromosome:ASM81700v1:Chromosome:853330:853686:1 gene:SpnNT_00807 transcript:AJD71748 gene_biotype:protein_coding transcript_biotype:protein_coding gene_symbol:mgsR description:Modulator of the general stress response			+		0.102043	0.96158	-0.0246277	1.0401	0.150769	-0.470125	6.20253	0.000818713	1.24103	2.51135	0.0268896	0.795529	26.7677	26.9576	27.0219	26.9505	26.8891	27.0389	26.6537	27.0099	27.1188	27.0793	26.764	26.9425	27.1971	26.5943	27.1551	27.1243	26.6493	27.1238	25.4952	25.6071	25.9055	25.345	25.5329	26.1369	25.2791	25.3207	26.6165	25.7075	25.7449	27.2641
AJD71749	AJD71749	AJD71749	pep chromosome:ASM81700v1:Chromosome:853844:854644:1 gene:SpnNT_00808 transcript:AJD71749 gene_biotype:protein_coding transcript_biotype:protein_coding gene_symbol:yxeN description:putative amino-acid permease protein YxeN					0.39617	0.480218	0.423516	2.07757	0.0958085	0.535013	1.05745	0.0584778	-0.711481	0.987246	0.101857	-0.599983	23.3065	25.3215	25.1002	23.2522	25.6495	25.2905	22.8509	25.3737	25.2069	23.0941	23.0715	25.3891	23.7071	23.7933	25.3776	23.6722	24.004	25.4314	25.4908	24.7935	25.3393	25.6067	24.7693	25.3245	25.8623	25.0034	25.5656	24.9828	24.89	25.2392
AJD71750	AJD71750	AJD71750	pep chromosome:ASM81700v1:Chromosome:854644:855387:1 gene:SpnNT_00809 transcript:AJD71750 gene_biotype:protein_coding transcript_biotype:protein_coding gene_symbol:tcyC description:L-cystine import ATP-binding protein TcyC					0.00696657	0.995657	0.0113801	0.596958	0.253867	-0.377197	0.445793	0.246137	-0.443837	1.10368	0.0555455	-0.832414	22.4719	24.0838	24.5217	21.6493	24.3585	23.31	22.307	24.1018	24.5804	22.9929	21.877	24.7585	24.6007	21.5098	24.401	24.0685	22.4536	24.6199	23.6161	24.2408	24.8364	23.4534	23.9245	24.5358	21.9023	24.3144	24.5552	24.3668	24.5152	24.3462
AJD71752	AJD71752	AJD71752	pep chromosome:ASM81700v1:Chromosome:855755:856666:1 gene:SpnNT_00811 transcript:AJD71752 gene_biotype:protein_coding transcript_biotype:protein_coding gene_symbol:trxB description:Thioredoxin reductase					1.05896	0.660011	0.150618	0.778585	0.439274	-0.198263	1.48871	0.202246	0.320697	0.132637	0.912491	-0.0281847	28.1912	28.4406	28.4514	28.0245	28.311	28.299	27.9993	28.3936	28.2954	28.1168	27.9743	28.2121	28.4124	27.9145	28.0598	28.3906	27.9577	28.0121	27.5709	28.1162	28.3045	27.3021	27.9781	28.1742	27.5783	28.0946	28.4007	28.0471	28.0473	28.2247
AJD71753	AJD71753	AJD71753	pep chromosome:ASM81700v1:Chromosome:856705:857433:-1 gene:SpnNT_00812 transcript:AJD71753 gene_biotype:protein_coding transcript_biotype:protein_coding description:Putative TrmH family tRNA/rRNA methyltransferase			+		1.1475	0.366817	-0.401948	1.8675	0.149048	0.400158	7.92337	3.9801e-05	-1.70792	3.56076	0.0136872	-0.905811	23.2505	24.0907	23.782	23.1102	23.8279	23.7154	22.8753	24.1387	23.4785	24.0939	23.6655	24.4412	24.2276	23.0277	24.3456	24.0725	23.7328	24.2798	25.3061	25.4952	25.0114	25.4171	25.5177	25.2011	25.3515	25.4014	24.939	25.336	24.9915	24.2763
AJD71754	AJD71754	AJD71754	pep chromosome:ASM81700v1:Chromosome:857479:858090:-1 gene:SpnNT_00813 transcript:AJD71754 gene_biotype:protein_coding transcript_biotype:protein_coding gene_symbol:def_1 description:Peptide deformylase					0.451751	0.645922	-0.198874	2.4923	0.0512267	-0.806609	2.32063	0.013702	0.89478	1.11912	0.282867	0.287044	28.162	29.2406	29.416	28.129	28.9426	29.1442	28.1029	29.1365	29.3255	29.0695	28.5856	29.2725	29.3299	28.7179	29.3526	29.2024	28.7149	29.1438	27.2528	27.9663	28.5693	27.1734	27.9265	28.6431	27.3713	27.8819	28.7617	28.3564	28.6032	29.3138
AJD71758	AJD71758	AJD71758	pep chromosome:ASM81700v1:Chromosome:859692:860519:1 gene:SpnNT_00817 transcript:AJD71758 gene_biotype:protein_coding transcript_biotype:protein_coding gene_symbol:ybiV description:Sugar phosphatase YbiV		+			0.0590228	0.901149	-0.0991728	3.38378	0.00666667	1.5478	1.46335	0.022719	-0.938597	0.629324	0.123626	0.708375	20.9004	20.7031	22.6866	20.6824	21.202	19.9405	20.8536	22.4793	22.5426	22.1482	19.8682	22.4241	18.9462	21.8304	23.2633	21.3045	19.917	23.1811	22.2545	21.7391	23.0337	22.0638	22.8904	23.2802	21.2128	21.5002	22.4631	19.3971	21.0481	20.9808
AJD71760	AJD71760	AJD71760	pep chromosome:ASM81700v1:Chromosome:861240:861965:1 gene:SpnNT_00819 transcript:AJD71760 gene_biotype:protein_coding transcript_biotype:protein_coding description:hypothetical protein					0.313276	0.759725	0.122736	1.7556	0.234053	0.29586	1.10872	0.218588	-0.327027	0.747184	0.533238	-0.153903	22.9069	23.7721	23.8666	23.1147	23.82	23.9009	22.7152	23.7126	23.7621	23.0823	23.6028	23.4554	23.5196	23.3302	23.1917	23.0447	23.6628	23.5769	23.5918	23.8923	23.9646	23.465	24.0488	24.0504	23.7049	24.1581	23.6385	23.8589	23.5562	23.1099
AJD71761	AJD71761	AJD71761	pep chromosome:ASM81700v1:Chromosome:861962:862897:1 gene:SpnNT_00820 transcript:AJD71761 gene_biotype:protein_coding transcript_biotype:protein_coding gene_symbol:pbpX_2 description:Putative penicillin-binding protein PbpX					0.13875	0.837634	-0.112284	1.10009	0.0824307	0.762403	1.33403	0.037961	-0.783068	0.0940402	0.796848	0.0916186	21.1929	22.3701	20.9824	21.5323	22.5908	21.0842	21.7565	21.8562	22.5879	22.2298	21.4611	22.8781	21.7573	21.1805	20.8411	21.9526	21.7473	22.9161	22.6262	20.9329	23.8769	22.7587	21.8655	23.5313	22.4435	22.0355	22.9305	22.5247	22.657	21.0839
AJD71763	AJD71763	AJD71763	pep chromosome:ASM81700v1:Chromosome:863845:864543:-1 gene:SpnNT_00822 transcript:AJD71763 gene_biotype:protein_coding transcript_biotype:protein_coding gene_symbol:yvoA description:HTH-type transcriptional repressor YvoA					0.21524	0.72726	-0.175838	0.252873	0.545207	-0.206821	0.228554	0.595996	-0.182658	0.259175	0.534145	-0.21364	21.4667	22.4826	23.1754	21.6868	22.8679	22.2537	21.5104	22.0319	22.2958	22.508	22.788	23.049	22.3071	21.8005	21.3347	21.0782	22.9781	23.5101	21.4497	22.9861	23.1873	21.8429	22.7072	22.1092	21.0634	23.3822	22.687	22.7923	23.0069	22.423
AJD71764	AJD71764	AJD71764	pep chromosome:ASM81700v1:Chromosome:864685:866247:1 gene:SpnNT_00823 transcript:AJD71764 gene_biotype:protein_coding transcript_biotype:protein_coding gene_symbol:guaA description:GMP synthase [glutamine-hydrolyzing]			+		2.85249	0.240148	-0.520825	2.03272	0.0997805	0.518257	12.3083	0	-1.98137	3.62949	0.0116784	-0.942288	25.833	26.0634	26.3525	25.7934	26.1442	26.1701	25.7506	25.8591	26.2455	26.8499	26.1977	26.813	26.7314	26.3032	27.0763	26.23	26.1342	26.5635	28.2754	27.8961	27.9275	28.1613	27.8279	27.9781	28.2664	27.887	27.8244	28.0418	27.3864	26.7628
AJD71766	AJD71766	AJD71766	pep chromosome:ASM81700v1:Chromosome:866846:868210:-1 gene:SpnNT_00825 transcript:AJD71766 gene_biotype:protein_coding transcript_biotype:protein_coding description:hypothetical protein					1.65669	0.388381	0.33626	0.94578	0.100693	0.696693	2.88061	0.0105065	-0.885134	0.749926	0.154833	-0.524701	22.5997	22.9886	22.7679	23.0486	22.8492	22.4824	22.2443	22.578	22.8342	22.4457	22.3521	21.8464	22.4499	22.4896	22.3816	22.64	21.9541	22.807	22.8066	24.034	23.5882	23.1266	24.5508	23.687	22.8122	24.368	23.3856	24.2799	22.4814	23.1092
AJD71777	AJD71777	AJD71777	pep chromosome:ASM81700v1:Chromosome:876153:877439:1 gene:SpnNT_00836 transcript:AJD71777 gene_biotype:protein_coding transcript_biotype:protein_coding gene_symbol:yhbU_2 description:putative protease YhbU precursor			+		1.11291	0.32284	-0.487279	2.73427	0.0499077	0.815096	6.07179	0.000289655	-1.46336	0.241103	0.608122	-0.160984	21.9344	22.7051	22.9119	21.6198	22.4201	22.1987	21.8694	23.2311	22.3063	22.5699	22.5167	23.3799	22.8268	22.1886	22.8101	22.7457	22.4575	24.087	23.6283	24.034	23.9305	23.7098	24.1036	23.946	23.8677	23.7488	23.3982	23.7641	22.903	22.4319
AJD71781	AJD71781	AJD71781	pep chromosome:ASM81700v1:Chromosome:881104:881313:1 gene:SpnNT_00840 transcript:AJD71781 gene_biotype:protein_coding transcript_biotype:protein_coding description:DNA-binding transcriptional repressor PuuR			+		0.263522	0.660508	0.221164	1.39245	0.0807037	-0.692297	2.50736	0.0035	1.28696	0.648401	0.2554	0.373502	23.0504	24.4379	24.0772	22.6959	23.9785	23.8343	22.5247	24.7166	23.8454	24.4119	22.7367	24.1169	23.0436	22.686	24.4717	23.267	22.6035	23.8331	21.8862	22.499	22.8659	20.694	22.4962	23.3022	21.9512	23.2603	22.6232	22.5738	22.8071	23.6565
AJD71783	AJD71783	AJD71783	pep chromosome:ASM81700v1:Chromosome:881907:883367:1 gene:SpnNT_00842 transcript:AJD71783 gene_biotype:protein_coding transcript_biotype:protein_coding gene_symbol:pncB2 description:Nicotinate phosphoribosyltransferase pncB2			+		1.78871	0.293273	-0.47341	3.56415	0.0559775	0.676517	8.58247	0	-2.00115	4.34883	0.0136226	-0.851222	23.2403	23.7695	23.6947	23.4348	23.8894	24.3988	23.6063	23.1984	24.4264	24.0696	24.1579	24.5431	24.1722	24.1749	24.4535	23.5885	24.2937	24.4657	25.9052	25.5166	25.5759	25.9517	25.3789	25.6731	26.0963	25.598	25.9732	25.3747	24.89	25.5095
AJD71784	AJD71784	AJD71784	pep chromosome:ASM81700v1:Chromosome:883364:884188:1 gene:SpnNT_00843 transcript:AJD71784 gene_biotype:protein_coding transcript_biotype:protein_coding gene_symbol:nadE description:NH(3)-dependent NAD(+) synthetase					0.306472	0.670105	-0.193625	0.0363167	0.9436	0.0214407	0.476877	0.354846	0.297914	1.98941	0.0834115	0.512979	24.3929	25.2995	25.7499	23.5187	25.3568	25.4258	24.5412	25.4825	25.9683	24.8862	25.4689	25.6947	25.1731	25.001	25.4231	25.1862	25.0273	25.6179	24.6173	24.6138	25.2467	24.2404	24.6478	25.1526	24.2478	24.7473	25.5406	24.7179	24.8772	24.3787
AJD71792	AJD71792	AJD71792	pep chromosome:ASM81700v1:Chromosome:888984:890012:-1 gene:SpnNT_00851 transcript:AJD71792 gene_biotype:protein_coding transcript_biotype:protein_coding gene_symbol:queA description:S-adenosylmethionine:tRNA ribosyltransferase-isomerase					0.451693	0.372913	-0.669901	0.484949	0.212828	-0.519128	0.025676	0.923443	-0.0440778	0.0620485	0.816444	0.106696	26.4575	28.2048	24.9621	26.3492	27.7957	24.9387	26.3233	27.9748	24.7496	28.0475	28.0182	25.0318	28.3011	28.2093	25.0448	28.2164	28.1562	24.7595	26.8503	27.6135	24.8343	26.756	27.535	24.8544	27.0835	27.5659	25.0596	27.5149	27.9756	25.9157
AJD71793	AJD71793	AJD71793	pep chromosome:ASM81700v1:Chromosome:890163:890870:1 gene:SpnNT_00852 transcript:AJD71793 gene_biotype:protein_coding transcript_biotype:protein_coding gene_symbol:nagB description:Glucosamine-6-phosphate deaminase					0.258027	0.727682	-0.158698	1.05759	0.140795	-0.492614	0.945806	0.0867065	0.604481	1.66008	0.276753	0.270565	26.1721	27.6567	27.5116	26.1707	27.0869	27.7617	26.0158	27.7485	27.5368	27.6181	26.9472	27.4127	26.9441	26.9174	27.4175	27.3276	27.2225	27.2819	25.2424	26.7994	27.2997	25.5652	26.6792	27.2852	25.6184	26.6633	27.0676	26.9569	27.095	26.9732
AJD71795	AJD71795	AJD71795	pep chromosome:ASM81700v1:Chromosome:891316:892251:1 gene:SpnNT_00854 transcript:AJD71795 gene_biotype:protein_coding transcript_biotype:protein_coding gene_symbol:hprK description:HPr kinase/phosphorylase			+		0.80056	0.605522	-0.207632	3.01868	0.136954	0.385891	7.331	0.000451613	-1.30009	5.42394	0.0204672	-0.706565	24.0479	24.7468	24.5242	24.2515	24.738	25.0309	24.1111	24.7142	25.0999	25.1402	24.5374	24.8989	24.7961	24.7107	24.8036	24.9239	24.6223	24.7002	26.1427	26.0065	25.8036	25.9468	25.8274	25.7919	25.8915	25.8975	25.6573	25.8937	25.332	25.0142
AJD71797	AJD71797	AJD71797	pep chromosome:ASM81700v1:Chromosome:893033:893416:1 gene:SpnNT_00856 transcript:AJD71797 gene_biotype:protein_coding transcript_biotype:protein_coding description:putative protein containing a divergent version of the methyl-accepting chemotaxis-like doma			+		0.873297	0.358726	-0.458452	1.77431	0.0983535	0.544483	4.60552	0.000309764	-1.64867	2.06983	0.0517377	-0.645731	25.2545	26.1558	26.2274	24.918	26.467	26.2836	24.766	26.787	26.3743	26.0375	26.3583	26.9428	25.9728	25.8461	26.9399	26.0792	26.16	27.0232	27.1475	27.3741	27.8023	27.1673	27.3799	28.1128	27.3187	27.4466	28.3225	26.9604	27.3105	27.0378
AJD71798	AJD71798	AJD71798	pep chromosome:ASM81700v1:Chromosome:893432:893821:1 gene:SpnNT_00857 transcript:AJD71798 gene_biotype:protein_coding transcript_biotype:protein_coding description:Gas vesicle protein					0.187763	0.747196	-0.166862	0.248373	0.643322	-0.137411	0.42074	0.308788	-0.368171	1.64963	0.200863	-0.338719	25.1483	27.4343	27.2571	25.2844	27.4661	27.0499	25.2464	27.5064	26.9416	26.8222	26.4001	27.3281	26.5589	26.6663	26.9168	26.5234	26.6749	26.9457	26.0783	27.65	27.34	26.3845	27.3637	27.3529	25.9554	27.1548	27.3685	26.993	27.4473	26.6722
AJD71800	AJD71800	AJD71800	pep chromosome:ASM81700v1:Chromosome:895040:895777:1 gene:SpnNT_00859 transcript:AJD71800 gene_biotype:protein_coding transcript_biotype:protein_coding description:acyl-CoA thioester hydrolase, YbgC/YbaW family					0.582102	0.444557	0.381599	1.72306	0.0599434	-0.80897	1.77918	0.019473	0.897792	0.460973	0.376454	-0.292777	21.1185	22.6057	22.673	21.1084	22.532	23.0761	21.1056	22.5584	22.6967	21.4796	22.1419	22.0601	21.4929	21.3563	22.2299	21.3028	21.1279	22.8487	19.9397	21.843	21.2227	21.3424	21.6001	20.7811	21.5005	21.9179	21.2467	22.3275	22.7002	22.0124
AJD71801	AJD71801	AJD71801	pep chromosome:ASM81700v1:Chromosome:895788:896561:1 gene:SpnNT_00860 transcript:AJD71801 gene_biotype:protein_coding transcript_biotype:protein_coding gene_symbol:yutF description:putative hydrolase YutF					0.911878	0.47844	0.294176	0.961319	0.206201	-0.380692	2.14583	0.0215947	0.795119	0.441967	0.636488	0.120252	25.3522	26.5412	26.327	25.5447	26.3565	26.156	25.2684	26.553	26.4776	26.0233	25.7895	25.836	25.8553	25.7905	25.5914	25.684	25.6977	25.6612	24.5203	25.6207	25.8435	24.5739	25.2851	25.9025	24.5765	25.3956	25.7024	25.2934	25.7538	25.7927
AJD71805	AJD71805	AJD71805	pep chromosome:ASM81700v1:Chromosome:899832:900110:1 gene:SpnNT_00864 transcript:AJD71805 gene_biotype:protein_coding transcript_biotype:protein_coding description:hypothetical protein					0.327649	0.666168	-0.19216	3.59024	0.0374359	-0.885756	2.925	0.0142316	0.807778	0.18646	0.705296	0.114182	25.1118	25.4928	24.3461	25.3362	25.9588	24.6587	25.1744	25.4124	24.5774	25.7488	24.6105	25.2696	25.9019	26.0519	24.5616	25.8135	25.1138	24.7265	23.944	24.5343	24.4409	23.9571	24.2746	24.8435	23.8227	24.3515	24.63	25.106	24.4455	25.7842
AJD71807	AJD71807	AJD71807	pep chromosome:ASM81700v1:Chromosome:900874:902178:1 gene:SpnNT_00866 transcript:AJD71807 gene_biotype:protein_coding transcript_biotype:protein_coding gene_symbol:rsmF description:Ribosomal RNA small subunit methyltransferase F			+		3.18574	0.014	-1.50876	0.378644	0.428551	0.258643	5.67407	0	-2.73395	2.44197	0.0166426	-0.966543	19.9479	19.4109	19.5601	20.4419	17.9577	19.6726	20.0145	19.6913	20.8867	20.6444	21.1244	20.9627	21.009	21.2737	21.6031	20.7377	20.8565	22.9509	23.2167	23.1757	20.9862	23.0795	22.3919	21.7464	22.9913	22.8691	21.7323	22.6436	21.691	22.5797
AJD71811	AJD71811	AJD71811	pep chromosome:ASM81700v1:Chromosome:905432:906235:1 gene:SpnNT_00870 transcript:AJD71811 gene_biotype:protein_coding transcript_biotype:protein_coding gene_symbol:pstB3_1 description:Phosphate import ATP-binding protein PstB 3			+		0.432029	0.609917	-0.236359	1.47412	0.206602	0.336793	6.27967	0.000756757	-1.26591	1.88034	0.0479422	-0.692754	24.0127	25.1255	25.2665	24.631	24.9862	25.1076	24.1145	24.8846	25.0193	25.3061	24.0802	25.4715	25.6181	24.219	25.3941	25.6163	24.3826	25.1874	26.1877	26.1156	25.8109	26.0171	26.2032	25.879	26.061	26.0491	26.2177	26.1474	25.8503	25.444
AJD71812	AJD71812	AJD71812	pep chromosome:ASM81700v1:Chromosome:906248:907006:1 gene:SpnNT_00871 transcript:AJD71812 gene_biotype:protein_coding transcript_biotype:protein_coding gene_symbol:pstB3_2 description:Phosphate import ATP-binding protein PstB 3					0.432047	0.610847	0.236771	0.256326	0.67895	-0.113321	0.412962	0.445824	0.238447	0.281054	0.682326	-0.111645	25.8365	27.1408	27.217	25.8251	26.6964	27.128	25.7388	27.0057	27.0244	26.2443	25.9533	26.9428	26.4995	25.9078	26.7754	26.6968	25.7522	26.7095	25.826	26.5022	27.1291	25.9135	26.2312	26.7293	25.764	26.4348	26.9365	26.0719	26.7041	26.7056
AJD71813	AJD71813	AJD71813	pep chromosome:ASM81700v1:Chromosome:907018:907671:1 gene:SpnNT_00872 transcript:AJD71813 gene_biotype:protein_coding transcript_biotype:protein_coding gene_symbol:phoU_2 description:phosphate transport system regulatory protein					0.347677	0.785826	0.108595	0.66778	0.364512	0.251742	0.596203	0.453014	-0.206296	0.150478	0.817538	-0.0631491	25.9406	26.5025	26.7822	25.8925	26.8287	26.8212	26.1469	26.5359	26.8504	26.4985	26.3804	26.3657	26.5423	26.5493	26.2927	26.3244	26.3229	26.0473	26.1521	26.8783	27.1458	26.1906	26.8878	26.957	26.4551	26.8235	26.6674	26.7937	26.5227	25.3955
AJD71814	AJD71814	AJD71814	pep chromosome:ASM81700v1:Chromosome:907828:908643:1 gene:SpnNT_00873 transcript:AJD71814 gene_biotype:protein_coding transcript_biotype:protein_coding gene_symbol:glnH_2 description:Glutamine-binding periplasmic protein precursor			+		0.619884	0.640961	-0.189039	2.4078	0.0560865	0.751301	8.88949	0	-1.77277	2.62628	0.0229452	-0.832435	26.2179	26.4466	26.5764	26.3011	25.8249	26.4335	26.0594	26.2094	26.6714	26.6048	26.0895	26.6302	26.9041	26.0475	26.9038	26.9456	26.0693	26.2472	28.4286	27.6741	28.0692	28.4774	27.6799	28.0089	28.5397	27.7635	28.0545	28.1562	27.0963	26.908
AJD71815	AJD71815	AJD71815	pep chromosome:ASM81700v1:Chromosome:908663:909934:-1 gene:SpnNT_00874 transcript:AJD71815 gene_biotype:protein_coding transcript_biotype:protein_coding gene_symbol:yjiR description:putative HTH-type transcriptional regulator YjiR			+		0.502916	0.357779	-0.656253	1.584	0.0455385	1.11782	5.23332	0	-2.83353	0.909828	0.0483602	-1.05945	21.395	21.0656	22.0208	20.3683	21.2486	20.6262	21.3437	21.3232	24.3406	21.4933	24.8209	22.8817	20.211	21.254	22.0974	21.4873	21.2273	24.1655	23.762	24.8548	24.3806	23.6285	24.9609	24.6937	23.5692	24.7916	24.5927	24.3372	21.1487	23.4867
AJD71816	AJD71816	AJD71816	pep chromosome:ASM81700v1:Chromosome:910136:910807:1 gene:SpnNT_00875 transcript:AJD71816 gene_biotype:protein_coding transcript_biotype:protein_coding gene_symbol:aldC description:Alpha-acetolactate decarboxylase					1.77825	0.161659	0.794351	0.233046	0.52029	-0.244854	1.44742	0.022	0.958858	0.0923565	0.813172	-0.0803466	23.4045	24.8689	23.5636	23.3563	24.8639	23.0113	22.6179	24.439	23.0697	22.4812	22.3063	22.7683	23.1105	23.0081	23.1665	22.8747	23.2431	23.0872	21.572	23.7382	23.564	21.6023	23.3347	22.8479	21.4773	22.8221	23.6069	23.3279	23.5063	23.2045
AJD71818	AJD71818	AJD71818	pep chromosome:ASM81700v1:Chromosome:911681:912586:1 gene:SpnNT_00877 transcript:AJD71818 gene_biotype:protein_coding transcript_biotype:protein_coding gene_symbol:murB description:UDP-N-acetylenolpyruvoylglucosamine reductase					0.0265336	0.966222	0.0309531	0.668776	0.196178	0.466671	0.79744	0.0979408	-0.621397	0.221316	0.585956	-0.185678	21.3805	22.9684	22.2533	21.1926	22.7124	23.6929	21.3347	22.6194	23.9161	21.7795	21.8375	22.259	22.2672	21.9541	22.8961	22.5736	22.1635	24.0612	21.8276	23.9496	23.0062	23.4158	23.3773	21.82	23.0659	23.4625	23.7378	23.1075	22.6853	23.2953
AJD71819	AJD71819	AJD71819	pep chromosome:ASM81700v1:Chromosome:912746:913903:1 gene:SpnNT_00878 transcript:AJD71819 gene_biotype:protein_coding transcript_biotype:protein_coding gene_symbol:potA description:Spermidine/putrescine import ATP-binding protein PotA					0.517533	0.609735	-0.221103	1.58921	0.104593	-0.525007	1.74219	0.0883627	0.47494	0.317281	0.56285	0.171036	21.949	21.7013	21.4972	21.2737	22.4163	22.0915	21.1957	21.7349	22.0617	21.8148	22.5055	22.3382	21.6158	22.3994	21.7441	21.4511	21.411	22.6312	20.9716	21.6586	20.9284	21.5929	21.5615	21.5107	20.8392	21.6551	20.9288	22.7916	21.5021	21.7665
AJD71822	AJD71822	AJD71822	pep chromosome:ASM81700v1:Chromosome:915457:916527:1 gene:SpnNT_00881 transcript:AJD71822 gene_biotype:protein_coding transcript_biotype:protein_coding gene_symbol:potD_2 description:Spermidine/putrescine-binding periplasmic protein precursor					0.955763	0.246784	-0.775209	0.102659	0.753132	0.116151	0.568864	0.142743	-0.59477	0.386903	0.398645	0.296591	20.9804	23.4645	23.1609	21.2479	23.5844	23.0001	21.8775	24.0142	23.3698	23.2694	24.1816	23.57	23.0861	24.3406	22.3233	22.6304	24.9305	23.3445	22.0288	23.9364	24.2109	21.0643	23.5772	24.4103	23.059	24.0325	23.7333	23.5744	21.7658	22.87
AJD71823	AJD71823	AJD71823	pep chromosome:ASM81700v1:Chromosome:917302:917787:1 gene:SpnNT_00882 transcript:AJD71823 gene_biotype:protein_coding transcript_biotype:protein_coding description:hypothetical protein					0.11539	0.822142	-0.142783	1.09887	0.0866517	-0.733041	1.56715	0.0138824	1.09831	0.619722	0.186308	0.508055	21.881	21.4657	23.7316	21.4371	23.555	24.1935	21.7192	23.8154	23.7157	23.0986	22.8889	23.504	22.7051	23.2212	22.9137	22.4367	21.517	24.514	21.6958	22.1647	21.3001	21.1918	21.133	21.9248	21.3319	21.5629	23.3243	22.1959	23.6129	21.3938
AJD71824	AJD71824	AJD71824	pep chromosome:ASM81700v1:Chromosome:917809:920427:1 gene:SpnNT_00883 transcript:AJD71824 gene_biotype:protein_coding transcript_biotype:protein_coding gene_symbol:alaS description:Alanine--tRNA ligase			+		3.34808	0.155279	-0.669711	3.28903	0.0507353	0.755039	8.55787	0	-1.9558	2.34644	0.0717206	-0.531047	24.4784	25.1856	24.7349	24.5688	24.9401	24.8576	24.761	25.1832	25.0888	25.8988	25.0045	25.6886	25.9353	25.0452	25.5813	25.8722	25.1218	25.6779	27.3224	27.072	26.2614	27.1779	26.8821	26.3038	27.2195	26.8702	26.2913	26.558	25.9959	25.6466
AJD71826	AJD71826	AJD71826	pep chromosome:ASM81700v1:Chromosome:922150:922899:1 gene:SpnNT_00885 transcript:AJD71826 gene_biotype:protein_coding transcript_biotype:protein_coding gene_symbol:ecsA_2 description:ABC-type transporter ATP-binding protein EcsA					1.33246	0.270852	0.55796	0.512392	0.397707	0.250435	0.554241	0.345857	-0.286383	1.5972	0.0717386	-0.593908	22.3327	22.5469	23.0047	22.5675	22.1218	23.6152	22.2906	21.9698	22.8174	21.6514	23.1058	21.2684	21.9051	21.4581	22.1944	22.7241	22.1082	21.8295	22.0459	23.1071	23.3534	22.509	23.1584	23.3347	21.8711	23.1645	23.2999	22.972	23.1301	22.6951
AJD71828	AJD71828	AJD71828	pep chromosome:ASM81700v1:Chromosome:925201:926364:1 gene:SpnNT_00887 transcript:AJD71828 gene_biotype:protein_coding transcript_biotype:protein_coding gene_symbol:rlmI description:Ribosomal RNA large subunit methyltransferase I					0.660094	0.31207	0.694955	0.418335	0.254557	0.471273	0.989083	0.0556742	-0.763074	0.897489	0.0548782	-0.986756	23.4551	25.3271	22.9968	24.4468	24.9042	22.8556	23.714	24.8397	23.006	24.3254	20.4076	22.7411	24.1755	24.0338	22.0061	24.3328	23.8505	23.418	25.1866	25.4876	23.3067	25.3864	25.1256	23.4355	25.4633	25.2632	23.758	24.6013	24.8195	23.56
AJD71829	AJD71829	AJD71829	pep chromosome:ASM81700v1:Chromosome:926361:927038:1 gene:SpnNT_00888 transcript:AJD71829 gene_biotype:protein_coding transcript_biotype:protein_coding gene_symbol:aroD description:3-dehydroquinate dehydratase					0.0939127	0.936419	0.0423923	0.312867	0.579145	-0.16354	1.37741	0.0734011	0.559419	1.78487	0.183003	0.353486	25.3525	26.2287	26.2645	25.7159	26.4433	26.3723	25.4413	26.0634	26.3927	26.0154	26.4593	25.9753	25.8611	26.3999	25.5822	25.7716	26	25.8281	24.7161	25.9458	25.9093	24.7128	25.826	26.1544	24.5245	25.7919	25.6591	25.4942	25.6612	25.3827
AJD71830	AJD71830	AJD71830	pep chromosome:ASM81700v1:Chromosome:927028:927882:1 gene:SpnNT_00889 transcript:AJD71830 gene_biotype:protein_coding transcript_biotype:protein_coding gene_symbol:aroE description:Shikimate dehydrogenase			+		1.36162	0.153782	0.971368	0.679955	0.119681	-0.739504	4.31273	0.000170213	2.01065	0.197872	0.509215	0.29978	21.3556	21.4755	22.4108	20.8125	20.5182	22.7233	21.8666	21.8262	22.9304	20.238	20.2696	19.9951	19.6746	20.8869	21.8573	20.4744	20.7517	23.0291	20.4075	19.9729	18.5601	18.5658	20.2053	19.9312	19.6224	20.0623	20.4957	20.516	19.5616	20.0576
AJD71832	AJD71832	AJD71832	pep chromosome:ASM81700v1:Chromosome:928978:930144:1 gene:SpnNT_00891 transcript:AJD71832 gene_biotype:protein_coding transcript_biotype:protein_coding gene_symbol:aroC description:Chorismate synthase					0.0723844	0.863247	0.144407	0.0599683	0.834166	-0.0895454	0.363893	0.212432	-0.632597	1.0945	0.0523814	-0.86655	23.4083	29.9761	27.4337	28.245	30.4846	27.3539	28.1443	29.9948	27.7889	29.0699	28.0663	27.3299	28.4475	28.0114	27.2005	28.2597	27.5642	27.5806	29.8124	29.1485	27.1563	29.8078	29.4114	27.4445	29.1821	28.9215	27.6384	29.7607	29.5305	26.8461
AJD71834	AJD71834	AJD71834	pep chromosome:ASM81700v1:Chromosome:931268:931606:1 gene:SpnNT_00893 transcript:AJD71834 gene_biotype:protein_coding transcript_biotype:protein_coding description:hypothetical protein					0.684814	0.439688	-0.361636	1.46277	0.113145	-0.511578	1.30024	0.0571046	0.64912	1.93874	0.0899159	0.499178	28.5112	30.2029	28.8228	28.6821	30.2923	28.8167	28.467	30.0825	28.8672	29.5578	30.0483	29.2482	29.5212	30.0102	29.1769	29.4147	29.6913	29.3309	27.9316	28.6805	29.2449	27.8345	28.8623	28.994	27.9535	28.6315	28.7698	28.8432	28.7094	29.1392
AJD71835	AJD71835	AJD71835	pep chromosome:ASM81700v1:Chromosome:931698:932981:1 gene:SpnNT_00894 transcript:AJD71835 gene_biotype:protein_coding transcript_biotype:protein_coding gene_symbol:aroA description:3-phosphoshikimate 1-carboxyvinyltransferase					0.0225906	0.968516	0.0292897	0.320232	0.500255	0.21939	1.47975	0.024414	-0.897159	1.0672	0.0724863	-0.707059	23.8052	25.1179	25.6878	23.7238	25.1821	25.823	23.472	25.3853	25.7603	24.3428	23.7531	25.7069	24.8064	23.4951	25.8331	24.3428	25.0379	26.3757	25.0337	25.5769	25.6496	25.2472	25.8188	26.5305	25.064	26.1757	26.9355	25.0855	25.9896	26.2001
AJD71836	AJD71836	AJD71836	pep chromosome:ASM81700v1:Chromosome:932974:933450:1 gene:SpnNT_00895 transcript:AJD71836 gene_biotype:protein_coding transcript_biotype:protein_coding gene_symbol:aroL description:Shikimate kinase 2					0.0124792	0.988257	0.0183784	0.142797	0.650652	-0.183091	1.0288	0.0407321	0.891351	0.70822	0.113009	0.689882	21.0451	24.0289	22.1374	21.6658	22.5858	21.9479	21.0323	22.4326	23.4803	22.1724	22.0159	23.8853	20.8573	22.1721	21.0405	24.2269	21.5867	22.2336	22.496	23.2034	21.9116	21.2542	19.6631	20.4418	20.3782	21.6781	21.3075	21.8007	21.6043	23.3911
AJD71837	AJD71837	AJD71837	pep chromosome:ASM81700v1:Chromosome:933447:934295:1 gene:SpnNT_00896 transcript:AJD71837 gene_biotype:protein_coding transcript_biotype:protein_coding gene_symbol:pheA description:Prephenate dehydratase					0.932244	0.298607	0.591966	0.322982	0.448302	-0.262731	0.119658	0.774097	0.0953155	1.10473	0.0628368	-0.759381	22.3871	22.6493	23.3551	22.5415	23.6203	23.4358	22.1799	23.9215	22.8475	21.4635	21.6597	23.612	21.6411	22.0454	23.3481	21.7754	22.5109	23.5541	21.9046	22.988	23.5027	22.2904	23.1178	23.5182	22.3466	22.4592	23.9526	22.586	24.0893	23.7823
AJD71838	AJD71838	AJD71838	pep chromosome:ASM81700v1:Chromosome:934292:935566:1 gene:SpnNT_00897 transcript:AJD71838 gene_biotype:protein_coding transcript_biotype:protein_coding gene_symbol:msrR description:Regulatory protein MsrR			+		2.05958	0.177551	-0.682315	1.50505	0.0637247	0.805756	5.34617	3.90244e-05	-2.03833	1.178	0.102859	-0.55026	25.0912	23.3014	24.5951	23.6884	23.5823	24.0405	24.5562	23.699	24.7106	24.6541	25.2057	24.2638	24.9708	24.9766	24.6233	24.8626	25.1787	24.6702	26.682	26.0712	26.3113	26.7061	25.7971	25.7782	26.9488	24.7938	26.5214	26.0112	25.383	25.4812
AJD71843	AJD71843	AJD71843	pep chromosome:ASM81700v1:Chromosome:940249:941283:1 gene:SpnNT_00902 transcript:AJD71843 gene_biotype:protein_coding transcript_biotype:protein_coding description:hypothetical protein			+		0.593588	0.54876	-0.274631	2.48441	0.0453578	0.901946	6.84175	0	-1.94677	1.91833	0.0366469	-0.770197	25.9925	26.9733	26.2101	25.5616	27.2312	26.1883	25.7722	27.0147	25.7421	26.4514	26.3675	26.2435	26.591	26.9463	26.8244	26.3282	26.2837	27.1216	28.4231	27.9582	28.3252	28.5253	27.9039	28.296	28.483	28.1264	28.1659	28.3058	27.2632	26.7072
AJD71844	AJD71844	AJD71844	pep chromosome:ASM81700v1:Chromosome:941483:942220:1 gene:SpnNT_00903 transcript:AJD71844 gene_biotype:protein_coding transcript_biotype:protein_coding gene_symbol:mecA description:Adapter protein MecA					0.0027639	1	-0.00128979	0.673531	0.229113	-0.394686	1.10941	0.0729276	0.615324	1.28675	0.375046	0.221927	25.5139	25.7244	25.9746	25.3391	25.784	25.7355	24.6838	25.646	26.1486	25.6776	25.4987	25.6292	25.8204	25.4431	26.0263	25.7063	25.2465	25.5133	24.3312	25.1615	25.9845	23.5479	25.356	25.7066	23.9871	24.9179	26.0193	25.5764	25.6512	25.4788
AJD71845	AJD71845	AJD71845	pep chromosome:ASM81700v1:Chromosome:942371:943657:1 gene:SpnNT_00904 transcript:AJD71845 gene_biotype:protein_coding transcript_biotype:protein_coding gene_symbol:hom description:Homoserine dehydrogenase			+		1.4142	0.257467	-0.613002	1.84297	0.282827	0.256783	2.9489	0.00545306	-1.04648	0.860148	0.481148	-0.17669	24.0075	26.0326	25.7244	24.4885	26.0366	25.7351	24.5528	25.9294	25.691	26.0946	25.7909	26.2128	25.9545	25.8946	26.2205	25.8437	25.501	26.2024	26.3061	26.5315	26.5625	26.094	26.4378	26.3854	26.3139	26.4765	26.5084	26.0889	26.13	25.5947
AJD71846	AJD71846	AJD71846	pep chromosome:ASM81700v1:Chromosome:943659:944528:1 gene:SpnNT_00905 transcript:AJD71846 gene_biotype:protein_coding transcript_biotype:protein_coding gene_symbol:thrB description:Homoserine kinase			+		0.0151452	0.986553	-0.0193609	1.45113	0.0995533	0.575538	2.795	0.00246512	-1.35326	1.27342	0.0566516	-0.758358	22.6545	23.2256	24.4522	23.0582	24.0244	24.7064	22.5387	23.449	24.4872	22.8533	22.7601	24.8207	22.8046	23.461	24.6757	22.7795	23.1772	25.4383	24.4256	25.0518	25.3581	24.5702	24.8451	25.4864	23.842	24.9548	26.2415	24.0947	24.2356	24.7861
AJD71847	AJD71847	AJD71847	pep chromosome:ASM81700v1:Chromosome:944823:945761:1 gene:SpnNT_00906 transcript:AJD71847 gene_biotype:protein_coding transcript_biotype:protein_coding gene_symbol:msrAB1 description:Peptide methionine sulfoxide reductase MsrA/MsrB 1					2.05327	0.514971	0.22979	0.697333	0.604994	-0.123968	7.02425	0.0104889	0.701922	2.74562	0.164336	0.348164	28.9985	29.3399	29.3666	29.0061	29.3706	29.2554	29.0314	29.1865	29.2493	29.2226	28.767	29.1856	29.0067	28.8024	29.003	29.0565	28.7478	28.9448	28.4465	28.6523	28.6776	28.5606	28.4219	28.6726	28.1446	28.5206	28.3903	28.4689	28.6402	28.5511
AJD71848	AJD71848	AJD71848	pep chromosome:ASM81700v1:Chromosome:945821:947545:1 gene:SpnNT_00907 transcript:AJD71848 gene_biotype:protein_coding transcript_biotype:protein_coding gene_symbol:bmrA description:Multidrug resistance ABC transporter ATP-binding/permease protein BmrA			+		0.689841	0.408534	-0.402397	3.44993	0.0353231	0.942427	6.84123	0	-2.35017	2.9156	0.0123707	-1.00535	22.6039	23.3048	23.4596	21.6681	23.1774	23.492	21.8503	23.5092	23.5576	22.8766	22.779	24.0884	22.8933	23.1607	23.9023	22.9481	23.6194	23.9766	25.0596	25.2498	25.82	25.0121	25.2739	25.3974	25.1512	25.077	25.7333	24.6449	24.512	23.9833
AJD71849	AJD71849	AJD71849	pep chromosome:ASM81700v1:Chromosome:947547:949295:1 gene:SpnNT_00908 transcript:AJD71849 gene_biotype:protein_coding transcript_biotype:protein_coding description:putative ABC transporter ATP-binding protein			+		0.832251	0.377979	-0.429437	3.79308	0.0349677	0.924907	7.6625	0	-2.37667	3.1291	0.0110851	-1.02233	22.2983	21.928	21.8975	21.4899	23.3816	22.2919	22.949	23.1281	22.518	23.4411	22.2337	23.2067	23.6325	22.3316	22.7342	22.0776	22.7514	23.3386	24.7997	24.5542	25.3036	24.842	24.482	25.0843	24.6831	24.3785	25.145	24.7367	23.7472	23.1168
AJD71850	AJD71850	AJD71850	pep chromosome:ASM81700v1:Chromosome:949390:950856:1 gene:SpnNT_00909 transcript:AJD71850 gene_biotype:protein_coding transcript_biotype:protein_coding gene_symbol:mtaD description:5-methylthioadenosine/S-adenosylhomocysteine deaminase					0.603978	0.752278	0.112148	0.962795	0.492461	-0.16679	3.01496	0.156187	0.326824	0.176462	0.850517	0.0478853	28.4094	28.3002	28.5688	28.5187	28.1657	28.526	28.3031	28.3258	28.4868	28.5525	28.0993	28.2545	28.6028	28.0782	28.1765	28.6262	28.2462	27.9589	27.851	28.058	28.2755	27.912	27.9947	28.3415	27.8583	28.0114	28.3608	28.1327	28.2649	28.3032
AJD71851	AJD71851	AJD71851	pep chromosome:ASM81700v1:Chromosome:951106:951606:1 gene:SpnNT_00910 transcript:AJD71851 gene_biotype:protein_coding transcript_biotype:protein_coding gene_symbol:rplJ description:50S ribosomal protein L10			+		0.287533	0.775574	0.117809	4.0216	0.0635772	-0.588646	7.93857	0.000155172	1.49682	3.91288	0.0181061	0.790365	29.2098	30.068	29.5597	29.0724	29.3677	29.8481	29.0603	29.6448	29.5855	29.3836	29.0602	29.5288	29.914	29.0312	29.3475	29.8949	28.6775	29.5184	27.7419	28.001	28.2432	27.737	27.8204	28.0381	27.9698	27.909	28.4845	28.269	28.7067	28.8096
AJD71852	AJD71852	AJD71852	pep chromosome:ASM81700v1:Chromosome:951682:952050:1 gene:SpnNT_00911 transcript:AJD71852 gene_biotype:protein_coding transcript_biotype:protein_coding gene_symbol:rplL description:50S ribosomal protein L7/L12			+		0.613168	0.456604	-0.354191	2.56919	0.0378313	-0.989489	2.28109	0.00563415	1.17705	2.15226	0.0719205	0.541754	31.3583	33.0091	32.4719	31.1172	33.1094	32.4856	30.9297	33.1101	32.6411	32.6453	32.502	32.7001	32.5702	32.6121	32.5218	32.6285	32.6038	32.636	30.2424	31.3754	31.7901	30.2075	31.2699	31.7216	30.267	31.1813	31.5838	31.4697	32.111	32.9092
AJD71867	AJD71867	AJD71867	pep chromosome:ASM81700v1:Chromosome:962416:963210:1 gene:SpnNT_00926 transcript:AJD71867 gene_biotype:protein_coding transcript_biotype:protein_coding gene_symbol:aphA description:Aminoglycoside 3-phosphotransferase					0.507783	0.738032	0.123162	2.07435	0.136054	0.415053	3.89532	0.0430619	-0.532122	0.912755	0.369928	-0.240231	26.5757	27.165	27.1879	26.7017	26.9609	26.8751	26.4588	27.0498	27.2157	27.0371	26.5656	26.8705	27.1905	26.5966	26.6813	26.8617	26.6254	26.6534	27.554	27.2923	27.5702	27.4083	27.2519	27.5622	27.6737	27.2532	27.4137	27.4727	26.8909	26.5866
AJD71890	AJD71890	AJD71890	pep chromosome:ASM81700v1:Chromosome:983576:984412:1 gene:SpnNT_00949 transcript:AJD71890 gene_biotype:protein_coding transcript_biotype:protein_coding description:hypothetical protein			+		0.248617	0.644719	-0.2729	2.14661	0.0272174	1.35574	3.44718	0.000441558	-1.87742	0.211371	0.533517	-0.248778	19.3333	19.3722	18.9921	18.4803	18.1003	19.1703	20.1429	19.5392	21.1953	20.2092	18.8813	19.5262	19.4421	20.8382	20.9088	18.0623	18.3703	20.5436	21.8478	20.231	22.0026	20.064	21.6159	22.023	21.9978	21.3197	20.1209	21.0425	18.0413	21.0338
AJD71898	AJD71898	AJD71898	pep chromosome:ASM81700v1:Chromosome:989636:991204:1 gene:SpnNT_00957 transcript:AJD71898 gene_biotype:protein_coding transcript_biotype:protein_coding description:type-IV secretion system protein TraC			+		0.991241	0.268117	0.649117	0.404398	0.29126	-0.412401	2.09588	0.00741973	1.12312	0.0466857	0.88147	0.0616048	22.5301	21.8845	23.0092	22.7851	22.8915	22.9305	23.1203	23.4578	23.0465	23.5856	22.3176	23.3942	22.9146	21.5514	20.4962	22.1586	22.3416	21.0537	22.5275	21.6103	22.6544	21.7449	22.4944	19.7277	22.4468	20.4215	21.9198	21.0577	22.6956	20.8392
AJD71917	AJD71917	AJD71917	pep chromosome:ASM81700v1:Chromosome:1006943:1007638:1 gene:SpnNT_00976 transcript:AJD71917 gene_biotype:protein_coding transcript_biotype:protein_coding description:hypothetical protein			+		2.59707	0.019125	-1.58384	0.164805	0.661783	0.152886	2.76943	0.000811765	-1.91231	0.276975	0.570867	-0.175578	19.1741	20.1298	21.6458	19.0709	19.0771	21.1432	20.1789	18.3173	21.8132	21.6597	21.106	22.0706	21.3059	20.9072	22.0861	21.6672	22.0492	21.9529	21.5747	23.0417	23.075	21.2948	22.16	22.6009	20.5225	21.2788	22.2126	20.9867	22.7383	21.4094
AJD71933	AJD71933	AJD71933	pep chromosome:ASM81700v1:Chromosome:1022114:1023460:-1 gene:SpnNT_00992 transcript:AJD71933 gene_biotype:protein_coding transcript_biotype:protein_coding gene_symbol:gdhA description:NADP-specific glutamate dehydrogenase			+		0.0801792	0.923208	0.0567074	2.68118	0.0673723	0.61795	5.83133	0.000271429	-1.51752	3.05212	0.013615	-0.956277	26.9134	28.2194	28.2494	27.3529	28.307	28.0821	27.0691	28.1395	28.1103	27.2924	27.5292	28.6672	27.3196	27.5075	28.4809	27.29	27.4987	28.347	29.6961	29.3174	29.0317	29.6747	29.2705	29.0827	29.6585	29.2952	29.0738	29.3714	28.8706	28.0778
AJD71941	AJD71941	AJD71941	pep chromosome:ASM81700v1:Chromosome:1028608:1028850:-1 gene:SpnNT_01000 transcript:AJD71941 gene_biotype:protein_coding transcript_biotype:protein_coding gene_symbol:rpmE2 description:50S ribosomal protein L31 type B			+		0.666332	0.668748	-0.155597	2.21124	0.0803602	-0.58774	5.19176	0.00270938	1.00554	2.58691	0.0582212	0.573397	31.2262	31.9552	31.3559	31.2507	31.6805	31.2338	31.1065	31.9401	31.2268	31.7229	31.3971	31.6472	31.8039	31.5692	31.561	31.7765	31.3851	31.5131	29.9603	30.6534	30.6521	30.0521	30.4594	30.4994	30.129	30.6049	30.9152	30.8165	30.7825	31.6587
AJD71942	AJD71942	AJD71942	pep chromosome:ASM81700v1:Chromosome:1028946:1029881:-1 gene:SpnNT_01001 transcript:AJD71942 gene_biotype:protein_coding transcript_biotype:protein_coding gene_symbol:nrnA_1 description:putative bifunctional oligoribonuclease and PAP phosphatase NrnA			+		0.132704	0.852409	0.0979746	2.36876	0.119541	0.43842	3.81241	0.00377293	-1.04521	2.09528	0.0421374	-0.704763	24.1682	24.0924	25.2111	23.9531	23.8907	24.6246	23.2636	23.979	24.8048	24.6715	23.3125	24.294	24.5323	23.2013	24.6519	24.6269	23.3532	24.462	25.4317	25.0385	25.6012	25.0568	25.1886	25.6465	25.4697	24.9978	24.9635	25.1954	24.4333	25.1178
AJD71943	AJD71943	AJD71943	pep chromosome:ASM81700v1:Chromosome:1029985:1030428:1 gene:SpnNT_01002 transcript:AJD71943 gene_biotype:protein_coding transcript_biotype:protein_coding description:Flavodoxin					0.137758	0.791594	-0.158443	0.893461	0.0999218	-0.726298	0.505997	0.159244	0.598658	0.0396672	0.926794	0.0308035	26.0522	28.3465	28.5096	26.5687	28.8977	28.792	26.6321	28.8803	28.3802	27.3925	28.3284	28.4347	27.0296	28.3564	28.6562	27.0383	28.2664	28.9829	25.4685	27.7984	28.3123	25.731	27.7471	28.5603	25.7046	27.7481	28.6011	27.6513	27.9606	28.3683
AJD71944	AJD71944	AJD71944	pep chromosome:ASM81700v1:Chromosome:1030544:1030810:1 gene:SpnNT_01003 transcript:AJD71944 gene_biotype:protein_coding transcript_biotype:protein_coding description:chorismate mutase					0.0448552	0.942379	-0.0523449	1.16541	0.0878436	-0.703877	0.279246	0.415789	0.338291	0.996662	0.26302	-0.313241	25.3537	28.0229	27.4172	25.7362	28.1574	27.4729	25.4353	27.8228	27.5115	27.2623	26.2447	27.0975	27.7229	26.4642	27.3657	27.5505	26.5551	27.138	25.5806	27.2729	26.9001	24.9703	27.5207	27.6017	25.2684	27.2587	27.5118	27.2417	27.4501	27.5487
AJD71947	AJD71947	AJD71947	pep chromosome:ASM81700v1:Chromosome:1031623:1031970:1 gene:SpnNT_01006 transcript:AJD71947 gene_biotype:protein_coding transcript_biotype:protein_coding gene_symbol:rplS description:50S ribosomal protein L19					0.768614	0.596873	-0.21877	0.292993	0.591345	-0.16073	1.76808	0.0491014	-0.619169	2.52125	0.0607865	-0.56113	28.3461	27.984	27.6968	28.1284	28.0674	27.5349	27.1933	28.0769	27.3484	27.8733	27.8356	28.2068	27.9665	28.5566	28.0899	27.9793	27.7978	28.0392	27.7168	28.9959	29.1542	27.7895	28.7612	28.7567	27.6606	28.723	28.3908	29.1409	27.9607	28.3032
AJD71956	AJD71956	AJD71956	pep chromosome:ASM81700v1:Chromosome:1039846:1040652:-1 gene:SpnNT_01016 transcript:AJD71956 gene_biotype:protein_coding transcript_biotype:protein_coding description:Putative hydrolase					0.0794749	0.919152	0.0618091	1.24053	0.125078	-0.504942	1.36532	0.043458	0.728048	0.404134	0.557996	0.161297	25.2935	26.726	26.9588	25.1793	26.8529	26.7461	25.0995	26.9574	26.9074	26.422	26.0376	26.5079	26.2269	26.0285	26.4044	26.1094	25.9864	26.4417	24.913	25.7327	25.9677	24.8246	25.7374	26.085	24.9131	25.9104	26.0847	25.4127	26.2472	26.4835
AJD71957	AJD71957	AJD71957	pep chromosome:ASM81700v1:Chromosome:1040665:1041969:-1 gene:SpnNT_01017 transcript:AJD71957 gene_biotype:protein_coding transcript_biotype:protein_coding description:putative dGTPase			+		0.534701	0.480988	-0.35333	3.21123	0.0233171	1.14122	4.34737	0.000589342	-1.55321	0.0684375	0.864478	-0.0586616	22.4539	22.7244	22.67	21.8095	23.5953	21.401	22.1706	23.5743	21.9551	21.8751	22.9758	23.0927	23.4062	23.4282	22.3172	22.5928	23.6363	22.2097	24.5964	23.9734	23.7521	24.171	24.0903	23.6383	24.4702	24.1951	23.4462	22.8874	23.0894	22.1631
AJD71958	AJD71958	AJD71958	pep chromosome:ASM81700v1:Chromosome:1042041:1042418:1 gene:SpnNT_01018 transcript:AJD71958 gene_biotype:protein_coding transcript_biotype:protein_coding description:hypothetical protein					0.793418	0.323192	0.576861	0.00399089	0.987086	-0.00553343	0.220378	0.554227	0.223548	0.358895	0.361889	-0.358847	20.9167	19.6524	22.1074	20.6073	22.395	21.2304	20.6048	21.2472	22.2039	20.5304	20.7773	21.4517	19.64	20.468	22.1802	20.1274	20.1278	20.4706	20.8724	21.9276	20.049	20.4044	22.1087	21.5811	20.7304	21.6977	19.582	20.9996	19.9101	21.8714
AJD71959	AJD71959	AJD71959	pep chromosome:ASM81700v1:Chromosome:1042509:1042841:1 gene:SpnNT_01019 transcript:AJD71959 gene_biotype:protein_coding transcript_biotype:protein_coding description:putative DNA-binding protein					0.255763	0.685865	-0.199443	0.135963	0.598242	0.272756	0.2702	0.360576	-0.44201	0.0221155	0.945019	0.0301885	22.5219	25.2053	23.8181	22.5799	23.5309	22.9496	22.6965	23.5462	23.9939	23.4146	23.2709	22.8965	23.6776	23.8797	23.2141	23.642	24.3894	24.2524	21.7353	25.3987	24.1815	21.3344	25.7484	24.6568	21.2271	25.9297	24.6084	23.6564	25.3405	23.7866
AJD71960	AJD71960	AJD71960	pep chromosome:ASM81700v1:Chromosome:1042853:1044424:1 gene:SpnNT_01020 transcript:AJD71960 gene_biotype:protein_coding transcript_biotype:protein_coding gene_symbol:ffh description:signal recognition particle protein			+		0.488947	0.572638	-0.27015	5.31481	0.039299	0.753383	4.61935	0.0005875	-1.50628	2.70177	0.0815385	-0.482743	25.1562	27.0169	26.3362	25.3929	26.9876	26.5513	25.5499	26.9589	26.5873	26.4359	26.3283	26.8203	26.5538	26.2801	26.9809	26.1361	26.3978	27.0354	27.5396	27.5621	27.8173	27.5295	27.8719	28.1581	27.6287	27.821	28.1656	27.0502	26.9357	27.28
AJD71962	AJD71962	AJD71962	pep chromosome:ASM81700v1:Chromosome:1046303:1047016:-1 gene:SpnNT_01022 transcript:AJD71962 gene_biotype:protein_coding transcript_biotype:protein_coding gene_symbol:rsmG description:Ribosomal RNA small subunit methyltransferase G			+		0.304997	0.728906	-0.147427	0.640106	0.210733	0.439362	4.48178	0.000397351	-1.61535	2.50351	0.0140092	-1.02856	20.8923	21.9423	20.7846	21.6329	20.752	20.8182	21.5749	21.1577	20.3838	21.1134	21.0477	20.9257	21.0683	21.057	21.9235	21.8112	21.4016	20.917	22.779	22.8666	22.6428	23.0239	23.6095	23.4745	21.4136	22.0027	22.664	22.0023	20.95	22.5155
AJD71963	AJD71963	AJD71963	pep chromosome:ASM81700v1:Chromosome:1047110:1047670:1 gene:SpnNT_01023 transcript:AJD71963 gene_biotype:protein_coding transcript_biotype:protein_coding description:LemA family protein			+		1.3524	0.350023	-0.410135	1.922	0.0713655	0.661692	7.79129	0	-1.84307	2.24643	0.031553	-0.77124	25.6839	24.891	25.6348	25.4518	25.4467	25.6065	25.3683	25.2088	25.742	26.2786	25.4976	26.2584	26.2085	25.419	26.1346	25.9669	24.8429	26.1184	27.7008	26.3289	27.3757	27.7236	26.9195	27.3879	27.5518	27.0112	27.622	27.3336	25.8988	26.4361
AJD71964	AJD71964	AJD71964	pep chromosome:ASM81700v1:Chromosome:1047672:1048571:1 gene:SpnNT_01024 transcript:AJD71964 gene_biotype:protein_coding transcript_biotype:protein_coding gene_symbol:htpX description:peptidase m48 family protein			+		0.0701191	0.945544	0.0385562	3.49266	0.030566	1.0076	4.83165	0.00122835	-1.23047	0.592347	0.378802	-0.26143	23.7977	23.9188	23.4519	22.9366	24.0223	23.8364	23.5491	24.275	23.4209	23.4591	22.976	23.7259	23.6722	23.5864	24.2487	23.4863	23.2581	24.449	25.2917	24.4627	24.9653	24.5918	24.4474	25.4178	24.6105	24.7922	25.7036	24.3551	23.8367	24.017
AJD71965	AJD71965	AJD71965	pep chromosome:ASM81700v1:Chromosome:1048615:1049817:-1 gene:SpnNT_01025 transcript:AJD71965 gene_biotype:protein_coding transcript_biotype:protein_coding gene_symbol:yheS_1 description:putative ABC transporter ATP-binding protein YheS					0.543692	0.389409	0.518178	1.60821	0.0614249	0.803917	1.50154	0.0173015	-1.02837	1.2194	0.0594188	-0.742636	21.5192	23.1495	24.0024	21.7032	22.8563	20.4414	21.2534	23.7959	21.9457	21.4206	21.6857	21.4235	22.4392	21.3296	21.4281	23.4146	21.6708	21.1913	23.2119	23.7045	22.47	23.4073	23.9618	22.7526	23.6527	23.6633	23.0982	23.539	21.4653	21.8799
AJD71969	AJD71969	AJD71969	pep chromosome:ASM81700v1:Chromosome:1053140:1053682:1 gene:SpnNT_01029 transcript:AJD71969 gene_biotype:protein_coding transcript_biotype:protein_coding description:hypothetical protein					0.648049	0.480264	-0.321819	1.68183	0.099027	-0.546235	0.412677	0.421914	0.257962	0.0762851	0.907458	0.033546	24.6536	26.1656	26.1502	24.9732	26.5264	25.9551	25.0838	26.0259	26.0281	26.3641	26.5978	25.8153	25.9191	26.5819	25.4992	25.8575	26.203	25.6206	24.7161	25.7479	26.2116	25.0464	25.7795	25.8848	24.4999	25.6406	25.7135	26.1212	25.6125	25.6347
AJD71972	AJD71972	AJD71972	pep chromosome:ASM81700v1:Chromosome:1056578:1057099:1 gene:SpnNT_01032 transcript:AJD71972 gene_biotype:protein_coding transcript_biotype:protein_coding gene_symbol:pyrR description:Bifunctional protein PyrR					0.149585	0.800229	-0.143174	0.110754	0.75584	-0.107751	1.33444	0.0315651	0.846676	1.61942	0.0323314	0.882099	21.3518	23.3204	23.0943	21.1649	22.342	22.8401	20.9145	22.7633	22.8182	21.2888	21.4556	23.2538	22.6832	22.9253	23.0448	22.3036	22.5222	22.4206	20.8529	21.371	22.0053	20.7048	21.1295	22.1775	20.281	22.0675	22.4	21.3627	22.6245	20.105
AJD71973	AJD71973	AJD71973	pep chromosome:ASM81700v1:Chromosome:1057118:1058041:1 gene:SpnNT_01033 transcript:AJD71973 gene_biotype:protein_coding transcript_biotype:protein_coding gene_symbol:pyrB description:Aspartate carbamoyltransferase					1.76647	0.21576	-0.644599	0.487981	0.687818	-0.0944148	0.225378	0.734328	-0.0959191	1.53139	0.124027	0.454265	25.0037	25.4039	25.8001	24.4812	25.5347	25.7912	24.7432	25.5306	25.8481	26.3271	25.4687	26.4219	26.7149	25.609	26.1981	26.0807	25.009	26.1086	25.3636	25.3492	25.6541	25.1974	25.5761	25.7477	25.1986	25.4086	25.5045	25.6394	25.644	25.5411
AJD71974	AJD71974	AJD71974	pep chromosome:ASM81700v1:Chromosome:1058091:1059170:1 gene:SpnNT_01034 transcript:AJD71974 gene_biotype:protein_coding transcript_biotype:protein_coding gene_symbol:carA description:Carbamoyl-phosphate synthase small chain			+		3.12654	0.0722553	-1.00503	1.97021	0.0676968	0.67678	3.48799	0.00466667	-1.02356	1.73432	0.0567281	0.658251	21.8367	22.9447	22.7136	21.8811	22.6779	23.3756	21.6722	23.1322	22.3427	23.5562	23.1041	24.1998	23.464	23.3165	24.1413	23.2532	23.3129	23.274	23.7491	23.504	23.4704	23.6475	23.7638	23.8852	22.9125	23.5133	23.3427	23.5124	22.5316	22.2884
AJD71975	AJD71975	AJD71975	pep chromosome:ASM81700v1:Chromosome:1059483:1062659:1 gene:SpnNT_01035 transcript:AJD71975 gene_biotype:protein_coding transcript_biotype:protein_coding gene_symbol:carB description:Carbamoyl-phosphate synthase large chain	+		+		4.84977	0.00244444	-1.71236	2.38753	0.0575368	0.742779	6.1375	4.12371e-05	-1.96524	1.15082	0.127785	0.489893	21.5773	23.7175	22.0454	22.4579	22.6037	23.2961	22.072	22.8831	23.3937	24.6115	23.6466	24.2552	24.6754	24.007	24.8761	24.0799	24.3175	24.9885	24.6492	25.2152	24.6423	24.6809	24.4281	24.4234	24.6055	24.6849	24.4042	24.9318	23.9917	23.405
AJD71976	AJD71976	AJD71976	pep chromosome:ASM81700v1:Chromosome:1062934:1063743:-1 gene:SpnNT_01036 transcript:AJD71976 gene_biotype:protein_coding transcript_biotype:protein_coding description:LPS biosynthesis protein			+		1.0283	0.396077	-0.370542	2.3443	0.0588108	0.709794	7.74298	0	-2.00893	3.0702	0.0145727	-0.928596	23.0427	23.635	23.6841	22.6501	23.7412	23.583	22.6617	23.1227	22.7691	23.769	23.249	24.0771	23.4752	23.407	23.7536	23.0208	23.1813	24.2916	25.5679	25.203	24.7776	25.6245	25.2741	24.5661	25.5111	25.4101	25.0357	25.1256	24.4106	24.1123
AJD71978	AJD71978	AJD71978	pep chromosome:ASM81700v1:Chromosome:1064558:1066045:-1 gene:SpnNT_01038 transcript:AJD71978 gene_biotype:protein_coding transcript_biotype:protein_coding description:Polysaccharide biosynthesis protein			+		1.02619	0.424358	-0.331656	2.65198	0.0137333	1.4896	2.89176	0.00200962	-1.40473	0.847847	0.195478	0.416531	21.259	20.8757	21.7467	20.901	20.5102	20.9581	21.3885	21.0389	20.3314	20.5511	21.2002	21.4359	21.7451	21.6485	21.4261	21.3607	21.1003	21.5264	22.5571	21.6286	23.621	20.6743	22.4132	23.1355	22.3296	21.6191	23.6736	21.631	20.2446	21.7375
AJD71979	AJD71979	AJD71979	pep chromosome:ASM81700v1:Chromosome:1066381:1067088:1 gene:SpnNT_01039 transcript:AJD71979 gene_biotype:protein_coding transcript_biotype:protein_coding gene_symbol:ispD2 description:Putative 2-C-methyl-D-erythritol 4-phosphate cytidylyltransferase 2					0.992511	0.27427	0.66688	0.386282	0.461241	-0.229964	0.363183	0.414614	0.283445	1.17471	0.0844156	-0.613399	23.4312	25.3364	25.4468	24.1199	25.2192	25.278	23.6928	25.2591	25.8456	24.0992	23.3786	24.8808	24.6798	23.047	25.1652	24.2454	23.3613	24.7699	24.1921	24.0827	24.9185	23.612	24.6492	25.2717	24.1635	24.6662	25.522	24.4595	25.2259	25.4643
AJD71981	AJD71981	AJD71981	pep chromosome:ASM81700v1:Chromosome:1068132:1069001:1 gene:SpnNT_01041 transcript:AJD71981 gene_biotype:protein_coding transcript_biotype:protein_coding description:thiamine kinase					0.156561	0.844886	0.09559	1.12205	0.219982	0.341123	1.47351	0.0546008	-0.629783	2.02022	0.149968	-0.38425	25.1197	25.7693	26.6378	25.3412	25.8237	26.7802	25.4274	25.6524	26.9275	26.0647	25.6892	26.17	25.828	25.6066	26.0193	25.6006	25.4452	26.1952	26.2753	26.5848	27.1352	25.8641	26.5012	27.0116	26.0281	26.6314	27.1155	26.7105	26.0708	25.9096
AJD71983	AJD71983	AJD71983	pep chromosome:ASM81700v1:Chromosome:1069881:1070570:1 gene:SpnNT_01043 transcript:AJD71983 gene_biotype:protein_coding transcript_biotype:protein_coding gene_symbol:gtaB_1 description:UTP--glucose-1-phosphate uridylyltransferase			+		0.172887	0.810615	0.121726	0.146294	0.749311	-0.0965597	2.26302	0.00969173	1.00579	2.60477	0.0266709	0.787503	23.9299	25.2162	25.6408	24.124	25.4113	25.7082	23.9396	25.3887	25.554	25.2458	24.872	25.0035	24.0798	24.604	25.0566	25.0333	25.249	24.6732	23.5362	24.4314	24.3157	23.1751	24.3619	24.6305	23.2734	24.3844	23.752	24.5579	23.1797	23.4515
AJD71985	AJD71985	AJD71985	pep chromosome:ASM81700v1:Chromosome:1072399:1073442:1 gene:SpnNT_01045 transcript:AJD71985 gene_biotype:protein_coding transcript_biotype:protein_coding description:putative hydrophobic domain protein			+		0.451058	0.611949	-0.238266	2.58517	0.0710877	0.608133	4.72639	0.000754491	-1.41785	2.10303	0.0652727	-0.571454	22.8223	22.9218	23.3108	21.7379	22.9259	22.6652	21.4365	23.0078	22.5306	22.6796	22.0469	23.3112	22.9378	22.7214	23.1911	22.9072	22.3956	23.3125	24.1093	24.3728	23.9997	24.0864	24.0962	24.2999	23.1785	23.8112	24.1655	23.6458	23.1497	22.8518
AJD71986	AJD71986	AJD71986	pep chromosome:ASM81700v1:Chromosome:1073609:1075696:1 gene:SpnNT_01046 transcript:AJD71986 gene_biotype:protein_coding transcript_biotype:protein_coding gene_symbol:topA description:DNA topoisomerase 1			+		3.19318	0.17166	-0.614858	0.921831	0.185926	0.421024	7.43912	4.32432e-05	-1.80794	2.40215	0.0301677	-0.772063	23.7207	23.3444	23.5792	23.541	23.5919	23.5959	23.2102	24.1977	23.301	24.1502	24.4567	24.0937	24.8315	24.0559	23.6319	24.2118	24.1639	24.0202	25.8153	24.9981	25.4035	25.9409	25.3617	24.5783	25.9629	25.2837	25.0093	25.817	24.5416	24.1986
AJD71987	AJD71987	AJD71987	pep chromosome:ASM81700v1:Chromosome:1075917:1076276:1 gene:SpnNT_01047 transcript:AJD71987 gene_biotype:protein_coding transcript_biotype:protein_coding gene_symbol:ybaN description:Inner membrane protein YbaN			+		0.0620516	0.907318	-0.0847999	2.3702	0.0232558	1.32691	6.89481	0	-2.60339	1.28462	0.0248449	-1.19169	18.9021	19.9514	19.8976	20.9873	18.8829	20.9926	20.4914	18.9872	20.4836	18.9204	19.1872	19.8864	20.2411	20.3112	20.6877	21.3398	21.8391	17.9264	22.6927	22.3203	22.549	22.7852	22.5773	22.4975	22.5211	22.3521	22.7114	18.2375	21.8138	21.4855
AJD71988	AJD71988	AJD71988	pep chromosome:ASM81700v1:Chromosome:1076369:1077001:1 gene:SpnNT_01048 transcript:AJD71988 gene_biotype:protein_coding transcript_biotype:protein_coding description:CutC-like protein					0.0480112	0.935942	-0.0612231	0.640671	0.216666	-0.424399	0.482659	0.23194	-0.444483	1.40312	0.0459951	-0.80766	22.4669	20.5419	20.5897	22.495	23.3255	22.0259	22.8044	21.193	22.8803	23.1747	20.9702	22.0767	23.1828	21.0596	22.8728	21.5072	22.7429	21.2868	21.7853	22.0479	23.6911	21.5592	22.8164	23.3151	21.2713	22.89	22.9468	22.6122	23.612	22.7052
AJD71996	AJD71996	AJD71996	pep chromosome:ASM81700v1:Chromosome:1081546:1083477:1 gene:SpnNT_01056 transcript:AJD71996 gene_biotype:protein_coding transcript_biotype:protein_coding gene_symbol:mcrB description:5-methylcytosine-specific restriction enzyme B			+		1.06155	0.336144	-0.46309	1.25128	0.159207	0.425008	5.6297	0.000123894	-1.7781	3.1655	0.0157833	-0.890003	23.402	22.9231	23.4442	23.556	21.4462	23.389	23.1128	23.3389	23.6302	23.3701	23.5031	23.2128	23.5643	23.9921	23.4699	24.3612	23.6216	23.315	25.4623	24.7805	24.7365	25.1733	24.9263	24.5613	25.3328	24.6156	24.6567	25.3947	24.4128	24.0063
AJD71998	AJD71998	AJD71998	pep chromosome:ASM81700v1:Chromosome:1084954:1085940:1 gene:SpnNT_01058 transcript:AJD71998 gene_biotype:protein_coding transcript_biotype:protein_coding gene_symbol:guaC description:GMP reductase			+		0.902094	0.322711	-0.53998	3.17024	0.0848721	0.519161	4.62843	0.000179592	-1.87752	4.07905	0.0159177	-0.818377	23.7474	25.808	25.3246	23.6214	25.4315	25.454	23.6291	25.6729	25.5386	25.1814	25.3499	25.9337	25.4275	24.9309	25.6749	25.4069	25.3003	25.8816	26.7034	27.088	26.7659	26.718	26.562	26.7889	26.8439	26.928	26.727	26.3023	26.311	25.4795
AJD72000	AJD72000	AJD72000	pep chromosome:ASM81700v1:Chromosome:1088433:1089131:1 gene:SpnNT_01061 transcript:AJD72000 gene_biotype:protein_coding transcript_biotype:protein_coding gene_symbol:rnc description:Ribonuclease 3					1.06742	0.1383	-1.42881	0.228303	0.493065	-0.282407	0.0258225	0.926237	-0.0388953	0.769542	0.0574521	1.10751	23.591	25.6601	21.7141	23.5295	21.8753	21.5211	23.5453	25.3838	22.7267	25.7316	25.7759	22.7546	25.7388	26.1273	21.6503	25.6321	26.269	22.7266	24.1759	23.215	23.1563	22.8258	23.4202	23.0761	24.1166	22.9855	22.9255	25.4844	25.8708	22.505
AJD72001	AJD72001	AJD72001	pep chromosome:ASM81700v1:Chromosome:1089122:1092661:1 gene:SpnNT_01062 transcript:AJD72001 gene_biotype:protein_coding transcript_biotype:protein_coding gene_symbol:smc description:Chromosome partition protein Smc			+		1.02667	0.293902	-0.574731	1.89087	0.0592277	0.790642	3.69265	0.00119894	-1.39307	0.031044	0.938871	-0.0276983	21.8653	23.0115	22.0202	21.9755	21.4069	23.2625	21.6799	23.3106	22.315	22.3525	22.5356	22.8075	23.4188	22.1381	24.071	23.6139	22.3544	22.728	23.8938	23.5463	23.3315	22.7587	23.8838	24.2859	24.0181	23.3318	24.335	22.9153	22.9923	23.7634
AJD72002	AJD72002	AJD72002	pep chromosome:ASM81700v1:Chromosome:1092658:1093452:1 gene:SpnNT_01063 transcript:AJD72002 gene_biotype:protein_coding transcript_biotype:protein_coding gene_symbol:ybjI description:Flavin mononucleotide phosphatase YbjI					0.706249	0.270058	0.813778	3.92143	0.0224	1.07197	0.561597	0.13347	-0.635517	0.623556	0.257326	-0.377322	18.3285	19.4095	22.0385	19.0093	18.9417	22.1781	20.1064	18.5031	22.2103	19.6723	19.271	20.9284	19.2355	18.6577	18.9729	19.7115	18.804	18.1481	21.1731	20.5604	20.0427	20.5298	21.2207	20.1665	20.7066	20.9392	21.1061	20.3908	19.8179	20.0599
AJD72003	AJD72003	AJD72003	pep chromosome:ASM81700v1:Chromosome:1093452:1094270:1 gene:SpnNT_01064 transcript:AJD72003 gene_biotype:protein_coding transcript_biotype:protein_coding gene_symbol:yidA_2 description:Sugar phosphatase YidA					1.12615	0.350483	-0.426086	1.03509	0.177803	-0.416756	1.45745	0.0530956	0.642802	2.99998	0.0386316	0.652132	25.3787	26.4821	26.8536	25.462	26.7174	26.9083	25.6977	26.4473	26.8374	27.0841	26.6253	26.7813	26.8453	26.4658	26.9774	26.8781	26.3047	26.6573	25.1644	25.349	26.3728	25.2303	25.7142	26.3218	25.1196	25.2979	26.4292	25.6969	26.117	26.2364
AJD72006	AJD72006	AJD72006	pep chromosome:ASM81700v1:Chromosome:1097245:1097985:-1 gene:SpnNT_01067 transcript:AJD72006 gene_biotype:protein_coding transcript_biotype:protein_coding gene_symbol:artM_1 description:Arginine transport ATP-binding protein ArtM					1.11159	0.428665	0.317529	0.10614	0.841972	-0.0564785	0.131201	0.779711	-0.0853589	4.89094	0.0724111	-0.459367	26.3947	27.3061	27.4714	26.5477	27.3824	27.2883	26.363	27.2941	27.5912	26.7807	26.6447	26.5125	26.7461	26.7012	26.7723	26.8113	26.8861	26.9262	26.4792	27.499	27.481	26.4158	27.5633	27.5503	26.2865	27.6617	27.4704	26.8343	27.377	27.2223
AJD72007	AJD72007	AJD72007	pep chromosome:ASM81700v1:Chromosome:1097985:1100150:-1 gene:SpnNT_01068 transcript:AJD72007 gene_biotype:protein_coding transcript_biotype:protein_coding gene_symbol:glnP_2 description:Glutamine transport system permease protein GlnP			+		3.68686	0.266603	-0.462264	3.35389	0.0380211	0.864905	10.6297	0	-1.99289	2.68817	0.0395026	-0.665723	25.598	25.9892	25.951	25.7803	25.9024	25.9972	25.5668	25.7514	26.0074	26.2799	25.921	26.7306	26.4727	26.1321	26.3386	26.3683	26.0981	26.3628	28.0958	27.4232	27.9749	28.2259	27.4168	27.8446	28.1709	27.4465	27.8811	27.5617	26.8111	26.3987
AJD72009	AJD72009	AJD72009	pep chromosome:ASM81700v1:Chromosome:1101353:1103341:1 gene:SpnNT_01070 transcript:AJD72009 gene_biotype:protein_coding transcript_biotype:protein_coding gene_symbol:uvrB description:Excinuclease ABC subunit B					0.184376	0.72975	0.186237	0.326635	0.567138	0.168673	0.933876	0.0859142	-0.611884	1.35872	0.0725207	-0.629447	21.7385	23.2852	24.3761	21.6554	23.1541	24.4501	21.7999	23.1971	23.5751	23.8906	22.3772	22.1172	22.5995	22.3351	22.6516	23.2403	23.3984	22.9453	23.2492	23.8186	23.9049	23.4163	23.5745	23.9007	23.4715	23.516	23.8866	23.3419	23.8258	23.4114
AJD72012	AJD72012	AJD72012	pep chromosome:ASM81700v1:Chromosome:1104442:1104909:1 gene:SpnNT_01073 transcript:AJD72012 gene_biotype:protein_coding transcript_biotype:protein_coding gene_symbol:mutX_2 description:8-oxo-dGTP diphosphatase					0.386314	0.596192	-0.279807	0.390035	0.257834	-0.48978	0.354926	0.259149	0.510002	1.17628	0.263508	0.300029	23.5102	25.1728	24.2419	23.4463	25.5499	25.6113	23.2128	25.1419	25.2343	24.6464	24.7051	25.0022	24.6747	24.8041	24.6965	24.7377	25.2623	25.1109	22.5996	25.2041	25.2519	21.513	25.0719	25.6673	21.5465	24.634	25.0433	24.011	25.0247	24.6707
AJD72013	AJD72013	AJD72013	pep chromosome:ASM81700v1:Chromosome:1104906:1105421:-1 gene:SpnNT_01074 transcript:AJD72013 gene_biotype:protein_coding transcript_biotype:protein_coding gene_symbol:niaR description:putative transcription repressor NiaR					1.44695	0.143721	1.04613	0.347844	0.330486	-0.390102	1.20512	0.0282411	0.950471	0.479059	0.232924	-0.485764	22.0367	23.4395	21.9776	21.8394	23.4303	21.9055	21.9697	23.1602	22.5919	22.5875	20.4965	23.1918	20.9524	19.974	22.2334	20.4244	20.5644	22.5112	20.6438	22.3324	22.6285	20.3347	22.8156	23.3023	20.1623	20.2286	21.3483	21.8394	23.4456	21.1102
AJD72016	AJD72016	AJD72016	pep chromosome:ASM81700v1:Chromosome:1106789:1107340:-1 gene:SpnNT_01077 transcript:AJD72016 gene_biotype:protein_coding transcript_biotype:protein_coding gene_symbol:coaBC_1 description:DNA/pantothenate metabolism flavoprotein					0.661256	0.323451	-0.645371	0.0239945	0.943192	0.0284422	0.0936082	0.773695	-0.113453	0.604037	0.169243	0.56036	21.287	24.2947	22.1781	21.4098	22.4806	20.7371	23.4855	22.5574	21.6094	23.654	22.638	22.599	24.0096	23.2829	22.573	24.1042	21.019	21.9683	21.1684	22.8826	23.5027	22.5793	22.1946	23.2423	21.8192	21.8661	21.8057	22.6592	21.8368	20.9471
AJD72017	AJD72017	AJD72017	pep chromosome:ASM81700v1:Chromosome:1107352:1108041:-1 gene:SpnNT_01078 transcript:AJD72017 gene_biotype:protein_coding transcript_biotype:protein_coding gene_symbol:coaBC_2 description:DNA/pantothenate metabolism flavoprotein					0.00108887	1	0.00122727	0.505817	0.176124	0.634142	0.181255	0.584667	-0.226859	0.35649	0.332286	0.406056	20.6387	21.6318	23.4513	20.9616	22.3167	22.303	20.2746	21.7742	22.17	21.7418	21.8108	22.2459	21.8629	22.0426	22.3036	21.2641	20.3282	21.9109	22.1308	22.7929	19.546	22.7836	20.5163	22.2747	22.099	22.652	22.7684	22.394	19.1471	19.7591
AJD72020	AJD72020	AJD72020	pep chromosome:ASM81700v1:Chromosome:1111501:1112205:1 gene:SpnNT_01081 transcript:AJD72020 gene_biotype:protein_coding transcript_biotype:protein_coding gene_symbol:yycF description:Transcriptional regulatory protein YycF					0.559562	0.512589	0.309487	1.31436	0.104066	-0.572406	0.845418	0.127632	0.502976	1.10692	0.19597	-0.378917	24.8323	25.8745	26.2618	25.1362	26.365	26.7014	25.1273	26.4858	26.8543	25.9122	25.3321	25.8944	25.6685	25.347	26.2956	25.572	25.2978	25.5336	24.6433	25.2527	25.6708	24.8376	25.305	26.0173	24.8829	26.4423	26.0598	25.4032	26.2825	26.7688
AJD72022	AJD72022	AJD72022	pep chromosome:ASM81700v1:Chromosome:1113549:1114358:1 gene:SpnNT_01083 transcript:AJD72022 gene_biotype:protein_coding transcript_biotype:protein_coding gene_symbol:yycJ description:Putative metallo-hydrolase YycJ					0.405533	0.559516	0.315237	1.24403	0.133281	0.482994	0.376422	0.444149	-0.250286	0.10237	0.803456	-0.0825293	22.422	23.8598	23.743	22.4225	23.6001	24.4128	22.2054	23.7879	23.8702	21.7919	22.6212	23.9428	22.2613	23.2028	23.924	23.2721	23.013	23.4576	23.6603	23.7487	23.9311	23.4331	24.073	22.6079	23.5171	23.9414	23.6638	22.9337	23.9368	22.7434
AJD72023	AJD72023	AJD72023	pep chromosome:ASM81700v1:Chromosome:1114449:1114691:1 gene:SpnNT_01084 transcript:AJD72023 gene_biotype:protein_coding transcript_biotype:protein_coding description:hypothetical protein					1.02044	0.377632	-0.393765	1.59954	0.102551	-0.537788	1.07735	0.109799	0.500274	1.48518	0.192232	0.356252	23.0175	24.5934	23.8127	23.193	24.624	23.7078	23.5688	24.479	23.7777	24.4575	24.6307	24.1357	24.0503	24.5918	24.125	24.142	24.5071	23.6775	23.2935	23.6889	23.3592	22.6502	23.698	23.8573	22.2479	23.8354	23.641	23.6549	23.5912	23.9798
AJD72026	AJD72026	AJD72026	pep chromosome:ASM81700v1:Chromosome:1116026:1117012:-1 gene:SpnNT_01087 transcript:AJD72026 gene_biotype:protein_coding transcript_biotype:protein_coding gene_symbol:ldh description:L-lactate dehydrogenase					0.229929	0.659042	-0.253467	0.238692	0.634887	-0.145852	1.27497	0.0273928	-0.933627	2.0488	0.0296265	-0.826012	27.749	29.9794	30.5125	27.8016	30.3684	30.4611	27.8208	29.901	30.3833	29.7337	29.1694	30.6118	29.3196	29.2809	30.3246	29.1701	29.3441	30.304	29.8987	30.83	30.6414	29.9063	30.6622	30.8606	29.5932	30.708	30.2792	30.4449	31.1826	29.4958
AJD72028	AJD72028	AJD72028	pep chromosome:ASM81700v1:Chromosome:1119674:1120417:1 gene:SpnNT_01089 transcript:AJD72028 gene_biotype:protein_coding transcript_biotype:protein_coding description:sortase			+		1.86997	0.162033	-0.778658	1.5663	0.110351	0.511146	6.33275	0	-2.05022	2.19173	0.0332282	-0.760411	23.9207	25.0257	25.1932	23.6014	25.0805	24.4441	23.2366	24.8614	24.8268	25.3747	25.1102	25.9166	24.9124	24.8148	25.7182	24.8002	24.8305	25.7207	26.7784	26.1972	26.4926	26.7009	26.3718	26.4663	26.9309	26.1462	26.5579	26.8367	25.7279	25.3464
AJD72038	AJD72038	AJD72038	pep chromosome:ASM81700v1:Chromosome:1126539:1127879:1 gene:SpnNT_01099 transcript:AJD72038 gene_biotype:protein_coding transcript_biotype:protein_coding gene_symbol:xseA description:Exodeoxyribonuclease 7 large subunit			+		0.412844	0.407244	-0.577988	0.0774752	0.756968	0.148154	1.34489	0.00706019	-1.62258	0.805991	0.0692874	-0.896436	21.134	25.1863	20.6298	21.0084	21.6527	21.0303	22.4234	20.8299	20.4228	21.6562	22.3802	21.2181	21.8108	23.0218	21.4371	21.1439	21.6677	25.1837	22.3429	25.8832	23.9156	22.4248	25.7364	21.6228	21.3115	23.5574	22.1262	22.8453	22.4599	22.0426
AJD72039	AJD72039	AJD72039	pep chromosome:ASM81700v1:Chromosome:1127857:1128069:1 gene:SpnNT_01100 transcript:AJD72039 gene_biotype:protein_coding transcript_biotype:protein_coding gene_symbol:xseB description:Exodeoxyribonuclease 7 small subunit		+	+		0.136814	0.759228	-0.194386	3.85808	0	-3.34578	2.71024	0.00104396	1.76191	1.1258	0.0236351	-1.38948	22.6574	20.9007	20.721	22.7056	20.8838	19.9383	22.5343	22.6053	22.4413	22.6867	22.6204	19.8062	22.3784	22.2655	19.6648	23.018	22.5961	22.1009	19.5258	18.3895	18.9345	20.4257	20.0491	20.8805	19.5783	20.4324	21.3146	22.255	24.8071	26.1078
AJD72040	AJD72040	AJD72040	pep chromosome:ASM81700v1:Chromosome:1128066:1128941:1 gene:SpnNT_01101 transcript:AJD72040 gene_biotype:protein_coding transcript_biotype:protein_coding description:Farnesyl diphosphate synthase					0.726562	0.269751	0.815731	0.177224	0.578769	0.228743	0.713545	0.0786789	0.779812	0.139642	0.647879	0.192823	21.5624	23.2854	24.804	21.6485	23.5881	24.6804	21.4764	23.8874	24.9333	21.3827	21.6614	22.7954	22.0232	21.9868	24.1271	21.9076	22.2984	24.3418	21.4175	22.5663	23.2369	21.4416	22.9813	23.3085	21.3156	22.5628	24.0172	21.3544	23.2299	23.649
AJD72042	AJD72042	AJD72042	pep chromosome:ASM81700v1:Chromosome:1129742:1130173:1 gene:SpnNT_01103 transcript:AJD72042 gene_biotype:protein_coding transcript_biotype:protein_coding gene_symbol:argR_1 description:Arginine hydroxamate resistance protein					0.365176	0.565501	-0.329887	0.517189	0.469258	-0.202559	0.259105	0.533126	-0.218943	0.130019	0.774613	-0.0916159	22.1999	24.7736	24.9876	23.2379	24.6273	24.7111	23.0584	24.8709	24.6936	24.0421	24.242	25.3252	24.8684	23.1888	25.082	24.0127	24.2889	25.0789	23.6831	24.7608	24.3349	24.1566	24.7094	24.4813	23.9603	24.5852	24.459	24.4565	24.5162	24.8773
AJD72043	AJD72043	AJD72043	pep chromosome:ASM81700v1:Chromosome:1130180:1131847:1 gene:SpnNT_01104 transcript:AJD72043 gene_biotype:protein_coding transcript_biotype:protein_coding gene_symbol:recN description:Recombination protein N			+		0.130517	0.816178	0.137899	0.951345	0.0624435	1.13719	1.61747	0.00522062	-1.55531	0.572848	0.178955	-0.556021	21.6906	23.0429	21.3778	21.5168	24.0987	23.2938	21.6779	22.823	21.1134	21.4943	22.4581	22.0468	21.054	22.2398	23.1109	22.1745	22.9414	21.8742	22.4192	25.2146	22.9516	25.5253	25.3719	22.2471	22.8814	25.7432	22.2785	21.1712	22.9135	21.7406
AJD72044	AJD72044	AJD72044	pep chromosome:ASM81700v1:Chromosome:1131849:1132577:1 gene:SpnNT_01105 transcript:AJD72044 gene_biotype:protein_coding transcript_biotype:protein_coding gene_symbol:pphA description:Serine/threonine-protein phosphatase 1					1.16496	0.290601	-0.548706	1.75118	0.0717213	-0.685998	0.51677	0.259521	0.382157	1.12146	0.345664	0.244865	24.13	25.2679	25.753	23.8679	25.7944	25.4578	24.0056	25.1987	25.6425	26.1325	25.5694	25.8584	25.665	25.6043	25.1947	25.4136	25.3754	25.2431	23.7134	24.9123	25.279	24.2308	24.8673	25.3763	23.2412	25.1147	24.9434	25.4115	25.1813	24.8582
AJD72045	AJD72045	AJD72045	pep chromosome:ASM81700v1:Chromosome:1132656:1134479:1 gene:SpnNT_01106 transcript:AJD72045 gene_biotype:protein_coding transcript_biotype:protein_coding gene_symbol:lepA description:Elongation factor 4			+		0.745895	0.516161	-0.277004	5.97852	0.028	0.878574	9.36157	0	-2.04797	4.11465	0.0121569	-0.892392	24.5813	25.5502	25.6812	24.7202	25.6276	25.4303	24.7679	25.6331	25.4489	25.1962	25.2359	26.0789	25.6611	25.1486	26.0095	25.5451	25.1285	25.9299	27.3809	27.2061	27.2948	27.4187	27.1359	27.4469	27.4029	27.2022	27.3841	26.7969	26.098	26.1998
AJD72047	AJD72047	AJD72047	pep chromosome:ASM81700v1:Chromosome:1135407:1135712:1 gene:SpnNT_01108 transcript:AJD72047 gene_biotype:protein_coding transcript_biotype:protein_coding description:Phosphotransferase system, galactitol-specific IIB component			+		0.228268	0.802767	-0.115046	1.45374	0.0576754	-0.928123	2.3302	0.00303571	1.38793	2.46194	0.059329	0.574856	23.2889	24.3943	23.4273	23.1686	24.8363	23.626	23.1903	24.1417	24.0124	23.8858	23.4814	24.2907	23.8442	23.8347	23.7985	23.9293	23.9804	24.0763	21.1484	21.8817	23.6742	20.8839	22.9391	23.3076	21.2031	22.9414	23.6149	23.2684	23.1481	24.3253
AJD72051	AJD72051	AJD72051	pep chromosome:ASM81700v1:Chromosome:1138540:1138965:1 gene:SpnNT_01112 transcript:AJD72051 gene_biotype:protein_coding transcript_biotype:protein_coding gene_symbol:lacA description:Galactose-6-phosphate isomerase subunit LacA			+		0.817426	0.527826	0.26284	0.957858	0.144223	-0.503134	3.30819	0.00201446	1.3063	2.22473	0.0715252	0.540322	25.5715	26.7068	26.3225	25.5895	26.8414	26.7495	25.7284	26.0169	26.4702	25.9785	25.9044	26.0598	25.7982	25.9448	25.7847	25.973	26.186	26.002	24.3748	25.3536	25.7438	24.3333	25.0877	25.5806	24.3269	25.7193	23.7203	25.3156	25.2419	26.2226
AJD72052	AJD72052	AJD72052	pep chromosome:ASM81700v1:Chromosome:1138996:1139511:1 gene:SpnNT_01113 transcript:AJD72052 gene_biotype:protein_coding transcript_biotype:protein_coding gene_symbol:lacB description:Galactose-6-phosphate isomerase subunit LacB					1.12148	0.42563	0.322892	0.803379	0.397863	-0.219827	1.60797	0.24682	0.280027	0.705617	0.361518	-0.262692	26.76	26.1263	25.9946	26.3057	25.9932	26.3059	25.8284	26.1874	26.4579	25.8569	25.7766	25.8863	26.3302	26.2906	25.7134	26.5153	25.1684	25.5156	25.7038	25.8497	26.0133	25.6419	26.2389	25.9583	25.8783	26.0604	26.0944	26.1199	25.9211	26.7287
AJD72053	AJD72053	AJD72053	pep chromosome:ASM81700v1:Chromosome:1139522:1140451:1 gene:SpnNT_01114 transcript:AJD72053 gene_biotype:protein_coding transcript_biotype:protein_coding gene_symbol:lacC_1 description:Tagatose-6-phosphate kinase					0.545226	0.39631	-0.498706	0.184066	0.666572	0.138769	0.123463	0.705785	-0.154414	1.12824	0.133253	0.483061	22.3287	24.0045	25.5989	23.3045	23.8593	25.5115	22.0759	23.7965	25.1437	24.3575	24.2592	25.1339	23.8857	24.5344	24.2692	23.9743	24.7026	24.995	23.3615	24.4101	24.6988	23.6901	24.4385	24.8491	22.8583	24.3719	24.335	24.1645	22.6249	23.6946
AJD72054	AJD72054	AJD72054	pep chromosome:ASM81700v1:Chromosome:1140453:1141433:1 gene:SpnNT_01115 transcript:AJD72054 gene_biotype:protein_coding transcript_biotype:protein_coding gene_symbol:lacD description:Tagatose 1,6-diphosphate aldolase					1.42656	0.403655	0.329365	0.444757	0.738228	-0.0794832	0.972061	0.486389	0.170372	1.01598	0.364253	-0.238476	26.9591	27.0979	27.3712	26.9463	27.2314	27.4372	26.7979	27.1648	27.5438	27.438	26.4609	27.0911	26.8809	26.4097	27.0239	26.8583	26.3912	27.0312	27.2831	26.9002	26.9513	27.1894	26.8435	27.0285	26.7541	26.9824	27.0836	27.2243	26.9746	26.7683
AJD72061	AJD72061	AJD72061	pep chromosome:ASM81700v1:Chromosome:1147648:1148409:-1 gene:SpnNT_01122 transcript:AJD72061 gene_biotype:protein_coding transcript_biotype:protein_coding gene_symbol:lacR_1 description:Lactose phosphotransferase system repressor					0.481301	0.378476	-0.603747	0.120901	0.656239	-0.206752	1.35956	0.0140707	-1.21184	0.585289	0.113812	-0.814841	24.14	25.0752	22.6252	24.4937	25.2798	22.265	24.8104	25.1711	22.7671	26.6572	24.1977	22.4177	26.1853	24.4306	23.6399	25.8675	24.6736	23.9916	26.7709	24.4181	24.7415	26.9392	24.656	24.3787	26.7036	24.5478	24.3781	27.0063	26.4384	22.9726
AJD72062	AJD72062	AJD72062	pep chromosome:ASM81700v1:Chromosome:1148591:1149553:-1 gene:SpnNT_01123 transcript:AJD72062 gene_biotype:protein_coding transcript_biotype:protein_coding gene_symbol:nrdF description:Ribonucleoside-diphosphate reductase 2 subunit beta					0.432392	0.610624	-0.244852	0.0508376	0.915852	-0.0324423	0.390765	0.426825	0.260121	1.82756	0.104604	0.472531	25.9199	27.0406	27.4194	26.0425	27.0375	27.3861	25.8494	27.1231	27.4299	27.4746	27.3022	26.5842	27.5072	27.1569	26.4649	27.2763	27.2345	26.4512	25.8037	26.793	27.2782	25.6975	26.6883	27.1083	25.7891	26.6298	27.1194	26.7526	26.6414	26.2124
AJD72063	AJD72063	AJD72063	pep chromosome:ASM81700v1:Chromosome:1149741:1151900:-1 gene:SpnNT_01124 transcript:AJD72063 gene_biotype:protein_coding transcript_biotype:protein_coding gene_symbol:nrdE2 description:Ribonucleoside-diphosphate reductase subunit alpha 2			+		1.97529	0.172657	-0.710242	2.35944	0.0767192	0.588545	8.20971	0	-2.08661	2.35715	0.0288943	-0.787819	25.1257	25.608	25.2787	24.5848	25.8364	25.6573	24.2526	25.3096	25.62	25.7336	25.7879	27.1743	25.8579	25.3475	25.9648	25.6158	26.0123	26.1713	27.1084	27.4519	27.3807	27.1693	27.6687	27.5466	27.1113	27.342	27.2736	27.476	26.6214	26.0874
AJD72064	AJD72064	AJD72064	pep chromosome:ASM81700v1:Chromosome:1151981:1152199:-1 gene:SpnNT_01125 transcript:AJD72064 gene_biotype:protein_coding transcript_biotype:protein_coding gene_symbol:nrdH description:Glutaredoxin-like protein NrdH					4.1675	0.107636	-0.815057	0.762787	0.353735	-0.249386	0.0174897	0.97606	0.00784662	2.37751	0.0597707	0.573518	25.4206	26.3119	25.7485	25.165	25.7903	25.3077	25.1635	26.2307	25.5674	26.7004	26.6521	26.5325	26.47	26.2913	26.3336	26.4818	26.4169	26.1626	25.6238	25.3804	25.8943	25.6104	25.3434	25.4737	25.8074	25.7093	25.7923	26.0225	26.0614	25.7272
AJD72065	AJD72065	AJD72065	pep chromosome:ASM81700v1:Chromosome:1152549:1152812:1 gene:SpnNT_01126 transcript:AJD72065 gene_biotype:protein_coding transcript_biotype:protein_coding gene_symbol:ptsH description:Phosphocarrier protein HPr					0.562088	0.42274	-0.425958	0.837112	0.119705	-0.637601	0.668125	0.106503	0.666536	1.24853	0.138418	0.454893	29.023	31.4472	30.9014	28.9569	31.1664	30.8219	28.7532	31.3276	30.6696	30.3035	30.9001	30.8609	30.5645	31.1059	30.8297	30.5932	30.9865	30.7561	28.2628	30.2702	30.4612	28.1064	30.1916	30.4968	28.3417	30.3081	30.6291	29.6675	30.3195	31.2148
AJD72066	AJD72066	AJD72066	pep chromosome:ASM81700v1:Chromosome:1152827:1154551:1 gene:SpnNT_01127 transcript:AJD72066 gene_biotype:protein_coding transcript_biotype:protein_coding gene_symbol:ptsI description:Phosphoenolpyruvate-protein phosphotransferase			+		0.283648	0.755738	-0.130024	2.26159	0.0997	0.505078	3.98383	0.0052731	-0.942186	1.0211	0.266976	-0.307084	25.8568	26.679	26.9362	25.6442	26.7261	26.7719	25.5448	26.5529	26.5979	26.5003	26.1749	26.6603	26.563	26.1593	26.7969	26.5416	26.2156	26.8681	27.3021	27.293	27.6432	27.2414	27.152	27.2908	27.2331	27.4478	27.1859	27.2762	26.4537	26.2865
AJD72069	AJD72069	AJD72069	pep chromosome:ASM81700v1:Chromosome:1156394:1157305:1 gene:SpnNT_01130 transcript:AJD72069 gene_biotype:protein_coding transcript_biotype:protein_coding description:Exopolysaccharide biosynthesis protein related to N-acetylglucosamine-1-phosphodiester alp					1.80864	0.162369	0.771766	0.294577	0.470577	-0.256893	1.56767	0.0227406	0.901413	0.17198	0.693406	-0.127246	21.7069	21.1571	23.0167	21.8938	21.2954	22.0524	22.1242	20.3028	21.5929	20.7511	21.3954	21.2647	20.9013	21.3302	21.1429	20.1801	20.7425	20.4883	22.7054	20.7264	20.959	19.9802	20.2686	20.2244	20.44	20.4726	21.2531	21.206	20.2074	22.4887
AJD72074	AJD72074	AJD72074	pep chromosome:ASM81700v1:Chromosome:1160203:1161192:1 gene:SpnNT_01135 transcript:AJD72074 gene_biotype:protein_coding transcript_biotype:protein_coding gene_symbol:dhaK description:PTS-dependent dihydroxyacetone kinase, dihydroxyacetone-binding subunit D					0.340406	0.654338	-0.205682	0.0902419	0.81306	0.0799904	0.242823	0.523583	0.238653	3.7425	0.0592648	0.524325	24.4818	25.6488	26.2849	24.505	25.6912	26.0577	24.171	25.7999	25.8532	25.3017	25.4919	25.9102	25.4226	25.6638	25.791	25.3641	25.632	25.7672	23.8259	25.4901	26.1752	23.9676	25.6284	26.0136	23.9809	25.2475	26.0162	24.6892	25.3075	25.386
AJD72075	AJD72075	AJD72075	pep chromosome:ASM81700v1:Chromosome:1161214:1161789:1 gene:SpnNT_01136 transcript:AJD72075 gene_biotype:protein_coding transcript_biotype:protein_coding gene_symbol:dhaL description:PTS-dependent dihydroxyacetone kinase, ADP-binding subunit DhaL					0.0852627	0.923352	0.0546705	0.0885044	0.833768	0.0663571	2.80358	0.0121307	0.861609	2.0845	0.0257419	0.873296	22.9859	24.1761	24.2383	23.4246	23.945	23.9506	23.8991	24.2086	24.4118	24.6179	23.059	23.8105	24.3831	23.2286	23.5971	24.5382	23.5991	23.9144	22.8336	23.2734	23.3036	22.4307	22.9894	23.7203	22.1962	23.087	23.6512	23.7017	22.9429	22.9465
AJD72077	AJD72077	AJD72077	pep chromosome:ASM81700v1:Chromosome:1162651:1163652:1 gene:SpnNT_01138 transcript:AJD72077 gene_biotype:protein_coding transcript_biotype:protein_coding description:hypothetical protein					0.323479	0.478443	0.526714	0.634002	0.337976	0.276448	0.78886	0.0728859	-0.758532	1.07765	0.0418517	-1.0088	21.766	23.5394	24.782	22.3038	23.4765	25.4032	21.6111	23.682	25.2868	21.6267	22.5749	24.8261	21.7092	22.0998	25.0505	21.4334	22.3675	25.4222	23.8055	23.9655	24.1765	23.6572	24.4652	25.0041	23.8544	24.2913	25.4578	23.9812	24.1065	24.3864
AJD72078	AJD72078	AJD72078	pep chromosome:ASM81700v1:Chromosome:1163649:1163846:1 gene:SpnNT_01139 transcript:AJD72078 gene_biotype:protein_coding transcript_biotype:protein_coding description:hypothetical protein					1.55656	0.143402	-0.99537	1.11045	0.121414	-0.543506	1.48195	0.0238716	-0.90819	0.770244	0.183383	-0.456326	21.3128	22.5142	21.8568	20.7467	21.9114	18.9565	20.5932	20.3562	19.8306	21.8121	22.1913	21.5555	21.5957	22.1049	20.8926	21.8495	22.5446	22.4906	21.9173	21.8556	22.1072	22.2721	21.3672	21.7897	21.918	21.2359	21.7889	23.079	21.9587	21.8333
AJD72082	AJD72082	AJD72082	pep chromosome:ASM81700v1:Chromosome:1165770:1166234:1 gene:SpnNT_01143 transcript:AJD72082 gene_biotype:protein_coding transcript_biotype:protein_coding gene_symbol:mutX_3 description:8-oxo-dGTP diphosphatase					0.624371	0.406482	0.425934	0.849349	0.104697	-0.704076	1.49713	0.0139396	1.13126	0.0013772	0.99621	0.00125037	23.9397	25.1174	25.5699	23.9192	25.5765	25.8757	24.0101	25.501	25.9386	24.065	24.0879	25.1081	24.0522	24.3638	25.4928	24.492	24.4271	25.5258	22.3175	23.6306	24.6599	22.2278	24.3013	25.1962	23.0959	24.5123	25.3254	23.669	24.9879	25.4945
AJD72083	AJD72083	AJD72083	pep chromosome:ASM81700v1:Chromosome:1166247:1167515:1 gene:SpnNT_01144 transcript:AJD72083 gene_biotype:protein_coding transcript_biotype:protein_coding gene_symbol:pyrC description:Dihydroorotase					0.264491	0.863655	0.0731413	2.06877	0.204777	-0.320589	5.32588	0.018714	0.644652	1.1783	0.332861	0.250921	28.0414	28.0288	28.0888	28.0956	27.9169	27.8176	27.878	27.9213	27.9791	28.2068	27.9117	27.6526	28.4092	27.7001	27.6863	28.3752	27.5879	27.5795	27.0066	27.4141	27.5204	27.0064	27.2971	27.6706	27.0544	27.2972	27.6989	27.5227	27.5964	27.7285
AJD72086	AJD72086	AJD72086	pep chromosome:ASM81700v1:Chromosome:1169315:1170283:1 gene:SpnNT_01147 transcript:AJD72086 gene_biotype:protein_coding transcript_biotype:protein_coding gene_symbol:acoA description:Acetoin:2,6-dichlorophenolindophenol oxidoreductase subunit alpha					0.554056	0.506466	-0.31747	0.253019	0.624453	0.147939	1.79362	0.0380209	-0.68359	0.353241	0.489886	-0.218181	22.5283	23.0817	24.0032	22.7557	23.2996	24.0088	22.3465	23.5721	24.308	23.7455	23.037	24.4305	23.9725	23.2702	23.926	23.9676	23.0641	23.3474	23.75	24.4686	24.2217	23.529	23.7817	24.1147	23.9162	24.3089	23.9652	24.0295	23.8913	23.1835
AJD72093	AJD72093	AJD72093	pep chromosome:ASM81700v1:Chromosome:1175690:1176760:-1 gene:SpnNT_01154 transcript:AJD72093 gene_biotype:protein_coding transcript_biotype:protein_coding gene_symbol:xerS description:Tyrosine recombinase XerS	+		+		23.3552	0	-20.7926	1.2437	0.12453	-0.508643	23.8737	0	-21.1479	2.40515	0.0226897	-0.863917	0	0	0	0	0	0	0	0	0	20.5896	21.01	20.3568	20.916	20.7041	22.1655	20.0037	20.5416	20.8463	21.5363	21.7354	20.5586	21.0291	21.7777	21.1525	20.9648	21.5007	20.0761	22.3633	21.6014	21.767
AJD72094	AJD72094	AJD72094	pep chromosome:ASM81700v1:Chromosome:1177344:1178894:-1 gene:SpnNT_01155 transcript:AJD72094 gene_biotype:protein_coding transcript_biotype:protein_coding gene_symbol:clcA description:H(+)/Cl(-) exchange transporter ClcA					0.17386	0.626568	-0.482955	0.917354	0.0635312	-1.13255	0.056547	0.79945	0.153479	0.240607	0.378497	-0.496112	21.1115	26.8887	23.0013	21.3109	26.8024	23.0676	20.9232	19.9655	23.1375	20.7911	24.6178	23.0685	24.8094	25.0189	19.8963	25.0913	26.0232	21.2388	21.5879	25.0169	23.0405	21.3367	25.0147	23.3404	20.9268	21.2026	23.3607	22.5127	25.5412	23.635
AJD72096	AJD72096	AJD72096	pep chromosome:ASM81700v1:Chromosome:1179676:1180527:-1 gene:SpnNT_01157 transcript:AJD72096 gene_biotype:protein_coding transcript_biotype:protein_coding gene_symbol:rbgA description:Ribosome biogenesis GTPase A			+		2.42636	0.127864	-0.925434	0.590906	0.31713	0.304403	5.6314	0	-2.17071	3.2094	0.0137143	-0.940869	22.4315	23.0174	22.1295	21.4445	22.2302	21.9456	22.9342	23.6222	22.4955	23.603	23.6801	23.8683	22.1514	23.6849	23.349	23.2509	23.4661	23.5261	24.9279	25.0002	23.5333	25.1544	24.9996	24.0796	25.193	25.0748	23.8244	25.0246	24.2035	23.6925
AJD72101	AJD72101	AJD72101	pep chromosome:ASM81700v1:Chromosome:1192601:1196251:-1 gene:SpnNT_01162 transcript:AJD72101 gene_biotype:protein_coding transcript_biotype:protein_coding gene_symbol:addA description:ATP-dependent helicase/nuclease subunit A			+		0.153086	0.819665	0.119784	1.50205	0.0825572	0.651523	2.21745	0.00905344	-1.037	1.20124	0.118563	-0.505259	22.6065	22.0244	21.4571	22.6399	21.2532	22.7614	22.8311	21.3746	22.013	21.0195	21.6787	22.0968	21.4254	21.3515	23.0937	22.3926	22.1386	22.6861	23.2979	21.9314	23.7532	23.2075	22.4956	24.0718	22.5927	22.8038	24.1401	22.7009	22.6129	22.4674
AJD72102	AJD72102	AJD72102	pep chromosome:ASM81700v1:Chromosome:1196248:1199523:-1 gene:SpnNT_01163 transcript:AJD72102 gene_biotype:protein_coding transcript_biotype:protein_coding gene_symbol:rexB description:ATP-dependent helicase/deoxyribonuclease subunit B			+		0.0265658	0.965982	-0.0304775	1.62586	0.0372683	1.29908	3.08274	0.000615385	-1.90502	0.629481	0.158722	-0.575459	21.4642	21.0781	22.6568	21.0747	22.4838	22.8927	21.6142	22.5435	23.3624	21.7528	22.6409	22.5081	22.8193	20.8437	20.7676	23.3129	22.2883	22.5111	24.8385	21.2167	23.9158	24.4333	24.1464	24.2465	24.9932	24.0949	24.4302	22.3513	23.6281	23.1375
AJD72104	AJD72104	AJD72104	pep chromosome:ASM81700v1:Chromosome:1201492:1202796:-1 gene:SpnNT_01165 transcript:AJD72104 gene_biotype:protein_coding transcript_biotype:protein_coding gene_symbol:eno description:Enolase					0.0948824	0.93692	-0.0403811	1.09879	0.536995	0.145012	0.234033	0.774989	-0.0743622	0.443376	0.658911	0.111031	30.7349	31.605	31.1349	30.5984	31.3132	31.2086	30.5048	31.5153	31.02	30.9136	30.8452	31.4747	31.2153	30.7823	31.4716	31.1139	30.8422	31.3398	31.1017	31.3152	31.0795	31.0646	31.1163	31.1132	31.1416	31.1988	31.1734	31.1728	31.1104	30.8566
AJD72105	AJD72105	AJD72105	pep chromosome:ASM81700v1:Chromosome:1202960:1203406:1 gene:SpnNT_01166 transcript:AJD72105 gene_biotype:protein_coding transcript_biotype:protein_coding description:hypothetical protein					0.996025	0.273209	-0.678312	0.11049	0.750645	0.112017	0.126219	0.705668	0.152215	2.29524	0.0189064	0.942544	21.1351	23.0217	23.5783	20.6684	23.525	22.9477	21.1429	23.2047	22.8437	23.0027	23.2713	23.2297	22.6684	22.794	23.3016	23.0755	23.2991	23.5301	22.3019	21.9814	23.2147	21.3046	22.8642	22.8748	20.7899	22.4645	22.9016	20.843	22.7465	21.6961
AJD72114	AJD72114	AJD72114	pep chromosome:ASM81700v1:Chromosome:1210786:1213065:-1 gene:SpnNT_01175 transcript:AJD72114 gene_biotype:protein_coding transcript_biotype:protein_coding gene_symbol:amyX description:Pullulanase					0.451558	0.711979	-0.1449	0.330592	0.599357	-0.149309	0.860084	0.223848	0.346567	1.98357	0.186568	0.342158	26.1554	25.8952	26.9512	26.2614	25.8019	26.3426	25.963	26.0324	26.3707	26.5828	26.2371	26.7006	26.5695	25.9992	26.5263	26.4504	26.1823	25.8296	25.3955	25.7556	26.1231	25.175	25.4881	26.5745	25.5513	25.7024	26.8892	25.7508	26.0995	26.0981
AJD72115	AJD72115	AJD72115	pep chromosome:ASM81700v1:Chromosome:1213177:1215135:-1 gene:SpnNT_01176 transcript:AJD72115 gene_biotype:protein_coding transcript_biotype:protein_coding gene_symbol:ligA description:DNA ligase			+		0.499794	0.486504	-0.353616	2.62598	0.0984835	0.49322	3.79088	0.000785714	-1.56637	2.94007	0.0303383	-0.71953	21.6277	22.4762	23.0018	21.8141	22.9013	23.3893	22.3324	22.548	24.6402	23.4853	23.312	23.2993	23.2142	23.3143	23.4993	23.0438	21.92	22.8253	24.7281	24.2053	23.9894	24.4654	24.0201	24.7294	24.6401	24.1584	23.892	24.157	23.586	23.5039
AJD72118	AJD72118	AJD72118	pep chromosome:ASM81700v1:Chromosome:1217352:1219253:-1 gene:SpnNT_01179 transcript:AJD72118 gene_biotype:protein_coding transcript_biotype:protein_coding gene_symbol:yheS_2 description:putative ABC transporter ATP-binding protein YheS			+		1.7927	0.240375	-0.586245	0.0355316	0.952967	0.0165382	5.87408	0.00109677	-1.17113	1.65823	0.0761857	-0.568343	22.4257	22.1023	22.6751	22.3678	22.8154	22.3884	22.5321	22.9069	23.1824	23.0467	23.0152	23.5764	22.6571	22.4172	23.7438	22.7869	23.2383	24.1907	23.6476	24.2416	23.8312	23.3928	23.5763	23.7644	23.6296	23.4714	24.3812	23.9547	23.8133	23.5727
AJD72119	AJD72119	AJD72119	pep chromosome:ASM81700v1:Chromosome:1219679:1219954:-1 gene:SpnNT_01180 transcript:AJD72119 gene_biotype:protein_coding transcript_biotype:protein_coding gene_symbol:hup description:DNA-binding protein HU					0.197307	0.600118	0.529754	0.339354	0.207014	-0.834087	0.305824	0.202425	0.897137	0.223328	0.407338	-0.466704	28.8371	33.7283	34.6174	28.6296	33.2187	33.1889	28.5849	34.4423	34.5994	30.1243	30.1683	33.9964	30.2935	30.3751	34.6684	30.3111	31.5632	33.5786	27.6783	32.6919	33.6237	27.6149	32.8146	33.4737	27.7113	32.7893	33.375	29.8373	33.3975	34.0465
AJD72120	AJD72120	AJD72120	pep chromosome:ASM81700v1:Chromosome:1220061:1220900:-1 gene:SpnNT_01181 transcript:AJD72120 gene_biotype:protein_coding transcript_biotype:protein_coding description:DegV domain-containing protein					0.507897	0.40309	-0.496428	0.116728	0.837012	0.0570908	1.70739	0.0105092	-1.14395	1.46488	0.0765277	-0.590436	21.9149	23.7607	24.0881	21.2929	23.7816	24.0412	21.3671	24.1699	24.0605	23.2396	22.9945	24.5842	23.4264	23.2252	24.6023	23.2887	23.1091	24.4748	23.4932	24.8936	24.7383	23.9108	24.5246	24.4422	23.9707	24.3775	24.4215	24.2615	24.5357	24.0847
AJD72121	AJD72121	AJD72121	pep chromosome:ASM81700v1:Chromosome:1221041:1221889:1 gene:SpnNT_01182 transcript:AJD72121 gene_biotype:protein_coding transcript_biotype:protein_coding description:hypothetical protein			+		0.0886412	0.874346	0.101525	0.847681	0.19395	0.421634	2.89826	0.00192665	-1.42188	2.17981	0.0139817	-1.10178	21.6754	23.6219	23.734	21.9885	24.0504	23.9202	22.6	23.8974	23.8297	22.7609	23.2638	24.1178	21.9567	21.7916	23.9963	22.7478	23.6261	24.1428	23.8531	24.403	25.1789	24.1879	24.7157	25.4976	24.0848	24.7658	25.4278	23.4548	24.5239	24.8247
AJD72122	AJD72122	AJD72122	pep chromosome:ASM81700v1:Chromosome:1221982:1222899:-1 gene:SpnNT_01183 transcript:AJD72122 gene_biotype:protein_coding transcript_biotype:protein_coding gene_symbol:ribF description:Riboflavin biosynthesis protein RibF					0.766974	0.349672	0.502353	0.0195494	0.956168	0.0200011	0.282948	0.49478	0.241535	0.312613	0.481578	-0.240818	21.847	23.0903	23.0902	22.714	23.3117	23.6127	21.7853	22.4389	23.2353	22.6075	23.1172	21.0576	23.2269	21.4124	22.7042	23.094	21.6436	21.7408	21.1794	22.1791	23.7476	21.9326	22.5745	23.5275	22.4764	21.7755	23.559	21.9199	23.2634	21.9913
AJD72123	AJD72123	AJD72123	pep chromosome:ASM81700v1:Chromosome:1223853:1224146:-1 gene:SpnNT_01184 transcript:AJD72123 gene_biotype:protein_coding transcript_biotype:protein_coding gene_symbol:rpmA description:50S ribosomal protein L27					1.11527	0.498398	0.262708	2.44969	0.0926795	-0.524057	3.52005	0.0170548	0.726666	0.181693	0.816856	-0.0600997	30.0981	29.555	29.2589	29.9098	29.1938	29.0101	29.8731	29.4036	29.0843	29.1485	29.2916	29.3293	29.4129	29.2072	29.2048	29.2987	28.9358	29.1936	28.538	28.9681	28.8978	28.3847	28.9932	28.4698	28.5839	29.1093	28.902	29.3991	29.0565	29.7925
AJD72124	AJD72124	AJD72124	pep chromosome:ASM81700v1:Chromosome:1224163:1224507:-1 gene:SpnNT_01185 transcript:AJD72124 gene_biotype:protein_coding transcript_biotype:protein_coding description:putative ribosomal protein					0.0590898	0.920631	-0.0738436	0.831265	0.0945691	-0.834405	1.35724	0.0112661	1.33041	0.846309	0.125297	0.569845	24.5489	24.8419	26.1311	24.4674	24.8327	26.7266	24.2798	23.6938	26.8755	25.0354	24.8047	25.7989	25.1876	24.159	26.4687	25.2399	24.3856	25.9824	23.2039	23.5562	24.4098	21.0435	23.4369	25.683	23.3767	23.8966	25.8173	24.2979	24.5245	26.6105
AJD72125	AJD72125	AJD72125	pep chromosome:ASM81700v1:Chromosome:1224523:1224837:-1 gene:SpnNT_01186 transcript:AJD72125 gene_biotype:protein_coding transcript_biotype:protein_coding gene_symbol:rplU description:50S ribosomal protein L21					2.82982	0.389446	-0.310232	1.29308	0.144142	-0.451212	0.166798	0.777799	0.0793968	0.196481	0.812655	-0.061583	28.1203	27.7916	27.7621	27.8102	27.6802	27.9182	27.9449	28.0373	28.1116	27.9861	28.5182	28.0196	28.172	28.4822	28.1898	28.1548	28.2993	28.1466	27.0929	28.3123	27.9036	27.2245	28.2535	27.9073	27.119	28.1485	28.5002	27.9091	28.0816	28.8613
AJD72127	AJD72127	AJD72127	pep chromosome:ASM81700v1:Chromosome:1226053:1226352:1 gene:SpnNT_01188 transcript:AJD72127 gene_biotype:protein_coding transcript_biotype:protein_coding description:Nucleoid-associated protein					0.833957	0.357359	-0.47116	1.44353	0.0941984	-0.608418	1.01638	0.0770832	0.622585	1.51503	0.110337	0.485327	26.2019	28.2343	26.7776	26.0146	28.0835	26.6405	26.2054	28.2513	26.8096	27.4204	27.5233	27.3644	27.4625	27.6801	27.2445	27.5616	27.6476	27.5548	25.7416	26.7511	26.7236	25.5933	26.657	26.6984	25.7821	26.8453	26.8231	26.5342	26.7578	28.1696
AJD72131	AJD72131	AJD72131	pep chromosome:ASM81700v1:Chromosome:1228171:1229145:-1 gene:SpnNT_01192 transcript:AJD72131 gene_biotype:protein_coding transcript_biotype:protein_coding gene_symbol:pta description:Phosphate acetyltransferase			+		1.21781	0.2705	-0.592647	0.617767	0.601416	0.127765	3.3005	0.00222222	-1.26869	3.89788	0.0522517	-0.548282	23.2092	25.272	24.4812	23.5656	23.8209	24.4925	22.8597	25.0728	24.6834	24.8102	24.4238	24.7778	24.7805	24.6351	25.0323	24.9553	24.283	25.0933	25.6176	25.1718	25.4403	25.6896	25.0788	25.5572	25.6883	25.0772	25.5548	25.5719	25.1861	25.1486
AJD72134	AJD72134	AJD72134	pep chromosome:ASM81700v1:Chromosome:1230884:1231555:-1 gene:SpnNT_01195 transcript:AJD72134 gene_biotype:protein_coding transcript_biotype:protein_coding gene_symbol:yjbM description:GTP pyrophosphokinase YjbM			+		1.6262	0.142105	-1.01823	1.26756	0.094	0.644298	2.13012	0.00338053	-1.45068	0.535398	0.457176	0.211847	19.2365	20.3583	20.1861	19.1817	19.2164	22.2632	19.781	21.4933	21.5805	21.3904	21.6785	21.7111	21.362	21.1805	22.1104	21.0126	20.8764	21.1392	21.5506	21.3029	22.2092	20.9599	22.3125	20.435	23.0835	22.4193	22.0802	20.6062	21.1562	21.506
AJD72135	AJD72135	AJD72135	pep chromosome:ASM81700v1:Chromosome:1231683:1232252:1 gene:SpnNT_01196 transcript:AJD72135 gene_biotype:protein_coding transcript_biotype:protein_coding description:hypothetical protein					0.805588	0.274575	0.715943	1.34098	0.0572275	0.982855	1.63014	0.0140106	-1.06556	0.871763	0.0736875	-0.798645	20.4475	21.7941	20.4332	20.3368	19.8042	21.9595	21.0068	19.9705	22.5831	19.3487	19.8337	22.0116	19.7432	18.9912	21.5618	19.1918	20.3629	20.8473	20.9602	22.1961	22.9639	21.2758	22.2728	22.4298	20.6438	22.3781	22.8051	21.3748	19.8541	22.0245
AJD72136	AJD72136	AJD72136	pep chromosome:ASM81700v1:Chromosome:1232365:1233324:1 gene:SpnNT_01197 transcript:AJD72136 gene_biotype:protein_coding transcript_biotype:protein_coding gene_symbol:prs2 description:Ribose-phosphate pyrophosphokinase 2					1.82467	0.274703	0.524104	2.2549	0.125368	0.427277	2.55973	0.0447251	-0.574646	2.97469	0.0358907	-0.671474	26.3457	27.1335	27.2086	26.2681	27.111	26.9973	26.187	26.8705	26.8741	26.285	25.6958	26.6223	26.3117	25.9733	26.659	26.3081	25.6299	26.7938	27.6867	27.266	27.3332	27.7296	27.1661	27.0952	27.6949	27.1655	27.0304	27.2866	26.8413	26.5364
AJD72137	AJD72137	AJD72137	pep chromosome:ASM81700v1:Chromosome:1233334:1234449:1 gene:SpnNT_01198 transcript:AJD72137 gene_biotype:protein_coding transcript_biotype:protein_coding gene_symbol:iscS_1 description:Cysteine desulfurase					0.382439	0.52492	0.368478	1.34044	0.0981285	0.606063	1.48394	0.0271411	-0.855811	0.939568	0.101398	-0.618226	22.2109	22.6573	23.7937	22.0142	22.3661	24.2675	21.3433	23.6809	22.8598	22.1144	21.8736	23.4396	21.9515	21.6909	23.6244	22.3407	21.181	23.6614	23.0724	23.7842	23.8315	22.6306	24.1918	24.2109	23.3199	23.6522	24.2024	22.1888	22.9457	22.7134
AJD72138	AJD72138	AJD72138	pep chromosome:ASM81700v1:Chromosome:1234454:1234801:1 gene:SpnNT_01199 transcript:AJD72138 gene_biotype:protein_coding transcript_biotype:protein_coding description:hypothetical protein					0.308483	0.602928	0.310128	0.379925	0.415809	-0.26819	0.956291	0.0535943	0.800563	0.373972	0.481017	0.222245	24.674	26.7178	26.9188	24.521	26.6495	26.9018	24.1256	26.526	26.798	25.5797	25.0534	26.3165	25.6957	24.7602	26.2502	26.1662	24.9853	26.234	24.1779	25.4971	25.8606	23.7595	25.4699	25.9486	24.5746	25.4425	25.8968	25.1303	26.3233	25.4361
AJD72140	AJD72140	AJD72140	pep chromosome:ASM81700v1:Chromosome:1235098:1235739:1 gene:SpnNT_01201 transcript:AJD72140 gene_biotype:protein_coding transcript_biotype:protein_coding gene_symbol:rex description:Redox-sensing transcriptional repressor rex					0.522757	0.481531	-0.355683	0.186132	0.740154	0.0933232	0.800493	0.207688	-0.374494	0.0946491	0.818351	0.0745118	23.5861	24.5672	25.7839	24.8113	23.6632	24.9956	24.6164	24.409	25.1765	25.0624	23.4613	25.2317	25.5384	24.6892	25.6677	24.5052	24.9054	25.749	24.9321	25.3017	24.8819	25.3312	24.7447	25.4007	24.582	25.1239	24.6814	24.7742	25.1773	24.6467
AJD72141	AJD72141	AJD72141	pep chromosome:ASM81700v1:Chromosome:1235757:1236446:1 gene:SpnNT_01202 transcript:AJD72141 gene_biotype:protein_coding transcript_biotype:protein_coding description:Putative glutamine amidotransferasec					1.38931	0.442725	0.292905	1.30172	0.206465	-0.346239	3.65027	0.0150629	0.746526	0.347834	0.679482	0.107382	24.8026	25.2242	25.1057	24.8543	25.4165	25.3017	24.9679	24.9016	25.5526	25.3634	24.7498	24.8402	24.9248	24.5592	24.744	24.9461	24.3293	25.0339	24.5527	23.9934	24.7877	24.1668	24.3364	24.6184	23.8786	24.0486	25.0256	24.584	24.763	25.0545
AJD72143	AJD72143	AJD72143	pep chromosome:ASM81700v1:Chromosome:1237166:1239457:-1 gene:SpnNT_01204 transcript:AJD72143 gene_biotype:protein_coding transcript_biotype:protein_coding gene_symbol:pcrA description:ATP-dependent DNA helicase PcrA					0.201731	0.698924	0.21505	0.0351306	0.942415	-0.0225775	1.89465	0.0209549	-0.848538	1.89295	0.0171746	-1.08617	22.7279	24.028	24.6261	23.4158	23.6107	24.2384	22.8085	25.0175	24.7066	23.0856	21.8927	25.0154	24.5241	22.6859	24.446	24.4215	23.7515	23.4214	25.2303	24.3303	24.9959	25.1157	24.202	24.5406	25.0653	24.4471	24.8893	24.308	25.5688	23.9884
AJD72146	AJD72146	AJD72146	pep chromosome:ASM81700v1:Chromosome:1240834:1241694:-1 gene:SpnNT_01207 transcript:AJD72146 gene_biotype:protein_coding transcript_biotype:protein_coding gene_symbol:map description:Methionine aminopeptidase 1					0.70362	0.549667	-0.259247	2.3204	0.0687429	-0.636935	2.16296	0.0243323	0.755385	2.0803	0.15331	0.377698	27.4269	28.4415	28.4852	27.7055	29.085	28.573	27.6052	28.3428	28.3469	28.9121	28.2152	28.5641	28.6478	28.3047	28.4614	28.583	28.2721	28.3848	26.8791	27.5881	28.0552	26.854	27.5074	28.1132	26.8685	27.5451	27.803	27.8717	27.8123	28.2121
AJD72149	AJD72149	AJD72149	pep chromosome:ASM81700v1:Chromosome:1243547:1244806:-1 gene:SpnNT_01210 transcript:AJD72149 gene_biotype:protein_coding transcript_biotype:protein_coding gene_symbol:murAB description:UDP-N-acetylglucosamine 1-carboxyvinyltransferase 2			+		3.6628	0.0356842	-1.12567	0.692751	0.331496	0.27431	5.58786	0.000234432	-1.58171	0.372938	0.533221	-0.181733	22.7603	23.5282	24.1643	22.6482	23.8617	23.8038	22.2132	23.5976	23.4156	24.6802	24.4863	24.3709	24.5955	24.5919	24.0206	24.9665	24.2885	24.1234	24.8974	25.1298	24.6768	25.0368	25.0066	24.7836	25.0753	24.9514	24.6706	25.0185	24.7982	23.5479
AJD72151	AJD72151	AJD72151	pep chromosome:ASM81700v1:Chromosome:1247237:1247395:-1 gene:SpnNT_01212 transcript:AJD72151 gene_biotype:protein_coding transcript_biotype:protein_coding description:hypothetical protein					1.06093	0.373879	-0.402583	0.512592	0.398257	-0.24941	1.85493	0.0428833	0.644997	2.59224	0.0259359	0.798171	23.3643	23.8997	22.4693	23.222	23.7448	22.1527	23.4839	23.6464	22.4258	23.5041	23.8603	23.6014	23.6464	23.6093	23.4347	23.5231	23.574	23.279	22.5884	22.5362	22.7975	22.3108	22.3654	22.0044	22.6799	22.3894	22.9321	22.5818	22.1022	23.2221
AJD72152	AJD72152	AJD72152	pep chromosome:ASM81700v1:Chromosome:1247405:1248715:-1 gene:SpnNT_01213 transcript:AJD72152 gene_biotype:protein_coding transcript_biotype:protein_coding gene_symbol:obg description:Spo0B-associated GTP-binding protein					0.0847906	0.890535	-0.0866049	0.157234	0.67467	0.144108	0.531437	0.207749	-0.458557	0.322972	0.490262	-0.227844	21.736	23.9805	24.146	22.5719	23.4951	24.6007	22.8818	23.9014	23.9955	23.4085	22.9442	24.7048	23.1468	22.9719	24.5477	23.1794	23.1279	24.0571	22.7138	24.1633	24.5869	22.9272	24.1993	25.1621	22.8704	24.1688	24.6443	23.4748	24.4731	22.9432
AJD72158	AJD72158	AJD72158	pep chromosome:ASM81700v1:Chromosome:1252019:1253128:-1 gene:SpnNT_01219 transcript:AJD72158 gene_biotype:protein_coding transcript_biotype:protein_coding gene_symbol:sigA description:Sigma-A					1.01235	0.392808	0.376756	0.15438	0.761902	-0.0864836	0.768816	0.359234	0.248888	0.385776	0.483869	-0.214352	25.3399	26.387	26.3262	25.4402	26.3388	26.2016	25.2488	26.2892	26.3794	25.6658	25.1641	26.167	25.8047	25.1613	25.914	25.7868	24.9937	25.903	25.4094	25.9449	25.6402	25.7685	25.884	25.6847	25.8977	25.7518	25.7301	25.8999	26.482	24.9887
AJD72159	AJD72159	AJD72159	pep chromosome:ASM81700v1:Chromosome:1253131:1254891:-1 gene:SpnNT_01220 transcript:AJD72159 gene_biotype:protein_coding transcript_biotype:protein_coding gene_symbol:dnaG description:DNA primase			+		1.92424	0.163273	-0.747021	0.404495	0.436189	0.243844	6.06555	5.5814e-05	-1.81542	1.82226	0.0331331	-0.824553	21.7098	22.9234	21.4186	22.2313	22.2734	22.1164	23.2511	22.7072	22.408	22.9839	23.0843	22.4935	23.4669	22.7256	22.8825	24.2689	23.2781	22.5787	24.7681	23.9881	23.5801	24.2327	24.1597	24.2029	24.6355	24.2582	23.5528	24.8218	24.3013	22.9757
AJD72161	AJD72161	AJD72161	pep chromosome:ASM81700v1:Chromosome:1257050:1257808:-1 gene:SpnNT_01222 transcript:AJD72161 gene_biotype:protein_coding transcript_biotype:protein_coding gene_symbol:proV description:Glycine betaine/L-proline transport ATP-binding protein ProV					0.0637803	0.934257	-0.0534734	0.287639	0.573786	0.173746	2.51023	0.0137348	-0.866089	1.21926	0.0766154	-0.638869	21.9977	22.7425	21.9039	21.9673	23.1311	21.814	21.5187	22.0684	22.1707	22.2035	21.9402	23.2148	21.3103	21.8446	23.0703	21.5441	21.4539	23.2139	23.0595	23.5163	21.7176	23.4253	23.1816	22.6168	23.4338	23.2106	22.9474	23.1279	23.4187	22.4053
AJD72162	AJD72162	AJD72162	pep chromosome:ASM81700v1:Chromosome:1257805:1258671:-1 gene:SpnNT_01223 transcript:AJD72162 gene_biotype:protein_coding transcript_biotype:protein_coding description:autoinducer 2 ABC transporter permease LsrC	+		+		4.2303	0.00184615	-2.18326	1.35079	0.0914903	0.641171	7.14827	0	-3.63367	1.69581	0.0371505	-0.809237	19.7942	21.3134	19.1431	20.3425	20.7431	18.0925	19.9834	21.2484	19.3198	21.9983	22.1528	23.0958	22.5324	21.7364	21.9465	22.7088	22.4367	21.0222	22.8835	23.9899	24.4139	23.2528	23.832	23.9435	22.9412	23.6408	23.7858	23.2163	23.4792	22.6257
AJD72163	AJD72163	AJD72163	pep chromosome:ASM81700v1:Chromosome:1258740:1259744:-1 gene:SpnNT_01224 transcript:AJD72163 gene_biotype:protein_coding transcript_biotype:protein_coding description:ABC-type uncharacterized transport system, periplasmic component			+		1.42634	0.337285	-0.422646	2.08168	0.164241	0.369773	4.43083	0.00941667	-0.797998	0.011177	0.988728	-0.00557942	24.0658	24.4354	24.3011	23.8787	24.4273	24.4607	23.3807	24.5343	24.385	24.5439	24.3431	25.0908	24.6047	24.3471	24.8669	25.1426	23.8496	24.8843	25.2608	24.8303	25.2529	25.071	24.7634	25.1078	25.058	24.712	24.9946	24.6729	24.6592	23.8707
AJD72178	AJD72178	AJD72178	pep chromosome:ASM81700v1:Chromosome:1278622:1279188:-1 gene:SpnNT_01239 transcript:AJD72178 gene_biotype:protein_coding transcript_biotype:protein_coding description:hypothetical protein					0.522199	0.647325	0.188471	1.02031	0.169611	-0.438287	1.81036	0.0677781	0.530144	0.165672	0.748665	-0.0966146	23.6989	24.0424	24.3925	24.0684	24.3283	24.4828	23.8843	24.2284	24.4697	24.051	23.4199	24.6127	23.808	23.5721	23.5505	24.695	24.0645	24.1257	23.1266	24.184	23.7416	22.702	23.4068	24.4117	23.6255	23.8482	23.7781	24.1544	23.859	24.5076
AJD72180	AJD72180	AJD72180	pep chromosome:ASM81700v1:Chromosome:1280888:1281862:-1 gene:SpnNT_01241 transcript:AJD72180 gene_biotype:protein_coding transcript_biotype:protein_coding description:putative secreted protein					0.196571	0.725083	-0.18842	2.87757	0.097389	0.489492	0.74862	0.189546	-0.411421	0.433508	0.4114	0.266491	25.6608	27.1502	27.4955	25.6623	26.7621	27.4149	25.5531	27.1622	27.4159	26.7061	26.0191	28.0251	26.6313	26.1542	27.9485	26.4714	26.1669	27.8502	27.2777	26.8325	27.3821	27.153	26.761	27.1837	27.2197	26.7101	27.4601	26.9369	26.7112	26.149
AJD72181	AJD72181	AJD72181	pep chromosome:ASM81700v1:Chromosome:1281936:1282550:-1 gene:SpnNT_01242 transcript:AJD72181 gene_biotype:protein_coding transcript_biotype:protein_coding description:hypothetical protein			+		3.0707	0.0899231	-0.947562	2.84632	0.0445607	0.863633	8.06902	0	-2.36082	1.45788	0.0880514	-0.549621	20.7642	21.8068	21.6447	21.5556	20.0248	21.0021	20.7953	21.3827	21.3342	22.0729	21.9609	22.3878	22.4632	22.2124	22.4489	22.2623	21.8952	21.1349	23.5484	22.8689	23.415	23.7334	23.3071	23.3444	24.0792	23.7129	23.5486	23.4104	22.6139	22.8947
AJD72182	AJD72182	AJD72182	pep chromosome:ASM81700v1:Chromosome:1282550:1283524:-1 gene:SpnNT_01243 transcript:AJD72182 gene_biotype:protein_coding transcript_biotype:protein_coding description:37-kD nucleoid-associated bacterial protein					0.0102199	0.99838	0.00542174	0.0386347	0.949902	-0.0174202	0.322727	0.592979	-0.158489	0.920665	0.469442	-0.181331	24.4129	25.739	25.559	24.9357	25.5103	25.4876	24.6281	25.5352	25.4473	25.3798	24.9598	25.6321	25.1306	24.6928	25.3973	25.1922	25.4143	25.4074	25.3295	25.6065	25.9114	24.6705	25.5142	25.7858	24.8236	25.1592	25.8807	25.1421	25.5918	25.2533
AJD72183	AJD72183	AJD72183	pep chromosome:ASM81700v1:Chromosome:1283532:1284788:-1 gene:SpnNT_01244 transcript:AJD72183 gene_biotype:protein_coding transcript_biotype:protein_coding gene_symbol:glyA description:Serine hydroxymethyltransferase					1.37606	0.402432	0.334013	1.59354	0.543059	0.136985	0.104565	0.897461	0.0331198	0.833206	0.506539	-0.163908	28.9249	29.3251	29.6124	28.7919	29.166	29.4636	28.6335	29.2395	29.4118	29.0325	28.4393	29.0869	29.1006	28.3361	29.0875	29.0255	28.5223	28.9319	28.913	29.289	29.3395	29.0081	29.1023	29.264	28.9983	29.1257	29.2309	28.9576	29.1542	28.8894
AJD72184	AJD72184	AJD72184	pep chromosome:ASM81700v1:Chromosome:1284849:1285280:-1 gene:SpnNT_01245 transcript:AJD72184 gene_biotype:protein_coding transcript_biotype:protein_coding description:putative acetyltransferase					0.504255	0.38169	0.563069	1.21428	0.144448	-0.459295	0.137475	0.716709	0.132731	1.18178	0.0463137	-0.889633	22.4725	24.18	24.5276	22.5045	24.0734	24.5963	22.108	24.0261	24.7101	23.9926	21.0211	24.3588	23.7348	21.6607	24.1425	22.7468	22.1947	24.2786	23.6288	22.6445	24.0594	23.2446	23.6443	24.0891	23.6124	23.1938	23.8871	23.677	24.7709	23.4002
AJD72185	AJD72185	AJD72185	pep chromosome:ASM81700v1:Chromosome:1285282:1285884:-1 gene:SpnNT_01246 transcript:AJD72185 gene_biotype:protein_coding transcript_biotype:protein_coding gene_symbol:rimN description:t(6)A37 threonylcarbamoyladenosine biosynthesis protein RimN					0.36028	0.503056	-0.417253	0.497643	0.247218	-0.430057	0.0760797	0.778168	0.130851	0.235523	0.681647	0.118047	21.8132	24.6978	23.936	21.381	24.6508	24.653	21.1505	24.6285	23.7471	23.5389	24.127	24.1843	23.6299	24.3169	23.2557	23.3112	23.9342	24.115	21.4786	24.7523	23.4208	21.9666	24.4195	23.7613	22.0959	23.8791	23.706	23.1995	24.5426	23.7089
AJD72187	AJD72187	AJD72187	pep chromosome:ASM81700v1:Chromosome:1286707:1287786:-1 gene:SpnNT_01248 transcript:AJD72187 gene_biotype:protein_coding transcript_biotype:protein_coding gene_symbol:prfA description:Peptide chain release factor 1					0.0683589	0.94898	0.036392	2.04207	0.10164	-0.506258	1.89777	0.0439824	0.632146	0.305082	0.727168	0.0894962	26.0871	26.8708	27.3117	26.2172	27.0285	27.2078	26.0836	27.261	27.5251	26.9732	26.8063	26.8847	26.8863	26.8364	26.9348	26.8097	26.5595	26.5743	25.838	26.2892	26.4166	25.7527	26.3192	26.7943	25.751	26.1822	26.5602	26.4748	26.9197	26.2121
AJD72188	AJD72188	AJD72188	pep chromosome:ASM81700v1:Chromosome:1287783:1288373:-1 gene:SpnNT_01249 transcript:AJD72188 gene_biotype:protein_coding transcript_biotype:protein_coding gene_symbol:tdk description:Thymidine kinase					0.0897444	0.809303	0.226541	0.113715	0.730981	-0.130372	0.515317	0.118077	0.771059	0.23291	0.417897	0.414147	27.4851	25.0207	22.6722	27.32	24.619	23.2196	26.8989	24.7586	23.0207	26.2664	26.0642	21.8897	26.2331	25.978	20.9712	26.6828	25.4744	23.4161	24.8174	24.7428	22.8187	24.7689	24.9207	21.9284	25.1947	24.9902	23.8935	25.0044	24.429	23.9865
[truncated: 391 more rows]
[truncated: 5,000 more columns]
