# Supplementary material for: Peptide Occurring in Enterobacteriaceae Triggers Streptococcus pneumoniae Cell Death
Source: Front Cell Infect Microbiol. 2019 Sep 10;9:320. doi: 10.3389/fcimb.2019.00320 (PMC6748166; doi:10.3389/fcimb.2019.00320)
Supplement: Supplementary file 7 [file Table_7.XLSX]

## Sheet: Sheet1
Column1	Column2	Column3	Table S7: Complete proteomic profile of S. pneumoniae strain 110.58 in the absence and presence of ORF 1 peptide (0.07 mg/ml).	Column6	Column12	Column13	Column14	Column71	Column72	Column73	Column74	Column75	Column76	Column77	Column78	Column79	Column80	Column81	Column82	Column83	Column84	Column85	Column86	Column87	Column88	Column89	Column90	Column91	Column92	Column93	Column94	Column95	Column96	Column97	Column98	Column99	Column100	Column101	Column102	Column103	Column104	Column105	Column106	Column107	Column108	Column109	Column110	Column111	Column112
Leading razor protein	Protein IDs	Majority protein IDs	Fasta headers	Student's T-test Significant WT_WT_pep	-Log Student's T-test p-value WT_WT_pep	Student's T-test q-value WT_WT_pep	Student's T-test Difference WT_WT_pep
AJD70985	AJD70985	AJD70985	pep chromosome:ASM81700v1:Chromosome:32814:34142:1 gene:SpnNT_00044 transcript:AJD70985 gene_biotype:protein_coding transcript_biotype:protein_coding gene_symbol:purA description:Adenylosuccinate synthetase		1.47757	0.125825	0.473326
AJD71005	AJD71005	AJD71005	pep chromosome:ASM81700v1:Chromosome:50603:51496:1 gene:SpnNT_00064 transcript:AJD71005 gene_biotype:protein_coding transcript_biotype:protein_coding description:Helix-turn-helix domain protein		2.32862	0.122639	0.431985
AJD71019	AJD71019	AJD71019	pep chromosome:ASM81700v1:Chromosome:67479:69026:1 gene:SpnNT_00078 transcript:AJD71019 gene_biotype:protein_coding transcript_biotype:protein_coding gene_symbol:purH description:Bifunctional purine biosynthesis protein PurH		1.34199	0.0751558	0.739411
AJD71023	AJD71023	AJD71023	pep chromosome:ASM81700v1:Chromosome:72389:72616:1 gene:SpnNT_00082 transcript:AJD71023 gene_biotype:protein_coding transcript_biotype:protein_coding description:hypothetical protein	+	16.1983	0	-19.7454
AJD71029	AJD71029	AJD71029	pep chromosome:ASM81700v1:Chromosome:81132:81608:1 gene:SpnNT_00088 transcript:AJD71029 gene_biotype:protein_coding transcript_biotype:protein_coding gene_symbol:sorB_1 description:Sorbose-specific phosphotransferase enzyme IIB component	+	5.47099	0.004	-1.42643
AJD71037	AJD71037	AJD71037	pep chromosome:ASM81700v1:Chromosome:89873:94723:1 gene:SpnNT_00096 transcript:AJD71037 gene_biotype:protein_coding transcript_biotype:protein_coding gene_symbol:iga_1 description:Immunoglobulin A1 protease precursor		2.53457	0.0823294	-0.552565
AJD71056	AJD71056	AJD71056	pep chromosome:ASM81700v1:Chromosome:114038:115102:-1 gene:SpnNT_00115 transcript:AJD71056 gene_biotype:protein_coding transcript_biotype:protein_coding description:hypothetical protein		1.66486	0.0856114	0.613275
AJD71058	AJD71058	AJD71058	pep chromosome:ASM81700v1:Chromosome:116068:116661:-1 gene:SpnNT_00117 transcript:AJD71058 gene_biotype:protein_coding transcript_biotype:protein_coding description:putative membrane protein		1.36157	0.0724746	0.756999
AJD71067	AJD71067	AJD71067	pep chromosome:ASM81700v1:Chromosome:122807:123679:-1 gene:SpnNT_00126 transcript:AJD71067 gene_biotype:protein_coding transcript_biotype:protein_coding gene_symbol:sdhA description:L-serine dehydratase, alpha chain	+	6.4457	0	3.37414
AJD71070	AJD71070	AJD71070	pep chromosome:ASM81700v1:Chromosome:125240:126103:-1 gene:SpnNT_00129 transcript:AJD71070 gene_biotype:protein_coding transcript_biotype:protein_coding description:Helix-turn-helix domain protein		2.79534	0.0451892	0.858696
AJD71084	AJD71084	AJD71084	pep chromosome:ASM81700v1:Chromosome:139271:141529:1 gene:SpnNT_00143 transcript:AJD71084 gene_biotype:protein_coding transcript_biotype:protein_coding gene_symbol:lytB_1 description:Putative endo-beta-N-acetylglucosaminidase precursor		0.404596	0.653547	0.11363
AJD71105	AJD71105	AJD71105	pep chromosome:ASM81700v1:Chromosome:160191:161045:1 gene:SpnNT_00164 transcript:AJD71105 gene_biotype:protein_coding transcript_biotype:protein_coding gene_symbol:metQ description:D-methionine-binding lipoprotein MetQ precursor		4.19362	0.0392727	0.797024
AJD71115	AJD71115	AJD71115	pep chromosome:ASM81700v1:Chromosome:169218:169688:1 gene:SpnNT_00174 transcript:AJD71115 gene_biotype:protein_coding transcript_biotype:protein_coding description:Putative NrdI-like protein		0.616897	0.235929	-0.39742
AJD71128	AJD71128	AJD71128	pep chromosome:ASM81700v1:Chromosome:182009:182692:-1 gene:SpnNT_00187 transcript:AJD71128 gene_biotype:protein_coding transcript_biotype:protein_coding description:hypothetical protein		1.18466	0.0996535	0.625379
AJD71152	AJD71152	AJD71152	pep chromosome:ASM81700v1:Chromosome:204412:205245:1 gene:SpnNT_00211 transcript:AJD71152 gene_biotype:protein_coding transcript_biotype:protein_coding gene_symbol:rplB description:ribosomal protein l2		1.22961	0.193941	0.372402
AJD71153	AJD71153	AJD71153	pep chromosome:ASM81700v1:Chromosome:205349:205630:1 gene:SpnNT_00212 transcript:AJD71153 gene_biotype:protein_coding transcript_biotype:protein_coding gene_symbol:rpsS description:30S ribosomal protein S19		1.50324	0.10414	-0.544102
AJD71156	AJD71156	AJD71156	pep chromosome:ASM81700v1:Chromosome:206656:207069:1 gene:SpnNT_00215 transcript:AJD71156 gene_biotype:protein_coding transcript_biotype:protein_coding gene_symbol:rplP description:50S ribosomal protein L16		0.0964951	0.836533	0.0612778
AJD71174	AJD71174	AJD71174	pep chromosome:ASM81700v1:Chromosome:214879:215244:1 gene:SpnNT_00233 transcript:AJD71174 gene_biotype:protein_coding transcript_biotype:protein_coding gene_symbol:rpsM description:30s ribosomal protein s13		1.14193	0.206371	-0.361455
AJD71196	AJD71196	AJD71196	pep chromosome:ASM81700v1:Chromosome:230688:233126:1 gene:SpnNT_00255 transcript:AJD71196 gene_biotype:protein_coding transcript_biotype:protein_coding gene_symbol:bssA description:Benzylsuccinate synthase alpha subunit		2.70208	0.0292	-1.15081
AJD71202	AJD71202	AJD71202	pep chromosome:ASM81700v1:Chromosome:241085:242083:1 gene:SpnNT_00261 transcript:AJD71202 gene_biotype:protein_coding transcript_biotype:protein_coding gene_symbol:ruvB description:Holliday junction ATP-dependent DNA helicase RuvB		0.114756	0.738071	0.12397
AJD71218	AJD71218	AJD71218	pep chromosome:ASM81700v1:Chromosome:264188:264601:1 gene:SpnNT_00277 transcript:AJD71218 gene_biotype:protein_coding transcript_biotype:protein_coding gene_symbol:rpsL description:30S ribosomal protein S12		0.391911	0.399123	0.279156
AJD71220	AJD71220	AJD71220	pep chromosome:ASM81700v1:Chromosome:265516:267597:1 gene:SpnNT_00279 transcript:AJD71220 gene_biotype:protein_coding transcript_biotype:protein_coding gene_symbol:fus description:Elongation factor G		2.56611	0.0979067	0.499549
AJD71228	AJD71228	AJD71228	pep chromosome:ASM81700v1:Chromosome:275611:276945:1 gene:SpnNT_00287 transcript:AJD71228 gene_biotype:protein_coding transcript_biotype:protein_coding gene_symbol:pepC description:Aminopeptidase C		1.84049	0.0977674	0.543995
AJD71268	AJD71268	AJD71268	pep chromosome:ASM81700v1:Chromosome:311595:312545:1 gene:SpnNT_00327 transcript:AJD71268 gene_biotype:protein_coding transcript_biotype:protein_coding gene_symbol:rsmH description:Ribosomal RNA small subunit methyltransferase H		0.082831	0.813562	-0.0847916
AJD71273	AJD71273	AJD71273	pep chromosome:ASM81700v1:Chromosome:316452:318557:1 gene:SpnNT_00332 transcript:AJD71273 gene_biotype:protein_coding transcript_biotype:protein_coding gene_symbol:clpC_1 description:putative ATP-dependent Clp protease ATP-binding subunit		0.331856	0.616744	0.138031
AJD71276	AJD71276	AJD71276	pep chromosome:ASM81700v1:Chromosome:321066:322676:1 gene:SpnNT_00335 transcript:AJD71276 gene_biotype:protein_coding transcript_biotype:protein_coding gene_symbol:dexB description:Glucan 1,6-alpha-glucosidase		0.142836	0.825201	0.0600516
AJD71277	AJD71277	AJD71277	pep chromosome:ASM81700v1:Chromosome:322952:324919:1 gene:SpnNT_00336 transcript:AJD71277 gene_biotype:protein_coding transcript_biotype:protein_coding gene_symbol:sarA_1 description:76 kDa cell surface lipoprotein		3.10487	0.0521307	0.743027
AJD71278	AJD71278	AJD71278	pep chromosome:ASM81700v1:Chromosome:325123:327081:1 gene:SpnNT_00337 transcript:AJD71278 gene_biotype:protein_coding transcript_biotype:protein_coding gene_symbol:sarA_2 description:76 kDa cell surface lipoprotein		2.95911	0.0626173	0.635866
AJD71290	AJD71290	AJD71290	pep chromosome:ASM81700v1:Chromosome:337311:338468:1 gene:SpnNT_00349 transcript:AJD71290 gene_biotype:protein_coding transcript_biotype:protein_coding gene_symbol:rlmL description:Ribosomal RNA large subunit methyltransferase K/L		1.81538	0.0893259	0.581172
AJD71295	AJD71295	AJD71295	pep chromosome:ASM81700v1:Chromosome:343572:344534:1 gene:SpnNT_00354 transcript:AJD71295 gene_biotype:protein_coding transcript_biotype:protein_coding gene_symbol:lytA_2 description:Autolysin		0.973412	0.213282	-0.364132
AJD71296	AJD71296	AJD71296	pep chromosome:ASM81700v1:Chromosome:344553:345551:1 gene:SpnNT_00355 transcript:AJD71296 gene_biotype:protein_coding transcript_biotype:protein_coding gene_symbol:lytA_3 description:Autolysin		0.332518	0.615251	-0.138788
AJD71307	AJD71307	AJD71307	pep chromosome:ASM81700v1:Chromosome:354465:355097:1 gene:SpnNT_00366 transcript:AJD71307 gene_biotype:protein_coding transcript_biotype:protein_coding gene_symbol:liaR description:Transcriptional regulatory protein LiaR		0.223263	0.564392	-0.205708
AJD71312	AJD71312	AJD71312	pep chromosome:ASM81700v1:Chromosome:359113:361479:-1 gene:SpnNT_00371 transcript:AJD71312 gene_biotype:protein_coding transcript_biotype:protein_coding gene_symbol:recD description:Exodeoxyribonuclease V alpha chain		2.77138	0.052024	0.752373
AJD71313	AJD71313	AJD71313	pep chromosome:ASM81700v1:Chromosome:361607:362221:-1 gene:SpnNT_00372 transcript:AJD71313 gene_biotype:protein_coding transcript_biotype:protein_coding gene_symbol:spsB description:Signal peptidase IB		2.5334	0.0481951	0.85746
AJD71325	AJD71325	AJD71325	pep chromosome:ASM81700v1:Chromosome:375571:393276:1 gene:SpnNT_00384 transcript:AJD71325 gene_biotype:protein_coding transcript_biotype:protein_coding description:hypothetical protein		2.80093	0.103596	-0.464809
AJD71326	AJD71326	AJD71326	pep chromosome:ASM81700v1:Chromosome:393273:398615:1 gene:SpnNT_00385 transcript:AJD71326 gene_biotype:protein_coding transcript_biotype:protein_coding description:hypothetical protein		2.06111	0.150679	-0.388451
AJD71363	AJD71363	AJD71363	pep chromosome:ASM81700v1:Chromosome:430299:431549:1 gene:SpnNT_00422 transcript:AJD71363 gene_biotype:protein_coding transcript_biotype:protein_coding gene_symbol:ilvA description:L-threonine dehydratase biosynthetic IlvA		2.00909	0.125331	0.439532
AJD71369	AJD71369	AJD71369	pep chromosome:ASM81700v1:Chromosome:438652:439497:1 gene:SpnNT_00428 transcript:AJD71369 gene_biotype:protein_coding transcript_biotype:protein_coding gene_symbol:uppP description:Undecaprenyl-diphosphatase		2.03965	0.0198974	1.57421
AJD71405	AJD71405	AJD71405	pep chromosome:ASM81700v1:Chromosome:477863:480196:-1 gene:SpnNT_00464 transcript:AJD71405 gene_biotype:protein_coding transcript_biotype:protein_coding gene_symbol:hsdR_1 description:Type-1 restriction enzyme R protein		1.42066	0.110013	0.529982
AJD71444	AJD71444	AJD71444	pep chromosome:ASM81700v1:Chromosome:511991:512224:1 gene:SpnNT_00503 transcript:AJD71444 gene_biotype:protein_coding transcript_biotype:protein_coding description:hypothetical protein		0.197268	0.506043	0.305989
AJD71452	AJD71452	AJD71452	pep chromosome:ASM81700v1:Chromosome:519039:520136:1 gene:SpnNT_00511 transcript:AJD71452 gene_biotype:protein_coding transcript_biotype:protein_coding description:hypothetical protein		3.52012	0.0510204	0.727925
AJD71453	AJD71453	AJD71453	pep chromosome:ASM81700v1:Chromosome:520129:520872:1 gene:SpnNT_00512 transcript:AJD71453 gene_biotype:protein_coding transcript_biotype:protein_coding description:hypothetical protein		1.31498	0.0637769	0.862066
AJD71464	AJD71464	AJD71464	pep chromosome:ASM81700v1:Chromosome:530402:532240:1 gene:SpnNT_00523 transcript:AJD71464 gene_biotype:protein_coding transcript_biotype:protein_coding gene_symbol:bglF_1 description:EIIBCA-Bgl		3.31551	0.0114074	1.39144
AJD71477	AJD71477	AJD71477	pep chromosome:ASM81700v1:Chromosome:548416:549759:1 gene:SpnNT_00536 transcript:AJD71477 gene_biotype:protein_coding transcript_biotype:protein_coding gene_symbol:cysS description:Cysteine--tRNA ligase		2.74137	0.0587177	0.688083
AJD71499	AJD71499	AJD71499	pep chromosome:ASM81700v1:Chromosome:580327:581559:1 gene:SpnNT_00558 transcript:AJD71499 gene_biotype:protein_coding transcript_biotype:protein_coding gene_symbol:femA description:Aminoacyltransferase FemA		1.36573	0.098157	0.597824
AJD71512	AJD71512	AJD71512	pep chromosome:ASM81700v1:Chromosome:592396:593112:1 gene:SpnNT_00571 transcript:AJD71512 gene_biotype:protein_coding transcript_biotype:protein_coding gene_symbol:vanYB description:D-alanyl-D-alanine carboxypeptidase	+	2.22813	0.00715789	-2.15537
AJD71540	AJD71540	AJD71540	pep chromosome:ASM81700v1:Chromosome:620753:621598:-1 gene:SpnNT_00599 transcript:AJD71540 gene_biotype:protein_coding transcript_biotype:protein_coding description:hypothetical protein		0.693792	0.148819	0.582751
AJD71550	AJD71550	AJD71550	pep chromosome:ASM81700v1:Chromosome:638893:661572:1 gene:SpnNT_00609 transcript:AJD71550 gene_biotype:protein_coding transcript_biotype:protein_coding description:hypothetical protein		1.3254	0.145041	-0.44511
AJD71559	AJD71559	AJD71559	pep chromosome:ASM81700v1:Chromosome:667508:668071:1 gene:SpnNT_00618 transcript:AJD71559 gene_biotype:protein_coding transcript_biotype:protein_coding description:hypothetical protein		0.687445	0.176765	0.502522
AJD71571	AJD71571	AJD71571	pep chromosome:ASM81700v1:Chromosome:676629:676826:1 gene:SpnNT_00630 transcript:AJD71571 gene_biotype:protein_coding transcript_biotype:protein_coding gene_symbol:immR_1 description:HTH-type transcriptional regulator ImmR		0.558338	0.231081	-0.430115
AJD71572	AJD71572	AJD71572	pep chromosome:ASM81700v1:Chromosome:677097:677237:1 gene:SpnNT_00631 transcript:AJD71572 gene_biotype:protein_coding transcript_biotype:protein_coding description:hypothetical protein		1.08517	0.0994173	-0.652864
AJD71574	AJD71574	AJD71574	pep chromosome:ASM81700v1:Chromosome:678905:680521:1 gene:SpnNT_00633 transcript:AJD71574 gene_biotype:protein_coding transcript_biotype:protein_coding description:hypothetical protein		0.349525	0.306446	-0.434717
AJD71586	AJD71586	AJD71586	pep chromosome:ASM81700v1:Chromosome:694784:695341:1 gene:SpnNT_00645 transcript:AJD71586 gene_biotype:protein_coding transcript_biotype:protein_coding description:putative methyltransferase		0.373426	0.511838	-0.196582
AJD71591	AJD71591	AJD71591	pep chromosome:ASM81700v1:Chromosome:699622:700188:1 gene:SpnNT_00650 transcript:AJD71591 gene_biotype:protein_coding transcript_biotype:protein_coding gene_symbol:msrAB_1 description:Peptide methionine sulfoxide reductase MsrA/MsrB		0.183685	0.557245	0.247433
AJD71600	AJD71600	AJD71600	pep chromosome:ASM81700v1:Chromosome:714702:715700:1 gene:SpnNT_00659 transcript:AJD71600 gene_biotype:protein_coding transcript_biotype:protein_coding gene_symbol:lytB_2 description:Putative endo-beta-N-acetylglucosaminidase precursor		0.158136	0.834366	-0.0541403
AJD71602	AJD71602	AJD71602	pep chromosome:ASM81700v1:Chromosome:716883:717722:1 gene:SpnNT_00661 transcript:AJD71602 gene_biotype:protein_coding transcript_biotype:protein_coding gene_symbol:thyA description:Thymidylate synthase		0.595925	0.311199	0.308407
AJD71611	AJD71611	AJD71611	pep chromosome:ASM81700v1:Chromosome:723807:724187:1 gene:SpnNT_00670 transcript:AJD71611 gene_biotype:protein_coding transcript_biotype:protein_coding gene_symbol:moeZ_1 description:putative adenylyltransferase/sulfurtransferase MoeZ		2.96712	0.0420755	0.864513
AJD71629	AJD71629	AJD71629	pep chromosome:ASM81700v1:Chromosome:740111:740812:1 gene:SpnNT_00688 transcript:AJD71629 gene_biotype:protein_coding transcript_biotype:protein_coding gene_symbol:pyrF description:Orotidine 5-phosphate decarboxylase	+	18.9157	0	21.2478
AJD71637	AJD71637	AJD71637	pep chromosome:ASM81700v1:Chromosome:745677:747167:1 gene:SpnNT_00696 transcript:AJD71637 gene_biotype:protein_coding transcript_biotype:protein_coding gene_symbol:lysS description:Lysine--tRNA ligase		1.7552	0.203291	0.331565
AJD71652	AJD71652	AJD71652	pep chromosome:ASM81700v1:Chromosome:759777:762020:1 gene:SpnNT_00711 transcript:AJD71652 gene_biotype:protein_coding transcript_biotype:protein_coding gene_symbol:pacS description:Cation-transporting ATPase PacS		1.1837	0.0521647	1.16516
AJD71684	AJD71684	AJD71684	pep chromosome:ASM81700v1:Chromosome:788628:789971:1 gene:SpnNT_00743 transcript:AJD71684 gene_biotype:protein_coding transcript_biotype:protein_coding gene_symbol:cshB description:DEAD-box ATP-dependent RNA helicase CshB		2.05449	0.0505693	0.895952
AJD71693	AJD71693	AJD71693	pep chromosome:ASM81700v1:Chromosome:798586:799389:-1 gene:SpnNT_00752 transcript:AJD71693 gene_biotype:protein_coding transcript_biotype:protein_coding description:Putative peptidyl-prolyl cis-trans isomerase		3.4639	0.0375914	0.862151
AJD71707	AJD71707	AJD71707	pep chromosome:ASM81700v1:Chromosome:809175:810434:1 gene:SpnNT_00766 transcript:AJD71707 gene_biotype:protein_coding transcript_biotype:protein_coding gene_symbol:yknZ description:putative ABC transporter permease YknZ		4.08266	0.0377011	0.831382
AJD71726	AJD71726	AJD71726	pep chromosome:ASM81700v1:Chromosome:829444:831390:1 gene:SpnNT_00785 transcript:AJD71726 gene_biotype:protein_coding transcript_biotype:protein_coding gene_symbol:gyrB description:DNA gyrase subunit B		0.19913	0.801099	0.0649092
AJD71730	AJD71730	AJD71730	pep chromosome:ASM81700v1:Chromosome:834829:835911:-1 gene:SpnNT_00789 transcript:AJD71730 gene_biotype:protein_coding transcript_biotype:protein_coding gene_symbol:cshA_1 description:DEAD-box ATP-dependent RNA helicase CshA		0.227564	0.691771	0.11041
AJD71774	AJD71774	AJD71774	pep chromosome:ASM81700v1:Chromosome:873788:874978:-1 gene:SpnNT_00833 transcript:AJD71774 gene_biotype:protein_coding transcript_biotype:protein_coding gene_symbol:dpnA_1 description:Modification methylase DpnIIB		0.681593	0.206406	-0.438962
AJD71782	AJD71782	AJD71782	pep chromosome:ASM81700v1:Chromosome:881303:881791:1 gene:SpnNT_00841 transcript:AJD71782 gene_biotype:protein_coding transcript_biotype:protein_coding description:hypothetical protein		1.06826	0.081369	0.783989
AJD71794	AJD71794	AJD71794	pep chromosome:ASM81700v1:Chromosome:891010:891186:1 gene:SpnNT_00853 transcript:AJD71794 gene_biotype:protein_coding transcript_biotype:protein_coding gene_symbol:rpsU description:30S ribosomal protein S21		0.631166	0.265309	-0.350558
AJD71808	AJD71808	AJD71808	pep chromosome:ASM81700v1:Chromosome:902752:903630:1 gene:SpnNT_00867 transcript:AJD71808 gene_biotype:protein_coding transcript_biotype:protein_coding gene_symbol:pstS1 description:Phosphate-binding protein PstS 1 precursor		2.83688	0.0602783	0.660365
AJD71831	AJD71831	AJD71831	pep chromosome:ASM81700v1:Chromosome:927901:928968:1 gene:SpnNT_00890 transcript:AJD71831 gene_biotype:protein_coding transcript_biotype:protein_coding gene_symbol:aroB description:3-dehydroquinate synthase		4.54434	0.058932	0.610559
AJD71833	AJD71833	AJD71833	pep chromosome:ASM81700v1:Chromosome:930154:931257:1 gene:SpnNT_00892 transcript:AJD71833 gene_biotype:protein_coding transcript_biotype:protein_coding gene_symbol:tyrC description:Arogenate dehydrogenase		1.8585	0.0633643	0.723414
AJD71839	AJD71839	AJD71839	pep chromosome:ASM81700v1:Chromosome:935854:936690:1 gene:SpnNT_00898 transcript:AJD71839 gene_biotype:protein_coding transcript_biotype:protein_coding description:LPS biosynthesis protein		4.13198	0.02	1.10011
AJD71938	AJD71938	AJD71938	pep chromosome:ASM81700v1:Chromosome:1026025:1027236:-1 gene:SpnNT_00997 transcript:AJD71938 gene_biotype:protein_coding transcript_biotype:protein_coding gene_symbol:lytA_5 description:Autolysin		1.48878	0.147013	-0.427555
AJD71950	AJD71950	AJD71950	pep chromosome:ASM81700v1:Chromosome:1033597:1034817:1 gene:SpnNT_01010 transcript:AJD71950 gene_biotype:protein_coding transcript_biotype:protein_coding gene_symbol:lytA_6 description:Autolysin (LytFN1)		1.08137	0.254171	-0.307181
AJD71951	AJD71951	AJD71951	pep chromosome:ASM81700v1:Chromosome:1034830:1035948:1 gene:SpnNT_01011 transcript:AJD71951 gene_biotype:protein_coding transcript_biotype:protein_coding gene_symbol:lytB_3 description:Putative endo-beta-N-acetylglucosaminidase precursor (LytFN2)		1.12582	0.142019	-0.478419
AJD71970	AJD71970	AJD71970	pep chromosome:ASM81700v1:Chromosome:1053682:1054311:1 gene:SpnNT_01030 transcript:AJD71970 gene_biotype:protein_coding transcript_biotype:protein_coding gene_symbol:pdg description:UV-endonuclease		2.51809	0.0202222	-1.38999
AJD71980	AJD71980	AJD71980	pep chromosome:ASM81700v1:Chromosome:1067093:1068115:1 gene:SpnNT_01040 transcript:AJD71980 gene_biotype:protein_coding transcript_biotype:protein_coding gene_symbol:yjjN description:Putative L-galactonate oxidoreductase		1.21645	0.137866	0.474582
AJD72004	AJD72004	AJD72004	pep chromosome:ASM81700v1:Chromosome:1094274:1095563:1 gene:SpnNT_01065 transcript:AJD72004 gene_biotype:protein_coding transcript_biotype:protein_coding gene_symbol:ftsY description:Signal recognition particle receptor FtsY		0.240133	0.667257	0.123537
AJD72005	AJD72005	AJD72005	pep chromosome:ASM81700v1:Chromosome:1095609:1097096:-1 gene:SpnNT_01066 transcript:AJD72005 gene_biotype:protein_coding transcript_biotype:protein_coding gene_symbol:zwf description:Glucose-6-phosphate 1-dehydrogenase		1.71284	0.131083	0.444834
AJD72018	AJD72018	AJD72018	pep chromosome:ASM81700v1:Chromosome:1108272:1109942:1 gene:SpnNT_01079 transcript:AJD72018 gene_biotype:protein_coding transcript_biotype:protein_coding gene_symbol:fhs1 description:Formate--tetrahydrofolate ligase 1		3.60227	0.0602095	0.635907
AJD72027	AJD72027	AJD72027	pep chromosome:ASM81700v1:Chromosome:1117206:1119674:1 gene:SpnNT_01088 transcript:AJD72027 gene_biotype:protein_coding transcript_biotype:protein_coding gene_symbol:gyrA description:DNA gyrase subunit A		3.91663	0.0382609	0.883248
AJD72033	AJD72033	AJD72033	pep chromosome:ASM81700v1:Chromosome:1122960:1124234:1 gene:SpnNT_01094 transcript:AJD72033 gene_biotype:protein_coding transcript_biotype:protein_coding description:hypothetical protein		1.55823	0.0809146	0.656376
AJD72034	AJD72034	AJD72034	pep chromosome:ASM81700v1:Chromosome:1124244:1125122:1 gene:SpnNT_01095 transcript:AJD72034 gene_biotype:protein_coding transcript_biotype:protein_coding gene_symbol:truB description:tRNA pseudouridine synthase B		0.757895	0.345047	-0.256253
AJD72055	AJD72055	AJD72055	pep chromosome:ASM81700v1:Chromosome:1141692:1142309:1 gene:SpnNT_01116 transcript:AJD72055 gene_biotype:protein_coding transcript_biotype:protein_coding description:hypothetical protein		0.553946	0.210849	-0.477367
AJD72079	AJD72079	AJD72079	pep chromosome:ASM81700v1:Chromosome:1163885:1164598:1 gene:SpnNT_01140 transcript:AJD72079 gene_biotype:protein_coding transcript_biotype:protein_coding gene_symbol:yfnB description:Putative HAD-hydrolase YfnB		1.41647	0.0518158	1.0645
AJD72099	AJD72099	AJD72099	pep chromosome:ASM81700v1:Chromosome:1185950:1191166:-1 gene:SpnNT_01160 transcript:AJD72099 gene_biotype:protein_coding transcript_biotype:protein_coding gene_symbol:iga_5 description:Immunoglobulin A1 protease precursor		1.29759	0.226209	-0.323633
AJD72111	AJD72111	AJD72111	pep chromosome:ASM81700v1:Chromosome:1206673:1208106:-1 gene:SpnNT_01172 transcript:AJD72111 gene_biotype:protein_coding transcript_biotype:protein_coding gene_symbol:glgA description:Glycogen synthase		0.508075	0.253055	0.414053
AJD72113	AJD72113	AJD72113	pep chromosome:ASM81700v1:Chromosome:1208854:1210242:-1 gene:SpnNT_01174 transcript:AJD72113 gene_biotype:protein_coding transcript_biotype:protein_coding gene_symbol:gapN description:NADP-dependent glyceraldehyde-3-phosphate dehydrogenase		1.92512	0.172818	0.364785
AJD72147	AJD72147	AJD72147	pep chromosome:ASM81700v1:Chromosome:1241710:1242987:-1 gene:SpnNT_01208 transcript:AJD72147 gene_biotype:protein_coding transcript_biotype:protein_coding description:Cobalt-dependent inorganic pyrophosphatase		3.66098	0.0372941	0.908991
AJD72155	AJD72155	AJD72155	pep chromosome:ASM81700v1:Chromosome:1249177:1250502:-1 gene:SpnNT_01216 transcript:AJD72155 gene_biotype:protein_coding transcript_biotype:protein_coding gene_symbol:mgtA description:GDP-mannose-dependent alpha-mannosyltransferase		1.74751	0.0510922	0.961987
AJD72157	AJD72157	AJD72157	pep chromosome:ASM81700v1:Chromosome:1251676:1252005:-1 gene:SpnNT_01218 transcript:AJD72157 gene_biotype:protein_coding transcript_biotype:protein_coding description:FeS assembly SUF system protein		0.850338	0.284436	-0.298199
AJD72166	AJD72166	AJD72166	pep chromosome:ASM81700v1:Chromosome:1261898:1264594:-1 gene:SpnNT_01227 transcript:AJD72166 gene_biotype:protein_coding transcript_biotype:protein_coding gene_symbol:ppc description:Phosphoenolpyruvate carboxylase		3.39799	0.0511655	0.743695
AJD72167	AJD72167	AJD72167	pep chromosome:ASM81700v1:Chromosome:1264614:1265843:-1 gene:SpnNT_01228 transcript:AJD72167 gene_biotype:protein_coding transcript_biotype:protein_coding gene_symbol:ftsW description:Cell division protein FtsW		2.43144	0.0145806	1.56168
AJD72179	AJD72179	AJD72179	pep chromosome:ASM81700v1:Chromosome:1279456:1280814:-1 gene:SpnNT_01240 transcript:AJD72179 gene_biotype:protein_coding transcript_biotype:protein_coding gene_symbol:rlmCD_1 description:23S rRNA (uracil-C(5))-methyltransferase RlmCD		1.60914	0.0621186	0.797537
AJD72186	AJD72186	AJD72186	pep chromosome:ASM81700v1:Chromosome:1285868:1286707:-1 gene:SpnNT_01247 transcript:AJD72186 gene_biotype:protein_coding transcript_biotype:protein_coding gene_symbol:prmC description:Release factor glutamine methyltransferase		0.745933	0.0943784	-0.918896
AJD72204	AJD72204	AJD72204	pep chromosome:ASM81700v1:Chromosome:1306659:1307576:-1 gene:SpnNT_01266 transcript:AJD72204 gene_biotype:protein_coding transcript_biotype:protein_coding gene_symbol:adcA_1 description:putative zinc transport system zinc-binding lipoprotein AdcA precursor		0.916023	0.148096	0.503691
AJD72214	AJD72214	AJD72214	pep chromosome:ASM81700v1:Chromosome:1315210:1315800:-1 gene:SpnNT_01276 transcript:AJD72214 gene_biotype:protein_coding transcript_biotype:protein_coding gene_symbol:polC_2 description:DNA polymerase III PolC-type		0.543242	0.213425	-0.474611
AJD72219	AJD72219	AJD72219	pep chromosome:ASM81700v1:Chromosome:1318056:1319435:-1 gene:SpnNT_01281 transcript:AJD72219 gene_biotype:protein_coding transcript_biotype:protein_coding gene_symbol:glmU description:Bifunctional protein GlmU		1.83806	0.196712	0.336419
AJD72232	AJD72232	AJD72232	pep chromosome:ASM81700v1:Chromosome:1329513:1331867:-1 gene:SpnNT_01294 transcript:AJD72232 gene_biotype:protein_coding transcript_biotype:protein_coding gene_symbol:rnr description:Ribonuclease R		1.70111	0.104622	0.520521
AJD72251	AJD72251	AJD72251	pep chromosome:ASM81700v1:Chromosome:1348584:1349360:-1 gene:SpnNT_01313 transcript:AJD72251 gene_biotype:protein_coding transcript_biotype:protein_coding description:Protein involved in cell division		0.651333	0.207297	0.444735
AJD72262	AJD72262	AJD72262	pep chromosome:ASM81700v1:Chromosome:1360649:1361056:-1 gene:SpnNT_01324 transcript:AJD72262 gene_biotype:protein_coding transcript_biotype:protein_coding description:hypothetical protein		1.73872	0.0377727	1.20975
AJD72278	AJD72278	AJD72278	pep chromosome:ASM81700v1:Chromosome:1381241:1383175:-1 gene:SpnNT_01340 transcript:AJD72278 gene_biotype:protein_coding transcript_biotype:protein_coding gene_symbol:lytB_5 description:Putative endo-beta-N-acetylglucosaminidase precursor		2.32293	0.155942	-0.373408
AJD72300	AJD72300	AJD72300	pep chromosome:ASM81700v1:Chromosome:1398220:1399554:-1 gene:SpnNT_01362 transcript:AJD72300 gene_biotype:protein_coding transcript_biotype:protein_coding gene_symbol:trmFO description:Methylenetetrahydrofolate--tRNA-(uracil-5-)-methyltransferase TrmFO		0.469308	0.461273	0.213672
AJD72301	AJD72301	AJD72301	pep chromosome:ASM81700v1:Chromosome:1399898:1401220:-1 gene:SpnNT_01363 transcript:AJD72301 gene_biotype:protein_coding transcript_biotype:protein_coding description:hypothetical protein		2.69013	0.0995423	0.484921
AJD72316	AJD72316	AJD72316	pep chromosome:ASM81700v1:Chromosome:1414063:1415943:-1 gene:SpnNT_01378 transcript:AJD72316 gene_biotype:protein_coding transcript_biotype:protein_coding gene_symbol:lytB_6 description:Putative endo-beta-N-acetylglucosaminidase precursor		0.13315	0.758571	0.094138
AJD72327	AJD72327	AJD72327	pep chromosome:ASM81700v1:Chromosome:1424989:1425849:-1 gene:SpnNT_01389 transcript:AJD72327 gene_biotype:protein_coding transcript_biotype:protein_coding gene_symbol:speE description:Spermidine synthase		1.45918	0.058404	0.909505
AJD72356	AJD72356	AJD72356	pep chromosome:ASM81700v1:Chromosome:1459785:1460021:-1 gene:SpnNT_01418 transcript:AJD72356 gene_biotype:protein_coding transcript_biotype:protein_coding description:hypothetical protein		1.51427	0.027234	-1.82646
AJD72363	AJD72363	AJD72363	pep chromosome:ASM81700v1:Chromosome:1464620:1465444:-1 gene:SpnNT_01425 transcript:AJD72363 gene_biotype:protein_coding transcript_biotype:protein_coding gene_symbol:axe1-6A_2 description:Carbohydrate acetyl esterase/feruloyl esterase precursor		1.20118	0.13614	0.482317
AJD72364	AJD72364	AJD72364	pep chromosome:ASM81700v1:Chromosome:1465580:1466794:-1 gene:SpnNT_01426 transcript:AJD72364 gene_biotype:protein_coding transcript_biotype:protein_coding gene_symbol:thiI description:putative tRNA sulfurtransferase		0.285793	0.548186	0.191731
AJD72386	AJD72386	AJD72386	pep chromosome:ASM81700v1:Chromosome:1489955:1490599:-1 gene:SpnNT_01452 transcript:AJD72386 gene_biotype:protein_coding transcript_biotype:protein_coding gene_symbol:pcp_1 description:Pyrrolidone-carboxylate peptidase		0.651975	0.536424	0.156514
AJD72421	AJD72421	AJD72421	pep chromosome:ASM81700v1:Chromosome:1521996:1522742:-1 gene:SpnNT_01487 transcript:AJD72421 gene_biotype:protein_coding transcript_biotype:protein_coding gene_symbol:artQ description:Arginine transport system permease protein ArtQ		0.0639988	0.833576	0.0839604
AJD72439	AJD72439	AJD72439	pep chromosome:ASM81700v1:Chromosome:1540339:1542057:1 gene:SpnNT_01505 transcript:AJD72439 gene_biotype:protein_coding transcript_biotype:protein_coding gene_symbol:pgcA description:Phosphoglucomutase		2.56752	0.0684173	0.620457
AJD72453	AJD72453	AJD72453	pep chromosome:ASM81700v1:Chromosome:1554036:1554752:-1 gene:SpnNT_01519 transcript:AJD72453 gene_biotype:protein_coding transcript_biotype:protein_coding gene_symbol:atpB description:F-ATPase subunit 6		0.651003	0.104555	-0.875142
AJD72470	AJD72470	AJD72470	pep chromosome:ASM81700v1:Chromosome:1573900:1575345:1 gene:SpnNT_01536 transcript:AJD72470 gene_biotype:protein_coding transcript_biotype:protein_coding gene_symbol:murE description:UDP-N-acetylmuramoyl-L-alanyl-D-glutamate--L-lysine ligase		2.00619	0.0856504	0.577351
AJD72496	AJD72496	AJD72496	pep chromosome:ASM81700v1:Chromosome:1595074:1596258:1 gene:SpnNT_01562 transcript:AJD72496 gene_biotype:protein_coding transcript_biotype:protein_coding gene_symbol:fieF description:Ferrous-iron efflux pump FieF		0.547891	0.176586	0.586507
AJD72537	AJD72537	AJD72537	pep chromosome:ASM81700v1:Chromosome:1628734:1628907:-1 gene:SpnNT_01603 transcript:AJD72537 gene_biotype:protein_coding transcript_biotype:protein_coding description:hypothetical protein		0	0.999062	0
AJD72542	AJD72542	AJD72542	pep chromosome:ASM81700v1:Chromosome:1632166:1632672:-1 gene:SpnNT_01608 transcript:AJD72542 gene_biotype:protein_coding transcript_biotype:protein_coding description:hypothetical protein	+	20.5589	0	-19.5633
AJD72544	AJD72544	AJD72544	pep chromosome:ASM81700v1:Chromosome:1633518:1633835:-1 gene:SpnNT_01610 transcript:AJD72544 gene_biotype:protein_coding transcript_biotype:protein_coding description:hypothetical protein		0.158815	0.651237	-0.166267
AJD72553	AJD72553	AJD72553	pep chromosome:ASM81700v1:Chromosome:1637836:1638030:-1 gene:SpnNT_01619 transcript:AJD72553 gene_biotype:protein_coding transcript_biotype:protein_coding description:hypothetical protein		1.36746	0.0595074	-0.931522
AJD72556	AJD72556	AJD72556	pep chromosome:ASM81700v1:Chromosome:1638650:1638820:-1 gene:SpnNT_01622 transcript:AJD72556 gene_biotype:protein_coding transcript_biotype:protein_coding description:hypothetical protein	+	3.33538	0.00727273	-1.53289
AJD72572	AJD72572	AJD72572	pep chromosome:ASM81700v1:Chromosome:1643552:1644148:1 gene:SpnNT_01638 transcript:AJD72572 gene_biotype:protein_coding transcript_biotype:protein_coding description:CD20-like family protein		1.37891	0.12838	0.477762
AJD72575	AJD72575	AJD72575	pep chromosome:ASM81700v1:Chromosome:1646421:1647398:-1 gene:SpnNT_01641 transcript:AJD72575 gene_biotype:protein_coding transcript_biotype:protein_coding description:LPPG:FO 2-phospho-L-lactate transferase		1.11443	0.125309	0.525463
AJD72576	AJD72576	AJD72576	pep chromosome:ASM81700v1:Chromosome:1647395:1648285:-1 gene:SpnNT_01642 transcript:AJD72576 gene_biotype:protein_coding transcript_biotype:protein_coding description:glmZ(sRNA)-inactivating NTPase		1.38574	0.206782	0.341574
AJD72583	AJD72583	AJD72583	pep chromosome:ASM81700v1:Chromosome:1652408:1653880:-1 gene:SpnNT_01649 transcript:AJD72583 gene_biotype:protein_coding transcript_biotype:protein_coding gene_symbol:lytB_7 description:Putative endo-beta-N-acetylglucosaminidase precursor		0.350085	0.611288	-0.139197
AJD72591	AJD72591	AJD72591	pep chromosome:ASM81700v1:Chromosome:1660632:1661420:-1 gene:SpnNT_01658 transcript:AJD72591 gene_biotype:protein_coding transcript_biotype:protein_coding gene_symbol:codY description:GTP-sensing transcriptional pleiotropic repressor CodY		1.6121	0.0864563	0.615369
AJD72595	AJD72595	AJD72595	pep chromosome:ASM81700v1:Chromosome:1666292:1667635:1 gene:SpnNT_01662 transcript:AJD72595 gene_biotype:protein_coding transcript_biotype:protein_coding description:UDP-N-acetylmuramate--L-alanine ligase		0.134888	0.696228	0.139899
AJD72622	AJD72622	AJD72622	pep chromosome:ASM81700v1:Chromosome:1689817:1691760:1 gene:SpnNT_01689 transcript:AJD72622 gene_biotype:protein_coding transcript_biotype:protein_coding gene_symbol:thrS description:Threonine--tRNA ligase		3.45621	0.047874	0.766993
AJD72634	AJD72634	AJD72634	pep chromosome:ASM81700v1:Chromosome:1699572:1701794:-1 gene:SpnNT_01701 transcript:AJD72634 gene_biotype:protein_coding transcript_biotype:protein_coding gene_symbol:relA_1 description:Bifunctional (p)ppGpp synthase/hydrolase RelA		2.22433	0.0939893	0.53012
AJD72639	AJD72639	AJD72639	pep chromosome:ASM81700v1:Chromosome:1707322:1708251:1 gene:SpnNT_01706 transcript:AJD72639 gene_biotype:protein_coding transcript_biotype:protein_coding gene_symbol:psaA description:Pneumococcal surface adhesin A		0.619069	0.225761	-0.417155
AJD72642	AJD72642	AJD72642	pep chromosome:ASM81700v1:Chromosome:1711671:1712372:-1 gene:SpnNT_01709 transcript:AJD72642 gene_biotype:protein_coding transcript_biotype:protein_coding description:putative ABC transporter ATP-binding protein	+	3.22505	0.00588235	1.6697
AJD72649	AJD72649	AJD72649	pep chromosome:ASM81700v1:Chromosome:1717428:1723247:-1 gene:SpnNT_01716 transcript:AJD72649 gene_biotype:protein_coding transcript_biotype:protein_coding gene_symbol:iga_6 description:Immunoglobulin A1 protease precursor		2.39218	0.144339	-0.390047
AJD72661	AJD72661	AJD72661	pep chromosome:ASM81700v1:Chromosome:1735357:1736400:-1 gene:SpnNT_01728 transcript:AJD72661 gene_biotype:protein_coding transcript_biotype:protein_coding gene_symbol:ddl description:D-alanine--D-alanine ligase		3.25632	0.0752964	0.553001
AJD72664	AJD72664	AJD72664	pep chromosome:ASM81700v1:Chromosome:1739440:1740291:1 gene:SpnNT_01731 transcript:AJD72664 gene_biotype:protein_coding transcript_biotype:protein_coding gene_symbol:ybbH description:putative HTH-type transcriptional regulator YbbH		2.5453	0.0577114	0.714306
AJD72692	AJD72692	AJD72692	pep chromosome:ASM81700v1:Chromosome:1772076:1773107:-1 gene:SpnNT_01759 transcript:AJD72692 gene_biotype:protein_coding transcript_biotype:protein_coding gene_symbol:aroF_2 description:Phospho-2-dehydro-3-deoxyheptonate aldolase, Tyr-sensitive		4.51216	0.0580914	0.619601
AJD72693	AJD72693	AJD72693	pep chromosome:ASM81700v1:Chromosome:1773188:1775701:-1 gene:SpnNT_01760 transcript:AJD72693 gene_biotype:protein_coding transcript_biotype:protein_coding description:preprotein translocase subunit SecA		4.32076	0.0380851	0.802863
AJD72700	AJD72700	AJD72700	pep chromosome:ASM81700v1:Chromosome:1779310:1780620:-1 gene:SpnNT_01767 transcript:AJD72700 gene_biotype:protein_coding transcript_biotype:protein_coding gene_symbol:der description:GTP-binding protein EngA		1.15043	0.14786	0.460874
AJD72703	AJD72703	AJD72703	pep chromosome:ASM81700v1:Chromosome:1782241:1783410:-1 gene:SpnNT_01770 transcript:AJD72703 gene_biotype:protein_coding transcript_biotype:protein_coding description:Replication initiation/membrane attachment protein		2.18318	0.0451228	0.943934
AJD72704	AJD72704	AJD72704	pep chromosome:ASM81700v1:Chromosome:1783411:1783884:-1 gene:SpnNT_01771 transcript:AJD72704 gene_biotype:protein_coding transcript_biotype:protein_coding gene_symbol:nrdR description:Transcriptional repressor NrdR		0.206541	0.54615	-0.23778
AJD72709	AJD72709	AJD72709	pep chromosome:ASM81700v1:Chromosome:1787422:1788315:-1 gene:SpnNT_01776 transcript:AJD72709 gene_biotype:protein_coding transcript_biotype:protein_coding gene_symbol:ecsA_3 description:ABC-type transporter ATP-binding protein EcsA		0.353296	0.489924	0.218839
AJD72726	AJD72726	AJD72726	pep chromosome:ASM81700v1:Chromosome:1805996:1808392:-1 gene:SpnNT_01793 transcript:AJD72726 gene_biotype:protein_coding transcript_biotype:protein_coding gene_symbol:priA description:Primosomal protein N		2.62317	0.0349841	1.06437
AJD72730	AJD72730	AJD72730	pep chromosome:ASM81700v1:Chromosome:1811290:1814277:-1 gene:SpnNT_01797 transcript:AJD72730 gene_biotype:protein_coding transcript_biotype:protein_coding gene_symbol:hsdR_3 description:Type-1 restriction enzyme R protein		2.51004	0.0397624	0.943753
AJD72743	AJD72743	AJD72743	pep chromosome:ASM81700v1:Chromosome:1824522:1825628:-1 gene:SpnNT_01810 transcript:AJD72743 gene_biotype:protein_coding transcript_biotype:protein_coding description:GTPase YqeH		0.651673	0.268085	0.342403
AJD72765	AJD72765	AJD72765	pep chromosome:ASM81700v1:Chromosome:1842906:1843973:-1 gene:SpnNT_01832 transcript:AJD72765 gene_biotype:protein_coding transcript_biotype:protein_coding description:Zn-dependent protease		0.201478	0.598891	0.187677
AJD72771	AJD72771	AJD72771	pep chromosome:ASM81700v1:Chromosome:1846309:1847580:1 gene:SpnNT_01838 transcript:AJD72771 gene_biotype:protein_coding transcript_biotype:protein_coding gene_symbol:rarA description:Replication-associated recombination protein A		0.81742	0.203348	0.410042
AJD72785	AJD72785	AJD72785	pep chromosome:ASM81700v1:Chromosome:1857998:1859221:-1 gene:SpnNT_01853 transcript:AJD72785 gene_biotype:protein_coding transcript_biotype:protein_coding gene_symbol:trpB description:Tryptophan synthase beta chain		1.99782	0.101253	0.510893
AJD72788	AJD72788	AJD72788	pep chromosome:ASM81700v1:Chromosome:1860549:1861553:-1 gene:SpnNT_01856 transcript:AJD72788 gene_biotype:protein_coding transcript_biotype:protein_coding gene_symbol:trpD description:Anthranilate phosphoribosyltransferase		0.0257071	0.964889	0.0118537
AJD72790	AJD72790	AJD72790	pep chromosome:ASM81700v1:Chromosome:1862127:1863488:-1 gene:SpnNT_01858 transcript:AJD72790 gene_biotype:protein_coding transcript_biotype:protein_coding gene_symbol:trpE description:Anthranilate synthase component 1		1.18111	0.0959151	0.656079
AJD72802	AJD72802	AJD72802	pep chromosome:ASM81700v1:Chromosome:1878198:1879949:-1 gene:SpnNT_01870 transcript:AJD72802 gene_biotype:protein_coding transcript_biotype:protein_coding gene_symbol:yheH description:putative multidrug resistance ABC transporter ATP-binding/permease prote		1.81885	0.0723014	0.670549
AJD72828	AJD72828	AJD72828	pep chromosome:ASM81700v1:Chromosome:1903604:1904047:-1 gene:SpnNT_01896 transcript:AJD72828 gene_biotype:protein_coding transcript_biotype:protein_coding description:transcriptional regulator SlyA		0.869696	0.179857	-0.442148
AJD72835	AJD72835	AJD72835	pep chromosome:ASM81700v1:Chromosome:1910386:1911351:1 gene:SpnNT_01903 transcript:AJD72835 gene_biotype:protein_coding transcript_biotype:protein_coding gene_symbol:yclQ description:putative ABC transporter solute-binding protein YclQ precursor		1.41249	0.072055	0.748764
AJD72837	AJD72837	AJD72837	pep chromosome:ASM81700v1:Chromosome:1911818:1912540:-1 gene:SpnNT_01905 transcript:AJD72837 gene_biotype:protein_coding transcript_biotype:protein_coding gene_symbol:rluB description:Ribosomal large subunit pseudouridine synthase B		0.563991	0.475961	-0.193908
AJD72844	AJD72844	AJD72844	pep chromosome:ASM81700v1:Chromosome:1916497:1917291:-1 gene:SpnNT_01912 transcript:AJD72844 gene_biotype:protein_coding transcript_biotype:protein_coding gene_symbol:murI description:Glutamate racemase		0.808029	0.150662	0.526608
AJD72845	AJD72845	AJD72845	pep chromosome:ASM81700v1:Chromosome:1917498:1917746:-1 gene:SpnNT_01913 transcript:AJD72845 gene_biotype:protein_coding transcript_biotype:protein_coding description:hypothetical protein		2.38399	0.0464202	0.89357
AJD72888	AJD72888	AJD72888	pep chromosome:ASM81700v1:Chromosome:1967938:1969353:-1 gene:SpnNT_01978 transcript:AJD72888 gene_biotype:protein_coding transcript_biotype:protein_coding gene_symbol:ply_3 description:Thiol-activated cytolysin		2.5416	0.136819	0.397958
AJD72907	AJD72907	AJD72907	pep chromosome:ASM81700v1:Chromosome:1983412:1983930:-1 gene:SpnNT_01997 transcript:AJD72907 gene_biotype:protein_coding transcript_biotype:protein_coding description:putative acetyltransferase YhhY		0.196813	0.726141	-0.0997613
AJD72917	AJD72917	AJD72917	pep chromosome:ASM81700v1:Chromosome:1998621:1999445:-1 gene:SpnNT_02008 transcript:AJD72917 gene_biotype:protein_coding transcript_biotype:protein_coding gene_symbol:endA description:Competence-specific nuclease		1.26609	0.14243	0.458366
AJD72932	AJD72932	AJD72932	pep chromosome:ASM81700v1:Chromosome:2011598:2012854:-1 gene:SpnNT_02023 transcript:AJD72932 gene_biotype:protein_coding transcript_biotype:protein_coding description:RmuC family protein	+	2.94297	0.006	1.79416
AJD72936	AJD72936	AJD72936	pep chromosome:ASM81700v1:Chromosome:2015028:2015900:-1 gene:SpnNT_02027 transcript:AJD72936 gene_biotype:protein_coding transcript_biotype:protein_coding gene_symbol:rsmA description:Ribosomal RNA small subunit methyltransferase A		0.46447	0.431655	0.234228
AJD72945	AJD72945	AJD72945	pep chromosome:ASM81700v1:Chromosome:2023276:2024490:-1 gene:SpnNT_02036 transcript:AJD72945 gene_biotype:protein_coding transcript_biotype:protein_coding gene_symbol:alaA description:Glutamate-pyruvate aminotransferase AlaA		3.20362	0.0524051	0.729586
AJD72948	AJD72948	AJD72948	pep chromosome:ASM81700v1:Chromosome:2025589:2026977:-1 gene:SpnNT_02039 transcript:AJD72948 gene_biotype:protein_coding transcript_biotype:protein_coding description:Putative bifunctional phosphatase/peptidyl-prolyl cis-trans isomerase		0.785599	0.235923	0.358685
AJD72954	AJD72954	AJD72954	pep chromosome:ASM81700v1:Chromosome:2032216:2033100:-1 gene:SpnNT_02045 transcript:AJD72954 gene_biotype:protein_coding transcript_biotype:protein_coding gene_symbol:yxlF_4 description:putative ABC transporter ATP-binding protein YxlF		0.878925	0.0991724	0.740894
AJD72959	AJD72959	AJD72959	pep chromosome:ASM81700v1:Chromosome:2041355:2041531:-1 gene:SpnNT_02064 transcript:AJD72959 gene_biotype:protein_coding transcript_biotype:protein_coding description:preprotein translocase subunit SecE		5.23499	0.044885	0.718019
AJD72978	AJD72978	AJD72978	pep chromosome:ASM81700v1:Chromosome:2060583:2060882:-1 gene:SpnNT_02083 transcript:AJD72978 gene_biotype:protein_coding transcript_biotype:protein_coding description:preprotein translocase subunit YajC		1.65917	0.0394694	1.19123
AJD72979	AJD72979	AJD72979	pep chromosome:ASM81700v1:Chromosome:2060999:2062975:-1 gene:SpnNT_02084 transcript:AJD72979 gene_biotype:protein_coding transcript_biotype:protein_coding gene_symbol:tkt_1 description:Transketolase		1.56513	0.101188	0.546339
AJD73036	AJD73036	AJD73036	pep chromosome:ASM81700v1:Chromosome:2117867:2119633:-1 gene:SpnNT_02157 transcript:AJD73036 gene_biotype:protein_coding transcript_biotype:protein_coding description:putative ABC transporter ATP-binding protein		3.21525	0.0499847	0.771653
AJD73064	AJD73064	AJD73064	pep chromosome:ASM81700v1:Chromosome:2148924:2149772:1 gene:SpnNT_02185 transcript:AJD73064 gene_biotype:protein_coding transcript_biotype:protein_coding gene_symbol:rlmA description:23S rRNA (guanine(745)-N(1))-methyltransferase	+	4.12816	0.00816667	1.3321
AJD73074	AJD73074	AJD73074	pep chromosome:ASM81700v1:Chromosome:2163031:2164017:1 gene:SpnNT_02195 transcript:AJD73074 gene_biotype:protein_coding transcript_biotype:protein_coding gene_symbol:malR description:Maltose operon transcriptional repressor		1.88882	0.0988308	0.536546
AJD73083	AJD73083	AJD73083	pep chromosome:ASM81700v1:Chromosome:2170124:2171443:-1 gene:SpnNT_02204 transcript:AJD73083 gene_biotype:protein_coding transcript_biotype:protein_coding gene_symbol:bag_1 description:Beta antigen		1.36997	0.144105	-0.443912
AJD73120	AJD73120	AJD73120	pep chromosome:ASM81700v1:Chromosome:2205880:2210709:-1 gene:SpnNT_02241 transcript:AJD73120 gene_biotype:protein_coding transcript_biotype:protein_coding gene_symbol:iga_7 description:Immunoglobulin A1 protease precursor		2.49222	0.217433	-0.295399
AJD73140	AJD73140	AJD73140	pep chromosome:ASM81700v1:Chromosome:2233160:2233471:-1 gene:SpnNT_02261 transcript:AJD73140 gene_biotype:protein_coding transcript_biotype:protein_coding description:hypothetical protein		2.8741	0.0351515	-1.01048
AJD73141	AJD73141	AJD73141	pep chromosome:ASM81700v1:Chromosome:2233606:2235882:-1 gene:SpnNT_02262 transcript:AJD73141 gene_biotype:protein_coding transcript_biotype:protein_coding gene_symbol:bag_2 description:Beta antigen		2.56157	0.0631506	-0.648943
AJD73155	AJD73155	AJD73155	pep chromosome:ASM81700v1:Chromosome:2248446:2250419:-1 gene:SpnNT_02276 transcript:AJD73155 gene_biotype:protein_coding transcript_biotype:protein_coding gene_symbol:nrnA_2 description:Bifunctional oligoribonuclease and PAP phosphatase NrnA		0.192334	0.665974	0.137058
AJD73166	AJD73166	AJD73166	pep chromosome:ASM81700v1:Chromosome:2258762:2259940:-1 gene:SpnNT_02287 transcript:AJD73166 gene_biotype:protein_coding transcript_biotype:protein_coding description:Secreted 45 kDa protein precursor		2.96585	0.0638367	-0.63144
AJD73176	AJD73176	AJD73176	pep chromosome:ASM81700v1:Chromosome:2268596:2269846:-1 gene:SpnNT_02297 transcript:AJD73176 gene_biotype:protein_coding transcript_biotype:protein_coding gene_symbol:albE description:Antilisterial bacteriocin subtilosin biosynthesis protein AlbE		2.22705	0.0574043	0.764082
AJD73189	AJD73189	AJD73189	pep chromosome:ASM81700v1:Chromosome:2283335:2284660:-1 gene:SpnNT_02312 transcript:AJD73189 gene_biotype:protein_coding transcript_biotype:protein_coding description:sensory histidine kinase DcuS		2.16165	0.0508286	0.870452
AJD73193	AJD73193	AJD73193	pep chromosome:ASM81700v1:Chromosome:2287004:2287747:1 gene:SpnNT_02317 transcript:AJD73193 gene_biotype:protein_coding transcript_biotype:protein_coding gene_symbol:parB description:putative chromosome-partitioning protein ParB		2.65755	0.0453913	0.864358
AJD70948	AJD70948	AJD70948	pep chromosome:ASM81700v1:Chromosome:186:1547:1 gene:SpnNT_00001 transcript:AJD70948 gene_biotype:protein_coding transcript_biotype:protein_coding gene_symbol:dnaA description:Chromosomal replication initiator protein DnaA		0.0974911	0.758914	0.114866
AJD70949	AJD70949	AJD70949	pep chromosome:ASM81700v1:Chromosome:1706:2842:1 gene:SpnNT_00002 transcript:AJD70949 gene_biotype:protein_coding transcript_biotype:protein_coding gene_symbol:dnaN description:DNA polymerase III subunit beta		0.448353	0.489626	0.200445
AJD70950	AJD70950	AJD70950	pep chromosome:ASM81700v1:Chromosome:2907:3101:1 gene:SpnNT_00003 transcript:AJD70950 gene_biotype:protein_coding transcript_biotype:protein_coding description:hypothetical protein		1.21477	0.0730067	-0.79991
AJD70963	AJD70963	AJD70963	pep chromosome:ASM81700v1:Chromosome:8080:8250:-1 gene:SpnNT_00016 transcript:AJD70963 gene_biotype:protein_coding transcript_biotype:protein_coding description:hypothetical protein	+	20.4846	0	-19.8559
AJD70968	AJD70968	AJD70968	pep chromosome:ASM81700v1:Chromosome:9837:10793:1 gene:SpnNT_00021 transcript:AJD70968 gene_biotype:protein_coding transcript_biotype:protein_coding description:Helix-turn-helix domain protein		0.0928233	0.828361	0.0688004
AJD70969	AJD70969	AJD70969	pep chromosome:ASM81700v1:Chromosome:10942:11946:1 gene:SpnNT_00022 transcript:AJD70969 gene_biotype:protein_coding transcript_biotype:protein_coding description:hypothetical protein		3.31205	0.0667059	0.590099
AJD70970	AJD70970	AJD70970	pep chromosome:ASM81700v1:Chromosome:11946:12398:1 gene:SpnNT_00023 transcript:AJD70970 gene_biotype:protein_coding transcript_biotype:protein_coding description:death-on-curing family protein		0.709542	0.17525	0.501666
AJD70973	AJD70973	AJD70973	pep chromosome:ASM81700v1:Chromosome:13780:14895:1 gene:SpnNT_00026 transcript:AJD70973 gene_biotype:protein_coding transcript_biotype:protein_coding gene_symbol:ychF description:Ribosome-binding ATPase YchF		1.99061	0.187599	-0.34204
AJD70975	AJD70975	AJD70975	pep chromosome:ASM81700v1:Chromosome:15536:19051:1 gene:SpnNT_00028 transcript:AJD70975 gene_biotype:protein_coding transcript_biotype:protein_coding gene_symbol:mfd description:Transcription-repair-coupling factor		0.0393283	0.91363	0.039316
AJD70977	AJD70977	AJD70977	pep chromosome:ASM81700v1:Chromosome:19368:19736:1 gene:SpnNT_00030 transcript:AJD70977 gene_biotype:protein_coding transcript_biotype:protein_coding description:Septum formation initiator		0.788008	0.0853864	0.951513
AJD70981	AJD70981	AJD70981	pep chromosome:ASM81700v1:Chromosome:22402:22944:1 gene:SpnNT_00034 transcript:AJD70981 gene_biotype:protein_coding transcript_biotype:protein_coding gene_symbol:hpt description:Hypoxanthine-guanine phosphoribosyltransferase		0.480754	0.416297	-0.241816
AJD70982	AJD70982	AJD70982	pep chromosome:ASM81700v1:Chromosome:22960:24918:1 gene:SpnNT_00035 transcript:AJD70982 gene_biotype:protein_coding transcript_biotype:protein_coding gene_symbol:ftsH description:ATP-dependent zinc metalloprotease FtsH		3.96892	0.0320727	0.948468
AJD70987	AJD70987	AJD70987	pep chromosome:ASM81700v1:Chromosome:34997:35440:1 gene:SpnNT_00046 transcript:AJD70987 gene_biotype:protein_coding transcript_biotype:protein_coding gene_symbol:dut description:Deoxyuridine 5-triphosphate nucleotidohydrolase		1.50511	0.063632	-0.80238
AJD70989	AJD70989	AJD70989	pep chromosome:ASM81700v1:Chromosome:36109:37332:1 gene:SpnNT_00048 transcript:AJD70989 gene_biotype:protein_coding transcript_biotype:protein_coding description:DNA repair protein RadA		0.0604835	0.812554	0.116389
AJD70990	AJD70990	AJD70990	pep chromosome:ASM81700v1:Chromosome:37405:37902:1 gene:SpnNT_00049 transcript:AJD70990 gene_biotype:protein_coding transcript_biotype:protein_coding gene_symbol:mtcA1 description:Beta-carbonic anhydrase 1		0.786632	0.30039	-0.290638
AJD70992	AJD70992	AJD70992	pep chromosome:ASM81700v1:Chromosome:38887:39855:1 gene:SpnNT_00051 transcript:AJD70992 gene_biotype:protein_coding transcript_biotype:protein_coding gene_symbol:prs description:Ribose-phosphate pyrophosphokinase		3.41975	0.100555	0.457998
AJD70994	AJD70994	AJD70994	pep chromosome:ASM81700v1:Chromosome:40650:40871:1 gene:SpnNT_00053 transcript:AJD70994 gene_biotype:protein_coding transcript_biotype:protein_coding description:hypothetical protein		2.33955	0.036	-1.10456
AJD70995	AJD70995	AJD70995	pep chromosome:ASM81700v1:Chromosome:41338:44007:1 gene:SpnNT_00054 transcript:AJD70995 gene_biotype:protein_coding transcript_biotype:protein_coding gene_symbol:polA description:DNA polymerase I		4.00414	0.0508148	0.71705
AJD70996	AJD70996	AJD70996	pep chromosome:ASM81700v1:Chromosome:44092:44529:1 gene:SpnNT_00055 transcript:AJD70996 gene_biotype:protein_coding transcript_biotype:protein_coding description:acetyl coenzyme A synthetase (ADP forming), alpha domain		1.45986	0.124657	-0.480952
AJD70998	AJD70998	AJD70998	pep chromosome:ASM81700v1:Chromosome:45916:47085:1 gene:SpnNT_00057 transcript:AJD70998 gene_biotype:protein_coding transcript_biotype:protein_coding gene_symbol:patA description:Putative N-acetyl-LL-diaminopimelate aminotransferase		3.87788	0.0618723	0.603717
AJD71000	AJD71000	AJD71000	pep chromosome:ASM81700v1:Chromosome:47849:48841:1 gene:SpnNT_00059 transcript:AJD71000 gene_biotype:protein_coding transcript_biotype:protein_coding gene_symbol:plsX description:Phosphate acyltransferase		0.374537	0.592	0.147998
AJD71001	AJD71001	AJD71001	pep chromosome:ASM81700v1:Chromosome:48847:49080:1 gene:SpnNT_00060 transcript:AJD71001 gene_biotype:protein_coding transcript_biotype:protein_coding gene_symbol:acpP description:Acyl carrier protein		1.18448	0.0668864	-0.872358
AJD71013	AJD71013	AJD71013	pep chromosome:ASM81700v1:Chromosome:59091:59798:1 gene:SpnNT_00072 transcript:AJD71013 gene_biotype:protein_coding transcript_biotype:protein_coding gene_symbol:purC description:Phosphoribosylaminoimidazole-succinocarboxamide synthase		2.32451	0.0304314	1.23217
AJD71014	AJD71014	AJD71014	pep chromosome:ASM81700v1:Chromosome:60000:63725:1 gene:SpnNT_00073 transcript:AJD71014 gene_biotype:protein_coding transcript_biotype:protein_coding gene_symbol:purL description:Phosphoribosylformylglycinamidine synthase		1.95942	0.0854164	0.579795
AJD71015	AJD71015	AJD71015	pep chromosome:ASM81700v1:Chromosome:63818:65260:1 gene:SpnNT_00074 transcript:AJD71015 gene_biotype:protein_coding transcript_biotype:protein_coding gene_symbol:purF description:Amidophosphoribosyltransferase precursor		0.608373	0.264624	0.357495
AJD71016	AJD71016	AJD71016	pep chromosome:ASM81700v1:Chromosome:65297:66319:1 gene:SpnNT_00075 transcript:AJD71016 gene_biotype:protein_coding transcript_biotype:protein_coding gene_symbol:purM description:Phosphoribosylformylglycinamidine cyclo-ligase		0.183251	0.617998	0.179962
AJD71020	AJD71020	AJD71020	pep chromosome:ASM81700v1:Chromosome:69148:70410:1 gene:SpnNT_00079 transcript:AJD71020 gene_biotype:protein_coding transcript_biotype:protein_coding gene_symbol:purD description:Phosphoribosylamine--glycine ligase		0.0476929	0.87778	-0.0610769
AJD71021	AJD71021	AJD71021	pep chromosome:ASM81700v1:Chromosome:70813:71301:1 gene:SpnNT_00080 transcript:AJD71021 gene_biotype:protein_coding transcript_biotype:protein_coding gene_symbol:purE description:N5-carboxyaminoimidazole ribonucleotide mutase		0.899006	0.101579	-0.708627
AJD71022	AJD71022	AJD71022	pep chromosome:ASM81700v1:Chromosome:71288:72379:1 gene:SpnNT_00081 transcript:AJD71022 gene_biotype:protein_coding transcript_biotype:protein_coding gene_symbol:purK description:N5-carboxyaminoimidazole ribonucleotide synthase		0.28625	0.338695	-0.450772
AJD71024	AJD71024	AJD71024	pep chromosome:ASM81700v1:Chromosome:72679:73977:1 gene:SpnNT_00083 transcript:AJD71024 gene_biotype:protein_coding transcript_biotype:protein_coding gene_symbol:purB description:Adenylosuccinate lyase		2.76839	0.0704626	0.601812
AJD71027	AJD71027	AJD71027	pep chromosome:ASM81700v1:Chromosome:78284:79000:-1 gene:SpnNT_00086 transcript:AJD71027 gene_biotype:protein_coding transcript_biotype:protein_coding gene_symbol:frlR description:HTH-type transcriptional regulator FrlR		0.116786	0.880727	0.0387374
AJD71040	AJD71040	AJD71040	pep chromosome:ASM81700v1:Chromosome:96813:97577:1 gene:SpnNT_00099 transcript:AJD71040 gene_biotype:protein_coding transcript_biotype:protein_coding gene_symbol:deoD_1 description:Purine nucleoside phosphorylase DeoD-type		1.00139	0.272096	0.294881
AJD71042	AJD71042	AJD71042	pep chromosome:ASM81700v1:Chromosome:98367:99746:1 gene:SpnNT_00101 transcript:AJD71042 gene_biotype:protein_coding transcript_biotype:protein_coding gene_symbol:ktrB description:Ktr system potassium uptake protein B		0.379191	0.350778	-0.337357
AJD71043	AJD71043	AJD71043	pep chromosome:ASM81700v1:Chromosome:99760:100425:1 gene:SpnNT_00102 transcript:AJD71043 gene_biotype:protein_coding transcript_biotype:protein_coding gene_symbol:ktrA description:Ktr system potassium uptake protein A		0.530565	0.599639	0.131968
AJD71048	AJD71048	AJD71048	pep chromosome:ASM81700v1:Chromosome:104812:105864:1 gene:SpnNT_00107 transcript:AJD71048 gene_biotype:protein_coding transcript_biotype:protein_coding gene_symbol:saeS description:Histidine protein kinase SaeS	+	3.41729	0.00373333	1.83678
AJD71049	AJD71049	AJD71049	pep chromosome:ASM81700v1:Chromosome:106059:106670:1 gene:SpnNT_00108 transcript:AJD71049 gene_biotype:protein_coding transcript_biotype:protein_coding gene_symbol:rpsD description:30S ribosomal protein S4		0.0814988	0.844282	-0.0620533
AJD71053	AJD71053	AJD71053	pep chromosome:ASM81700v1:Chromosome:111743:112729:1 gene:SpnNT_00112 transcript:AJD71053 gene_biotype:protein_coding transcript_biotype:protein_coding description:putative rhodanese-related sulfurtransferase		1.46314	0.229859	-0.310707
AJD71057	AJD71057	AJD71057	pep chromosome:ASM81700v1:Chromosome:115164:116075:-1 gene:SpnNT_00116 transcript:AJD71057 gene_biotype:protein_coding transcript_biotype:protein_coding description:hypothetical protein		1.16042	0.232345	0.323633
AJD71059	AJD71059	AJD71059	pep chromosome:ASM81700v1:Chromosome:116648:116974:-1 gene:SpnNT_00118 transcript:AJD71059 gene_biotype:protein_coding transcript_biotype:protein_coding description:lineage-specific thermal regulator protein	+	25.3576	0	-20.4705
AJD71062	AJD71062	AJD71062	pep chromosome:ASM81700v1:Chromosome:119536:121386:1 gene:SpnNT_00121 transcript:AJD71062 gene_biotype:protein_coding transcript_biotype:protein_coding gene_symbol:pglF description:UDP-N-acetyl-alpha-D-glucosamine C6 dehydratase		2.47158	0.0602795	0.688468
AJD71069	AJD71069	AJD71069	pep chromosome:ASM81700v1:Chromosome:124601:125188:1 gene:SpnNT_00128 transcript:AJD71069 gene_biotype:protein_coding transcript_biotype:protein_coding gene_symbol:lytN description:putative cell wall hydrolase LytN precursor		3.51982	0.0500966	-0.733044
AJD71086	AJD71086	AJD71086	pep chromosome:ASM81700v1:Chromosome:141929:143050:1 gene:SpnNT_00145 transcript:AJD71086 gene_biotype:protein_coding transcript_biotype:protein_coding gene_symbol:mnmA description:tRNA-specific 2-thiouridylase MnmA		2.12357	0.124504	0.436958
AJD71088	AJD71088	AJD71088	pep chromosome:ASM81700v1:Chromosome:143656:145569:1 gene:SpnNT_00147 transcript:AJD71088 gene_biotype:protein_coding transcript_biotype:protein_coding gene_symbol:mnmG description:Glucose-inhibited division protein A		2.13053	0.0715417	0.640043
AJD71089	AJD71089	AJD71089	pep chromosome:ASM81700v1:Chromosome:145921:147600:-1 gene:SpnNT_00148 transcript:AJD71089 gene_biotype:protein_coding transcript_biotype:protein_coding description:Ribonuclease J 1		2.902	0.0612991	0.64947
AJD71090	AJD71090	AJD71090	pep chromosome:ASM81700v1:Chromosome:147602:147835:-1 gene:SpnNT_00149 transcript:AJD71090 gene_biotype:protein_coding transcript_biotype:protein_coding description:hypothetical protein		1.24478	0.0726195	-0.791354
AJD71097	AJD71097	AJD71097	pep chromosome:ASM81700v1:Chromosome:151621:152631:1 gene:SpnNT_00156 transcript:AJD71097 gene_biotype:protein_coding transcript_biotype:protein_coding gene_symbol:gcp description:t(6)A37 threonylcarbamoyladenosine biosynthesis protein		0.934721	0.170594	0.450455
AJD71104	AJD71104	AJD71104	pep chromosome:ASM81700v1:Chromosome:159207:160037:1 gene:SpnNT_00163 transcript:AJD71104 gene_biotype:protein_coding transcript_biotype:protein_coding gene_symbol:tcyA description:L-cystine-binding protein TcyA precursor		1.51495	0.114179	0.503169
AJD71106	AJD71106	AJD71106	pep chromosome:ASM81700v1:Chromosome:161145:162518:1 gene:SpnNT_00165 transcript:AJD71106 gene_biotype:protein_coding transcript_biotype:protein_coding gene_symbol:dapE description:Succinyl-diaminopimelate desuccinylase		0.746112	0.152825	-0.543697
AJD71107	AJD71107	AJD71107	pep chromosome:ASM81700v1:Chromosome:162511:163572:1 gene:SpnNT_00166 transcript:AJD71107 gene_biotype:protein_coding transcript_biotype:protein_coding gene_symbol:metN description:Methionine import ATP-binding protein MetN		0.0771291	0.846739	-0.0619901
AJD71114	AJD71114	AJD71114	pep chromosome:ASM81700v1:Chromosome:168607:169140:1 gene:SpnNT_00173 transcript:AJD71114 gene_biotype:protein_coding transcript_biotype:protein_coding description:hypothetical protein		1.38024	0.119966	0.506243
AJD71119	AJD71119	AJD71119	pep chromosome:ASM81700v1:Chromosome:172655:174604:1 gene:SpnNT_00178 transcript:AJD71119 gene_biotype:protein_coding transcript_biotype:protein_coding gene_symbol:mutL description:DNA mismatch repair protein MutL		2.0148	0.0973822	0.53316
AJD71120	AJD71120	AJD71120	pep chromosome:ASM81700v1:Chromosome:174929:175396:-1 gene:SpnNT_00179 transcript:AJD71120 gene_biotype:protein_coding transcript_biotype:protein_coding gene_symbol:ribH description:6,7-dimethyl-8-ribityllumazine synthase		0.950748	0.0986429	-0.718357
AJD71124	AJD71124	AJD71124	pep chromosome:ASM81700v1:Chromosome:178746:179339:1 gene:SpnNT_00183 transcript:AJD71124 gene_biotype:protein_coding transcript_biotype:protein_coding gene_symbol:ruvA description:Holliday junction ATP-dependent DNA helicase RuvA		1.02758	0.085229	0.779291
AJD71127	AJD71127	AJD71127	pep chromosome:ASM81700v1:Chromosome:180723:181754:-1 gene:SpnNT_00186 transcript:AJD71127 gene_biotype:protein_coding transcript_biotype:protein_coding gene_symbol:mccF description:Microcin C7 self-immunity protein MccF		3.18046	0.0662239	0.599412
AJD71129	AJD71129	AJD71129	pep chromosome:ASM81700v1:Chromosome:182704:183648:-1 gene:SpnNT_00188 transcript:AJD71129 gene_biotype:protein_coding transcript_biotype:protein_coding gene_symbol:corA description:Magnesium transport protein CorA	+	4.49722	0.00246154	1.68703
AJD71130	AJD71130	AJD71130	pep chromosome:ASM81700v1:Chromosome:183780:186611:1 gene:SpnNT_00189 transcript:AJD71130 gene_biotype:protein_coding transcript_biotype:protein_coding gene_symbol:uvrA description:Excinuclease ABC subunit A		1.86033	0.0602078	0.761
AJD71131	AJD71131;AJD71133	AJD71131	pep chromosome:ASM81700v1:Chromosome:186604:187665:1 gene:SpnNT_00190 transcript:AJD71131 gene_biotype:protein_coding transcript_biotype:protein_coding description:putative peptidase		0.458823	0.349856	-0.304019
AJD71134	AJD71134	AJD71134	pep chromosome:ASM81700v1:Chromosome:190103:190501:1 gene:SpnNT_00193 transcript:AJD71134 gene_biotype:protein_coding transcript_biotype:protein_coding gene_symbol:spxA_1 description:Regulatory protein spx		0.444018	0.234761	0.494385
AJD71135	AJD71135	AJD71135	pep chromosome:ASM81700v1:Chromosome:190567:191136:1 gene:SpnNT_00194 transcript:AJD71135 gene_biotype:protein_coding transcript_biotype:protein_coding description:hypothetical protein		1.51389	0.104398	0.540171
AJD71136	AJD71136	AJD71136	pep chromosome:ASM81700v1:Chromosome:191223:191489:1 gene:SpnNT_00195 transcript:AJD71136 gene_biotype:protein_coding transcript_biotype:protein_coding description:hypothetical protein		3.09776	0.051188	-0.772355
AJD71137	AJD71137	AJD71137	pep chromosome:ASM81700v1:Chromosome:191493:191912:1 gene:SpnNT_00196 transcript:AJD71137 gene_biotype:protein_coding transcript_biotype:protein_coding gene_symbol:yrrK description:Putative Holliday junction resolvase		2.51831	0.062346	-0.671174
AJD71139	AJD71139	AJD71139	pep chromosome:ASM81700v1:Chromosome:192540:193790:1 gene:SpnNT_00198 transcript:AJD71139 gene_biotype:protein_coding transcript_biotype:protein_coding gene_symbol:fgs_1 description:Folylpolyglutamate synthase		1.37871	0.0575625	0.958251
AJD71140	AJD71140	AJD71140	pep chromosome:ASM81700v1:Chromosome:193874:194332:1 gene:SpnNT_00199 transcript:AJD71140 gene_biotype:protein_coding transcript_biotype:protein_coding description:Bacterial lipoprotein		1.31155	0.0370633	1.61186
AJD71141	AJD71141	AJD71141	pep chromosome:ASM81700v1:Chromosome:194478:196010:1 gene:SpnNT_00200 transcript:AJD71141 gene_biotype:protein_coding transcript_biotype:protein_coding gene_symbol:cls description:Cardiolipin synthase		0.500128	0.215835	0.496692
AJD71143	AJD71143	AJD71143	pep chromosome:ASM81700v1:Chromosome:196268:197806:1 gene:SpnNT_00202 transcript:AJD71143 gene_biotype:protein_coding transcript_biotype:protein_coding description:hypothetical protein		0.150759	0.611526	0.219377
AJD71144	AJD71144	AJD71144	pep chromosome:ASM81700v1:Chromosome:197926:200133:1 gene:SpnNT_00203 transcript:AJD71144 gene_biotype:protein_coding transcript_biotype:protein_coding gene_symbol:nrdD_1 description:Anaerobic ribonucleoside-triphosphate reductase		0.383681	0.332381	0.358876
AJD71147	AJD71147	AJD71147	pep chromosome:ASM81700v1:Chromosome:201415:202032:1 gene:SpnNT_00206 transcript:AJD71147 gene_biotype:protein_coding transcript_biotype:protein_coding description:uridine/cytidine kinase		0.896821	0.201394	-0.399087
AJD71148	AJD71148	AJD71148	pep chromosome:ASM81700v1:Chromosome:202299:202607:1 gene:SpnNT_00207 transcript:AJD71148 gene_biotype:protein_coding transcript_biotype:protein_coding gene_symbol:rpsJ description:ribosomal protein s10		0.693269	0.319045	-0.285941
AJD71149	AJD71149	AJD71149	pep chromosome:ASM81700v1:Chromosome:202824:203450:1 gene:SpnNT_00208 transcript:AJD71149 gene_biotype:protein_coding transcript_biotype:protein_coding gene_symbol:rplC description:50S ribosomal protein L3		0.729371	0.250618	0.350355
AJD71150	AJD71150	AJD71150	pep chromosome:ASM81700v1:Chromosome:203475:204098:1 gene:SpnNT_00209 transcript:AJD71150 gene_biotype:protein_coding transcript_biotype:protein_coding gene_symbol:rplD description:50S ribosomal protein L4		0.254216	0.797139	0.0635836
AJD71151	AJD71151	AJD71151	pep chromosome:ASM81700v1:Chromosome:204098:204394:1 gene:SpnNT_00210 transcript:AJD71151 gene_biotype:protein_coding transcript_biotype:protein_coding gene_symbol:rplW description:50S ribosomal protein L23		3.26373	0.0525535	-0.724271
AJD71154	AJD71154	AJD71154	pep chromosome:ASM81700v1:Chromosome:205642:205986:1 gene:SpnNT_00213 transcript:AJD71154 gene_biotype:protein_coding transcript_biotype:protein_coding gene_symbol:rplV description:50S ribosomal protein L22		0.428097	0.428276	-0.24494
AJD71155	AJD71155	AJD71155	pep chromosome:ASM81700v1:Chromosome:205999:206652:1 gene:SpnNT_00214 transcript:AJD71155 gene_biotype:protein_coding transcript_biotype:protein_coding gene_symbol:rpsC description:ribosomal protein s3		0.591604	0.495459	0.180616
AJD71157	AJD71157	AJD71157	pep chromosome:ASM81700v1:Chromosome:207079:207285:1 gene:SpnNT_00216 transcript:AJD71157 gene_biotype:protein_coding transcript_biotype:protein_coding gene_symbol:rpmC description:50S ribosomal protein L29		3.08305	0.0525161	-0.741191
AJD71158	AJD71158	AJD71158	pep chromosome:ASM81700v1:Chromosome:207310:207570:1 gene:SpnNT_00217 transcript:AJD71158 gene_biotype:protein_coding transcript_biotype:protein_coding gene_symbol:rpsQ description:30s ribosomal protein s17		2.97998	0.0517086	-0.755935
AJD71159	AJD71159	AJD71159	pep chromosome:ASM81700v1:Chromosome:207596:207964:1 gene:SpnNT_00218 transcript:AJD71159 gene_biotype:protein_coding transcript_biotype:protein_coding gene_symbol:rplN description:50S ribosomal protein L14		1.56114	0.081012	-0.652437
AJD71160	AJD71160	AJD71160	pep chromosome:ASM81700v1:Chromosome:208042:208347:1 gene:SpnNT_00219 transcript:AJD71160 gene_biotype:protein_coding transcript_biotype:protein_coding gene_symbol:rplX description:50S ribosomal protein L24		2.85769	0.0628689	-0.640622
AJD71161	AJD71161	AJD71161	pep chromosome:ASM81700v1:Chromosome:208371:208913:1 gene:SpnNT_00220 transcript:AJD71161 gene_biotype:protein_coding transcript_biotype:protein_coding gene_symbol:rplE description:50S ribosomal protein L5		1.8437	0.1115	-0.4822
AJD71162	AJD71162	AJD71162	pep chromosome:ASM81700v1:Chromosome:208931:209200:1 gene:SpnNT_00221 transcript:AJD71162 gene_biotype:protein_coding transcript_biotype:protein_coding gene_symbol:rpsN2 description:Alternate 30S ribosomal protein S14		0.0973679	0.780957	0.0976923
AJD71164	AJD71164	AJD71164	pep chromosome:ASM81700v1:Chromosome:209414:209812:1 gene:SpnNT_00223 transcript:AJD71164 gene_biotype:protein_coding transcript_biotype:protein_coding gene_symbol:rpsH description:30S ribosomal protein S8		1.51713	0.0826272	-0.650681
AJD71165	AJD71165	AJD71165	pep chromosome:ASM81700v1:Chromosome:210004:210540:1 gene:SpnNT_00224 transcript:AJD71165 gene_biotype:protein_coding transcript_biotype:protein_coding gene_symbol:rplF description:50s ribosomal protein l6		1.2796	0.075707	-0.750102
AJD71166	AJD71166	AJD71166	pep chromosome:ASM81700v1:Chromosome:210624:210980:1 gene:SpnNT_00225 transcript:AJD71166 gene_biotype:protein_coding transcript_biotype:protein_coding gene_symbol:rplR description:ribosomal protein l18		0.367277	0.389829	-0.299607
AJD71167	AJD71167	AJD71167	pep chromosome:ASM81700v1:Chromosome:210998:211492:1 gene:SpnNT_00226 transcript:AJD71167 gene_biotype:protein_coding transcript_biotype:protein_coding gene_symbol:rpsE description:ribosomal protein s5		1.1624	0.13211	-0.498757
AJD71168	AJD71168	AJD71168	pep chromosome:ASM81700v1:Chromosome:211506:211688:1 gene:SpnNT_00227 transcript:AJD71168 gene_biotype:protein_coding transcript_biotype:protein_coding gene_symbol:rpmD description:50S ribosomal protein L30		1.4593	0.0712958	-0.74692
AJD71169	AJD71169	AJD71169	pep chromosome:ASM81700v1:Chromosome:211833:212273:1 gene:SpnNT_00228 transcript:AJD71169 gene_biotype:protein_coding transcript_biotype:protein_coding gene_symbol:rplO description:50S ribosomal protein L15		1.75504	0.0531264	-0.88559
AJD71170	AJD71170	AJD71170	pep chromosome:ASM81700v1:Chromosome:212286:213596:1 gene:SpnNT_00229 transcript:AJD71170 gene_biotype:protein_coding transcript_biotype:protein_coding description:preprotein translocase subunit SecY		1.37347	0.104712	0.552161
AJD71171	AJD71171	AJD71171	pep chromosome:ASM81700v1:Chromosome:213747:214385:1 gene:SpnNT_00230 transcript:AJD71171 gene_biotype:protein_coding transcript_biotype:protein_coding gene_symbol:adk description:Adenylate kinase		1.98448	0.196492	-0.332418
AJD71172	AJD71172	AJD71172	pep chromosome:ASM81700v1:Chromosome:214502:214720:1 gene:SpnNT_00231 transcript:AJD71172 gene_biotype:protein_coding transcript_biotype:protein_coding gene_symbol:infA description:Translation initiation factor IF-1		1.13333	0.10067	-0.629791
AJD71173	AJD71173	AJD71173	pep chromosome:ASM81700v1:Chromosome:214745:214861:1 gene:SpnNT_00232 transcript:AJD71173 gene_biotype:protein_coding transcript_biotype:protein_coding gene_symbol:rpmJ description:Ribosomal protein II		1.06929	0.13492	-0.506856
AJD71175	AJD71175	AJD71175	pep chromosome:ASM81700v1:Chromosome:215262:215645:1 gene:SpnNT_00234 transcript:AJD71175 gene_biotype:protein_coding transcript_biotype:protein_coding gene_symbol:rpsK description:30S ribosomal protein S11		0.266673	0.65115	-0.129375
AJD71176	AJD71176	AJD71176	pep chromosome:ASM81700v1:Chromosome:215688:216623:1 gene:SpnNT_00235 transcript:AJD71176 gene_biotype:protein_coding transcript_biotype:protein_coding gene_symbol:rpoA description:DNA-directed RNA polymerase subunit alpha		1.40869	0.132456	-0.466206
AJD71177	AJD71177	AJD71177	pep chromosome:ASM81700v1:Chromosome:216635:217021:1 gene:SpnNT_00236 transcript:AJD71177 gene_biotype:protein_coding transcript_biotype:protein_coding gene_symbol:rplQ description:ribosomal protein l17		1.89373	0.111421	-0.479418
AJD71178	AJD71178	AJD71178	pep chromosome:ASM81700v1:Chromosome:217286:217552:1 gene:SpnNT_00237 transcript:AJD71178 gene_biotype:protein_coding transcript_biotype:protein_coding description:ACT domain-containing protein		0.774778	0.0748383	-1.13724
AJD71179	AJD71179	AJD71179	pep chromosome:ASM81700v1:Chromosome:217562:218899:1 gene:SpnNT_00238 transcript:AJD71179 gene_biotype:protein_coding transcript_biotype:protein_coding description:hypothetical protein		0.408491	0.629336	-0.125629
AJD71180	AJD71180	AJD71180	pep chromosome:ASM81700v1:Chromosome:219143:219835:1 gene:SpnNT_00239 transcript:AJD71180 gene_biotype:protein_coding transcript_biotype:protein_coding gene_symbol:gpmA_1 description:2,3-bisphosphoglycerate-dependent phosphoglycerate mutase		0.305971	0.662366	-0.116975
AJD71189	AJD71189	AJD71189	pep chromosome:ASM81700v1:Chromosome:225172:225918:1 gene:SpnNT_00248 transcript:AJD71189 gene_biotype:protein_coding transcript_biotype:protein_coding gene_symbol:srlR description:Glucitol operon repressor		0.343481	0.219696	0.723988
AJD71198	AJD71198	AJD71198	pep chromosome:ASM81700v1:Chromosome:233831:234919:1 gene:SpnNT_00257 transcript:AJD71198 gene_biotype:protein_coding transcript_biotype:protein_coding gene_symbol:gldA description:Glycerol dehydrogenase		1.54403	0.0873838	0.621823
AJD71199	AJD71199	AJD71199	pep chromosome:ASM81700v1:Chromosome:235374:237875:1 gene:SpnNT_00258 transcript:AJD71199 gene_biotype:protein_coding transcript_biotype:protein_coding gene_symbol:leuS description:Leucine--tRNA ligase		0.442945	0.350425	0.308279
AJD71200	AJD71200	AJD71200	pep chromosome:ASM81700v1:Chromosome:238069:238764:1 gene:SpnNT_00259 transcript:AJD71200 gene_biotype:protein_coding transcript_biotype:protein_coding gene_symbol:ydaF_1 description:Putative ribosomal N-acetyltransferase YdaF		1.05623	0.286245	0.280524
AJD71201	AJD71201	AJD71201	pep chromosome:ASM81700v1:Chromosome:238776:239192:1 gene:SpnNT_00260 transcript:AJD71201 gene_biotype:protein_coding transcript_biotype:protein_coding description:ribosomal-protein-alanine acetyltransferase		0.774978	0.106297	0.737188
AJD71206	AJD71206	AJD71206	pep chromosome:ASM81700v1:Chromosome:244458:245717:1 gene:SpnNT_00265 transcript:AJD71206 gene_biotype:protein_coding transcript_biotype:protein_coding description:Putative zinc metalloprotease		2.502	0.0623402	0.668891
AJD71207	AJD71207	AJD71207	pep chromosome:ASM81700v1:Chromosome:245730:247583:1 gene:SpnNT_00266 transcript:AJD71207 gene_biotype:protein_coding transcript_biotype:protein_coding gene_symbol:proS description:Proline--tRNA ligase		3.04935	0.0592811	0.659732
AJD71208	AJD71208	AJD71208	pep chromosome:ASM81700v1:Chromosome:247682:249061:1 gene:SpnNT_00267 transcript:AJD71208 gene_biotype:protein_coding transcript_biotype:protein_coding gene_symbol:gmuD_1 description:6-phospho-beta-glucosidase GmuD	+	21.8422	0	20.8036
AJD71209	AJD71209	AJD71209	pep chromosome:ASM81700v1:Chromosome:249254:251062:1 gene:SpnNT_00268 transcript:AJD71209 gene_biotype:protein_coding transcript_biotype:protein_coding gene_symbol:glmS description:Glutamine--fructose-6-phosphate aminotransferase [isomerizing]		4.16832	0.0577231	0.632871
AJD71216	AJD71216	AJD71216	pep chromosome:ASM81700v1:Chromosome:258293:262063:-1 gene:SpnNT_00275 transcript:AJD71216 gene_biotype:protein_coding transcript_biotype:protein_coding gene_symbol:pulA description:Pullulanase precursor		3.28543	0.033614	0.996143
AJD71219	AJD71219	AJD71219	pep chromosome:ASM81700v1:Chromosome:264621:265091:1 gene:SpnNT_00278 transcript:AJD71219 gene_biotype:protein_coding transcript_biotype:protein_coding gene_symbol:rpsG description:30S ribosomal protein S7		0.808816	0.18429	-0.447744
AJD71221	AJD71221	AJD71221	pep chromosome:ASM81700v1:Chromosome:267701:272092:1 gene:SpnNT_00280 transcript:AJD71221 gene_biotype:protein_coding transcript_biotype:protein_coding gene_symbol:polC_1 description:DNA polymerase III PolC-type		0.33788	0.492791	-0.220597
AJD71222	AJD71222	AJD71222	pep chromosome:ASM81700v1:Chromosome:272194:272457:1 gene:SpnNT_00281 transcript:AJD71222 gene_biotype:protein_coding transcript_biotype:protein_coding description:addiction module antitoxin, RelB/DinJ family		0.00483567	0.983431	-0.00802528
AJD71225	AJD71225	AJD71225	pep chromosome:ASM81700v1:Chromosome:272923:274164:1 gene:SpnNT_00284 transcript:AJD71225 gene_biotype:protein_coding transcript_biotype:protein_coding gene_symbol:pepS description:Aminopeptidase PepS		0.0184708	0.981176	-0.0052238
AJD71227	AJD71227	AJD71227	pep chromosome:ASM81700v1:Chromosome:274672:275394:1 gene:SpnNT_00286 transcript:AJD71227 gene_biotype:protein_coding transcript_biotype:protein_coding gene_symbol:rsuA_1 description:Ribosomal small subunit pseudouridine synthase A		0.353198	0.331974	-0.382352
AJD71229	AJD71229	AJD71229	pep chromosome:ASM81700v1:Chromosome:277001:277912:-1 gene:SpnNT_00288 transcript:AJD71229 gene_biotype:protein_coding transcript_biotype:protein_coding gene_symbol:manZ_2 description:PTS system mannose-specific EIID component		3.88506	0.0511045	0.722897
AJD71230	AJD71230	AJD71230	pep chromosome:ASM81700v1:Chromosome:277936:278739:-1 gene:SpnNT_00289 transcript:AJD71230 gene_biotype:protein_coding transcript_biotype:protein_coding gene_symbol:manY description:PTS system mannose-specific EIIC component		3.42636	0.0612931	0.624603
AJD71231	AJD71231	AJD71231	pep chromosome:ASM81700v1:Chromosome:278767:279756:-1 gene:SpnNT_00290 transcript:AJD71231 gene_biotype:protein_coding transcript_biotype:protein_coding gene_symbol:manX_2 description:EIIAB-Man		1.58641	0.0639677	-0.783042
AJD71232	AJD71232	AJD71232	pep chromosome:ASM81700v1:Chromosome:279989:281008:-1 gene:SpnNT_00291 transcript:AJD71232 gene_biotype:protein_coding transcript_biotype:protein_coding gene_symbol:adhA description:Alcohol dehydrogenase 1		1.00836	0.267944	-0.298013
AJD71233	AJD71233	AJD71233	pep chromosome:ASM81700v1:Chromosome:281347:282159:-1 gene:SpnNT_00292 transcript:AJD71233 gene_biotype:protein_coding transcript_biotype:protein_coding gene_symbol:yidA_1 description:Sugar phosphatase YidA		1.65748	0.321392	0.235115
AJD71234	AJD71234	AJD71234	pep chromosome:ASM81700v1:Chromosome:282349:283767:1 gene:SpnNT_00293 transcript:AJD71234 gene_biotype:protein_coding transcript_biotype:protein_coding gene_symbol:pbuO description:Guanine/hypoxanthine permease PbuO		0.215832	0.605676	-0.174254
AJD71236	AJD71236	AJD71236	pep chromosome:ASM81700v1:Chromosome:284651:285598:1 gene:SpnNT_00295 transcript:AJD71236 gene_biotype:protein_coding transcript_biotype:protein_coding gene_symbol:sulA description:Dihydropteroate synthase		0.0248672	0.950751	0.0210319
AJD71237	AJD71237	AJD71237	pep chromosome:ASM81700v1:Chromosome:285600:286922:1 gene:SpnNT_00296 transcript:AJD71237 gene_biotype:protein_coding transcript_biotype:protein_coding gene_symbol:fgs_2 description:Folylpolyglutamate synthase		1.80005	0.0588597	0.786617
AJD71238	AJD71238	AJD71238	pep chromosome:ASM81700v1:Chromosome:286903:287457:1 gene:SpnNT_00297 transcript:AJD71238 gene_biotype:protein_coding transcript_biotype:protein_coding gene_symbol:folE description:GTP cyclohydrolase 1		0.0835871	0.889044	-0.0393435
AJD71239	AJD71239	AJD71239	pep chromosome:ASM81700v1:Chromosome:287500:288312:1 gene:SpnNT_00298 transcript:AJD71239 gene_biotype:protein_coding transcript_biotype:protein_coding gene_symbol:sulD description:Bifunctional folate synthesis protein		0.195015	0.67279	-0.130094
AJD71241	AJD71241	AJD71241	pep chromosome:ASM81700v1:Chromosome:289031:289477:1 gene:SpnNT_00300 transcript:AJD71241 gene_biotype:protein_coding transcript_biotype:protein_coding gene_symbol:rplM description:50S ribosomal protein L13		2.60119	0.0506757	-0.799384
AJD71242	AJD71242	AJD71242	pep chromosome:ASM81700v1:Chromosome:289497:289889:1 gene:SpnNT_00301 transcript:AJD71242 gene_biotype:protein_coding transcript_biotype:protein_coding gene_symbol:rpsI description:30S ribosomal protein S9		0.842004	0.321499	-0.266496
AJD71246	AJD71246	AJD71246	pep chromosome:ASM81700v1:Chromosome:291298:293511:1 gene:SpnNT_00305 transcript:AJD71246 gene_biotype:protein_coding transcript_biotype:protein_coding gene_symbol:yicI description:Alpha-xylosidase		2.92118	0.0373699	0.972236
AJD71262	AJD71262	AJD71262	pep chromosome:ASM81700v1:Chromosome:308209:309210:1 gene:SpnNT_00321 transcript:AJD71262 gene_biotype:protein_coding transcript_biotype:protein_coding gene_symbol:kdgR description:Kdg operon repressor		4.6597	0.0503611	0.684309
AJD71267	AJD71267	AJD71267	pep chromosome:ASM81700v1:Chromosome:311235:311429:-1 gene:SpnNT_00326 transcript:AJD71267 gene_biotype:protein_coding transcript_biotype:protein_coding description:transcriptional repressor DicA		0.0930238	0.765095	0.113413
AJD71269	AJD71269	AJD71269	pep chromosome:ASM81700v1:Chromosome:312557:312874:1 gene:SpnNT_00328 transcript:AJD71269 gene_biotype:protein_coding transcript_biotype:protein_coding description:cell division protein FtsL		0.625103	0.306828	-0.307661
AJD71270	AJD71270	AJD71270	pep chromosome:ASM81700v1:Chromosome:312878:315130:1 gene:SpnNT_00329 transcript:AJD71270 gene_biotype:protein_coding transcript_biotype:protein_coding gene_symbol:pbpX_1 description:Penicillin-binding protein 2X		2.92166	0.0142069	1.40562
AJD71274	AJD71274	AJD71274	pep chromosome:ASM81700v1:Chromosome:318853:319335:-1 gene:SpnNT_00333 transcript:AJD71274 gene_biotype:protein_coding transcript_biotype:protein_coding gene_symbol:luxS description:S-ribosylhomocysteine lyase		0.283706	0.537379	-0.203344
AJD71275	AJD71275	AJD71275	pep chromosome:ASM81700v1:Chromosome:319430:320914:-1 gene:SpnNT_00334 transcript:AJD71275 gene_biotype:protein_coding transcript_biotype:protein_coding description:hypothetical protein		3.46544	0.0521728	0.710359
AJD71281	AJD71281	AJD71281	pep chromosome:ASM81700v1:Chromosome:328433:328804:-1 gene:SpnNT_00340 transcript:AJD71281 gene_biotype:protein_coding transcript_biotype:protein_coding gene_symbol:doc_1 description:Death on curing protein		0.0275741	0.943977	0.0263165
AJD71282	AJD71282	AJD71282	pep chromosome:ASM81700v1:Chromosome:328801:329058:-1 gene:SpnNT_00341 transcript:AJD71282 gene_biotype:protein_coding transcript_biotype:protein_coding description:Phd_YefM		1.06247	0.0561319	-1.21337
AJD71283	AJD71283	AJD71283	pep chromosome:ASM81700v1:Chromosome:329277:331256:1 gene:SpnNT_00342 transcript:AJD71283 gene_biotype:protein_coding transcript_biotype:protein_coding gene_symbol:sarA_3 description:76 kDa cell surface lipoprotein		1.91356	0.0715194	0.667917
AJD71286	AJD71286	AJD71286	pep chromosome:ASM81700v1:Chromosome:333071:335227:-1 gene:SpnNT_00345 transcript:AJD71286 gene_biotype:protein_coding transcript_biotype:protein_coding gene_symbol:ponA description:Penicillin-binding protein 1A		2.51325	0.0601956	0.68797
AJD71289	AJD71289	AJD71289	pep chromosome:ASM81700v1:Chromosome:336496:336825:1 gene:SpnNT_00348 transcript:AJD71289 gene_biotype:protein_coding transcript_biotype:protein_coding gene_symbol:gpsB description:Guiding PBP1-shuttling protein		1.02394	0.171502	-0.433493
AJD71291	AJD71291	AJD71291	pep chromosome:ASM81700v1:Chromosome:338481:339851:1 gene:SpnNT_00350 transcript:AJD71291 gene_biotype:protein_coding transcript_biotype:protein_coding description:putative membrane protein		1.42306	0.106462	0.538371
AJD71292	AJD71292	AJD71292	pep chromosome:ASM81700v1:Chromosome:339927:341351:1 gene:SpnNT_00351 transcript:AJD71292 gene_biotype:protein_coding transcript_biotype:protein_coding gene_symbol:gnd description:6-phosphogluconate dehydrogenase, decarboxylating		1.54323	0.240211	0.296048
AJD71301	AJD71301	AJD71301	pep chromosome:ASM81700v1:Chromosome:348882:349760:1 gene:SpnNT_00360 transcript:AJD71301 gene_biotype:protein_coding transcript_biotype:protein_coding description:mevalonate kinase		0.771536	0.0755897	1.11737
AJD71302	AJD71302	AJD71302	pep chromosome:ASM81700v1:Chromosome:349742:350695:1 gene:SpnNT_00361 transcript:AJD71302 gene_biotype:protein_coding transcript_biotype:protein_coding description:diphosphomevalonate decarboxylase		0.133918	0.739185	-0.110958
AJD71306	AJD71306	AJD71306	pep chromosome:ASM81700v1:Chromosome:353456:354451:1 gene:SpnNT_00365 transcript:AJD71306 gene_biotype:protein_coding transcript_biotype:protein_coding gene_symbol:liaS description:Sensor histidine kinase LiaS		0.169235	0.538066	-0.304818
AJD71311	AJD71311	AJD71311	pep chromosome:ASM81700v1:Chromosome:357782:359065:1 gene:SpnNT_00370 transcript:AJD71311 gene_biotype:protein_coding transcript_biotype:protein_coding gene_symbol:tig description:Trigger factor		1.04191	0.19771	-0.384531
AJD71315	AJD71315	AJD71315	pep chromosome:ASM81700v1:Chromosome:363192:363494:1 gene:SpnNT_00374 transcript:AJD71315 gene_biotype:protein_coding transcript_biotype:protein_coding description:hypothetical protein		1.3145	0.0982335	-0.607623
AJD71317	AJD71317	AJD71317	pep chromosome:ASM81700v1:Chromosome:364143:366479:1 gene:SpnNT_00376 transcript:AJD71317 gene_biotype:protein_coding transcript_biotype:protein_coding gene_symbol:mutS2 description:MutS2 protein		1.02956	0.144023	0.490001
AJD71318	AJD71318	AJD71318	pep chromosome:ASM81700v1:Chromosome:366822:368144:1 gene:SpnNT_00377 transcript:AJD71318 gene_biotype:protein_coding transcript_biotype:protein_coding gene_symbol:alsT description:Amino-acid carrier protein AlsT		0.61428	0.19513	0.492765
AJD71321	AJD71321	AJD71321	pep chromosome:ASM81700v1:Chromosome:369944:371218:-1 gene:SpnNT_00380 transcript:AJD71321 gene_biotype:protein_coding transcript_biotype:protein_coding gene_symbol:serS description:Serine--tRNA ligase		1.07541	0.462721	0.176899
AJD71323	AJD71323	AJD71323	pep chromosome:ASM81700v1:Chromosome:371806:373170:-1 gene:SpnNT_00382 transcript:AJD71323 gene_biotype:protein_coding transcript_biotype:protein_coding gene_symbol:yclM description:Aspartokinase 3		2.70391	0.0639693	0.63579
AJD71331	AJD71331	AJD71331	pep chromosome:ASM81700v1:Chromosome:401142:401927:1 gene:SpnNT_00390 transcript:AJD71331 gene_biotype:protein_coding transcript_biotype:protein_coding gene_symbol:fabM description:Trans-2-decenoyl-[acyl-carrier-protein] isomerase		0.973465	0.157647	0.468043
AJD71333	AJD71333;AJD71330	AJD71333	pep chromosome:ASM81700v1:Chromosome:404066:404500:1 gene:SpnNT_00392 transcript:AJD71333 gene_biotype:protein_coding transcript_biotype:protein_coding gene_symbol:marR description:Multiple antibiotic resistance protein MarR		0.163143	0.578355	-0.249041
AJD71334	AJD71334	AJD71334	pep chromosome:ASM81700v1:Chromosome:404500:405474:1 gene:SpnNT_00393 transcript:AJD71334 gene_biotype:protein_coding transcript_biotype:protein_coding gene_symbol:fabH description:3-oxoacyl-[acyl-carrier-protein] synthase 3		1.56855	0.103917	0.533285
AJD71335	AJD71335	AJD71335	pep chromosome:ASM81700v1:Chromosome:405534:405758:1 gene:SpnNT_00394 transcript:AJD71335 gene_biotype:protein_coding transcript_biotype:protein_coding gene_symbol:acpA description:Acyl carrier protein		0.0824541	0.837077	0.0667915
AJD71336	AJD71336	AJD71336	pep chromosome:ASM81700v1:Chromosome:405877:406851:1 gene:SpnNT_00395 transcript:AJD71336 gene_biotype:protein_coding transcript_biotype:protein_coding description:Nitronate monooxygenase		0.264239	0.674032	-0.115139
AJD71337	AJD71337	AJD71337	pep chromosome:ASM81700v1:Chromosome:406844:407764:1 gene:SpnNT_00396 transcript:AJD71337 gene_biotype:protein_coding transcript_biotype:protein_coding gene_symbol:fabD description:Malonyl CoA-acyl carrier protein transacylase		0.230456	0.739909	-0.0867697
AJD71338	AJD71338	AJD71338	pep chromosome:ASM81700v1:Chromosome:407798:408529:1 gene:SpnNT_00397 transcript:AJD71338 gene_biotype:protein_coding transcript_biotype:protein_coding gene_symbol:fabG description:3-oxoacyl-[acyl-carrier-protein] reductase FabG		0.344896	0.319628	-0.413831
AJD71339	AJD71339	AJD71339	pep chromosome:ASM81700v1:Chromosome:408551:409786:1 gene:SpnNT_00398 transcript:AJD71339 gene_biotype:protein_coding transcript_biotype:protein_coding gene_symbol:fabF description:3-oxoacyl-[acyl-carrier-protein] synthase 2		0.533896	0.580032	0.14057
AJD71340	AJD71340	AJD71340	pep chromosome:ASM81700v1:Chromosome:409789:410274:1 gene:SpnNT_00399 transcript:AJD71340 gene_biotype:protein_coding transcript_biotype:protein_coding gene_symbol:accB description:Biotin carboxyl carrier protein of acetyl-CoA carboxylase		1.32262	0.0974803	-0.615999
AJD71342	AJD71342	AJD71342	pep chromosome:ASM81700v1:Chromosome:410705:412072:1 gene:SpnNT_00401 transcript:AJD71342 gene_biotype:protein_coding transcript_biotype:protein_coding gene_symbol:accC description:Biotin carboxylase		2.27107	0.0853107	0.555642
AJD71343	AJD71343	AJD71343	pep chromosome:ASM81700v1:Chromosome:412109:412975:1 gene:SpnNT_00402 transcript:AJD71343 gene_biotype:protein_coding transcript_biotype:protein_coding gene_symbol:accD description:Acetyl-coenzyme A carboxylase carboxyl transferase subunit beta		0.812341	0.206318	0.404346
AJD71344	AJD71344	AJD71344	pep chromosome:ASM81700v1:Chromosome:412972:413739:1 gene:SpnNT_00403 transcript:AJD71344 gene_biotype:protein_coding transcript_biotype:protein_coding gene_symbol:accA description:Acetyl-coenzyme A carboxylase carboxyl transferase subunit alpha		0.515927	0.28498	0.362841
AJD71347	AJD71347	AJD71347	pep chromosome:ASM81700v1:Chromosome:414878:415300:-1 gene:SpnNT_00406 transcript:AJD71347 gene_biotype:protein_coding transcript_biotype:protein_coding description:transcription antitermination factor		0.116069	0.672534	-0.192162
AJD71348	AJD71348	AJD71348	pep chromosome:ASM81700v1:Chromosome:415293:415682:-1 gene:SpnNT_00407 transcript:AJD71348 gene_biotype:protein_coding transcript_biotype:protein_coding description:hypothetical protein		1.3169	0.180441	-0.384123
AJD71349	AJD71349	AJD71349	pep chromosome:ASM81700v1:Chromosome:415704:416264:-1 gene:SpnNT_00408 transcript:AJD71349 gene_biotype:protein_coding transcript_biotype:protein_coding gene_symbol:efp description:Elongation factor P		0.979695	0.119797	-0.584381
AJD71350	AJD71350	AJD71350	pep chromosome:ASM81700v1:Chromosome:416595:417638:-1 gene:SpnNT_00409 transcript:AJD71350 gene_biotype:protein_coding transcript_biotype:protein_coding gene_symbol:gutB description:Sorbitol dehydrogenase		2.53254	0.256378	0.262909
AJD71351	AJD71351	AJD71351	pep chromosome:ASM81700v1:Chromosome:417762:419204:-1 gene:SpnNT_00410 transcript:AJD71351 gene_biotype:protein_coding transcript_biotype:protein_coding gene_symbol:gatB description:Aspartyl/glutamyl-tRNA(Asn/Gln) amidotransferase subunit B		0.15781	0.605944	-0.217631
AJD71352	AJD71352	AJD71352	pep chromosome:ASM81700v1:Chromosome:419204:420670:-1 gene:SpnNT_00411 transcript:AJD71352 gene_biotype:protein_coding transcript_biotype:protein_coding gene_symbol:gatA description:Glutamyl-tRNA(Gln) amidotransferase subunit A		1.59256	0.110502	-0.509189
AJD71353	AJD71353	AJD71353	pep chromosome:ASM81700v1:Chromosome:420670:420972:-1 gene:SpnNT_00412 transcript:AJD71353 gene_biotype:protein_coding transcript_biotype:protein_coding gene_symbol:gatC_1 description:Glutamyl-tRNA(Gln) amidotransferase subunit C		5.21236	0.0481613	-0.695865
AJD71354	AJD71354	AJD71354	pep chromosome:ASM81700v1:Chromosome:421185:422729:1 gene:SpnNT_00413 transcript:AJD71354 gene_biotype:protein_coding transcript_biotype:protein_coding gene_symbol:prfC description:Peptide chain release factor 3		0.322096	0.521436	0.201153
AJD71356	AJD71356	AJD71356	pep chromosome:ASM81700v1:Chromosome:423744:423932:1 gene:SpnNT_00415 transcript:AJD71356 gene_biotype:protein_coding transcript_biotype:protein_coding gene_symbol:rpmB description:50S ribosomal protein L28		1.35942	0.0997895	-0.592408
AJD71357	AJD71357	AJD71357	pep chromosome:ASM81700v1:Chromosome:424089:424454:1 gene:SpnNT_00416 transcript:AJD71357 gene_biotype:protein_coding transcript_biotype:protein_coding description:hypothetical protein		1.1545	0.111486	-0.567511
AJD71358	AJD71358	AJD71358	pep chromosome:ASM81700v1:Chromosome:424457:426124:1 gene:SpnNT_00417 transcript:AJD71358 gene_biotype:protein_coding transcript_biotype:protein_coding description:dihydroxyacetone kinase		0.0417339	0.966358	0.0109569
AJD71359	AJD71359	AJD71359	pep chromosome:ASM81700v1:Chromosome:426324:428024:1 gene:SpnNT_00418 transcript:AJD71359 gene_biotype:protein_coding transcript_biotype:protein_coding gene_symbol:ilvB description:Acetolactate synthase large subunit		1.63642	0.189903	0.352849
AJD71360	AJD71360	AJD71360	pep chromosome:ASM81700v1:Chromosome:428017:428493:1 gene:SpnNT_00419 transcript:AJD71360 gene_biotype:protein_coding transcript_biotype:protein_coding gene_symbol:ilvH description:Putative acetolactate synthase small subunit		0.721616	0.104664	0.793891
AJD71361	AJD71361	AJD71361	pep chromosome:ASM81700v1:Chromosome:428559:429581:1 gene:SpnNT_00420 transcript:AJD71361 gene_biotype:protein_coding transcript_biotype:protein_coding gene_symbol:ilvC description:Ketol-acid reductoisomerase		3.24128	0.07475	0.55626
AJD71364	AJD71364	AJD71364	pep chromosome:ASM81700v1:Chromosome:432420:432635:1 gene:SpnNT_00423 transcript:AJD71364 gene_biotype:protein_coding transcript_biotype:protein_coding description:hypothetical protein		1.50301	0.0639385	-0.790382
AJD71365	AJD71365	AJD71365	pep chromosome:ASM81700v1:Chromosome:432744:433484:-1 gene:SpnNT_00424 transcript:AJD71365 gene_biotype:protein_coding transcript_biotype:protein_coding gene_symbol:glnQ_1 description:Glutamine transport ATP-binding protein GlnQ		0.552328	0.321129	-0.308706
AJD71366	AJD71366	AJD71366	pep chromosome:ASM81700v1:Chromosome:433484:435049:-1 gene:SpnNT_00425 transcript:AJD71366 gene_biotype:protein_coding transcript_biotype:protein_coding gene_symbol:yecS_1 description:Inner membrane amino-acid ABC transporter permease protein YecS		1.47146	0.122928	0.483982
AJD71367	AJD71367	AJD71367	pep chromosome:ASM81700v1:Chromosome:435188:437077:1 gene:SpnNT_00426 transcript:AJD71367 gene_biotype:protein_coding transcript_biotype:protein_coding description:hypothetical protein		2.51879	0.12463	0.420705
AJD71371	AJD71371	AJD71371	pep chromosome:ASM81700v1:Chromosome:441053:443377:1 gene:SpnNT_00430 transcript:AJD71371 gene_biotype:protein_coding transcript_biotype:protein_coding gene_symbol:pflB description:Formate acetyltransferase		2.19141	0.0937003	0.536361
AJD71378	AJD71378	AJD71378	pep chromosome:ASM81700v1:Chromosome:448491:449840:-1 gene:SpnNT_00437 transcript:AJD71378 gene_biotype:protein_coding transcript_biotype:protein_coding gene_symbol:trkA description:Trk system potassium uptake protein TrkA		1.77707	0.0806068	0.628778
AJD71382	AJD71382	AJD71382	pep chromosome:ASM81700v1:Chromosome:451806:453488:1 gene:SpnNT_00441 transcript:AJD71382 gene_biotype:protein_coding transcript_biotype:protein_coding gene_symbol:ykoD_1 description:Putative HMP/thiamine import ATP-binding protein YkoD		0.199899	0.606022	0.181377
AJD71384	AJD71384	AJD71384	pep chromosome:ASM81700v1:Chromosome:454496:454999:1 gene:SpnNT_00443 transcript:AJD71384 gene_biotype:protein_coding transcript_biotype:protein_coding description:Putative tRNA (cytidine(34)-2-O)-methyltransferase		0.155819	0.810722	-0.0652245
AJD71389	AJD71389	AJD71389	pep chromosome:ASM81700v1:Chromosome:457638:458225:1 gene:SpnNT_00448 transcript:AJD71389 gene_biotype:protein_coding transcript_biotype:protein_coding gene_symbol:rpoE description:RNAP delta factor		0.265262	0.490093	-0.256976
AJD71390	AJD71390	AJD71390	pep chromosome:ASM81700v1:Chromosome:458615:460222:1 gene:SpnNT_00449 transcript:AJD71390 gene_biotype:protein_coding transcript_biotype:protein_coding gene_symbol:pyrG description:CTP synthase		2.90077	0.0599249	0.670188
AJD71395	AJD71395	AJD71395	pep chromosome:ASM81700v1:Chromosome:467665:468861:1 gene:SpnNT_00454 transcript:AJD71395 gene_biotype:protein_coding transcript_biotype:protein_coding gene_symbol:pgk description:Phosphoglycerate kinase		2.92522	0.0449643	-0.844231
AJD71397	AJD71397	AJD71397	pep chromosome:ASM81700v1:Chromosome:469601:469957:1 gene:SpnNT_00456 transcript:AJD71397 gene_biotype:protein_coding transcript_biotype:protein_coding gene_symbol:glnR description:HTH-type transcriptional regulator GlnR	+	4.52552	0.00953846	-1.23819
AJD71398	AJD71398	AJD71398	pep chromosome:ASM81700v1:Chromosome:469994:471340:1 gene:SpnNT_00457 transcript:AJD71398 gene_biotype:protein_coding transcript_biotype:protein_coding gene_symbol:glnA description:Glutamine synthetase		1.6601	0.0979325	0.562616
AJD71403	AJD71403	AJD71403	pep chromosome:ASM81700v1:Chromosome:474840:476387:-1 gene:SpnNT_00462 transcript:AJD71403 gene_biotype:protein_coding transcript_biotype:protein_coding gene_symbol:hsdS_2 description:Type I restriction enzyme EcoKI specificity protein		0.592064	0.210138	-0.460439
AJD71404	AJD71404	AJD71404	pep chromosome:ASM81700v1:Chromosome:476387:477850:-1 gene:SpnNT_00463 transcript:AJD71404 gene_biotype:protein_coding transcript_biotype:protein_coding description:putative type I restriction enzymeP M protein		0.425575	0.402699	0.265075
AJD71407	AJD71407	AJD71407	pep chromosome:ASM81700v1:Chromosome:481477:482511:1 gene:SpnNT_00466 transcript:AJD71407 gene_biotype:protein_coding transcript_biotype:protein_coding gene_symbol:hrcA description:Heat-inducible transcription repressor HrcA		1.25755	0.122255	0.512957
AJD71408	AJD71408	AJD71408	pep chromosome:ASM81700v1:Chromosome:482538:483062:1 gene:SpnNT_00467 transcript:AJD71408 gene_biotype:protein_coding transcript_biotype:protein_coding gene_symbol:grpE description:HSP-70 cofactor		2.62291	0.0759873	-0.575287
AJD71409	AJD71409	AJD71409	pep chromosome:ASM81700v1:Chromosome:483542:485365:1 gene:SpnNT_00468 transcript:AJD71409 gene_biotype:protein_coding transcript_biotype:protein_coding gene_symbol:dnaK description:Heat shock protein 70		4.51814	0.0713427	-0.537261
AJD71410	AJD71410	AJD71410	pep chromosome:ASM81700v1:Chromosome:486124:487260:1 gene:SpnNT_00469 transcript:AJD71410 gene_biotype:protein_coding transcript_biotype:protein_coding gene_symbol:dnaJ description:Chaperone protein DnaJ		1.35133	0.200266	0.354678
AJD71411	AJD71411	AJD71411	pep chromosome:ASM81700v1:Chromosome:487986:488273:-1 gene:SpnNT_00470 transcript:AJD71411 gene_biotype:protein_coding transcript_biotype:protein_coding description:hypothetical protein		0.187517	0.576569	0.221336
AJD71412	AJD71412	AJD71412	pep chromosome:ASM81700v1:Chromosome:488283:488693:-1 gene:SpnNT_00471 transcript:AJD71412 gene_biotype:protein_coding transcript_biotype:protein_coding description:HIT-like protein		0.562114	0.202604	-0.501376
AJD71413	AJD71413	AJD71413	pep chromosome:ASM81700v1:Chromosome:488761:489492:1 gene:SpnNT_00472 transcript:AJD71413 gene_biotype:protein_coding transcript_biotype:protein_coding gene_symbol:ecsA_1 description:ABC-type transporter ATP-binding protein EcsA		3.79974	0.0378824	0.852146
AJD71419	AJD71419	AJD71419	pep chromosome:ASM81700v1:Chromosome:492278:493618:1 gene:SpnNT_00478 transcript:AJD71419 gene_biotype:protein_coding transcript_biotype:protein_coding gene_symbol:citS description:Sensor protein CitS		2.64267	0.034	1.08582
AJD71420	AJD71420	AJD71420	pep chromosome:ASM81700v1:Chromosome:493660:493815:-1 gene:SpnNT_00479 transcript:AJD71420 gene_biotype:protein_coding transcript_biotype:protein_coding description:COMC family protein		0.422664	0.20328	0.637432
AJD71433	AJD71433	AJD71433	pep chromosome:ASM81700v1:Chromosome:503102:503896:1 gene:SpnNT_00492 transcript:AJD71433 gene_biotype:protein_coding transcript_biotype:protein_coding description:Phosphotransferase enzyme family protein		1.76797	0.0739067	0.666117
AJD71435	AJD71435	AJD71435	pep chromosome:ASM81700v1:Chromosome:504654:505133:1 gene:SpnNT_00494 transcript:AJD71435 gene_biotype:protein_coding transcript_biotype:protein_coding gene_symbol:rimP description:ribosome maturation factor rimp		0.416664	0.264193	-0.449892
AJD71436	AJD71436	AJD71436	pep chromosome:ASM81700v1:Chromosome:505189:506313:1 gene:SpnNT_00495 transcript:AJD71436 gene_biotype:protein_coding transcript_biotype:protein_coding gene_symbol:nusA description:transcription termination factor		2.08966	0.0725324	-0.637469
AJD71437	AJD71437	AJD71437	pep chromosome:ASM81700v1:Chromosome:506335:506628:1 gene:SpnNT_00496 transcript:AJD71437 gene_biotype:protein_coding transcript_biotype:protein_coding description:hypothetical protein		0.027516	0.946275	0.0276068
AJD71439	AJD71439	AJD71439	pep chromosome:ASM81700v1:Chromosome:506937:509729:1 gene:SpnNT_00498 transcript:AJD71439 gene_biotype:protein_coding transcript_biotype:protein_coding gene_symbol:infB description:Translation initiation factor IF-2		1.32967	0.144075	0.446954
AJD71440	AJD71440	AJD71440	pep chromosome:ASM81700v1:Chromosome:509980:510330:1 gene:SpnNT_00499 transcript:AJD71440 gene_biotype:protein_coding transcript_biotype:protein_coding gene_symbol:rbfA description:Ribosome-binding factor A		0.948673	0.0777358	-0.892585
AJD71445	AJD71445	AJD71445	pep chromosome:ASM81700v1:Chromosome:512224:513558:1 gene:SpnNT_00504 transcript:AJD71445 gene_biotype:protein_coding transcript_biotype:protein_coding description:Hemerythrin HHE cation binding domain protein	+	3.55031	0.00133333	2.41983
AJD71446	AJD71446	AJD71446	pep chromosome:ASM81700v1:Chromosome:513568:513822:1 gene:SpnNT_00505 transcript:AJD71446 gene_biotype:protein_coding transcript_biotype:protein_coding description:hypothetical protein		0.466548	0.634818	-0.118968
AJD71447	AJD71447	AJD71447	pep chromosome:ASM81700v1:Chromosome:513918:514313:1 gene:SpnNT_00506 transcript:AJD71447 gene_biotype:protein_coding transcript_biotype:protein_coding description:hypothetical protein		0.495124	0.285651	-0.369191
AJD71451	AJD71451	AJD71451	pep chromosome:ASM81700v1:Chromosome:516293:518944:1 gene:SpnNT_00510 transcript:AJD71451 gene_biotype:protein_coding transcript_biotype:protein_coding gene_symbol:valS description:Valine--tRNA ligase		2.59329	0.048127	0.843741
AJD71456	AJD71456	AJD71456	pep chromosome:ASM81700v1:Chromosome:524053:524856:1 gene:SpnNT_00515 transcript:AJD71456 gene_biotype:protein_coding transcript_biotype:protein_coding description:cell filamentation protein Fic		0.225845	0.635038	-0.14811
AJD71465	AJD71465	AJD71465	pep chromosome:ASM81700v1:Chromosome:532253:533668:1 gene:SpnNT_00524 transcript:AJD71465 gene_biotype:protein_coding transcript_biotype:protein_coding gene_symbol:bglH_1 description:Aryl-phospho-beta-D-glucosidase BglH		1.5953	0.0997745	0.55316
AJD71466	AJD71466	AJD71466	pep chromosome:ASM81700v1:Chromosome:534260:535306:1 gene:SpnNT_00525 transcript:AJD71466 gene_biotype:protein_coding transcript_biotype:protein_coding gene_symbol:pheS description:Phenylalanine--tRNA ligase alpha subunit		1.33743	0.300033	0.25774
AJD71468	AJD71468	AJD71468	pep chromosome:ASM81700v1:Chromosome:535892:538297:1 gene:SpnNT_00527 transcript:AJD71468 gene_biotype:protein_coding transcript_biotype:protein_coding gene_symbol:pheT_1 description:Phenylalanine--tRNA ligase beta subunit		7.15874	0.0378571	0.733701
AJD71472	AJD71472	AJD71472	pep chromosome:ASM81700v1:Chromosome:540728:542977:1 gene:SpnNT_00531 transcript:AJD71472 gene_biotype:protein_coding transcript_biotype:protein_coding gene_symbol:metE description:5-methyltetrahydropteroyltriglutamate--homocysteine methyltransferase		0.451925	0.309704	0.354327
AJD71474	AJD71474	AJD71474	pep chromosome:ASM81700v1:Chromosome:544592:546805:1 gene:SpnNT_00533 transcript:AJD71474 gene_biotype:protein_coding transcript_biotype:protein_coding gene_symbol:pnp_1 description:Polyribonucleotide nucleotidyltransferase		1.41054	0.137634	0.45249
AJD71476	AJD71476	AJD71476	pep chromosome:ASM81700v1:Chromosome:547450:548334:1 gene:SpnNT_00535 transcript:AJD71476 gene_biotype:protein_coding transcript_biotype:protein_coding description:putative acetyltransferase		0.94142	0.0620992	1.14469
AJD71480	AJD71480;AJD71481;AJD72682	AJD71480	pep chromosome:ASM81700v1:Chromosome:551685:552659:1 gene:SpnNT_00539 transcript:AJD71480 gene_biotype:protein_coding transcript_biotype:protein_coding description:flagellar assembly protein H		0.783479	0.147993	-0.544751
AJD71484	AJD71484	AJD71484	pep chromosome:ASM81700v1:Chromosome:555059:562378:1 gene:SpnNT_00543 transcript:AJD71484 gene_biotype:protein_coding transcript_biotype:protein_coding description:hypothetical protein		1.56819	0.30531	0.248017
AJD71485	AJD71485	AJD71485	pep chromosome:ASM81700v1:Chromosome:562529:563806:1 gene:SpnNT_00544 transcript:AJD71485 gene_biotype:protein_coding transcript_biotype:protein_coding description:lipoprotein releasing system, transmembrane protein, LolC/E family		1.48674	0.0592511	0.864675
AJD71486	AJD71486	AJD71486	pep chromosome:ASM81700v1:Chromosome:563933:564580:1 gene:SpnNT_00545 transcript:AJD71486 gene_biotype:protein_coding transcript_biotype:protein_coding description:putative ABC transporter ATP-binding protein		0.371478	0.545703	0.174907
AJD71487	AJD71487	AJD71487	pep chromosome:ASM81700v1:Chromosome:564632:566011:1 gene:SpnNT_00546 transcript:AJD71487 gene_biotype:protein_coding transcript_biotype:protein_coding description:FtsX-like permease family protein		2.69251	0.0602301	0.673123
AJD71488	AJD71488	AJD71488	pep chromosome:ASM81700v1:Chromosome:566290:566946:1 gene:SpnNT_00547 transcript:AJD71488 gene_biotype:protein_coding transcript_biotype:protein_coding gene_symbol:regX3 description:Sensory transduction protein regX3		0.0211641	0.965501	-0.0117558
AJD71489	AJD71489	AJD71489	pep chromosome:ASM81700v1:Chromosome:566943:568271:1 gene:SpnNT_00548 transcript:AJD71489 gene_biotype:protein_coding transcript_biotype:protein_coding gene_symbol:hssS description:Heme sensor protein HssS		2.72941	0.104827	0.46018
AJD71490	AJD71490	AJD71490	pep chromosome:ASM81700v1:Chromosome:568412:569293:1 gene:SpnNT_00549 transcript:AJD71490 gene_biotype:protein_coding transcript_biotype:protein_coding gene_symbol:fba description:Fructose-bisphosphate aldolase		0.241484	0.551109	-0.206677
AJD71496	AJD71496	AJD71496	pep chromosome:ASM81700v1:Chromosome:576481:578142:1 gene:SpnNT_00555 transcript:AJD71496 gene_biotype:protein_coding transcript_biotype:protein_coding gene_symbol:rnjB description:Ribonuclease J 2		2.41335	0.127515	0.417872
AJD71497	AJD71497	AJD71497	pep chromosome:ASM81700v1:Chromosome:578211:578990:1 gene:SpnNT_00556 transcript:AJD71497 gene_biotype:protein_coding transcript_biotype:protein_coding gene_symbol:axe1-6A_1 description:Carbohydrate acetyl esterase/feruloyl esterase precursor		0.192305	0.548405	0.247978
AJD71498	AJD71498	AJD71498	pep chromosome:ASM81700v1:Chromosome:579102:580322:1 gene:SpnNT_00557 transcript:AJD71498 gene_biotype:protein_coding transcript_biotype:protein_coding gene_symbol:femX description:Lipid II:glycine glycyltransferase		2.34172	0.0487752	0.870515
AJD71503	AJD71503	AJD71503	pep chromosome:ASM81700v1:Chromosome:584203:585036:1 gene:SpnNT_00562 transcript:AJD71503 gene_biotype:protein_coding transcript_biotype:protein_coding description:phosphodiesterase		0.746081	0.137249	0.599526
AJD71505	AJD71505	AJD71505	pep chromosome:ASM81700v1:Chromosome:586193:586798:1 gene:SpnNT_00564 transcript:AJD71505 gene_biotype:protein_coding transcript_biotype:protein_coding description:Putative NAD(P)H nitroreductase		0.162094	0.667386	-0.149801
AJD71506	AJD71506	AJD71506	pep chromosome:ASM81700v1:Chromosome:586811:588211:1 gene:SpnNT_00565 transcript:AJD71506 gene_biotype:protein_coding transcript_biotype:protein_coding gene_symbol:pepV description:Beta-Ala-Xaa dipeptidase		0.227277	0.672397	-0.123282
AJD71510	AJD71510	AJD71510	pep chromosome:ASM81700v1:Chromosome:590884:591921:1 gene:SpnNT_00569 transcript:AJD71510 gene_biotype:protein_coding transcript_biotype:protein_coding gene_symbol:pepA_1 description:Glutamyl aminopeptidase		1.41097	0.104641	0.547661
AJD71513	AJD71513	AJD71513	pep chromosome:ASM81700v1:Chromosome:593431:593856:1 gene:SpnNT_00572 transcript:AJD71513 gene_biotype:protein_coding transcript_biotype:protein_coding gene_symbol:rplK description:50S ribosomal protein L11		3.19406	0.0398835	-0.858196
AJD71514	AJD71514	AJD71514	pep chromosome:ASM81700v1:Chromosome:594065:594754:1 gene:SpnNT_00573 transcript:AJD71514 gene_biotype:protein_coding transcript_biotype:protein_coding gene_symbol:rplA description:50S ribosomal protein L1		0.0815234	0.896631	-0.0364172
AJD71521	AJD71521	AJD71521	pep chromosome:ASM81700v1:Chromosome:600586:602001:1 gene:SpnNT_00580 transcript:AJD71521 gene_biotype:protein_coding transcript_biotype:protein_coding gene_symbol:ply_1 description:Thiol-activated cytolysin		1.1878	0.138243	0.47646
AJD71522	AJD71522	AJD71522	pep chromosome:ASM81700v1:Chromosome:602011:602757:1 gene:SpnNT_00581 transcript:AJD71522 gene_biotype:protein_coding transcript_biotype:protein_coding description:N-acetylmuramoyl-L-alanine amidase		1.4488	0.18954	-0.363001
AJD71546	AJD71546	AJD71546	pep chromosome:ASM81700v1:Chromosome:634935:635234:1 gene:SpnNT_00605 transcript:AJD71546 gene_biotype:protein_coding transcript_biotype:protein_coding description:hypothetical protein		2.19028	0.111348	-0.464151
AJD71549	AJD71549;AJD71515	AJD71549	pep chromosome:ASM81700v1:Chromosome:637696:638589:1 gene:SpnNT_00608 transcript:AJD71549 gene_biotype:protein_coding transcript_biotype:protein_coding description:Adenosine monophosphate-protein transferase SoFic		0.396197	0.379887	0.297838
AJD71557	AJD71557	AJD71557	pep chromosome:ASM81700v1:Chromosome:666053:666529:1 gene:SpnNT_00616 transcript:AJD71557 gene_biotype:protein_coding transcript_biotype:protein_coding gene_symbol:pezA_1 description:Antitoxin PezA		0.239541	0.548214	-0.210075
AJD71561	AJD71561	AJD71561	pep chromosome:ASM81700v1:Chromosome:668281:669999:1 gene:SpnNT_00620 transcript:AJD71561 gene_biotype:protein_coding transcript_biotype:protein_coding description:hypothetical protein		0.414286	0.352234	0.317059
AJD71564	AJD71564	AJD71564	pep chromosome:ASM81700v1:Chromosome:671050:672936:1 gene:SpnNT_00623 transcript:AJD71564 gene_biotype:protein_coding transcript_biotype:protein_coding description:Relaxase/mobilization nuclease domain protein		0.220643	0.459145	0.34277
AJD71575	AJD71575	AJD71575	pep chromosome:ASM81700v1:Chromosome:680514:681953:1 gene:SpnNT_00634 transcript:AJD71575 gene_biotype:protein_coding transcript_biotype:protein_coding description:Recombinase		0.251464	0.521343	0.230439
AJD71578	AJD71578	AJD71578	pep chromosome:ASM81700v1:Chromosome:683856:684143:-1 gene:SpnNT_00637 transcript:AJD71578 gene_biotype:protein_coding transcript_biotype:protein_coding description:addiction module antitoxin, RelB/DinJ family		0.440482	0.212161	-0.566962
AJD71588	AJD71588	AJD71588	pep chromosome:ASM81700v1:Chromosome:695600:697654:1 gene:SpnNT_00647 transcript:AJD71588 gene_biotype:protein_coding transcript_biotype:protein_coding gene_symbol:nhaK description:Sodium, potassium, lithium and rubidium/H(+) antiporter		1.75149	0.0520779	0.929682
AJD71592	AJD71592	AJD71592	pep chromosome:ASM81700v1:Chromosome:700199:701311:1 gene:SpnNT_00651 transcript:AJD71592 gene_biotype:protein_coding transcript_biotype:protein_coding gene_symbol:msrAB_2 description:Peptide methionine sulfoxide reductase MsrA/MsrB		0.201088	0.651367	0.144412
AJD71594	AJD71594	AJD71594	pep chromosome:ASM81700v1:Chromosome:702494:704185:1 gene:SpnNT_00653 transcript:AJD71594 gene_biotype:protein_coding transcript_biotype:protein_coding gene_symbol:yehU description:Sensor histidine kinase YehU		0.0222814	0.950968	-0.0229126
AJD71595	AJD71595	AJD71595	pep chromosome:ASM81700v1:Chromosome:704301:704864:1 gene:SpnNT_00654 transcript:AJD71595 gene_biotype:protein_coding transcript_biotype:protein_coding description:hypothetical protein		0.481834	0.258037	-0.415285
AJD71596	AJD71596;AJD72097	AJD71596	pep chromosome:ASM81700v1:Chromosome:704886:710822:1 gene:SpnNT_00655 transcript:AJD71596 gene_biotype:protein_coding transcript_biotype:protein_coding gene_symbol:iga_2 description:Immunoglobulin A1 protease precursor		1.37511	0.321649	-0.240561
AJD71598	AJD71598	AJD71598	pep chromosome:ASM81700v1:Chromosome:712313:714034:1 gene:SpnNT_00657 transcript:AJD71598 gene_biotype:protein_coding transcript_biotype:protein_coding gene_symbol:pabB description:Para-aminobenzoate synthase component 1		2.38582	0.0593137	0.721892
AJD71599	AJD71599	AJD71599	pep chromosome:ASM81700v1:Chromosome:714035:714652:1 gene:SpnNT_00658 transcript:AJD71599 gene_biotype:protein_coding transcript_biotype:protein_coding description:2-succinyl-6-hydroxy-2, 4-cyclohexadiene-1-carboxylate synthase		0.238491	0.489491	0.280188
AJD71601	AJD71601	AJD71601	pep chromosome:ASM81700v1:Chromosome:715827:716786:1 gene:SpnNT_00660 transcript:AJD71601 gene_biotype:protein_coding transcript_biotype:protein_coding gene_symbol:glcK description:Glucokinase		0.569577	0.514876	0.171251
AJD71603	AJD71603	AJD71603	pep chromosome:ASM81700v1:Chromosome:717770:717940:-1 gene:SpnNT_00662 transcript:AJD71603 gene_biotype:protein_coding transcript_biotype:protein_coding description:hypothetical protein		0.11591	0.651246	0.231731
AJD71606	AJD71606	AJD71606	pep chromosome:ASM81700v1:Chromosome:720169:720792:1 gene:SpnNT_00665 transcript:AJD71606 gene_biotype:protein_coding transcript_biotype:protein_coding description:hypothetical protein		0.230063	0.648831	-0.138939
AJD71607	AJD71607	AJD71607	pep chromosome:ASM81700v1:Chromosome:720807:721736:1 gene:SpnNT_00666 transcript:AJD71607 gene_biotype:protein_coding transcript_biotype:protein_coding gene_symbol:rnz description:Ribonuclease Z		1.77246	0.0588269	0.807824
AJD71609	AJD71609	AJD71609	pep chromosome:ASM81700v1:Chromosome:722566:723534:-1 gene:SpnNT_00668 transcript:AJD71609 gene_biotype:protein_coding transcript_biotype:protein_coding gene_symbol:hcaR description:Hca operon transcriptional activator		0.0900082	0.825581	-0.0729699
AJD71614	AJD71614	AJD71614	pep chromosome:ASM81700v1:Chromosome:725430:727271:1 gene:SpnNT_00673 transcript:AJD71614 gene_biotype:protein_coding transcript_biotype:protein_coding gene_symbol:typA description:Tyrosine phosphorylated protein A		2.10166	0.1194	0.449768
AJD71619	AJD71619	AJD71619	pep chromosome:ASM81700v1:Chromosome:731059:732411:1 gene:SpnNT_00678 transcript:AJD71619 gene_biotype:protein_coding transcript_biotype:protein_coding gene_symbol:murD description:UDP-N-acetylmuramoylalanine--D-glutamate ligase		0.228284	0.575655	-0.193805
AJD71620	AJD71620	AJD71620	pep chromosome:ASM81700v1:Chromosome:732415:733473:1 gene:SpnNT_00679 transcript:AJD71620 gene_biotype:protein_coding transcript_biotype:protein_coding gene_symbol:murG description:UDP-N-acetylglucosamine--N-acetylmuramyl-(pentapeptide) pyrophosphoryl-unde		3.6537	0.0144286	1.25905
AJD71621	AJD71621	AJD71621	pep chromosome:ASM81700v1:Chromosome:733483:734682:1 gene:SpnNT_00680 transcript:AJD71621 gene_biotype:protein_coding transcript_biotype:protein_coding gene_symbol:divIB description:Cell division protein DivIB		1.64973	0.0559785	0.881497
AJD71627	AJD71627	AJD71627	pep chromosome:ASM81700v1:Chromosome:737838:738671:1 gene:SpnNT_00686 transcript:AJD71627 gene_biotype:protein_coding transcript_biotype:protein_coding description:Fluoroquinolones export ATP-binding proteinc		1.49707	0.15698	0.408589
AJD71630	AJD71630	AJD71630	pep chromosome:ASM81700v1:Chromosome:740846:741478:1 gene:SpnNT_00689 transcript:AJD71630 gene_biotype:protein_coding transcript_biotype:protein_coding gene_symbol:pyrE description:Orotate phosphoribosyltransferase		1.11612	0.0750939	-0.820082
AJD71638	AJD71638	AJD71638	pep chromosome:ASM81700v1:Chromosome:747791:748927:1 gene:SpnNT_00697 transcript:AJD71638 gene_biotype:protein_coding transcript_biotype:protein_coding description:Lactate 2-monooxygenase		0.133013	0.85236	0.0482229
AJD71639	AJD71639	AJD71639	pep chromosome:ASM81700v1:Chromosome:749484:750152:1 gene:SpnNT_00698 transcript:AJD71639 gene_biotype:protein_coding transcript_biotype:protein_coding gene_symbol:tenA_1 description:Thiaminase-2		0.297466	0.495657	-0.232387
AJD71640	AJD71640	AJD71640	pep chromosome:ASM81700v1:Chromosome:750379:751161:1 gene:SpnNT_00699 transcript:AJD71640 gene_biotype:protein_coding transcript_biotype:protein_coding gene_symbol:thiM_1 description:Hydroxyethylthiazole kinase		0.673075	0.192013	0.473349
AJD71647	AJD71647	AJD71647	pep chromosome:ASM81700v1:Chromosome:756196:756999:1 gene:SpnNT_00706 transcript:AJD71647 gene_biotype:protein_coding transcript_biotype:protein_coding gene_symbol:thiM_2 description:Hydroxyethylthiazole kinase		0.962914	0.0594444	1.20696
AJD71649	AJD71649	AJD71649	pep chromosome:ASM81700v1:Chromosome:757833:758624:-1 gene:SpnNT_00708 transcript:AJD71649 gene_biotype:protein_coding transcript_biotype:protein_coding gene_symbol:thiD description:Hydroxymethylpyrimidine/phosphomethylpyrimidine kinase		1.83219	0.0816855	0.61055
AJD71653	AJD71653	AJD71653	pep chromosome:ASM81700v1:Chromosome:762227:764002:1 gene:SpnNT_00712 transcript:AJD71653 gene_biotype:protein_coding transcript_biotype:protein_coding gene_symbol:pox5 description:Pyruvate oxidase		2.25481	0.124826	0.430137
AJD71654	AJD71654	AJD71654	pep chromosome:ASM81700v1:Chromosome:764113:764460:1 gene:SpnNT_00713 transcript:AJD71654 gene_biotype:protein_coding transcript_biotype:protein_coding description:Glyoxalase-like domain protein		0.690216	0.159327	-0.551818
AJD71659	AJD71659	AJD71659	pep chromosome:ASM81700v1:Chromosome:766167:767111:1 gene:SpnNT_00718 transcript:AJD71659 gene_biotype:protein_coding transcript_biotype:protein_coding gene_symbol:gmuF description:putative mannose-6-phosphate isomerase GmuF		1.13934	0.255741	-0.300936
AJD71662	AJD71662	AJD71662	pep chromosome:ASM81700v1:Chromosome:768707:769456:1 gene:SpnNT_00721 transcript:AJD71662 gene_biotype:protein_coding transcript_biotype:protein_coding gene_symbol:mta description:Multidrug transporter activation protein		0.402096	0.235142	-0.538993
AJD71666	AJD71666	AJD71666	pep chromosome:ASM81700v1:Chromosome:771470:772645:-1 gene:SpnNT_00725 transcript:AJD71666 gene_biotype:protein_coding transcript_biotype:protein_coding description:dihydrolipoamide dehydrogenase		2.56537	0.0913778	0.523636
AJD71667	AJD71667	AJD71667	pep chromosome:ASM81700v1:Chromosome:772704:773549:-1 gene:SpnNT_00726 transcript:AJD71667 gene_biotype:protein_coding transcript_biotype:protein_coding description:Fatty acid-binding protein		0.103088	0.859929	0.048662
AJD71668	AJD71668	AJD71668	pep chromosome:ASM81700v1:Chromosome:773674:774231:1 gene:SpnNT_00727 transcript:AJD71668 gene_biotype:protein_coding transcript_biotype:protein_coding gene_symbol:mtrR description:HTH-type transcriptional regulator MtrR	+	4.74082	0.0068	1.31137
AJD71669	AJD71669	AJD71669	pep chromosome:ASM81700v1:Chromosome:774250:774717:1 gene:SpnNT_00728 transcript:AJD71669 gene_biotype:protein_coding transcript_biotype:protein_coding gene_symbol:ribD_2 description:Riboflavin biosynthesis protein RibD		0.90901	0.366546	-0.231305
AJD71670	AJD71670	AJD71670	pep chromosome:ASM81700v1:Chromosome:774806:775435:1 gene:SpnNT_00729 transcript:AJD71670 gene_biotype:protein_coding transcript_biotype:protein_coding gene_symbol:upp description:Uracil phosphoribosyltransferase		0.0337608	0.965507	0.0114227
AJD71671	AJD71671	AJD71671	pep chromosome:ASM81700v1:Chromosome:775609:776199:1 gene:SpnNT_00730 transcript:AJD71671 gene_biotype:protein_coding transcript_biotype:protein_coding gene_symbol:clpP description:ATP-dependent Clp protease proteolytic subunit		0.385214	0.419221	0.263445
AJD71672	AJD71672	AJD71672	pep chromosome:ASM81700v1:Chromosome:776278:776526:1 gene:SpnNT_00731 transcript:AJD71672 gene_biotype:protein_coding transcript_biotype:protein_coding description:hypothetical protein		1.96589	0.0197647	-1.71176
AJD71673	AJD71673	AJD71673	pep chromosome:ASM81700v1:Chromosome:776628:777788:1 gene:SpnNT_00732 transcript:AJD71673 gene_biotype:protein_coding transcript_biotype:protein_coding gene_symbol:braC description:Leucine-, isoleucine-, valine-, threonine-, and alanine-binding protein pre		2.69277	0.0786583	0.563403
AJD71676	AJD71676	AJD71676	pep chromosome:ASM81700v1:Chromosome:779885:780649:1 gene:SpnNT_00735 transcript:AJD71676 gene_biotype:protein_coding transcript_biotype:protein_coding gene_symbol:lptB description:Lipopolysaccharide export system ATP-binding protein LptB		0.413497	0.321358	0.358321
AJD71677	AJD71677	AJD71677	pep chromosome:ASM81700v1:Chromosome:780649:781359:1 gene:SpnNT_00736 transcript:AJD71677 gene_biotype:protein_coding transcript_biotype:protein_coding gene_symbol:livF description:LIV-I protein F		0.961375	0.174837	-0.435773
AJD71678	AJD71678	AJD71678	pep chromosome:ASM81700v1:Chromosome:781667:782323:1 gene:SpnNT_00737 transcript:AJD71678 gene_biotype:protein_coding transcript_biotype:protein_coding description:putative manganese-dependent inorganic pyrophosphatase		0.741469	0.0962	-0.897869
AJD71679	AJD71679	AJD71679	pep chromosome:ASM81700v1:Chromosome:782549:783526:1 gene:SpnNT_00738 transcript:AJD71679 gene_biotype:protein_coding transcript_biotype:protein_coding gene_symbol:prfB description:Peptide chain release factor 2		0.726572	0.321619	0.278769
AJD71680	AJD71680	AJD71680	pep chromosome:ASM81700v1:Chromosome:783544:784236:1 gene:SpnNT_00739 transcript:AJD71680 gene_biotype:protein_coding transcript_biotype:protein_coding gene_symbol:ftsE description:Cell division ATP-binding protein FtsE		0.394699	0.520147	-0.186975
AJD71681	AJD71681	AJD71681	pep chromosome:ASM81700v1:Chromosome:784229:785155:1 gene:SpnNT_00740 transcript:AJD71681 gene_biotype:protein_coding transcript_biotype:protein_coding gene_symbol:ftsX description:Cell division protein FtsX		1.5437	0.0920221	0.605295
AJD71682	AJD71682	AJD71682	pep chromosome:ASM81700v1:Chromosome:785441:787621:1 gene:SpnNT_00741 transcript:AJD71682 gene_biotype:protein_coding transcript_biotype:protein_coding gene_symbol:ptsG_1 description:EIICBA-Glc		4.77246	0.0418286	0.756009
AJD71685	AJD71685	AJD71685	pep chromosome:ASM81700v1:Chromosome:790186:791376:1 gene:SpnNT_00744 transcript:AJD71685 gene_biotype:protein_coding transcript_biotype:protein_coding gene_symbol:metK description:S-adenosylmethionine synthase		1.63555	0.147802	-0.414428
AJD71686	AJD71686	AJD71686	pep chromosome:ASM81700v1:Chromosome:791929:792864:1 gene:SpnNT_00745 transcript:AJD71686 gene_biotype:protein_coding transcript_biotype:protein_coding gene_symbol:pyrDA description:putative dihydroorotate dehydrogenase A (fumarate)		0.035971	0.913601	-0.0426047
AJD71687	AJD71687	AJD71687	pep chromosome:ASM81700v1:Chromosome:792898:793935:1 gene:SpnNT_00746 transcript:AJD71687 gene_biotype:protein_coding transcript_biotype:protein_coding description:DNA polymerase III subunit delta		2.04995	0.311171	-0.234986
AJD71688	AJD71688	AJD71688	pep chromosome:ASM81700v1:Chromosome:794108:794713:1 gene:SpnNT_00747 transcript:AJD71688 gene_biotype:protein_coding transcript_biotype:protein_coding gene_symbol:sodA description:Superoxide dismutase [Mn]		0.288525	0.321901	-0.487194
AJD71689	AJD71689	AJD71689	pep chromosome:ASM81700v1:Chromosome:794869:795399:1 gene:SpnNT_00748 transcript:AJD71689 gene_biotype:protein_coding transcript_biotype:protein_coding description:hypothetical protein		0.856151	0.147734	0.521225
AJD71692	AJD71692	AJD71692	pep chromosome:ASM81700v1:Chromosome:796989:798530:1 gene:SpnNT_00751 transcript:AJD71692 gene_biotype:protein_coding transcript_biotype:protein_coding description:putative ABC transporter ATP-binding protein		1.98861	0.159283	0.379854
AJD71695	AJD71695	AJD71695	pep chromosome:ASM81700v1:Chromosome:800551:800823:1 gene:SpnNT_00754 transcript:AJD71695 gene_biotype:protein_coding transcript_biotype:protein_coding gene_symbol:rpsP description:30S ribosomal protein S16		2.48217	0.0654943	-0.644481
AJD71696	AJD71696	AJD71696	pep chromosome:ASM81700v1:Chromosome:800843:801082:1 gene:SpnNT_00755 transcript:AJD71696 gene_biotype:protein_coding transcript_biotype:protein_coding description:putative RNA-binding protein (contains KH domain)		2.56137	0.0655606	-0.639109
AJD71698	AJD71698	AJD71698	pep chromosome:ASM81700v1:Chromosome:802478:802996:1 gene:SpnNT_00757 transcript:AJD71698 gene_biotype:protein_coding transcript_biotype:protein_coding gene_symbol:rimM description:Ribosome maturation factor RimM		0.97594	0.306608	-0.26971
AJD71699	AJD71699	AJD71699	pep chromosome:ASM81700v1:Chromosome:802986:803705:1 gene:SpnNT_00758 transcript:AJD71699 gene_biotype:protein_coding transcript_biotype:protein_coding gene_symbol:trmD description:tRNA (guanine-N(1)-)-methyltransferase		0.343971	0.545732	-0.179156
AJD71700	AJD71700	AJD71700	pep chromosome:ASM81700v1:Chromosome:803717:804055:1 gene:SpnNT_00759 transcript:AJD71700 gene_biotype:protein_coding transcript_biotype:protein_coding gene_symbol:nrdD_2 description:Anaerobic ribonucleoside-triphosphate reductase		0.161486	0.672103	-0.144757
AJD71701	AJD71701	AJD71701	pep chromosome:ASM81700v1:Chromosome:804085:804405:-1 gene:SpnNT_00760 transcript:AJD71701 gene_biotype:protein_coding transcript_biotype:protein_coding description:hypothetical protein		0.622606	0.169552	0.562128
AJD71702	AJD71702	AJD71702	pep chromosome:ASM81700v1:Chromosome:804503:804718:1 gene:SpnNT_00761 transcript:AJD71702 gene_biotype:protein_coding transcript_biotype:protein_coding description:hypothetical protein		1.38324	0.101257	-0.571267
AJD71704	AJD71704	AJD71704	pep chromosome:ASM81700v1:Chromosome:805657:807003:-1 gene:SpnNT_00763 transcript:AJD71704 gene_biotype:protein_coding transcript_biotype:protein_coding gene_symbol:gor description:Glutathione reductase		2.99467	0.0520736	0.738966
AJD71705	AJD71705	AJD71705	pep chromosome:ASM81700v1:Chromosome:807289:808488:1 gene:SpnNT_00764 transcript:AJD71705 gene_biotype:protein_coding transcript_biotype:protein_coding gene_symbol:yknX description:Putative efflux system component YknX		0.183557	0.861893	0.041598
AJD71706	AJD71706	AJD71706	pep chromosome:ASM81700v1:Chromosome:808472:809173:1 gene:SpnNT_00765 transcript:AJD71706 gene_biotype:protein_coding transcript_biotype:protein_coding gene_symbol:macB_1 description:Macrolide export ATP-binding/permease protein MacB		0.341878	0.504144	-0.210238
AJD71708	AJD71708	AJD71708	pep chromosome:ASM81700v1:Chromosome:810558:812555:1 gene:SpnNT_00767 transcript:AJD71708 gene_biotype:protein_coding transcript_biotype:protein_coding gene_symbol:metG description:Methionine--tRNA ligase		1.90187	0.072473	0.656074
AJD71709	AJD71709	AJD71709	pep chromosome:ASM81700v1:Chromosome:813202:813522:1 gene:SpnNT_00768 transcript:AJD71709 gene_biotype:protein_coding transcript_biotype:protein_coding description:lineage-specific thermal regulator protein		0.156068	0.722118	-0.112214
AJD71711	AJD71711	AJD71711	pep chromosome:ASM81700v1:Chromosome:814416:815342:1 gene:SpnNT_00770 transcript:AJD71711 gene_biotype:protein_coding transcript_biotype:protein_coding gene_symbol:ydhF description:Oxidoreductase YdhF		1.70424	0.0590244	0.825825
AJD71713	AJD71713	AJD71713	pep chromosome:ASM81700v1:Chromosome:815669:816367:1 gene:SpnNT_00772 transcript:AJD71713 gene_biotype:protein_coding transcript_biotype:protein_coding gene_symbol:cpnA description:Cyclopentanol dehydrogenase		0.615738	0.26326	-0.357786
AJD71714	AJD71714	AJD71714	pep chromosome:ASM81700v1:Chromosome:816378:816878:1 gene:SpnNT_00773 transcript:AJD71714 gene_biotype:protein_coding transcript_biotype:protein_coding description:NUDIX domain protein		0.116075	0.741998	0.114296
AJD71715	AJD71715	AJD71715	pep chromosome:ASM81700v1:Chromosome:816856:817725:1 gene:SpnNT_00774 transcript:AJD71715 gene_biotype:protein_coding transcript_biotype:protein_coding gene_symbol:ppsA description:Phosphoenolpyruvate synthase		1.8152	0.0533029	0.868375
AJD71716	AJD71716	AJD71716	pep chromosome:ASM81700v1:Chromosome:817700:818140:1 gene:SpnNT_00775 transcript:AJD71716 gene_biotype:protein_coding transcript_biotype:protein_coding description:ASCH domain protein		1.34146	0.0635397	-0.851914
AJD71717	AJD71717	AJD71717	pep chromosome:ASM81700v1:Chromosome:818263:820809:1 gene:SpnNT_00776 transcript:AJD71717 gene_biotype:protein_coding transcript_biotype:protein_coding gene_symbol:pepN description:Aminopeptidase N		1.22352	0.231827	0.320338
AJD71718	AJD71718	AJD71718	pep chromosome:ASM81700v1:Chromosome:820918:821592:1 gene:SpnNT_00777 transcript:AJD71718 gene_biotype:protein_coding transcript_biotype:protein_coding gene_symbol:arlR_2 description:Response regulator ArlR		0.892531	0.196013	-0.409026
AJD71721	AJD71721	AJD71721	pep chromosome:ASM81700v1:Chromosome:823377:824306:1 gene:SpnNT_00780 transcript:AJD71721 gene_biotype:protein_coding transcript_biotype:protein_coding gene_symbol:yhbU_1 description:putative protease YhbU precursor		0.17645	0.681768	0.129717
AJD71722	AJD71722	AJD71722	pep chromosome:ASM81700v1:Chromosome:824506:826956:1 gene:SpnNT_00781 transcript:AJD71722 gene_biotype:protein_coding transcript_biotype:protein_coding gene_symbol:dinG description:family exonuclease family helicase		1.40844	0.0571337	-0.956838
AJD71724	AJD71724	AJD71724	pep chromosome:ASM81700v1:Chromosome:828227:828781:1 gene:SpnNT_00783 transcript:AJD71724 gene_biotype:protein_coding transcript_biotype:protein_coding gene_symbol:yajL description:Chaperone protein YajL		1.27493	0.101092	-0.594704
AJD71725	AJD71725	AJD71725	pep chromosome:ASM81700v1:Chromosome:828857:829429:1 gene:SpnNT_00784 transcript:AJD71725 gene_biotype:protein_coding transcript_biotype:protein_coding gene_symbol:gph description:Phosphoglycolate phosphatase		0.108374	0.685142	0.184627
AJD71727	AJD71727	AJD71727	pep chromosome:ASM81700v1:Chromosome:831472:833199:1 gene:SpnNT_00786 transcript:AJD71727 gene_biotype:protein_coding transcript_biotype:protein_coding gene_symbol:ezrA description:Septation ring formation regulator EzrA		3.20544	0.0475	0.797031
AJD71731	AJD71731	AJD71731	pep chromosome:ASM81700v1:Chromosome:835908:836885:-1 gene:SpnNT_00790 transcript:AJD71731 gene_biotype:protein_coding transcript_biotype:protein_coding gene_symbol:ycjS description:putative oxidoreductase YcjS		0.625065	0.354435	0.263397
AJD71732	AJD71732	AJD71732	pep chromosome:ASM81700v1:Chromosome:837679:839121:1 gene:SpnNT_00791 transcript:AJD71732 gene_biotype:protein_coding transcript_biotype:protein_coding gene_symbol:xynD description:Bifunctional xylanase/deacetylase precursor		0.127483	0.676291	0.167334
AJD71733	AJD71733	AJD71733	pep chromosome:ASM81700v1:Chromosome:839235:840077:1 gene:SpnNT_00792 transcript:AJD71733 gene_biotype:protein_coding transcript_biotype:protein_coding gene_symbol:yvgN description:Glyoxal reductase		0.621937	0.496584	0.177839
AJD71735	AJD71735	AJD71735	pep chromosome:ASM81700v1:Chromosome:841304:842221:1 gene:SpnNT_00794 transcript:AJD71735 gene_biotype:protein_coding transcript_biotype:protein_coding gene_symbol:glyQ description:Glycine--tRNA ligase alpha subunit		3.33888	0.0366522	0.880831
AJD71736	AJD71736	AJD71736	pep chromosome:ASM81700v1:Chromosome:842481:844517:1 gene:SpnNT_00795 transcript:AJD71736 gene_biotype:protein_coding transcript_biotype:protein_coding gene_symbol:glyS description:Glycine--tRNA ligase beta subunit		4.06774	0.0381143	0.87133
AJD71737	AJD71737	AJD71737	pep chromosome:ASM81700v1:Chromosome:844559:844816:1 gene:SpnNT_00796 transcript:AJD71737 gene_biotype:protein_coding transcript_biotype:protein_coding description:hypothetical protein		1.0432	0.134051	-0.514705
AJD71738	AJD71738	AJD71738	pep chromosome:ASM81700v1:Chromosome:844933:846177:-1 gene:SpnNT_00797 transcript:AJD71738 gene_biotype:protein_coding transcript_biotype:protein_coding gene_symbol:azr_1 description:NADPH azoreductase		1.8082	0.133315	0.433762
AJD71739	AJD71739	AJD71739	pep chromosome:ASM81700v1:Chromosome:846195:846800:-1 gene:SpnNT_00798 transcript:AJD71739 gene_biotype:protein_coding transcript_biotype:protein_coding gene_symbol:azr_2 description:NADPH azoreductase		0.0655316	0.845365	-0.0699463
AJD71741	AJD71741	AJD71741	pep chromosome:ASM81700v1:Chromosome:848078:849457:1 gene:SpnNT_00800 transcript:AJD71741 gene_biotype:protein_coding transcript_biotype:protein_coding description:putative NADH oxidase		3.58113	0.0520473	0.695607
AJD71742	AJD71742	AJD71742	pep chromosome:ASM81700v1:Chromosome:849609:850484:1 gene:SpnNT_00801 transcript:AJD71742 gene_biotype:protein_coding transcript_biotype:protein_coding gene_symbol:pdxS description:Pyridoxal biosynthesis lyase PdxS		2.59287	0.0202162	-1.35558
AJD71746	AJD71746	AJD71746	pep chromosome:ASM81700v1:Chromosome:852312:852806:1 gene:SpnNT_00805 transcript:AJD71746 gene_biotype:protein_coding transcript_biotype:protein_coding description:hypothetical protein		0.767632	0.0858266	-0.984235
AJD71748	AJD71748	AJD71748	pep chromosome:ASM81700v1:Chromosome:853330:853686:1 gene:SpnNT_00807 transcript:AJD71748 gene_biotype:protein_coding transcript_biotype:protein_coding gene_symbol:mgsR description:Modulator of the general stress response		1.0401	0.150769	-0.470125
AJD71749	AJD71749	AJD71749	pep chromosome:ASM81700v1:Chromosome:853844:854644:1 gene:SpnNT_00808 transcript:AJD71749 gene_biotype:protein_coding transcript_biotype:protein_coding gene_symbol:yxeN description:putative amino-acid permease protein YxeN		2.07757	0.0958085	0.535013
AJD71750	AJD71750	AJD71750	pep chromosome:ASM81700v1:Chromosome:854644:855387:1 gene:SpnNT_00809 transcript:AJD71750 gene_biotype:protein_coding transcript_biotype:protein_coding gene_symbol:tcyC description:L-cystine import ATP-binding protein TcyC		0.596958	0.253867	-0.377197
AJD71752	AJD71752	AJD71752	pep chromosome:ASM81700v1:Chromosome:855755:856666:1 gene:SpnNT_00811 transcript:AJD71752 gene_biotype:protein_coding transcript_biotype:protein_coding gene_symbol:trxB description:Thioredoxin reductase		0.778585	0.439274	-0.198263
AJD71753	AJD71753	AJD71753	pep chromosome:ASM81700v1:Chromosome:856705:857433:-1 gene:SpnNT_00812 transcript:AJD71753 gene_biotype:protein_coding transcript_biotype:protein_coding description:Putative TrmH family tRNA/rRNA methyltransferase		1.8675	0.149048	0.400158
AJD71754	AJD71754	AJD71754	pep chromosome:ASM81700v1:Chromosome:857479:858090:-1 gene:SpnNT_00813 transcript:AJD71754 gene_biotype:protein_coding transcript_biotype:protein_coding gene_symbol:def_1 description:Peptide deformylase		2.4923	0.0512267	-0.806609
AJD71758	AJD71758	AJD71758	pep chromosome:ASM81700v1:Chromosome:859692:860519:1 gene:SpnNT_00817 transcript:AJD71758 gene_biotype:protein_coding transcript_biotype:protein_coding gene_symbol:ybiV description:Sugar phosphatase YbiV	+	3.38378	0.00666667	1.5478
AJD71760	AJD71760	AJD71760	pep chromosome:ASM81700v1:Chromosome:861240:861965:1 gene:SpnNT_00819 transcript:AJD71760 gene_biotype:protein_coding transcript_biotype:protein_coding description:hypothetical protein		1.7556	0.234053	0.29586
AJD71761	AJD71761	AJD71761	pep chromosome:ASM81700v1:Chromosome:861962:862897:1 gene:SpnNT_00820 transcript:AJD71761 gene_biotype:protein_coding transcript_biotype:protein_coding gene_symbol:pbpX_2 description:Putative penicillin-binding protein PbpX		1.10009	0.0824307	0.762403
AJD71763	AJD71763	AJD71763	pep chromosome:ASM81700v1:Chromosome:863845:864543:-1 gene:SpnNT_00822 transcript:AJD71763 gene_biotype:protein_coding transcript_biotype:protein_coding gene_symbol:yvoA description:HTH-type transcriptional repressor YvoA		0.252873	0.545207	-0.206821
AJD71764	AJD71764	AJD71764	pep chromosome:ASM81700v1:Chromosome:864685:866247:1 gene:SpnNT_00823 transcript:AJD71764 gene_biotype:protein_coding transcript_biotype:protein_coding gene_symbol:guaA description:GMP synthase [glutamine-hydrolyzing]		2.03272	0.0997805	0.518257
AJD71766	AJD71766	AJD71766	pep chromosome:ASM81700v1:Chromosome:866846:868210:-1 gene:SpnNT_00825 transcript:AJD71766 gene_biotype:protein_coding transcript_biotype:protein_coding description:hypothetical protein		0.94578	0.100693	0.696693
AJD71777	AJD71777	AJD71777	pep chromosome:ASM81700v1:Chromosome:876153:877439:1 gene:SpnNT_00836 transcript:AJD71777 gene_biotype:protein_coding transcript_biotype:protein_coding gene_symbol:yhbU_2 description:putative protease YhbU precursor		2.73427	0.0499077	0.815096
AJD71781	AJD71781	AJD71781	pep chromosome:ASM81700v1:Chromosome:881104:881313:1 gene:SpnNT_00840 transcript:AJD71781 gene_biotype:protein_coding transcript_biotype:protein_coding description:DNA-binding transcriptional repressor PuuR		1.39245	0.0807037	-0.692297
AJD71783	AJD71783	AJD71783	pep chromosome:ASM81700v1:Chromosome:881907:883367:1 gene:SpnNT_00842 transcript:AJD71783 gene_biotype:protein_coding transcript_biotype:protein_coding gene_symbol:pncB2 description:Nicotinate phosphoribosyltransferase pncB2		3.56415	0.0559775	0.676517
AJD71784	AJD71784	AJD71784	pep chromosome:ASM81700v1:Chromosome:883364:884188:1 gene:SpnNT_00843 transcript:AJD71784 gene_biotype:protein_coding transcript_biotype:protein_coding gene_symbol:nadE description:NH(3)-dependent NAD(+) synthetase		0.0363167	0.9436	0.0214407
AJD71792	AJD71792	AJD71792	pep chromosome:ASM81700v1:Chromosome:888984:890012:-1 gene:SpnNT_00851 transcript:AJD71792 gene_biotype:protein_coding transcript_biotype:protein_coding gene_symbol:queA description:S-adenosylmethionine:tRNA ribosyltransferase-isomerase		0.484949	0.212828	-0.519128
AJD71793	AJD71793	AJD71793	pep chromosome:ASM81700v1:Chromosome:890163:890870:1 gene:SpnNT_00852 transcript:AJD71793 gene_biotype:protein_coding transcript_biotype:protein_coding gene_symbol:nagB description:Glucosamine-6-phosphate deaminase		1.05759	0.140795	-0.492614
AJD71795	AJD71795	AJD71795	pep chromosome:ASM81700v1:Chromosome:891316:892251:1 gene:SpnNT_00854 transcript:AJD71795 gene_biotype:protein_coding transcript_biotype:protein_coding gene_symbol:hprK description:HPr kinase/phosphorylase		3.01868	0.136954	0.385891
AJD71797	AJD71797	AJD71797	pep chromosome:ASM81700v1:Chromosome:893033:893416:1 gene:SpnNT_00856 transcript:AJD71797 gene_biotype:protein_coding transcript_biotype:protein_coding description:putative protein containing a divergent version of the methyl-accepting chemotaxis-like doma		1.77431	0.0983535	0.544483
AJD71798	AJD71798	AJD71798	pep chromosome:ASM81700v1:Chromosome:893432:893821:1 gene:SpnNT_00857 transcript:AJD71798 gene_biotype:protein_coding transcript_biotype:protein_coding description:Gas vesicle protein		0.248373	0.643322	-0.137411
AJD71800	AJD71800	AJD71800	pep chromosome:ASM81700v1:Chromosome:895040:895777:1 gene:SpnNT_00859 transcript:AJD71800 gene_biotype:protein_coding transcript_biotype:protein_coding description:acyl-CoA thioester hydrolase, YbgC/YbaW family		1.72306	0.0599434	-0.80897
AJD71801	AJD71801	AJD71801	pep chromosome:ASM81700v1:Chromosome:895788:896561:1 gene:SpnNT_00860 transcript:AJD71801 gene_biotype:protein_coding transcript_biotype:protein_coding gene_symbol:yutF description:putative hydrolase YutF		0.961319	0.206201	-0.380692
AJD71805	AJD71805	AJD71805	pep chromosome:ASM81700v1:Chromosome:899832:900110:1 gene:SpnNT_00864 transcript:AJD71805 gene_biotype:protein_coding transcript_biotype:protein_coding description:hypothetical protein		3.59024	0.0374359	-0.885756
AJD71807	AJD71807	AJD71807	pep chromosome:ASM81700v1:Chromosome:900874:902178:1 gene:SpnNT_00866 transcript:AJD71807 gene_biotype:protein_coding transcript_biotype:protein_coding gene_symbol:rsmF description:Ribosomal RNA small subunit methyltransferase F		0.378644	0.428551	0.258643
AJD71811	AJD71811	AJD71811	pep chromosome:ASM81700v1:Chromosome:905432:906235:1 gene:SpnNT_00870 transcript:AJD71811 gene_biotype:protein_coding transcript_biotype:protein_coding gene_symbol:pstB3_1 description:Phosphate import ATP-binding protein PstB 3		1.47412	0.206602	0.336793
AJD71812	AJD71812	AJD71812	pep chromosome:ASM81700v1:Chromosome:906248:907006:1 gene:SpnNT_00871 transcript:AJD71812 gene_biotype:protein_coding transcript_biotype:protein_coding gene_symbol:pstB3_2 description:Phosphate import ATP-binding protein PstB 3		0.256326	0.67895	-0.113321
AJD71813	AJD71813	AJD71813	pep chromosome:ASM81700v1:Chromosome:907018:907671:1 gene:SpnNT_00872 transcript:AJD71813 gene_biotype:protein_coding transcript_biotype:protein_coding gene_symbol:phoU_2 description:phosphate transport system regulatory protein		0.66778	0.364512	0.251742
AJD71814	AJD71814	AJD71814	pep chromosome:ASM81700v1:Chromosome:907828:908643:1 gene:SpnNT_00873 transcript:AJD71814 gene_biotype:protein_coding transcript_biotype:protein_coding gene_symbol:glnH_2 description:Glutamine-binding periplasmic protein precursor		2.4078	0.0560865	0.751301
AJD71815	AJD71815	AJD71815	pep chromosome:ASM81700v1:Chromosome:908663:909934:-1 gene:SpnNT_00874 transcript:AJD71815 gene_biotype:protein_coding transcript_biotype:protein_coding gene_symbol:yjiR description:putative HTH-type transcriptional regulator YjiR		1.584	0.0455385	1.11782
AJD71816	AJD71816	AJD71816	pep chromosome:ASM81700v1:Chromosome:910136:910807:1 gene:SpnNT_00875 transcript:AJD71816 gene_biotype:protein_coding transcript_biotype:protein_coding gene_symbol:aldC description:Alpha-acetolactate decarboxylase		0.233046	0.52029	-0.244854
AJD71818	AJD71818	AJD71818	pep chromosome:ASM81700v1:Chromosome:911681:912586:1 gene:SpnNT_00877 transcript:AJD71818 gene_biotype:protein_coding transcript_biotype:protein_coding gene_symbol:murB description:UDP-N-acetylenolpyruvoylglucosamine reductase		0.668776	0.196178	0.466671
AJD71819	AJD71819	AJD71819	pep chromosome:ASM81700v1:Chromosome:912746:913903:1 gene:SpnNT_00878 transcript:AJD71819 gene_biotype:protein_coding transcript_biotype:protein_coding gene_symbol:potA description:Spermidine/putrescine import ATP-binding protein PotA		1.58921	0.104593	-0.525007
AJD71822	AJD71822	AJD71822	pep chromosome:ASM81700v1:Chromosome:915457:916527:1 gene:SpnNT_00881 transcript:AJD71822 gene_biotype:protein_coding transcript_biotype:protein_coding gene_symbol:potD_2 description:Spermidine/putrescine-binding periplasmic protein precursor		0.102659	0.753132	0.116151
AJD71823	AJD71823	AJD71823	pep chromosome:ASM81700v1:Chromosome:917302:917787:1 gene:SpnNT_00882 transcript:AJD71823 gene_biotype:protein_coding transcript_biotype:protein_coding description:hypothetical protein		1.09887	0.0866517	-0.733041
AJD71824	AJD71824	AJD71824	pep chromosome:ASM81700v1:Chromosome:917809:920427:1 gene:SpnNT_00883 transcript:AJD71824 gene_biotype:protein_coding transcript_biotype:protein_coding gene_symbol:alaS description:Alanine--tRNA ligase		3.28903	0.0507353	0.755039
AJD71826	AJD71826	AJD71826	pep chromosome:ASM81700v1:Chromosome:922150:922899:1 gene:SpnNT_00885 transcript:AJD71826 gene_biotype:protein_coding transcript_biotype:protein_coding gene_symbol:ecsA_2 description:ABC-type transporter ATP-binding protein EcsA		0.512392	0.397707	0.250435
AJD71828	AJD71828	AJD71828	pep chromosome:ASM81700v1:Chromosome:925201:926364:1 gene:SpnNT_00887 transcript:AJD71828 gene_biotype:protein_coding transcript_biotype:protein_coding gene_symbol:rlmI description:Ribosomal RNA large subunit methyltransferase I		0.418335	0.254557	0.471273
AJD71829	AJD71829	AJD71829	pep chromosome:ASM81700v1:Chromosome:926361:927038:1 gene:SpnNT_00888 transcript:AJD71829 gene_biotype:protein_coding transcript_biotype:protein_coding gene_symbol:aroD description:3-dehydroquinate dehydratase		0.312867	0.579145	-0.16354
AJD71830	AJD71830	AJD71830	pep chromosome:ASM81700v1:Chromosome:927028:927882:1 gene:SpnNT_00889 transcript:AJD71830 gene_biotype:protein_coding transcript_biotype:protein_coding gene_symbol:aroE description:Shikimate dehydrogenase		0.679955	0.119681	-0.739504
AJD71832	AJD71832	AJD71832	pep chromosome:ASM81700v1:Chromosome:928978:930144:1 gene:SpnNT_00891 transcript:AJD71832 gene_biotype:protein_coding transcript_biotype:protein_coding gene_symbol:aroC description:Chorismate synthase		0.0599683	0.834166	-0.0895454
AJD71834	AJD71834	AJD71834	pep chromosome:ASM81700v1:Chromosome:931268:931606:1 gene:SpnNT_00893 transcript:AJD71834 gene_biotype:protein_coding transcript_biotype:protein_coding description:hypothetical protein		1.46277	0.113145	-0.511578
AJD71835	AJD71835	AJD71835	pep chromosome:ASM81700v1:Chromosome:931698:932981:1 gene:SpnNT_00894 transcript:AJD71835 gene_biotype:protein_coding transcript_biotype:protein_coding gene_symbol:aroA description:3-phosphoshikimate 1-carboxyvinyltransferase		0.320232	0.500255	0.21939
AJD71836	AJD71836	AJD71836	pep chromosome:ASM81700v1:Chromosome:932974:933450:1 gene:SpnNT_00895 transcript:AJD71836 gene_biotype:protein_coding transcript_biotype:protein_coding gene_symbol:aroL description:Shikimate kinase 2		0.142797	0.650652	-0.183091
AJD71837	AJD71837	AJD71837	pep chromosome:ASM81700v1:Chromosome:933447:934295:1 gene:SpnNT_00896 transcript:AJD71837 gene_biotype:protein_coding transcript_biotype:protein_coding gene_symbol:pheA description:Prephenate dehydratase		0.322982	0.448302	-0.262731
AJD71838	AJD71838	AJD71838	pep chromosome:ASM81700v1:Chromosome:934292:935566:1 gene:SpnNT_00897 transcript:AJD71838 gene_biotype:protein_coding transcript_biotype:protein_coding gene_symbol:msrR description:Regulatory protein MsrR		1.50505	0.0637247	0.805756
AJD71843	AJD71843	AJD71843	pep chromosome:ASM81700v1:Chromosome:940249:941283:1 gene:SpnNT_00902 transcript:AJD71843 gene_biotype:protein_coding transcript_biotype:protein_coding description:hypothetical protein		2.48441	0.0453578	0.901946
AJD71844	AJD71844	AJD71844	pep chromosome:ASM81700v1:Chromosome:941483:942220:1 gene:SpnNT_00903 transcript:AJD71844 gene_biotype:protein_coding transcript_biotype:protein_coding gene_symbol:mecA description:Adapter protein MecA		0.673531	0.229113	-0.394686
AJD71845	AJD71845	AJD71845	pep chromosome:ASM81700v1:Chromosome:942371:943657:1 gene:SpnNT_00904 transcript:AJD71845 gene_biotype:protein_coding transcript_biotype:protein_coding gene_symbol:hom description:Homoserine dehydrogenase		1.84297	0.282827	0.256783
AJD71846	AJD71846	AJD71846	pep chromosome:ASM81700v1:Chromosome:943659:944528:1 gene:SpnNT_00905 transcript:AJD71846 gene_biotype:protein_coding transcript_biotype:protein_coding gene_symbol:thrB description:Homoserine kinase		1.45113	0.0995533	0.575538
AJD71847	AJD71847	AJD71847	pep chromosome:ASM81700v1:Chromosome:944823:945761:1 gene:SpnNT_00906 transcript:AJD71847 gene_biotype:protein_coding transcript_biotype:protein_coding gene_symbol:msrAB1 description:Peptide methionine sulfoxide reductase MsrA/MsrB 1		0.697333	0.604994	-0.123968
AJD71848	AJD71848	AJD71848	pep chromosome:ASM81700v1:Chromosome:945821:947545:1 gene:SpnNT_00907 transcript:AJD71848 gene_biotype:protein_coding transcript_biotype:protein_coding gene_symbol:bmrA description:Multidrug resistance ABC transporter ATP-binding/permease protein BmrA		3.44993	0.0353231	0.942427
AJD71849	AJD71849	AJD71849	pep chromosome:ASM81700v1:Chromosome:947547:949295:1 gene:SpnNT_00908 transcript:AJD71849 gene_biotype:protein_coding transcript_biotype:protein_coding description:putative ABC transporter ATP-binding protein		3.79308	0.0349677	0.924907
AJD71850	AJD71850	AJD71850	pep chromosome:ASM81700v1:Chromosome:949390:950856:1 gene:SpnNT_00909 transcript:AJD71850 gene_biotype:protein_coding transcript_biotype:protein_coding gene_symbol:mtaD description:5-methylthioadenosine/S-adenosylhomocysteine deaminase		0.962795	0.492461	-0.16679
AJD71851	AJD71851	AJD71851	pep chromosome:ASM81700v1:Chromosome:951106:951606:1 gene:SpnNT_00910 transcript:AJD71851 gene_biotype:protein_coding transcript_biotype:protein_coding gene_symbol:rplJ description:50S ribosomal protein L10		4.0216	0.0635772	-0.588646
AJD71852	AJD71852	AJD71852	pep chromosome:ASM81700v1:Chromosome:951682:952050:1 gene:SpnNT_00911 transcript:AJD71852 gene_biotype:protein_coding transcript_biotype:protein_coding gene_symbol:rplL description:50S ribosomal protein L7/L12		2.56919	0.0378313	-0.989489
AJD71867	AJD71867	AJD71867	pep chromosome:ASM81700v1:Chromosome:962416:963210:1 gene:SpnNT_00926 transcript:AJD71867 gene_biotype:protein_coding transcript_biotype:protein_coding gene_symbol:aphA description:Aminoglycoside 3-phosphotransferase		2.07435	0.136054	0.415053
AJD71890	AJD71890	AJD71890	pep chromosome:ASM81700v1:Chromosome:983576:984412:1 gene:SpnNT_00949 transcript:AJD71890 gene_biotype:protein_coding transcript_biotype:protein_coding description:hypothetical protein		2.14661	0.0272174	1.35574
AJD71898	AJD71898	AJD71898	pep chromosome:ASM81700v1:Chromosome:989636:991204:1 gene:SpnNT_00957 transcript:AJD71898 gene_biotype:protein_coding transcript_biotype:protein_coding description:type-IV secretion system protein TraC		0.404398	0.29126	-0.412401
AJD71917	AJD71917	AJD71917	pep chromosome:ASM81700v1:Chromosome:1006943:1007638:1 gene:SpnNT_00976 transcript:AJD71917 gene_biotype:protein_coding transcript_biotype:protein_coding description:hypothetical protein		0.164805	0.661783	0.152886
AJD71933	AJD71933	AJD71933	pep chromosome:ASM81700v1:Chromosome:1022114:1023460:-1 gene:SpnNT_00992 transcript:AJD71933 gene_biotype:protein_coding transcript_biotype:protein_coding gene_symbol:gdhA description:NADP-specific glutamate dehydrogenase		2.68118	0.0673723	0.61795
AJD71941	AJD71941	AJD71941	pep chromosome:ASM81700v1:Chromosome:1028608:1028850:-1 gene:SpnNT_01000 transcript:AJD71941 gene_biotype:protein_coding transcript_biotype:protein_coding gene_symbol:rpmE2 description:50S ribosomal protein L31 type B		2.21124	0.0803602	-0.58774
AJD71942	AJD71942	AJD71942	pep chromosome:ASM81700v1:Chromosome:1028946:1029881:-1 gene:SpnNT_01001 transcript:AJD71942 gene_biotype:protein_coding transcript_biotype:protein_coding gene_symbol:nrnA_1 description:putative bifunctional oligoribonuclease and PAP phosphatase NrnA		2.36876	0.119541	0.43842
AJD71943	AJD71943	AJD71943	pep chromosome:ASM81700v1:Chromosome:1029985:1030428:1 gene:SpnNT_01002 transcript:AJD71943 gene_biotype:protein_coding transcript_biotype:protein_coding description:Flavodoxin		0.893461	0.0999218	-0.726298
AJD71944	AJD71944	AJD71944	pep chromosome:ASM81700v1:Chromosome:1030544:1030810:1 gene:SpnNT_01003 transcript:AJD71944 gene_biotype:protein_coding transcript_biotype:protein_coding description:chorismate mutase		1.16541	0.0878436	-0.703877
AJD71947	AJD71947	AJD71947	pep chromosome:ASM81700v1:Chromosome:1031623:1031970:1 gene:SpnNT_01006 transcript:AJD71947 gene_biotype:protein_coding transcript_biotype:protein_coding gene_symbol:rplS description:50S ribosomal protein L19		0.292993	0.591345	-0.16073
AJD71956	AJD71956	AJD71956	pep chromosome:ASM81700v1:Chromosome:1039846:1040652:-1 gene:SpnNT_01016 transcript:AJD71956 gene_biotype:protein_coding transcript_biotype:protein_coding description:Putative hydrolase		1.24053	0.125078	-0.504942
AJD71957	AJD71957	AJD71957	pep chromosome:ASM81700v1:Chromosome:1040665:1041969:-1 gene:SpnNT_01017 transcript:AJD71957 gene_biotype:protein_coding transcript_biotype:protein_coding description:putative dGTPase		3.21123	0.0233171	1.14122
AJD71958	AJD71958	AJD71958	pep chromosome:ASM81700v1:Chromosome:1042041:1042418:1 gene:SpnNT_01018 transcript:AJD71958 gene_biotype:protein_coding transcript_biotype:protein_coding description:hypothetical protein		0.00399089	0.987086	-0.00553343
AJD71959	AJD71959	AJD71959	pep chromosome:ASM81700v1:Chromosome:1042509:1042841:1 gene:SpnNT_01019 transcript:AJD71959 gene_biotype:protein_coding transcript_biotype:protein_coding description:putative DNA-binding protein		0.135963	0.598242	0.272756
AJD71960	AJD71960	AJD71960	pep chromosome:ASM81700v1:Chromosome:1042853:1044424:1 gene:SpnNT_01020 transcript:AJD71960 gene_biotype:protein_coding transcript_biotype:protein_coding gene_symbol:ffh description:signal recognition particle protein		5.31481	0.039299	0.753383
AJD71962	AJD71962	AJD71962	pep chromosome:ASM81700v1:Chromosome:1046303:1047016:-1 gene:SpnNT_01022 transcript:AJD71962 gene_biotype:protein_coding transcript_biotype:protein_coding gene_symbol:rsmG description:Ribosomal RNA small subunit methyltransferase G		0.640106	0.210733	0.439362
AJD71963	AJD71963	AJD71963	pep chromosome:ASM81700v1:Chromosome:1047110:1047670:1 gene:SpnNT_01023 transcript:AJD71963 gene_biotype:protein_coding transcript_biotype:protein_coding description:LemA family protein		1.922	0.0713655	0.661692
AJD71964	AJD71964	AJD71964	pep chromosome:ASM81700v1:Chromosome:1047672:1048571:1 gene:SpnNT_01024 transcript:AJD71964 gene_biotype:protein_coding transcript_biotype:protein_coding gene_symbol:htpX description:peptidase m48 family protein		3.49266	0.030566	1.0076
AJD71965	AJD71965	AJD71965	pep chromosome:ASM81700v1:Chromosome:1048615:1049817:-1 gene:SpnNT_01025 transcript:AJD71965 gene_biotype:protein_coding transcript_biotype:protein_coding gene_symbol:yheS_1 description:putative ABC transporter ATP-binding protein YheS		1.60821	0.0614249	0.803917
AJD71969	AJD71969	AJD71969	pep chromosome:ASM81700v1:Chromosome:1053140:1053682:1 gene:SpnNT_01029 transcript:AJD71969 gene_biotype:protein_coding transcript_biotype:protein_coding description:hypothetical protein		1.68183	0.099027	-0.546235
AJD71972	AJD71972	AJD71972	pep chromosome:ASM81700v1:Chromosome:1056578:1057099:1 gene:SpnNT_01032 transcript:AJD71972 gene_biotype:protein_coding transcript_biotype:protein_coding gene_symbol:pyrR description:Bifunctional protein PyrR		0.110754	0.75584	-0.107751
AJD71973	AJD71973	AJD71973	pep chromosome:ASM81700v1:Chromosome:1057118:1058041:1 gene:SpnNT_01033 transcript:AJD71973 gene_biotype:protein_coding transcript_biotype:protein_coding gene_symbol:pyrB description:Aspartate carbamoyltransferase		0.487981	0.687818	-0.0944148
AJD71974	AJD71974	AJD71974	pep chromosome:ASM81700v1:Chromosome:1058091:1059170:1 gene:SpnNT_01034 transcript:AJD71974 gene_biotype:protein_coding transcript_biotype:protein_coding gene_symbol:carA description:Carbamoyl-phosphate synthase small chain		1.97021	0.0676968	0.67678
AJD71975	AJD71975	AJD71975	pep chromosome:ASM81700v1:Chromosome:1059483:1062659:1 gene:SpnNT_01035 transcript:AJD71975 gene_biotype:protein_coding transcript_biotype:protein_coding gene_symbol:carB description:Carbamoyl-phosphate synthase large chain		2.38753	0.0575368	0.742779
AJD71976	AJD71976	AJD71976	pep chromosome:ASM81700v1:Chromosome:1062934:1063743:-1 gene:SpnNT_01036 transcript:AJD71976 gene_biotype:protein_coding transcript_biotype:protein_coding description:LPS biosynthesis protein		2.3443	0.0588108	0.709794
AJD71978	AJD71978	AJD71978	pep chromosome:ASM81700v1:Chromosome:1064558:1066045:-1 gene:SpnNT_01038 transcript:AJD71978 gene_biotype:protein_coding transcript_biotype:protein_coding description:Polysaccharide biosynthesis protein		2.65198	0.0137333	1.4896
AJD71979	AJD71979	AJD71979	pep chromosome:ASM81700v1:Chromosome:1066381:1067088:1 gene:SpnNT_01039 transcript:AJD71979 gene_biotype:protein_coding transcript_biotype:protein_coding gene_symbol:ispD2 description:Putative 2-C-methyl-D-erythritol 4-phosphate cytidylyltransferase 2		0.386282	0.461241	-0.229964
AJD71981	AJD71981	AJD71981	pep chromosome:ASM81700v1:Chromosome:1068132:1069001:1 gene:SpnNT_01041 transcript:AJD71981 gene_biotype:protein_coding transcript_biotype:protein_coding description:thiamine kinase		1.12205	0.219982	0.341123
AJD71983	AJD71983	AJD71983	pep chromosome:ASM81700v1:Chromosome:1069881:1070570:1 gene:SpnNT_01043 transcript:AJD71983 gene_biotype:protein_coding transcript_biotype:protein_coding gene_symbol:gtaB_1 description:UTP--glucose-1-phosphate uridylyltransferase		0.146294	0.749311	-0.0965597
AJD71985	AJD71985	AJD71985	pep chromosome:ASM81700v1:Chromosome:1072399:1073442:1 gene:SpnNT_01045 transcript:AJD71985 gene_biotype:protein_coding transcript_biotype:protein_coding description:putative hydrophobic domain protein		2.58517	0.0710877	0.608133
AJD71986	AJD71986	AJD71986	pep chromosome:ASM81700v1:Chromosome:1073609:1075696:1 gene:SpnNT_01046 transcript:AJD71986 gene_biotype:protein_coding transcript_biotype:protein_coding gene_symbol:topA description:DNA topoisomerase 1		0.921831	0.185926	0.421024
AJD71987	AJD71987	AJD71987	pep chromosome:ASM81700v1:Chromosome:1075917:1076276:1 gene:SpnNT_01047 transcript:AJD71987 gene_biotype:protein_coding transcript_biotype:protein_coding gene_symbol:ybaN description:Inner membrane protein YbaN		2.3702	0.0232558	1.32691
AJD71988	AJD71988	AJD71988	pep chromosome:ASM81700v1:Chromosome:1076369:1077001:1 gene:SpnNT_01048 transcript:AJD71988 gene_biotype:protein_coding transcript_biotype:protein_coding description:CutC-like protein		0.640671	0.216666	-0.424399
AJD71996	AJD71996	AJD71996	pep chromosome:ASM81700v1:Chromosome:1081546:1083477:1 gene:SpnNT_01056 transcript:AJD71996 gene_biotype:protein_coding transcript_biotype:protein_coding gene_symbol:mcrB description:5-methylcytosine-specific restriction enzyme B		1.25128	0.159207	0.425008
AJD71998	AJD71998	AJD71998	pep chromosome:ASM81700v1:Chromosome:1084954:1085940:1 gene:SpnNT_01058 transcript:AJD71998 gene_biotype:protein_coding transcript_biotype:protein_coding gene_symbol:guaC description:GMP reductase		3.17024	0.0848721	0.519161
AJD72000	AJD72000	AJD72000	pep chromosome:ASM81700v1:Chromosome:1088433:1089131:1 gene:SpnNT_01061 transcript:AJD72000 gene_biotype:protein_coding transcript_biotype:protein_coding gene_symbol:rnc description:Ribonuclease 3		0.228303	0.493065	-0.282407
AJD72001	AJD72001	AJD72001	pep chromosome:ASM81700v1:Chromosome:1089122:1092661:1 gene:SpnNT_01062 transcript:AJD72001 gene_biotype:protein_coding transcript_biotype:protein_coding gene_symbol:smc description:Chromosome partition protein Smc		1.89087	0.0592277	0.790642
AJD72002	AJD72002	AJD72002	pep chromosome:ASM81700v1:Chromosome:1092658:1093452:1 gene:SpnNT_01063 transcript:AJD72002 gene_biotype:protein_coding transcript_biotype:protein_coding gene_symbol:ybjI description:Flavin mononucleotide phosphatase YbjI		3.92143	0.0224	1.07197
AJD72003	AJD72003	AJD72003	pep chromosome:ASM81700v1:Chromosome:1093452:1094270:1 gene:SpnNT_01064 transcript:AJD72003 gene_biotype:protein_coding transcript_biotype:protein_coding gene_symbol:yidA_2 description:Sugar phosphatase YidA		1.03509	0.177803	-0.416756
AJD72006	AJD72006	AJD72006	pep chromosome:ASM81700v1:Chromosome:1097245:1097985:-1 gene:SpnNT_01067 transcript:AJD72006 gene_biotype:protein_coding transcript_biotype:protein_coding gene_symbol:artM_1 description:Arginine transport ATP-binding protein ArtM		0.10614	0.841972	-0.0564785
AJD72007	AJD72007	AJD72007	pep chromosome:ASM81700v1:Chromosome:1097985:1100150:-1 gene:SpnNT_01068 transcript:AJD72007 gene_biotype:protein_coding transcript_biotype:protein_coding gene_symbol:glnP_2 description:Glutamine transport system permease protein GlnP		3.35389	0.0380211	0.864905
AJD72009	AJD72009	AJD72009	pep chromosome:ASM81700v1:Chromosome:1101353:1103341:1 gene:SpnNT_01070 transcript:AJD72009 gene_biotype:protein_coding transcript_biotype:protein_coding gene_symbol:uvrB description:Excinuclease ABC subunit B		0.326635	0.567138	0.168673
AJD72012	AJD72012	AJD72012	pep chromosome:ASM81700v1:Chromosome:1104442:1104909:1 gene:SpnNT_01073 transcript:AJD72012 gene_biotype:protein_coding transcript_biotype:protein_coding gene_symbol:mutX_2 description:8-oxo-dGTP diphosphatase		0.390035	0.257834	-0.48978
AJD72013	AJD72013	AJD72013	pep chromosome:ASM81700v1:Chromosome:1104906:1105421:-1 gene:SpnNT_01074 transcript:AJD72013 gene_biotype:protein_coding transcript_biotype:protein_coding gene_symbol:niaR description:putative transcription repressor NiaR		0.347844	0.330486	-0.390102
AJD72016	AJD72016	AJD72016	pep chromosome:ASM81700v1:Chromosome:1106789:1107340:-1 gene:SpnNT_01077 transcript:AJD72016 gene_biotype:protein_coding transcript_biotype:protein_coding gene_symbol:coaBC_1 description:DNA/pantothenate metabolism flavoprotein		0.0239945	0.943192	0.0284422
AJD72017	AJD72017	AJD72017	pep chromosome:ASM81700v1:Chromosome:1107352:1108041:-1 gene:SpnNT_01078 transcript:AJD72017 gene_biotype:protein_coding transcript_biotype:protein_coding gene_symbol:coaBC_2 description:DNA/pantothenate metabolism flavoprotein		0.505817	0.176124	0.634142
AJD72020	AJD72020	AJD72020	pep chromosome:ASM81700v1:Chromosome:1111501:1112205:1 gene:SpnNT_01081 transcript:AJD72020 gene_biotype:protein_coding transcript_biotype:protein_coding gene_symbol:yycF description:Transcriptional regulatory protein YycF		1.31436	0.104066	-0.572406
AJD72022	AJD72022	AJD72022	pep chromosome:ASM81700v1:Chromosome:1113549:1114358:1 gene:SpnNT_01083 transcript:AJD72022 gene_biotype:protein_coding transcript_biotype:protein_coding gene_symbol:yycJ description:Putative metallo-hydrolase YycJ		1.24403	0.133281	0.482994
AJD72023	AJD72023	AJD72023	pep chromosome:ASM81700v1:Chromosome:1114449:1114691:1 gene:SpnNT_01084 transcript:AJD72023 gene_biotype:protein_coding transcript_biotype:protein_coding description:hypothetical protein		1.59954	0.102551	-0.537788
AJD72026	AJD72026	AJD72026	pep chromosome:ASM81700v1:Chromosome:1116026:1117012:-1 gene:SpnNT_01087 transcript:AJD72026 gene_biotype:protein_coding transcript_biotype:protein_coding gene_symbol:ldh description:L-lactate dehydrogenase		0.238692	0.634887	-0.145852
AJD72028	AJD72028	AJD72028	pep chromosome:ASM81700v1:Chromosome:1119674:1120417:1 gene:SpnNT_01089 transcript:AJD72028 gene_biotype:protein_coding transcript_biotype:protein_coding description:sortase		1.5663	0.110351	0.511146
AJD72038	AJD72038	AJD72038	pep chromosome:ASM81700v1:Chromosome:1126539:1127879:1 gene:SpnNT_01099 transcript:AJD72038 gene_biotype:protein_coding transcript_biotype:protein_coding gene_symbol:xseA description:Exodeoxyribonuclease 7 large subunit		0.0774752	0.756968	0.148154
AJD72039	AJD72039	AJD72039	pep chromosome:ASM81700v1:Chromosome:1127857:1128069:1 gene:SpnNT_01100 transcript:AJD72039 gene_biotype:protein_coding transcript_biotype:protein_coding gene_symbol:xseB description:Exodeoxyribonuclease 7 small subunit	+	3.85808	0	-3.34578
AJD72040	AJD72040	AJD72040	pep chromosome:ASM81700v1:Chromosome:1128066:1128941:1 gene:SpnNT_01101 transcript:AJD72040 gene_biotype:protein_coding transcript_biotype:protein_coding description:Farnesyl diphosphate synthase		0.177224	0.578769	0.228743
AJD72042	AJD72042	AJD72042	pep chromosome:ASM81700v1:Chromosome:1129742:1130173:1 gene:SpnNT_01103 transcript:AJD72042 gene_biotype:protein_coding transcript_biotype:protein_coding gene_symbol:argR_1 description:Arginine hydroxamate resistance protein		0.517189	0.469258	-0.202559
AJD72043	AJD72043	AJD72043	pep chromosome:ASM81700v1:Chromosome:1130180:1131847:1 gene:SpnNT_01104 transcript:AJD72043 gene_biotype:protein_coding transcript_biotype:protein_coding gene_symbol:recN description:Recombination protein N		0.951345	0.0624435	1.13719
AJD72044	AJD72044	AJD72044	pep chromosome:ASM81700v1:Chromosome:1131849:1132577:1 gene:SpnNT_01105 transcript:AJD72044 gene_biotype:protein_coding transcript_biotype:protein_coding gene_symbol:pphA description:Serine/threonine-protein phosphatase 1		1.75118	0.0717213	-0.685998
AJD72045	AJD72045	AJD72045	pep chromosome:ASM81700v1:Chromosome:1132656:1134479:1 gene:SpnNT_01106 transcript:AJD72045 gene_biotype:protein_coding transcript_biotype:protein_coding gene_symbol:lepA description:Elongation factor 4		5.97852	0.028	0.878574
AJD72047	AJD72047	AJD72047	pep chromosome:ASM81700v1:Chromosome:1135407:1135712:1 gene:SpnNT_01108 transcript:AJD72047 gene_biotype:protein_coding transcript_biotype:protein_coding description:Phosphotransferase system, galactitol-specific IIB component		1.45374	0.0576754	-0.928123
AJD72051	AJD72051	AJD72051	pep chromosome:ASM81700v1:Chromosome:1138540:1138965:1 gene:SpnNT_01112 transcript:AJD72051 gene_biotype:protein_coding transcript_biotype:protein_coding gene_symbol:lacA description:Galactose-6-phosphate isomerase subunit LacA		0.957858	0.144223	-0.503134
AJD72052	AJD72052	AJD72052	pep chromosome:ASM81700v1:Chromosome:1138996:1139511:1 gene:SpnNT_01113 transcript:AJD72052 gene_biotype:protein_coding transcript_biotype:protein_coding gene_symbol:lacB description:Galactose-6-phosphate isomerase subunit LacB		0.803379	0.397863	-0.219827
AJD72053	AJD72053	AJD72053	pep chromosome:ASM81700v1:Chromosome:1139522:1140451:1 gene:SpnNT_01114 transcript:AJD72053 gene_biotype:protein_coding transcript_biotype:protein_coding gene_symbol:lacC_1 description:Tagatose-6-phosphate kinase		0.184066	0.666572	0.138769
AJD72054	AJD72054	AJD72054	pep chromosome:ASM81700v1:Chromosome:1140453:1141433:1 gene:SpnNT_01115 transcript:AJD72054 gene_biotype:protein_coding transcript_biotype:protein_coding gene_symbol:lacD description:Tagatose 1,6-diphosphate aldolase		0.444757	0.738228	-0.0794832
AJD72061	AJD72061	AJD72061	pep chromosome:ASM81700v1:Chromosome:1147648:1148409:-1 gene:SpnNT_01122 transcript:AJD72061 gene_biotype:protein_coding transcript_biotype:protein_coding gene_symbol:lacR_1 description:Lactose phosphotransferase system repressor		0.120901	0.656239	-0.206752
AJD72062	AJD72062	AJD72062	pep chromosome:ASM81700v1:Chromosome:1148591:1149553:-1 gene:SpnNT_01123 transcript:AJD72062 gene_biotype:protein_coding transcript_biotype:protein_coding gene_symbol:nrdF description:Ribonucleoside-diphosphate reductase 2 subunit beta		0.0508376	0.915852	-0.0324423
AJD72063	AJD72063	AJD72063	pep chromosome:ASM81700v1:Chromosome:1149741:1151900:-1 gene:SpnNT_01124 transcript:AJD72063 gene_biotype:protein_coding transcript_biotype:protein_coding gene_symbol:nrdE2 description:Ribonucleoside-diphosphate reductase subunit alpha 2		2.35944	0.0767192	0.588545
AJD72064	AJD72064	AJD72064	pep chromosome:ASM81700v1:Chromosome:1151981:1152199:-1 gene:SpnNT_01125 transcript:AJD72064 gene_biotype:protein_coding transcript_biotype:protein_coding gene_symbol:nrdH description:Glutaredoxin-like protein NrdH		0.762787	0.353735	-0.249386
AJD72065	AJD72065	AJD72065	pep chromosome:ASM81700v1:Chromosome:1152549:1152812:1 gene:SpnNT_01126 transcript:AJD72065 gene_biotype:protein_coding transcript_biotype:protein_coding gene_symbol:ptsH description:Phosphocarrier protein HPr		0.837112	0.119705	-0.637601
AJD72066	AJD72066	AJD72066	pep chromosome:ASM81700v1:Chromosome:1152827:1154551:1 gene:SpnNT_01127 transcript:AJD72066 gene_biotype:protein_coding transcript_biotype:protein_coding gene_symbol:ptsI description:Phosphoenolpyruvate-protein phosphotransferase		2.26159	0.0997	0.505078
AJD72069	AJD72069	AJD72069	pep chromosome:ASM81700v1:Chromosome:1156394:1157305:1 gene:SpnNT_01130 transcript:AJD72069 gene_biotype:protein_coding transcript_biotype:protein_coding description:Exopolysaccharide biosynthesis protein related to N-acetylglucosamine-1-phosphodiester alp		0.294577	0.470577	-0.256893
AJD72074	AJD72074	AJD72074	pep chromosome:ASM81700v1:Chromosome:1160203:1161192:1 gene:SpnNT_01135 transcript:AJD72074 gene_biotype:protein_coding transcript_biotype:protein_coding gene_symbol:dhaK description:PTS-dependent dihydroxyacetone kinase, dihydroxyacetone-binding subunit D		0.0902419	0.81306	0.0799904
AJD72075	AJD72075	AJD72075	pep chromosome:ASM81700v1:Chromosome:1161214:1161789:1 gene:SpnNT_01136 transcript:AJD72075 gene_biotype:protein_coding transcript_biotype:protein_coding gene_symbol:dhaL description:PTS-dependent dihydroxyacetone kinase, ADP-binding subunit DhaL		0.0885044	0.833768	0.0663571
AJD72077	AJD72077	AJD72077	pep chromosome:ASM81700v1:Chromosome:1162651:1163652:1 gene:SpnNT_01138 transcript:AJD72077 gene_biotype:protein_coding transcript_biotype:protein_coding description:hypothetical protein		0.634002	0.337976	0.276448
AJD72078	AJD72078	AJD72078	pep chromosome:ASM81700v1:Chromosome:1163649:1163846:1 gene:SpnNT_01139 transcript:AJD72078 gene_biotype:protein_coding transcript_biotype:protein_coding description:hypothetical protein		1.11045	0.121414	-0.543506
AJD72082	AJD72082	AJD72082	pep chromosome:ASM81700v1:Chromosome:1165770:1166234:1 gene:SpnNT_01143 transcript:AJD72082 gene_biotype:protein_coding transcript_biotype:protein_coding gene_symbol:mutX_3 description:8-oxo-dGTP diphosphatase		0.849349	0.104697	-0.704076
AJD72083	AJD72083	AJD72083	pep chromosome:ASM81700v1:Chromosome:1166247:1167515:1 gene:SpnNT_01144 transcript:AJD72083 gene_biotype:protein_coding transcript_biotype:protein_coding gene_symbol:pyrC description:Dihydroorotase		2.06877	0.204777	-0.320589
AJD72086	AJD72086	AJD72086	pep chromosome:ASM81700v1:Chromosome:1169315:1170283:1 gene:SpnNT_01147 transcript:AJD72086 gene_biotype:protein_coding transcript_biotype:protein_coding gene_symbol:acoA description:Acetoin:2,6-dichlorophenolindophenol oxidoreductase subunit alpha		0.253019	0.624453	0.147939
AJD72093	AJD72093	AJD72093	pep chromosome:ASM81700v1:Chromosome:1175690:1176760:-1 gene:SpnNT_01154 transcript:AJD72093 gene_biotype:protein_coding transcript_biotype:protein_coding gene_symbol:xerS description:Tyrosine recombinase XerS		1.2437	0.12453	-0.508643
AJD72094	AJD72094	AJD72094	pep chromosome:ASM81700v1:Chromosome:1177344:1178894:-1 gene:SpnNT_01155 transcript:AJD72094 gene_biotype:protein_coding transcript_biotype:protein_coding gene_symbol:clcA description:H(+)/Cl(-) exchange transporter ClcA		0.917354	0.0635312	-1.13255
AJD72096	AJD72096	AJD72096	pep chromosome:ASM81700v1:Chromosome:1179676:1180527:-1 gene:SpnNT_01157 transcript:AJD72096 gene_biotype:protein_coding transcript_biotype:protein_coding gene_symbol:rbgA description:Ribosome biogenesis GTPase A		0.590906	0.31713	0.304403
AJD72101	AJD72101	AJD72101	pep chromosome:ASM81700v1:Chromosome:1192601:1196251:-1 gene:SpnNT_01162 transcript:AJD72101 gene_biotype:protein_coding transcript_biotype:protein_coding gene_symbol:addA description:ATP-dependent helicase/nuclease subunit A		1.50205	0.0825572	0.651523
AJD72102	AJD72102	AJD72102	pep chromosome:ASM81700v1:Chromosome:1196248:1199523:-1 gene:SpnNT_01163 transcript:AJD72102 gene_biotype:protein_coding transcript_biotype:protein_coding gene_symbol:rexB description:ATP-dependent helicase/deoxyribonuclease subunit B		1.62586	0.0372683	1.29908
AJD72104	AJD72104	AJD72104	pep chromosome:ASM81700v1:Chromosome:1201492:1202796:-1 gene:SpnNT_01165 transcript:AJD72104 gene_biotype:protein_coding transcript_biotype:protein_coding gene_symbol:eno description:Enolase		1.09879	0.536995	0.145012
AJD72105	AJD72105	AJD72105	pep chromosome:ASM81700v1:Chromosome:1202960:1203406:1 gene:SpnNT_01166 transcript:AJD72105 gene_biotype:protein_coding transcript_biotype:protein_coding description:hypothetical protein		0.11049	0.750645	0.112017
AJD72114	AJD72114	AJD72114	pep chromosome:ASM81700v1:Chromosome:1210786:1213065:-1 gene:SpnNT_01175 transcript:AJD72114 gene_biotype:protein_coding transcript_biotype:protein_coding gene_symbol:amyX description:Pullulanase		0.330592	0.599357	-0.149309
AJD72115	AJD72115	AJD72115	pep chromosome:ASM81700v1:Chromosome:1213177:1215135:-1 gene:SpnNT_01176 transcript:AJD72115 gene_biotype:protein_coding transcript_biotype:protein_coding gene_symbol:ligA description:DNA ligase		2.62598	0.0984835	0.49322
AJD72118	AJD72118	AJD72118	pep chromosome:ASM81700v1:Chromosome:1217352:1219253:-1 gene:SpnNT_01179 transcript:AJD72118 gene_biotype:protein_coding transcript_biotype:protein_coding gene_symbol:yheS_2 description:putative ABC transporter ATP-binding protein YheS		0.0355316	0.952967	0.0165382
AJD72119	AJD72119	AJD72119	pep chromosome:ASM81700v1:Chromosome:1219679:1219954:-1 gene:SpnNT_01180 transcript:AJD72119 gene_biotype:protein_coding transcript_biotype:protein_coding gene_symbol:hup description:DNA-binding protein HU		0.339354	0.207014	-0.834087
AJD72120	AJD72120	AJD72120	pep chromosome:ASM81700v1:Chromosome:1220061:1220900:-1 gene:SpnNT_01181 transcript:AJD72120 gene_biotype:protein_coding transcript_biotype:protein_coding description:DegV domain-containing protein		0.116728	0.837012	0.0570908
AJD72121	AJD72121	AJD72121	pep chromosome:ASM81700v1:Chromosome:1221041:1221889:1 gene:SpnNT_01182 transcript:AJD72121 gene_biotype:protein_coding transcript_biotype:protein_coding description:hypothetical protein		0.847681	0.19395	0.421634
AJD72122	AJD72122	AJD72122	pep chromosome:ASM81700v1:Chromosome:1221982:1222899:-1 gene:SpnNT_01183 transcript:AJD72122 gene_biotype:protein_coding transcript_biotype:protein_coding gene_symbol:ribF description:Riboflavin biosynthesis protein RibF		0.0195494	0.956168	0.0200011
AJD72123	AJD72123	AJD72123	pep chromosome:ASM81700v1:Chromosome:1223853:1224146:-1 gene:SpnNT_01184 transcript:AJD72123 gene_biotype:protein_coding transcript_biotype:protein_coding gene_symbol:rpmA description:50S ribosomal protein L27		2.44969	0.0926795	-0.524057
AJD72124	AJD72124	AJD72124	pep chromosome:ASM81700v1:Chromosome:1224163:1224507:-1 gene:SpnNT_01185 transcript:AJD72124 gene_biotype:protein_coding transcript_biotype:protein_coding description:putative ribosomal protein		0.831265	0.0945691	-0.834405
AJD72125	AJD72125	AJD72125	pep chromosome:ASM81700v1:Chromosome:1224523:1224837:-1 gene:SpnNT_01186 transcript:AJD72125 gene_biotype:protein_coding transcript_biotype:protein_coding gene_symbol:rplU description:50S ribosomal protein L21		1.29308	0.144142	-0.451212
AJD72127	AJD72127	AJD72127	pep chromosome:ASM81700v1:Chromosome:1226053:1226352:1 gene:SpnNT_01188 transcript:AJD72127 gene_biotype:protein_coding transcript_biotype:protein_coding description:Nucleoid-associated protein		1.44353	0.0941984	-0.608418
AJD72131	AJD72131	AJD72131	pep chromosome:ASM81700v1:Chromosome:1228171:1229145:-1 gene:SpnNT_01192 transcript:AJD72131 gene_biotype:protein_coding transcript_biotype:protein_coding gene_symbol:pta description:Phosphate acetyltransferase		0.617767	0.601416	0.127765
AJD72134	AJD72134	AJD72134	pep chromosome:ASM81700v1:Chromosome:1230884:1231555:-1 gene:SpnNT_01195 transcript:AJD72134 gene_biotype:protein_coding transcript_biotype:protein_coding gene_symbol:yjbM description:GTP pyrophosphokinase YjbM		1.26756	0.094	0.644298
AJD72135	AJD72135	AJD72135	pep chromosome:ASM81700v1:Chromosome:1231683:1232252:1 gene:SpnNT_01196 transcript:AJD72135 gene_biotype:protein_coding transcript_biotype:protein_coding description:hypothetical protein		1.34098	0.0572275	0.982855
AJD72136	AJD72136	AJD72136	pep chromosome:ASM81700v1:Chromosome:1232365:1233324:1 gene:SpnNT_01197 transcript:AJD72136 gene_biotype:protein_coding transcript_biotype:protein_coding gene_symbol:prs2 description:Ribose-phosphate pyrophosphokinase 2		2.2549	0.125368	0.427277
AJD72137	AJD72137	AJD72137	pep chromosome:ASM81700v1:Chromosome:1233334:1234449:1 gene:SpnNT_01198 transcript:AJD72137 gene_biotype:protein_coding transcript_biotype:protein_coding gene_symbol:iscS_1 description:Cysteine desulfurase		1.34044	0.0981285	0.606063
AJD72138	AJD72138	AJD72138	pep chromosome:ASM81700v1:Chromosome:1234454:1234801:1 gene:SpnNT_01199 transcript:AJD72138 gene_biotype:protein_coding transcript_biotype:protein_coding description:hypothetical protein		0.379925	0.415809	-0.26819
AJD72140	AJD72140	AJD72140	pep chromosome:ASM81700v1:Chromosome:1235098:1235739:1 gene:SpnNT_01201 transcript:AJD72140 gene_biotype:protein_coding transcript_biotype:protein_coding gene_symbol:rex description:Redox-sensing transcriptional repressor rex		0.186132	0.740154	0.0933232
AJD72141	AJD72141	AJD72141	pep chromosome:ASM81700v1:Chromosome:1235757:1236446:1 gene:SpnNT_01202 transcript:AJD72141 gene_biotype:protein_coding transcript_biotype:protein_coding description:Putative glutamine amidotransferasec		1.30172	0.206465	-0.346239
AJD72143	AJD72143	AJD72143	pep chromosome:ASM81700v1:Chromosome:1237166:1239457:-1 gene:SpnNT_01204 transcript:AJD72143 gene_biotype:protein_coding transcript_biotype:protein_coding gene_symbol:pcrA description:ATP-dependent DNA helicase PcrA		0.0351306	0.942415	-0.0225775
AJD72146	AJD72146	AJD72146	pep chromosome:ASM81700v1:Chromosome:1240834:1241694:-1 gene:SpnNT_01207 transcript:AJD72146 gene_biotype:protein_coding transcript_biotype:protein_coding gene_symbol:map description:Methionine aminopeptidase 1		2.3204	0.0687429	-0.636935
AJD72149	AJD72149	AJD72149	pep chromosome:ASM81700v1:Chromosome:1243547:1244806:-1 gene:SpnNT_01210 transcript:AJD72149 gene_biotype:protein_coding transcript_biotype:protein_coding gene_symbol:murAB description:UDP-N-acetylglucosamine 1-carboxyvinyltransferase 2		0.692751	0.331496	0.27431
AJD72151	AJD72151	AJD72151	pep chromosome:ASM81700v1:Chromosome:1247237:1247395:-1 gene:SpnNT_01212 transcript:AJD72151 gene_biotype:protein_coding transcript_biotype:protein_coding description:hypothetical protein		0.512592	0.398257	-0.24941
AJD72152	AJD72152	AJD72152	pep chromosome:ASM81700v1:Chromosome:1247405:1248715:-1 gene:SpnNT_01213 transcript:AJD72152 gene_biotype:protein_coding transcript_biotype:protein_coding gene_symbol:obg description:Spo0B-associated GTP-binding protein		0.157234	0.67467	0.144108
AJD72158	AJD72158	AJD72158	pep chromosome:ASM81700v1:Chromosome:1252019:1253128:-1 gene:SpnNT_01219 transcript:AJD72158 gene_biotype:protein_coding transcript_biotype:protein_coding gene_symbol:sigA description:Sigma-A		0.15438	0.761902	-0.0864836
AJD72159	AJD72159	AJD72159	pep chromosome:ASM81700v1:Chromosome:1253131:1254891:-1 gene:SpnNT_01220 transcript:AJD72159 gene_biotype:protein_coding transcript_biotype:protein_coding gene_symbol:dnaG description:DNA primase		0.404495	0.436189	0.243844
AJD72161	AJD72161	AJD72161	pep chromosome:ASM81700v1:Chromosome:1257050:1257808:-1 gene:SpnNT_01222 transcript:AJD72161 gene_biotype:protein_coding transcript_biotype:protein_coding gene_symbol:proV description:Glycine betaine/L-proline transport ATP-binding protein ProV		0.287639	0.573786	0.173746
AJD72162	AJD72162	AJD72162	pep chromosome:ASM81700v1:Chromosome:1257805:1258671:-1 gene:SpnNT_01223 transcript:AJD72162 gene_biotype:protein_coding transcript_biotype:protein_coding description:autoinducer 2 ABC transporter permease LsrC		1.35079	0.0914903	0.641171
AJD72163	AJD72163	AJD72163	pep chromosome:ASM81700v1:Chromosome:1258740:1259744:-1 gene:SpnNT_01224 transcript:AJD72163 gene_biotype:protein_coding transcript_biotype:protein_coding description:ABC-type uncharacterized transport system, periplasmic component		2.08168	0.164241	0.369773
AJD72178	AJD72178	AJD72178	pep chromosome:ASM81700v1:Chromosome:1278622:1279188:-1 gene:SpnNT_01239 transcript:AJD72178 gene_biotype:protein_coding transcript_biotype:protein_coding description:hypothetical protein		1.02031	0.169611	-0.438287
AJD72180	AJD72180	AJD72180	pep chromosome:ASM81700v1:Chromosome:1280888:1281862:-1 gene:SpnNT_01241 transcript:AJD72180 gene_biotype:protein_coding transcript_biotype:protein_coding description:putative secreted protein		2.87757	0.097389	0.489492
AJD72181	AJD72181	AJD72181	pep chromosome:ASM81700v1:Chromosome:1281936:1282550:-1 gene:SpnNT_01242 transcript:AJD72181 gene_biotype:protein_coding transcript_biotype:protein_coding description:hypothetical protein		2.84632	0.0445607	0.863633
AJD72182	AJD72182	AJD72182	pep chromosome:ASM81700v1:Chromosome:1282550:1283524:-1 gene:SpnNT_01243 transcript:AJD72182 gene_biotype:protein_coding transcript_biotype:protein_coding description:37-kD nucleoid-associated bacterial protein		0.0386347	0.949902	-0.0174202
AJD72183	AJD72183	AJD72183	pep chromosome:ASM81700v1:Chromosome:1283532:1284788:-1 gene:SpnNT_01244 transcript:AJD72183 gene_biotype:protein_coding transcript_biotype:protein_coding gene_symbol:glyA description:Serine hydroxymethyltransferase		1.59354	0.543059	0.136985
AJD72184	AJD72184	AJD72184	pep chromosome:ASM81700v1:Chromosome:1284849:1285280:-1 gene:SpnNT_01245 transcript:AJD72184 gene_biotype:protein_coding transcript_biotype:protein_coding description:putative acetyltransferase		1.21428	0.144448	-0.459295
AJD72185	AJD72185	AJD72185	pep chromosome:ASM81700v1:Chromosome:1285282:1285884:-1 gene:SpnNT_01246 transcript:AJD72185 gene_biotype:protein_coding transcript_biotype:protein_coding gene_symbol:rimN description:t(6)A37 threonylcarbamoyladenosine biosynthesis protein RimN		0.497643	0.247218	-0.430057
AJD72187	AJD72187	AJD72187	pep chromosome:ASM81700v1:Chromosome:1286707:1287786:-1 gene:SpnNT_01248 transcript:AJD72187 gene_biotype:protein_coding transcript_biotype:protein_coding gene_symbol:prfA description:Peptide chain release factor 1		2.04207	0.10164	-0.506258
AJD72188	AJD72188	AJD72188	pep chromosome:ASM81700v1:Chromosome:1287783:1288373:-1 gene:SpnNT_01249 transcript:AJD72188 gene_biotype:protein_coding transcript_biotype:protein_coding gene_symbol:tdk description:Thymidine kinase		0.113715	0.730981	-0.130372
AJD72189	AJD72189	AJD72189	pep chromosome:ASM81700v1:Chromosome:1288496:1288678:1 gene:SpnNT_01250 transcript:AJD72189 gene_biotype:protein_coding transcript_biotype:protein_coding gene_symbol:xylH description:2-hydroxymuconate tautomerase		0.611096	0.25009	-0.379262
AJD72190	AJD72190	AJD72190	pep chromosome:ASM81700v1:Chromosome:1288815:1290188:1 gene:SpnNT_01251 transcript:AJD72190 gene_biotype:protein_coding transcript_biotype:protein_coding gene_symbol:mnmE description:tRNA modification GTPase MnmE		0.0934291	0.861572	0.0488086
AJD72191	AJD72191	AJD72191	pep chromosome:ASM81700v1:Chromosome:1290235:1291170:-1 gene:SpnNT_01252 transcript:AJD72191 gene_biotype:protein_coding transcript_biotype:protein_coding gene_symbol:dapA description:4-hydroxy-tetrahydrodipicolinate synthase		0.764999	0.635686	-0.110686
AJD72192	AJD72192	AJD72192	pep chromosome:ASM81700v1:Chromosome:1291226:1292302:-1 gene:SpnNT_01253 transcript:AJD72192 gene_biotype:protein_coding transcript_biotype:protein_coding gene_symbol:asd description:Aspartate-semialdehyde dehydrogenase		1.17413	0.206169	-0.357913
AJD72195	AJD72195	AJD72195	pep chromosome:ASM81700v1:Chromosome:1294204:1294581:1 gene:SpnNT_01257 transcript:AJD72195 gene_biotype:protein_coding transcript_biotype:protein_coding gene_symbol:mscL description:Large-conductance mechanosensitive channel		2.7565	0.052375	0.761776
AJD72196	AJD72196	AJD72196	pep chromosome:ASM81700v1:Chromosome:1294623:1295717:-1 gene:SpnNT_01258 transcript:AJD72196 gene_biotype:protein_coding transcript_biotype:protein_coding gene_symbol:hemH description:Ferrochelatase		0.99209	0.0958933	-0.724301
AJD72197	AJD72197	AJD72197	pep chromosome:ASM81700v1:Chromosome:1295872:1297095:1 gene:SpnNT_01259 transcript:AJD72197 gene_biotype:protein_coding transcript_biotype:protein_coding gene_symbol:pepT description:Peptidase T		1.03244	0.20666	-0.372658
AJD72205	AJD72205	AJD72205	pep chromosome:ASM81700v1:Chromosome:1307719:1309110:-1 gene:SpnNT_01267 transcript:AJD72205 gene_biotype:protein_coding transcript_biotype:protein_coding gene_symbol:yhdG description:putative amino acid permease YhdG		1.24606	0.0657978	0.858688
AJD72206	AJD72206	AJD72206	pep chromosome:ASM81700v1:Chromosome:1309232:1309798:-1 gene:SpnNT_01268 transcript:AJD72206 gene_biotype:protein_coding transcript_biotype:protein_coding gene_symbol:resA description:Thiol-disulfide oxidoreductase ResA		2.16492	0.175007	0.352702
AJD72213	AJD72213	AJD72213	pep chromosome:ASM81700v1:Chromosome:1313438:1315201:-1 gene:SpnNT_01275 transcript:AJD72213 gene_biotype:protein_coding transcript_biotype:protein_coding gene_symbol:ugpQ description:Glycerophosphoryl diester phosphodiesterase		2.186	0.0652319	0.672759
AJD72215	AJD72215	AJD72215	pep chromosome:ASM81700v1:Chromosome:1315898:1316389:-1 gene:SpnNT_01277 transcript:AJD72215 gene_biotype:protein_coding transcript_biotype:protein_coding description:hypothetical protein		3.67125	0.110713	-0.423242
AJD72216	AJD72216	AJD72216	pep chromosome:ASM81700v1:Chromosome:1316466:1317158:-1 gene:SpnNT_01278 transcript:AJD72216 gene_biotype:protein_coding transcript_biotype:protein_coding gene_symbol:mtnN description:5-methylthioadenosine/S-adenosylhomocysteine nucleosidase		0.251077	0.538047	-0.215134
AJD72217	AJD72217	AJD72217	pep chromosome:ASM81700v1:Chromosome:1317175:1317489:-1 gene:SpnNT_01279 transcript:AJD72217 gene_biotype:protein_coding transcript_biotype:protein_coding description:hypothetical protein		0.0444648	0.857401	-0.0886035
AJD72218	AJD72218	AJD72218	pep chromosome:ASM81700v1:Chromosome:1317501:1318046:-1 gene:SpnNT_01280 transcript:AJD72218 gene_biotype:protein_coding transcript_biotype:protein_coding gene_symbol:nudF description:ADP-ribose pyrophosphatase		2.01647	0.157429	-0.380904
AJD72220	AJD72220	AJD72220	pep chromosome:ASM81700v1:Chromosome:1319579:1320379:1 gene:SpnNT_01282 transcript:AJD72220 gene_biotype:protein_coding transcript_biotype:protein_coding description:Lyzozyme M1 (1,4-beta-N-acetylmuramidase)		2.38097	0.0622017	0.682366
AJD72226	AJD72226	AJD72226	pep chromosome:ASM81700v1:Chromosome:1323637:1324578:-1 gene:SpnNT_01288 transcript:AJD72226 gene_biotype:protein_coding transcript_biotype:protein_coding gene_symbol:prsA description:Foldase protein PrsA precursor		2.33761	0.071391	0.621871
AJD72228	AJD72228	AJD72228	pep chromosome:ASM81700v1:Chromosome:1325360:1327162:-1 gene:SpnNT_01290 transcript:AJD72228 gene_biotype:protein_coding transcript_biotype:protein_coding gene_symbol:pepF1_1 description:Oligoendopeptidase F, plasmid		0.504798	0.436279	0.224197
AJD72230	AJD72230	AJD72230	pep chromosome:ASM81700v1:Chromosome:1328207:1329067:-1 gene:SpnNT_01292 transcript:AJD72230 gene_biotype:protein_coding transcript_biotype:protein_coding gene_symbol:tehB description:putative S-adenosyl-L-methionine-dependent methyltransferase TehB		2.51944	0.0575052	0.725749
AJD72231	AJD72231	AJD72231	pep chromosome:ASM81700v1:Chromosome:1329083:1329550:-1 gene:SpnNT_01293 transcript:AJD72231 gene_biotype:protein_coding transcript_biotype:protein_coding gene_symbol:smpB description:SsrA-binding protein		0.614898	0.206618	-0.460649
AJD72236	AJD72236	AJD72236	pep chromosome:ASM81700v1:Chromosome:1335585:1336190:-1 gene:SpnNT_01298 transcript:AJD72236 gene_biotype:protein_coding transcript_biotype:protein_coding gene_symbol:coaE description:Dephospho-CoA kinase		0.0149243	0.963038	-0.0193984
AJD72237	AJD72237	AJD72237	pep chromosome:ASM81700v1:Chromosome:1336190:1337014:-1 gene:SpnNT_01299 transcript:AJD72237 gene_biotype:protein_coding transcript_biotype:protein_coding gene_symbol:mutM description:Formamidopyrimidine-DNA glycosylase		1.88219	0.0497879	0.951695
AJD72238	AJD72238	AJD72238	pep chromosome:ASM81700v1:Chromosome:1337063:1337962:-1 gene:SpnNT_01300 transcript:AJD72238 gene_biotype:protein_coding transcript_biotype:protein_coding gene_symbol:era description:GTPase Era		0.552576	0.380919	0.25577
AJD72240	AJD72240	AJD72240	pep chromosome:ASM81700v1:Chromosome:1338355:1338852:-1 gene:SpnNT_01302 transcript:AJD72240 gene_biotype:protein_coding transcript_biotype:protein_coding gene_symbol:ybeY description:Endoribonuclease YbeY		1.20239	0.104689	-0.584268
AJD72241	AJD72241	AJD72241	pep chromosome:ASM81700v1:Chromosome:1338957:1340612:1 gene:SpnNT_01303 transcript:AJD72241 gene_biotype:protein_coding transcript_biotype:protein_coding description:hypothetical protein		2.22769	0.03952	0.999346
AJD72242	AJD72242	AJD72242	pep chromosome:ASM81700v1:Chromosome:1340673:1342649:-1 gene:SpnNT_01304 transcript:AJD72242 gene_biotype:protein_coding transcript_biotype:protein_coding gene_symbol:lytB_4 description:Putative endo-beta-N-acetylglucosaminidase precursor		0.593526	0.561253	-0.146725
AJD72244	AJD72244	AJD72244	pep chromosome:ASM81700v1:Chromosome:1343697:1344497:-1 gene:SpnNT_01306 transcript:AJD72244 gene_biotype:protein_coding transcript_biotype:protein_coding gene_symbol:pyrK description:Dihydroorotate oxidase B, electron transfer subunit		2.84882	0.0187879	-1.33549
AJD72245	AJD72245	AJD72245	pep chromosome:ASM81700v1:Chromosome:1344746:1345126:-1 gene:SpnNT_01307 transcript:AJD72245 gene_biotype:protein_coding transcript_biotype:protein_coding gene_symbol:gloA description:Lactoylglutathione lyase		2.24069	0.0595349	-0.725951
AJD72246	AJD72246	AJD72246	pep chromosome:ASM81700v1:Chromosome:1345185:1345544:-1 gene:SpnNT_01308 transcript:AJD72246 gene_biotype:protein_coding transcript_biotype:protein_coding gene_symbol:rplT description:50S ribosomal protein L20		0.209146	0.68423	-0.118307
AJD72248	AJD72248	AJD72248	pep chromosome:ASM81700v1:Chromosome:1345829:1346416:-1 gene:SpnNT_01310 transcript:AJD72248 gene_biotype:protein_coding transcript_biotype:protein_coding gene_symbol:infC description:Translation initiation factor IF-3		0.158791	0.79749	-0.0704119
AJD72252	AJD72252	AJD72252	pep chromosome:ASM81700v1:Chromosome:1349425:1349646:-1 gene:SpnNT_01314 transcript:AJD72252 gene_biotype:protein_coding transcript_biotype:protein_coding description:hypothetical protein		1.90389	0.0505175	-0.919084
AJD72254	AJD72254	AJD72254	pep chromosome:ASM81700v1:Chromosome:1351605:1352453:-1 gene:SpnNT_01316 transcript:AJD72254 gene_biotype:protein_coding transcript_biotype:protein_coding gene_symbol:soj description:Sporulation initiation inhibitor protein soj		2.14468	0.119481	0.448238
AJD72295	AJD72295	AJD72295	pep chromosome:ASM81700v1:Chromosome:1394641:1395609:-1 gene:SpnNT_01357 transcript:AJD72295 gene_biotype:protein_coding transcript_biotype:protein_coding gene_symbol:ybeZ description:PhoH-like protein		0.84428	0.206813	0.396812
AJD72296	AJD72296	AJD72296	pep chromosome:ASM81700v1:Chromosome:1395695:1395910:-1 gene:SpnNT_01358 transcript:AJD72296 gene_biotype:protein_coding transcript_biotype:protein_coding description:hypothetical protein		1.97699	0.0363684	-1.1755
AJD72297	AJD72297	AJD72297	pep chromosome:ASM81700v1:Chromosome:1395919:1396773:-1 gene:SpnNT_01359 transcript:AJD72297 gene_biotype:protein_coding transcript_biotype:protein_coding gene_symbol:rnpS1 description:s1 rna-binding protein		2.44637	0.111415	0.450989
AJD72298	AJD72298	AJD72298	pep chromosome:ASM81700v1:Chromosome:1396833:1397390:-1 gene:SpnNT_01360 transcript:AJD72298 gene_biotype:protein_coding transcript_biotype:protein_coding gene_symbol:frr description:Ribosome-releasing factor		1.91251	0.0751869	-0.64048
AJD72299	AJD72299	AJD72299	pep chromosome:ASM81700v1:Chromosome:1397399:1398136:-1 gene:SpnNT_01361 transcript:AJD72299 gene_biotype:protein_coding transcript_biotype:protein_coding gene_symbol:pyrH description:Uridylate kinase		0.0756321	0.913649	-0.0301749
AJD72306	AJD72306	AJD72306	pep chromosome:ASM81700v1:Chromosome:1405060:1406115:-1 gene:SpnNT_01368 transcript:AJD72306 gene_biotype:protein_coding transcript_biotype:protein_coding gene_symbol:bspRIM description:Modification methylase BspRI		1.09385	0.106741	0.599835
AJD72307	AJD72307	AJD72307	pep chromosome:ASM81700v1:Chromosome:1406333:1407202:-1 gene:SpnNT_01369 transcript:AJD72307 gene_biotype:protein_coding transcript_biotype:protein_coding gene_symbol:rsmI description:Ribosomal RNA small subunit methyltransferase I		0.118151	0.739942	0.118725
AJD72308	AJD72308	AJD72308	pep chromosome:ASM81700v1:Chromosome:1407205:1407522:-1 gene:SpnNT_01370 transcript:AJD72308 gene_biotype:protein_coding transcript_biotype:protein_coding description:Initiation-control protein YabA		0.747787	0.0987136	-0.854876
AJD72310	AJD72310	AJD72310	pep chromosome:ASM81700v1:Chromosome:1408449:1409087:-1 gene:SpnNT_01372 transcript:AJD72310 gene_biotype:protein_coding transcript_biotype:protein_coding gene_symbol:tmk description:Thymidylate kinase		0.299819	0.593147	0.157508
AJD72312	AJD72312	AJD72312	pep chromosome:ASM81700v1:Chromosome:1410108:1411370:-1 gene:SpnNT_01374 transcript:AJD72312 gene_biotype:protein_coding transcript_biotype:protein_coding gene_symbol:proA description:Gamma-glutamyl phosphate reductase		0.573649	0.321136	0.304223
AJD72313	AJD72313	AJD72313	pep chromosome:ASM81700v1:Chromosome:1411380:1412510:-1 gene:SpnNT_01375 transcript:AJD72313 gene_biotype:protein_coding transcript_biotype:protein_coding gene_symbol:proB description:Glutamate 5-kinase 1		0.359636	0.272242	0.493575
AJD72319	AJD72319	AJD72319	pep chromosome:ASM81700v1:Chromosome:1417281:1418189:-1 gene:SpnNT_01381 transcript:AJD72319 gene_biotype:protein_coding transcript_biotype:protein_coding gene_symbol:cysB description:Cys regulon transcriptional activator		0.0268791	0.945861	-0.0272649
AJD72322	AJD72322	AJD72322	pep chromosome:ASM81700v1:Chromosome:1419649:1420458:1 gene:SpnNT_01384 transcript:AJD72322 gene_biotype:protein_coding transcript_biotype:protein_coding gene_symbol:yidA_3 description:Sugar phosphatase YidA		0.899377	0.343088	0.246888
AJD72323	AJD72323	AJD72323	pep chromosome:ASM81700v1:Chromosome:1420639:1421514:-1 gene:SpnNT_01385 transcript:AJD72323 gene_biotype:protein_coding transcript_biotype:protein_coding description:N-carbamoyl-D-amino acid hydrolase		0.505541	0.321668	0.319376
AJD72325	AJD72325	AJD72325	pep chromosome:ASM81700v1:Chromosome:1422606:1423733:-1 gene:SpnNT_01387 transcript:AJD72325 gene_biotype:protein_coding transcript_biotype:protein_coding gene_symbol:nspC description:Carboxynorspermidine/carboxyspermidine decarboxylase		0.255301	0.637965	0.138572
AJD72326	AJD72326	AJD72326	pep chromosome:ASM81700v1:Chromosome:1423733:1424992:-1 gene:SpnNT_01388 transcript:AJD72326 gene_biotype:protein_coding transcript_biotype:protein_coding description:Homospermidine synthase		4.0053	0.056648	0.65497
AJD72328	AJD72328	AJD72328	pep chromosome:ASM81700v1:Chromosome:1425850:1427310:-1 gene:SpnNT_01390 transcript:AJD72328 gene_biotype:protein_coding transcript_biotype:protein_coding gene_symbol:speA description:Arginine decarboxylase		0.741634	0.101659	0.815132
AJD72331	AJD72331	AJD72331	pep chromosome:ASM81700v1:Chromosome:1431034:1431792:-1 gene:SpnNT_01393 transcript:AJD72331 gene_biotype:protein_coding transcript_biotype:protein_coding gene_symbol:bceA_1 description:Bacitracin export ATP-binding protein BceA		0.496826	0.225879	-0.476574
AJD72334	AJD72334	AJD72334	pep chromosome:ASM81700v1:Chromosome:1432765:1433037:-1 gene:SpnNT_01396 transcript:AJD72334 gene_biotype:protein_coding transcript_biotype:protein_coding description:DNA-binding transcriptional activator PspC		2.90705	0.0451273	0.848856
AJD72336	AJD72336	AJD72336	pep chromosome:ASM81700v1:Chromosome:1433532:1435661:-1 gene:SpnNT_01398 transcript:AJD72336 gene_biotype:protein_coding transcript_biotype:protein_coding gene_symbol:rpsA_1 description:30S ribosomal protein S1		0.46344	0.207574	0.557509
AJD72337	AJD72337	AJD72337	pep chromosome:ASM81700v1:Chromosome:1436121:1436252:1 gene:SpnNT_01399 transcript:AJD72337 gene_biotype:protein_coding transcript_biotype:protein_coding description:hypothetical protein		0.0389079	0.916043	-0.0378314
AJD72339	AJD72339	AJD72339	pep chromosome:ASM81700v1:Chromosome:1437155:1437970:1 gene:SpnNT_01401 transcript:AJD72339 gene_biotype:protein_coding transcript_biotype:protein_coding description:hypothetical protein		0.803747	0.0977423	0.818452
AJD72343	AJD72343	AJD72343	pep chromosome:ASM81700v1:Chromosome:1439763:1440635:-1 gene:SpnNT_01405 transcript:AJD72343 gene_biotype:protein_coding transcript_biotype:protein_coding description:hypothetical protein		1.14786	0.1048	-0.602751
AJD72344	AJD72344	AJD72344	pep chromosome:ASM81700v1:Chromosome:1442393:1443898:-1 gene:SpnNT_01406 transcript:AJD72344 gene_biotype:protein_coding transcript_biotype:protein_coding gene_symbol:pyk description:Pyruvate kinase		3.89716	0.0560656	0.656893
AJD72345	AJD72345	AJD72345	pep chromosome:ASM81700v1:Chromosome:1443957:1444964:-1 gene:SpnNT_01407 transcript:AJD72345 gene_biotype:protein_coding transcript_biotype:protein_coding gene_symbol:pfkA description:6-phosphofructokinase		0.110589	0.900602	0.0318485
AJD72346	AJD72346	AJD72346	pep chromosome:ASM81700v1:Chromosome:1445047:1448148:-1 gene:SpnNT_01408 transcript:AJD72346 gene_biotype:protein_coding transcript_biotype:protein_coding gene_symbol:dnaE description:DNA polymerase III subunit alpha		0.273436	0.351708	-0.444641
AJD72347	AJD72347	AJD72347	pep chromosome:ASM81700v1:Chromosome:1448494:1450767:1 gene:SpnNT_01409 transcript:AJD72347 gene_biotype:protein_coding transcript_biotype:protein_coding gene_symbol:pepX description:Xaa-Pro dipeptidyl-peptidase		2.95598	0.0582513	0.683258
AJD72348	AJD72348	AJD72348	pep chromosome:ASM81700v1:Chromosome:1450784:1451254:1 gene:SpnNT_01410 transcript:AJD72348 gene_biotype:protein_coding transcript_biotype:protein_coding gene_symbol:argR_2 description:Arginine regulator		0.858591	0.256641	-0.322909
AJD72365	AJD72365	AJD72365	pep chromosome:ASM81700v1:Chromosome:1466803:1468005:-1 gene:SpnNT_01427 transcript:AJD72365 gene_biotype:protein_coding transcript_biotype:protein_coding gene_symbol:iscS_2 description:Cysteine desulfurase	+	2.71606	0.00622222	1.85675
AJD72367	AJD72367	AJD72367	pep chromosome:ASM81700v1:Chromosome:1468576:1470879:-1 gene:SpnNT_01429 transcript:AJD72367 gene_biotype:protein_coding transcript_biotype:protein_coding gene_symbol:ftsK_2 description:DNA translocase FtsK		2.55011	0.046678	0.8702
AJD72368	AJD72368	AJD72368	pep chromosome:ASM81700v1:Chromosome:1470965:1472917:-1 gene:SpnNT_01430 transcript:AJD72368 gene_biotype:protein_coding transcript_biotype:protein_coding gene_symbol:fruA description:EIIABC-Fru		1.89765	0.0813131	0.609269
AJD72369	AJD72369	AJD72369	pep chromosome:ASM81700v1:Chromosome:1472914:1473825:-1 gene:SpnNT_01431 transcript:AJD72369 gene_biotype:protein_coding transcript_biotype:protein_coding gene_symbol:lacC_2 description:Tagatose-6-phosphate kinase		0.74032	0.18083	-0.47293
AJD72370	AJD72370	AJD72370	pep chromosome:ASM81700v1:Chromosome:1473822:1474562:-1 gene:SpnNT_01432 transcript:AJD72370 gene_biotype:protein_coding transcript_biotype:protein_coding gene_symbol:lacR_2 description:Lactose phosphotransferase system repressor		0.0452829	0.896973	-0.0485948
AJD72372	AJD72372	AJD72372	pep chromosome:ASM81700v1:Chromosome:1477186:1478427:1 gene:SpnNT_01436 transcript:AJD72372 gene_biotype:protein_coding transcript_biotype:protein_coding gene_symbol:dacA description:D-alanyl-D-alanine carboxypeptidase DacA precursor		0.0191278	0.96473	-0.013806
AJD72373	AJD72373	AJD72373	pep chromosome:ASM81700v1:Chromosome:1478658:1480070:-1 gene:SpnNT_01437 transcript:AJD72373 gene_biotype:protein_coding transcript_biotype:protein_coding gene_symbol:sufB_1 description:FeS cluster assembly protein SufB		2.09173	0.196583	0.329199
AJD72374	AJD72374	AJD72374	pep chromosome:ASM81700v1:Chromosome:1480128:1480568:-1 gene:SpnNT_01438 transcript:AJD72374 gene_biotype:protein_coding transcript_biotype:protein_coding gene_symbol:nifU description:NifU-like protein		0.850483	0.175904	-0.453816
AJD72375	AJD72375	AJD72375	pep chromosome:ASM81700v1:Chromosome:1480555:1481781:-1 gene:SpnNT_01439 transcript:AJD72375 gene_biotype:protein_coding transcript_biotype:protein_coding gene_symbol:csd description:putative cysteine desulfurase		0.317476	0.74035	0.082005
AJD72376	AJD72376	AJD72376	pep chromosome:ASM81700v1:Chromosome:1481792:1483054:-1 gene:SpnNT_01440 transcript:AJD72376 gene_biotype:protein_coding transcript_biotype:protein_coding gene_symbol:sufB_2 description:FeS cluster assembly protein SufB		0.144986	0.815549	-0.0639133
AJD72377	AJD72377	AJD72377	pep chromosome:ASM81700v1:Chromosome:1483082:1483852:-1 gene:SpnNT_01441 transcript:AJD72377 gene_biotype:protein_coding transcript_biotype:protein_coding description:putative ABC transporter ATP-binding protein		0.018667	0.970499	-0.00943883
AJD72379	AJD72379	AJD72379	pep chromosome:ASM81700v1:Chromosome:1484224:1485879:-1 gene:SpnNT_01443 transcript:AJD72379 gene_biotype:protein_coding transcript_biotype:protein_coding gene_symbol:dnaX_2 description:DNA polymerase III subunit gamma/tau		1.59726	0.0228571	1.85859
AJD72380	AJD72380	AJD72380	pep chromosome:ASM81700v1:Chromosome:1485879:1486376:-1 gene:SpnNT_01444 transcript:AJD72380 gene_biotype:protein_coding transcript_biotype:protein_coding gene_symbol:msrC description:Free methionine-R-sulfoxide reductase		0.543839	0.22973	-0.440822
AJD72384	AJD72384	AJD72384	pep chromosome:ASM81700v1:Chromosome:1487982:1489184:-1 gene:SpnNT_01448 transcript:AJD72384 gene_biotype:protein_coding transcript_biotype:protein_coding gene_symbol:rpsA_2 description:30S Ribosomal protein S1		1.18914	0.414387	-0.196693
AJD72385	AJD72385	AJD72385	pep chromosome:ASM81700v1:Chromosome:1489557:1489787:-1 gene:SpnNT_01451 transcript:AJD72385 gene_biotype:protein_coding transcript_biotype:protein_coding description:hypothetical protein		0.8041	0.0958201	-0.839006
AJD72388	AJD72388	AJD72388	pep chromosome:ASM81700v1:Chromosome:1491534:1492223:-1 gene:SpnNT_01454 transcript:AJD72388 gene_biotype:protein_coding transcript_biotype:protein_coding description:hypothetical protein		0.905057	0.162863	0.471081
AJD72390	AJD72390	AJD72390	pep chromosome:ASM81700v1:Chromosome:1493048:1494070:-1 gene:SpnNT_01456 transcript:AJD72390 gene_biotype:protein_coding transcript_biotype:protein_coding gene_symbol:ilvE description:Branched-chain-amino-acid aminotransferase		0.503954	0.52089	0.172622
AJD72391	AJD72391	AJD72391	pep chromosome:ASM81700v1:Chromosome:1494205:1496640:-1 gene:SpnNT_01457 transcript:AJD72391 gene_biotype:protein_coding transcript_biotype:protein_coding gene_symbol:parC description:DNA topoisomerase 4 subunit A		2.33531	0.0475738	0.89065
AJD72394	AJD72394	AJD72394	pep chromosome:ASM81700v1:Chromosome:1497096:1499039:-1 gene:SpnNT_01460 transcript:AJD72394 gene_biotype:protein_coding transcript_biotype:protein_coding gene_symbol:parE description:DNA topoisomerase 4 subunit B		1.86685	0.0663643	0.702268
AJD72400	AJD72400	AJD72400	pep chromosome:ASM81700v1:Chromosome:1503304:1504839:-1 gene:SpnNT_01466 transcript:AJD72400 gene_biotype:protein_coding transcript_biotype:protein_coding gene_symbol:mglA description:Galactose/methyl galactoside import ATP-binding protein MglA		1.94213	0.0589818	0.762603
AJD72401	AJD72401	AJD72401	pep chromosome:ASM81700v1:Chromosome:1504983:1506035:-1 gene:SpnNT_01467 transcript:AJD72401 gene_biotype:protein_coding transcript_biotype:protein_coding gene_symbol:tmpC description:Purine nucleoside receptor A		3.00415	0.0602115	0.65215
AJD72402	AJD72402	AJD72402	pep chromosome:ASM81700v1:Chromosome:1506125:1506514:-1 gene:SpnNT_01468 transcript:AJD72402 gene_biotype:protein_coding transcript_biotype:protein_coding gene_symbol:cdd description:Cytidine deaminase		1.40135	0.104238	-0.552759
AJD72403	AJD72403	AJD72403	pep chromosome:ASM81700v1:Chromosome:1506501:1507163:-1 gene:SpnNT_01469 transcript:AJD72403 gene_biotype:protein_coding transcript_biotype:protein_coding gene_symbol:deoC1 description:Deoxyribose-phosphate aldolase 1		0.343372	0.52452	-0.193462
AJD72404	AJD72404	AJD72404	pep chromosome:ASM81700v1:Chromosome:1507181:1508458:-1 gene:SpnNT_01470 transcript:AJD72404 gene_biotype:protein_coding transcript_biotype:protein_coding gene_symbol:pdp description:Pyrimidine-nucleoside phosphorylase		0.204085	0.64861	-0.146622
AJD72405	AJD72405	AJD72405	pep chromosome:ASM81700v1:Chromosome:1508455:1509045:-1 gene:SpnNT_01471 transcript:AJD72405 gene_biotype:protein_coding transcript_biotype:protein_coding gene_symbol:rsmC description:Ribosomal RNA small subunit methyltransferase C		2.06325	0.0587444	-0.742152
AJD72408	AJD72408	AJD72408	pep chromosome:ASM81700v1:Chromosome:1510833:1511069:1 gene:SpnNT_01474 transcript:AJD72408 gene_biotype:protein_coding transcript_biotype:protein_coding gene_symbol:rpsT description:30S ribosomal protein S20		3.14532	0.0859366	-0.51698
AJD72410	AJD72410	AJD72410	pep chromosome:ASM81700v1:Chromosome:1511669:1512379:-1 gene:SpnNT_01476 transcript:AJD72410 gene_biotype:protein_coding transcript_biotype:protein_coding gene_symbol:deoD_2 description:Purine nucleoside phosphorylase DeoD-type		0.140149	0.708895	-0.128005
AJD72414	AJD72414	AJD72414	pep chromosome:ASM81700v1:Chromosome:1515678:1516487:-1 gene:SpnNT_01480 transcript:AJD72414 gene_biotype:protein_coding transcript_biotype:protein_coding gene_symbol:punA description:Purine nucleoside phosphorylase 1		0.6248	0.159116	-0.589346
AJD72416	AJD72416	AJD72416	pep chromosome:ASM81700v1:Chromosome:1517047:1518258:-1 gene:SpnNT_01482 transcript:AJD72416 gene_biotype:protein_coding transcript_biotype:protein_coding gene_symbol:deoB description:Phosphopentomutase		1.61303	0.180819	-0.365174
AJD72417	AJD72417	AJD72417	pep chromosome:ASM81700v1:Chromosome:1518272:1518955:-1 gene:SpnNT_01483 transcript:AJD72417 gene_biotype:protein_coding transcript_biotype:protein_coding gene_symbol:rpiA description:Ribose-5-phosphate isomerase A		1.32819	0.0812	-0.701551
AJD72419	AJD72419	AJD72419	pep chromosome:ASM81700v1:Chromosome:1520251:1521171:-1 gene:SpnNT_01485 transcript:AJD72419 gene_biotype:protein_coding transcript_biotype:protein_coding gene_symbol:folD description:Bifunctional protein FolD protein		0.116645	0.740537	0.118382
AJD72420	AJD72420	AJD72420	pep chromosome:ASM81700v1:Chromosome:1521262:1521996:-1 gene:SpnNT_01486 transcript:AJD72420 gene_biotype:protein_coding transcript_biotype:protein_coding gene_symbol:artM_2 description:Arginine transport ATP-binding protein ArtM		0.0535043	0.862057	-0.0673794
AJD72422	AJD72422	AJD72422	pep chromosome:ASM81700v1:Chromosome:1522869:1523099:1 gene:SpnNT_01488 transcript:AJD72422 gene_biotype:protein_coding transcript_biotype:protein_coding description:hypothetical protein		2.76264	0.0759238	-0.568588
AJD72423	AJD72423	AJD72423	pep chromosome:ASM81700v1:Chromosome:1523323:1525581:1 gene:SpnNT_01489 transcript:AJD72423 gene_biotype:protein_coding transcript_biotype:protein_coding gene_symbol:clpE description:ATP-dependent Clp protease ATP-binding subunit ClpE		1.94281	0.134973	0.423457
AJD72426	AJD72426	AJD72426	pep chromosome:ASM81700v1:Chromosome:1527328:1527627:1 gene:SpnNT_01492 transcript:AJD72426 gene_biotype:protein_coding transcript_biotype:protein_coding description:hypothetical protein		3.45442	0.0702411	-0.571017
AJD72430	AJD72430	AJD72430	pep chromosome:ASM81700v1:Chromosome:1529692:1530888:-1 gene:SpnNT_01496 transcript:AJD72430 gene_biotype:protein_coding transcript_biotype:protein_coding gene_symbol:tuf description:Elongation factor Tu		3.426	0.0988111	-0.466305
AJD72432	AJD72432	AJD72432	pep chromosome:ASM81700v1:Chromosome:1533764:1534633:-1 gene:SpnNT_01498 transcript:AJD72432 gene_biotype:protein_coding transcript_biotype:protein_coding gene_symbol:gla description:Glyceroaquaporin		5.38483	0.0367407	0.788012
AJD72440	AJD72440	AJD72440	pep chromosome:ASM81700v1:Chromosome:1542168:1542515:1 gene:SpnNT_01506 transcript:AJD72440 gene_biotype:protein_coding transcript_biotype:protein_coding description:putative bacteriocin transport accessory protein		1.46754	0.0678691	-0.766383
AJD72441	AJD72441	AJD72441	pep chromosome:ASM81700v1:Chromosome:1542793:1543629:-1 gene:SpnNT_01507 transcript:AJD72441 gene_biotype:protein_coding transcript_biotype:protein_coding gene_symbol:fliY description:Sulfate starvation-induced protein 7		3.16256	0.0502609	0.763062
AJD72442	AJD72442	AJD72442	pep chromosome:ASM81700v1:Chromosome:1543642:1544271:-1 gene:SpnNT_01508 transcript:AJD72442 gene_biotype:protein_coding transcript_biotype:protein_coding gene_symbol:glnQ_3 description:Glutamine transport ATP-binding protein GlnQ		0.785265	0.0963483	-0.852402
AJD72443	AJD72443	AJD72443	pep chromosome:ASM81700v1:Chromosome:1544281:1544922:-1 gene:SpnNT_01509 transcript:AJD72443 gene_biotype:protein_coding transcript_biotype:protein_coding gene_symbol:yecS_2 description:Inner membrane amino-acid ABC transporter permease protein YecS		3.76189	0.01525	1.21682
AJD72444	AJD72444	AJD72444	pep chromosome:ASM81700v1:Chromosome:1545068:1546297:-1 gene:SpnNT_01510 transcript:AJD72444 gene_biotype:protein_coding transcript_biotype:protein_coding description:putative PEP-CTERM system TPR-repeat lipoprotein		0.353974	0.67361	-0.106604
AJD72446	AJD72446	AJD72446	pep chromosome:ASM81700v1:Chromosome:1547597:1548610:1 gene:SpnNT_01512 transcript:AJD72446 gene_biotype:protein_coding transcript_biotype:protein_coding gene_symbol:pgl description:6-phosphogluconolactonase		2.18525	0.380355	-0.198042
AJD72447	AJD72447	AJD72447	pep chromosome:ASM81700v1:Chromosome:1548656:1549075:-1 gene:SpnNT_01513 transcript:AJD72447 gene_biotype:protein_coding transcript_biotype:protein_coding gene_symbol:atpC description:F-ATPase epsilon subunit		2.24999	0.048288	-0.894198
AJD72448	AJD72448	AJD72448	pep chromosome:ASM81700v1:Chromosome:1549086:1550492:-1 gene:SpnNT_01514 transcript:AJD72448 gene_biotype:protein_coding transcript_biotype:protein_coding gene_symbol:atpD description:ATP synthase subunit beta		0.00583267	0.988781	-0.00285488
AJD72449	AJD72449	AJD72449	pep chromosome:ASM81700v1:Chromosome:1550578:1551456:-1 gene:SpnNT_01515 transcript:AJD72449 gene_biotype:protein_coding transcript_biotype:protein_coding gene_symbol:atpG description:F-ATPase gamma subunit		3.28266	0.0601896	0.649461
AJD72450	AJD72450	AJD72450	pep chromosome:ASM81700v1:Chromosome:1551472:1552977:-1 gene:SpnNT_01516 transcript:AJD72450 gene_biotype:protein_coding transcript_biotype:protein_coding gene_symbol:atpA description:ATP synthase subunit alpha		2.23274	0.121466	0.439501
AJD72451	AJD72451	AJD72451	pep chromosome:ASM81700v1:Chromosome:1552992:1553528:-1 gene:SpnNT_01517 transcript:AJD72451 gene_biotype:protein_coding transcript_biotype:protein_coding gene_symbol:atpH description:F-type ATPase subunit delta		0.4352	0.435426	0.2376
AJD72452	AJD72452	AJD72452	pep chromosome:ASM81700v1:Chromosome:1553528:1554022:-1 gene:SpnNT_01518 transcript:AJD72452 gene_biotype:protein_coding transcript_biotype:protein_coding gene_symbol:atpF description:F-type ATPase subunit b		0.933275	0.172658	0.446967
AJD72457	AJD72457	AJD72457	pep chromosome:ASM81700v1:Chromosome:1557277:1557759:-1 gene:SpnNT_01523 transcript:AJD72457 gene_biotype:protein_coding transcript_biotype:protein_coding gene_symbol:greA description:Transcript cleavage factor GreA		2.32792	0.0919451	-0.532672
AJD72458	AJD72458	AJD72458	pep chromosome:ASM81700v1:Chromosome:1557830:1559485:-1 gene:SpnNT_01524 transcript:AJD72458 gene_biotype:protein_coding transcript_biotype:protein_coding description:putative aminodeoxychorismate lyase		2.59228	0.0510411	0.801576
AJD72460	AJD72460	AJD72460	pep chromosome:ASM81700v1:Chromosome:1560057:1560521:-1 gene:SpnNT_01526 transcript:AJD72460 gene_biotype:protein_coding transcript_biotype:protein_coding description:ribosomal-protein-alanine acetyltransferase		0.0566086	0.912457	-0.0340352
AJD72461	AJD72461	AJD72461	pep chromosome:ASM81700v1:Chromosome:1560531:1561865:-1 gene:SpnNT_01527 transcript:AJD72461 gene_biotype:protein_coding transcript_biotype:protein_coding gene_symbol:murC description:UDP-N-acetylmuramate--L-alanine ligase		2.01305	0.138499	0.412146
AJD72462	AJD72462	AJD72462	pep chromosome:ASM81700v1:Chromosome:1561877:1562494:-1 gene:SpnNT_01528 transcript:AJD72462 gene_biotype:protein_coding transcript_biotype:protein_coding description:hypothetical protein		0.45249	0.491111	-0.197832
AJD72463	AJD72463	AJD72463	pep chromosome:ASM81700v1:Chromosome:1562542:1565640:-1 gene:SpnNT_01529 transcript:AJD72463 gene_biotype:protein_coding transcript_biotype:protein_coding description:ATP-dependent helicase HepA		2.79315	0.0725442	0.586712
AJD72468	AJD72468	AJD72468	pep chromosome:ASM81700v1:Chromosome:1570012:1571970:-1 gene:SpnNT_01534 transcript:AJD72468 gene_biotype:protein_coding transcript_biotype:protein_coding gene_symbol:sarA_5 description:76 kDa cell surface lipoprotein		1.35398	0.197472	0.357594
AJD72471	AJD72471	AJD72471	pep chromosome:ASM81700v1:Chromosome:1575388:1575585:-1 gene:SpnNT_01537 transcript:AJD72471 gene_biotype:protein_coding transcript_biotype:protein_coding description:CsbD-like protein		3.85083	0.0300741	-0.972224
AJD72473	AJD72473	AJD72473	pep chromosome:ASM81700v1:Chromosome:1576319:1576831:-1 gene:SpnNT_01539 transcript:AJD72473 gene_biotype:protein_coding transcript_biotype:protein_coding description:hypothetical protein		0.521913	0.236512	0.434529
AJD72474	AJD72474	AJD72474	pep chromosome:ASM81700v1:Chromosome:1576918:1577853:-1 gene:SpnNT_01540 transcript:AJD72474 gene_biotype:protein_coding transcript_biotype:protein_coding gene_symbol:ppaC description:putative manganese-dependent inorganic pyrophosphatase		0.593786	0.399477	-0.236487
AJD72478	AJD72478	AJD72478	pep chromosome:ASM81700v1:Chromosome:1579378:1580778:-1 gene:SpnNT_01544 transcript:AJD72478 gene_biotype:protein_coding transcript_biotype:protein_coding description:Putative bifunctional phosphatase/peptidyl-prolyl cis-trans isomerase		1.74409	0.111489	-0.490398
AJD72482	AJD72482	AJD72482	pep chromosome:ASM81700v1:Chromosome:1582276:1582515:-1 gene:SpnNT_01548 transcript:AJD72482 gene_biotype:protein_coding transcript_biotype:protein_coding gene_symbol:rpsR description:30S ribosomal protein S18		2.44488	0.0740864	-0.599159
AJD72483	AJD72483	AJD72483	pep chromosome:ASM81700v1:Chromosome:1582547:1583017:-1 gene:SpnNT_01549 transcript:AJD72483 gene_biotype:protein_coding transcript_biotype:protein_coding gene_symbol:ssb_1 description:Helix-destabilizing protein		1.75843	0.150891	-0.401211
AJD72484	AJD72484	AJD72484	pep chromosome:ASM81700v1:Chromosome:1583029:1583319:-1 gene:SpnNT_01550 transcript:AJD72484 gene_biotype:protein_coding transcript_biotype:protein_coding gene_symbol:rpsF description:30S ribosomal protein S6		1.37741	0.140509	-0.450371
AJD72485	AJD72485	AJD72485	pep chromosome:ASM81700v1:Chromosome:1583472:1584815:-1 gene:SpnNT_01551 transcript:AJD72485 gene_biotype:protein_coding transcript_biotype:protein_coding gene_symbol:asnS description:Asparagine--tRNA ligase		2.26105	0.0800623	0.585312
AJD72487	AJD72487	AJD72487	pep chromosome:ASM81700v1:Chromosome:1585192:1586379:-1 gene:SpnNT_01553 transcript:AJD72487 gene_biotype:protein_coding transcript_biotype:protein_coding description:Aspartate aminotransferase		0.280698	0.590121	-0.16483
AJD72488	AJD72488	AJD72488	pep chromosome:ASM81700v1:Chromosome:1586376:1586807:-1 gene:SpnNT_01554 transcript:AJD72488 gene_biotype:protein_coding transcript_biotype:protein_coding description:hypothetical protein		0.0744607	0.827928	0.0794767
AJD72489	AJD72489	AJD72489	pep chromosome:ASM81700v1:Chromosome:1587185:1587733:1 gene:SpnNT_01555 transcript:AJD72489 gene_biotype:protein_coding transcript_biotype:protein_coding description:arsenical resistance protein ArsH		0.942104	0.104957	-0.661001
AJD72490	AJD72490	AJD72490	pep chromosome:ASM81700v1:Chromosome:1588100:1588828:-1 gene:SpnNT_01556 transcript:AJD72490 gene_biotype:protein_coding transcript_biotype:protein_coding description:hypothetical protein	+	8.30213	0	-2.15528
AJD72492	AJD72492	AJD72492	pep chromosome:ASM81700v1:Chromosome:1589137:1590732:-1 gene:SpnNT_01558 transcript:AJD72492 gene_biotype:protein_coding transcript_biotype:protein_coding description:hypothetical protein		1.28281	0.128341	0.489869
AJD72495	AJD72495	AJD72495	pep chromosome:ASM81700v1:Chromosome:1592074:1594770:-1 gene:SpnNT_01561 transcript:AJD72495 gene_biotype:protein_coding transcript_biotype:protein_coding description:Calcium-transporting ATPase		3.2762	0.0377917	0.871303
AJD72497	AJD72497	AJD72497	pep chromosome:ASM81700v1:Chromosome:1596401:1598272:-1 gene:SpnNT_01563 transcript:AJD72497 gene_biotype:protein_coding transcript_biotype:protein_coding description:putative ABC transporter ATP-binding protein		2.13632	0.174839	0.353984
AJD72498	AJD72498	AJD72498	pep chromosome:ASM81700v1:Chromosome:1598269:1599453:-1 gene:SpnNT_01564 transcript:AJD72498 gene_biotype:protein_coding transcript_biotype:protein_coding gene_symbol:cca description:CCA-adding enzyme		0.759065	0.21377	0.396595
AJD72499	AJD72499	AJD72499	pep chromosome:ASM81700v1:Chromosome:1599465:1600232:-1 gene:SpnNT_01565 transcript:AJD72499 gene_biotype:protein_coding transcript_biotype:protein_coding gene_symbol:dapB description:4-hydroxy-tetrahydrodipicolinate reductase		1.4289	0.103798	0.550194
AJD72500	AJD72500	AJD72500	pep chromosome:ASM81700v1:Chromosome:1600509:1601357:-1 gene:SpnNT_01566 transcript:AJD72500 gene_biotype:protein_coding transcript_biotype:protein_coding description:DegV domain-containing protein		0.454607	0.230725	0.497555
AJD72501	AJD72501	AJD72501	pep chromosome:ASM81700v1:Chromosome:1601359:1601733:-1 gene:SpnNT_01567 transcript:AJD72501 gene_biotype:protein_coding transcript_biotype:protein_coding description:hypothetical protein		0.103642	0.877695	-0.0412212
AJD72502	AJD72502	AJD72502	pep chromosome:ASM81700v1:Chromosome:1601807:1603159:-1 gene:SpnNT_01568 transcript:AJD72502 gene_biotype:protein_coding transcript_biotype:protein_coding gene_symbol:glmM description:Phosphoglucosamine mutase		0.780819	0.385775	-0.228157
AJD72503	AJD72503	AJD72503	pep chromosome:ASM81700v1:Chromosome:1603183:1603962:-1 gene:SpnNT_01569 transcript:AJD72503 gene_biotype:protein_coding transcript_biotype:protein_coding description:YbbR-like protein		3.08282	0.0546215	0.707866
AJD72504	AJD72504	AJD72504	pep chromosome:ASM81700v1:Chromosome:1603949:1604806:-1 gene:SpnNT_01570 transcript:AJD72504 gene_biotype:protein_coding transcript_biotype:protein_coding description:DNA integrity scanning protein DisA		2.76688	0.0204211	1.28718
AJD72505	AJD72505	AJD72505	pep chromosome:ASM81700v1:Chromosome:1604942:1605910:1 gene:SpnNT_01571 transcript:AJD72505 gene_biotype:protein_coding transcript_biotype:protein_coding gene_symbol:yumC description:Ferredoxin--NADP reductase 2		0.157571	0.720004	-0.11339
AJD72558	AJD72558	AJD72558	pep chromosome:ASM81700v1:Chromosome:1639077:1639244:1 gene:SpnNT_01624 transcript:AJD72558 gene_biotype:protein_coding transcript_biotype:protein_coding description:hypothetical protein	+	3.82285	0.00848	-1.35656
AJD72561	AJD72561	AJD72561	pep chromosome:ASM81700v1:Chromosome:1639769:1640113:-1 gene:SpnNT_01627 transcript:AJD72561 gene_biotype:protein_coding transcript_biotype:protein_coding description:hypothetical protein		0.342248	0.292178	-0.4736
AJD72564	AJD72564	AJD72564	pep chromosome:ASM81700v1:Chromosome:1640888:1641067:-1 gene:SpnNT_01630 transcript:AJD72564 gene_biotype:protein_coding transcript_biotype:protein_coding description:hypothetical protein	+	18.743	0	-19.7304
AJD72566	AJD72566	AJD72566	pep chromosome:ASM81700v1:Chromosome:1641586:1641954:1 gene:SpnNT_01632 transcript:AJD72566 gene_biotype:protein_coding transcript_biotype:protein_coding description:Helix-turn-helix domain protein		1.29069	0.122342	-0.508489
AJD72567	AJD72567	AJD72567	pep chromosome:ASM81700v1:Chromosome:1641954:1642193:1 gene:SpnNT_01633 transcript:AJD72567 gene_biotype:protein_coding transcript_biotype:protein_coding description:hypothetical protein		0.694078	0.258427	-0.34476
AJD72570	AJD72570	AJD72570	pep chromosome:ASM81700v1:Chromosome:1642942:1643109:1 gene:SpnNT_01636 transcript:AJD72570 gene_biotype:protein_coding transcript_biotype:protein_coding description:hypothetical protein		1.10765	0.085584	-0.737731
AJD72577	AJD72577	AJD72577	pep chromosome:ASM81700v1:Chromosome:1648337:1648717:-1 gene:SpnNT_01643 transcript:AJD72577 gene_biotype:protein_coding transcript_biotype:protein_coding gene_symbol:yabJ description:Enamine/imine deaminase		0.548599	0.101308	-1.18289
AJD72578	AJD72578	AJD72578	pep chromosome:ASM81700v1:Chromosome:1648728:1649315:-1 gene:SpnNT_01644 transcript:AJD72578 gene_biotype:protein_coding transcript_biotype:protein_coding gene_symbol:engB description:putative GTP-binding protein EngB		1.09974	0.461516	0.177348
AJD72579	AJD72579	AJD72579	pep chromosome:ASM81700v1:Chromosome:1649324:1650556:-1 gene:SpnNT_01645 transcript:AJD72579 gene_biotype:protein_coding transcript_biotype:protein_coding gene_symbol:clpX description:ATP-dependent Clp protease ATP-binding subunit ClpX		0.533373	0.309375	-0.325881
AJD72581	AJD72581	AJD72581	pep chromosome:ASM81700v1:Chromosome:1650758:1651264:-1 gene:SpnNT_01647 transcript:AJD72581 gene_biotype:protein_coding transcript_biotype:protein_coding gene_symbol:dhfR description:Dihydrofolate reductase		0.425112	0.332185	-0.336173
AJD72582	AJD72582	AJD72582	pep chromosome:ASM81700v1:Chromosome:1651394:1651912:-1 gene:SpnNT_01648 transcript:AJD72582 gene_biotype:protein_coding transcript_biotype:protein_coding gene_symbol:dps description:DNA protection during starvation protein		0.557802	0.198335	-0.514281
AJD72584	AJD72584	AJD72584	pep chromosome:ASM81700v1:Chromosome:1653950:1654708:-1 gene:SpnNT_01650 transcript:AJD72584 gene_biotype:protein_coding transcript_biotype:protein_coding gene_symbol:tpiA description:Triosephosphate isomerase		1.86701	0.0808597	-0.609992
AJD72585	AJD72585	AJD72585	pep chromosome:ASM81700v1:Chromosome:1654807:1655484:-1 gene:SpnNT_01651 transcript:AJD72585 gene_biotype:protein_coding transcript_biotype:protein_coding gene_symbol:dnaD description:DNA replication protein DnaD		2.07338	0.0368533	-1.14269
AJD72587	AJD72587	AJD72587	pep chromosome:ASM81700v1:Chromosome:1656619:1657131:-1 gene:SpnNT_01653 transcript:AJD72587 gene_biotype:protein_coding transcript_biotype:protein_coding gene_symbol:apt description:Adenine phosphoribosyltransferase		1.30257	0.119908	-0.516218
AJD72588	AJD72588	AJD72588	pep chromosome:ASM81700v1:Chromosome:1657218:1657976:-1 gene:SpnNT_01654 transcript:AJD72588 gene_biotype:protein_coding transcript_biotype:protein_coding gene_symbol:rebM description:Demethylrebeccamycin-D-glucose O-methyltransferase		0.579415	0.137202	0.734481
AJD72589	AJD72589	AJD72589	pep chromosome:ASM81700v1:Chromosome:1658477:1659607:-1 gene:SpnNT_01655 transcript:AJD72589 gene_biotype:protein_coding transcript_biotype:protein_coding gene_symbol:sugC description:Trehalose import ATP-binding protein SugC		3.57679	0.0577617	0.657638
AJD72590	AJD72590	AJD72590	pep chromosome:ASM81700v1:Chromosome:1660057:1660632:-1 gene:SpnNT_01657 transcript:AJD72590 gene_biotype:protein_coding transcript_biotype:protein_coding gene_symbol:yecD description:Isochorismatase family protein YecD		0.733469	0.236934	-0.365683
AJD72592	AJD72592	AJD72592	pep chromosome:ASM81700v1:Chromosome:1661684:1663258:-1 gene:SpnNT_01659 transcript:AJD72592 gene_biotype:protein_coding transcript_biotype:protein_coding gene_symbol:cshA_2 description:DEAD-box ATP-dependent RNA helicase CshA		1.16682	0.226247	0.330421
AJD72594	AJD72594	AJD72594	pep chromosome:ASM81700v1:Chromosome:1664877:1666193:1 gene:SpnNT_01661 transcript:AJD72594 gene_biotype:protein_coding transcript_biotype:protein_coding gene_symbol:lpd description:Dihydrolipoyl dehydrogenase		0.236542	0.636412	-0.145396
AJD72596	AJD72596	AJD72596	pep chromosome:ASM81700v1:Chromosome:1667635:1668417:1 gene:SpnNT_01663 transcript:AJD72596 gene_biotype:protein_coding transcript_biotype:protein_coding description:cobyric acid synthase		0.250065	0.543189	-0.211678
AJD72597	AJD72597	AJD72597	pep chromosome:ASM81700v1:Chromosome:1668543:1669625:1 gene:SpnNT_01664 transcript:AJD72597 gene_biotype:protein_coding transcript_biotype:protein_coding gene_symbol:pepQ description:Xaa-Pro dipeptidase		0.181612	0.650396	-0.153518
AJD72601	AJD72601	AJD72601	pep chromosome:ASM81700v1:Chromosome:1671880:1672653:-1 gene:SpnNT_01668 transcript:AJD72601 gene_biotype:protein_coding transcript_biotype:protein_coding gene_symbol:pdxK description:Pyridoxine kinase		0.166728	0.720984	0.1096
AJD72605	AJD72605	AJD72605	pep chromosome:ASM81700v1:Chromosome:1675728:1676066:-1 gene:SpnNT_01672 transcript:AJD72605 gene_biotype:protein_coding transcript_biotype:protein_coding description:putative alkylphosphonate utilization operon protein PhnA		5.10685	0.0351475	-0.849054
AJD72606	AJD72606	AJD72606	pep chromosome:ASM81700v1:Chromosome:1676197:1676868:-1 gene:SpnNT_01673 transcript:AJD72606 gene_biotype:protein_coding transcript_biotype:protein_coding gene_symbol:cmk description:Cytidylate kinase		1.02823	0.106557	-0.61832
AJD72607	AJD72607	AJD72607	pep chromosome:ASM81700v1:Chromosome:1676877:1677353:-1 gene:SpnNT_01674 transcript:AJD72607 gene_biotype:protein_coding transcript_biotype:protein_coding description:hypothetical protein		3.03127	0.0344667	1.01224
AJD72608	AJD72608	AJD72608	pep chromosome:ASM81700v1:Chromosome:1677399:1677611:1 gene:SpnNT_01675 transcript:AJD72608 gene_biotype:protein_coding transcript_biotype:protein_coding description:hypothetical protein		1.86968	0.0517561	-0.883145
AJD72610	AJD72610	AJD72610	pep chromosome:ASM81700v1:Chromosome:1678629:1679648:-1 gene:SpnNT_01677 transcript:AJD72610 gene_biotype:protein_coding transcript_biotype:protein_coding gene_symbol:galE_1 description:UDP-glucose 4-epimerase		0.82406	0.213785	-0.384201
AJD72612	AJD72612	AJD72612	pep chromosome:ASM81700v1:Chromosome:1681024:1681821:-1 gene:SpnNT_01679 transcript:AJD72612 gene_biotype:protein_coding transcript_biotype:protein_coding description:metal-binding protein		0.0492312	0.925855	-0.028581
AJD72613	AJD72613	AJD72613	pep chromosome:ASM81700v1:Chromosome:1681808:1682485:-1 gene:SpnNT_01680 transcript:AJD72613 gene_biotype:protein_coding transcript_biotype:protein_coding gene_symbol:trmK description:tRNA (adenine(22)-N(1))-methyltransferase		2.43099	0.0624833	-0.675191
AJD72614	AJD72614	AJD72614	pep chromosome:ASM81700v1:Chromosome:1682587:1684923:-1 gene:SpnNT_01681 transcript:AJD72614 gene_biotype:protein_coding transcript_biotype:protein_coding description:Calcium-transporting ATPase		2.17009	0.0729231	0.62482
AJD72615	AJD72615	AJD72615	pep chromosome:ASM81700v1:Chromosome:1685056:1685805:1 gene:SpnNT_01682 transcript:AJD72615 gene_biotype:protein_coding transcript_biotype:protein_coding gene_symbol:plsC description:1-acyl-sn-glycerol-3-phosphate acyltransferase		1.26315	0.0634466	0.882707
AJD72617	AJD72617	AJD72617	pep chromosome:ASM81700v1:Chromosome:1687527:1687796:-1 gene:SpnNT_01684 transcript:AJD72617 gene_biotype:protein_coding transcript_biotype:protein_coding gene_symbol:rpsO description:30S ribosomal protein S15		3.41029	0.0521783	-0.719305
AJD72628	AJD72628	AJD72628	pep chromosome:ASM81700v1:Chromosome:1695657:1696499:-1 gene:SpnNT_01695 transcript:AJD72628 gene_biotype:protein_coding transcript_biotype:protein_coding description:phosphodiesterase		0.0319696	0.946307	-0.0211436
AJD72635	AJD72635	AJD72635	pep chromosome:ASM81700v1:Chromosome:1702788:1703417:1 gene:SpnNT_01702 transcript:AJD72635 gene_biotype:protein_coding transcript_biotype:protein_coding gene_symbol:pksB description:putative polyketide biosynthesis zinc-dependent hydrolase PksB		0.022703	0.945032	0.0311792
AJD72636	AJD72636	AJD72636	pep chromosome:ASM81700v1:Chromosome:1703540:1705432:-1 gene:SpnNT_01703 transcript:AJD72636 gene_biotype:protein_coding transcript_biotype:protein_coding gene_symbol:pepO description:Neutral endopeptidase		0.36885	0.514999	-0.195177
AJD72640	AJD72640	AJD72640	pep chromosome:ASM81700v1:Chromosome:1708374:1708865:1 gene:SpnNT_01707 transcript:AJD72640 gene_biotype:protein_coding transcript_biotype:protein_coding gene_symbol:tpx description:putative thiol peroxidase		1.06642	0.294652	-0.273342
AJD72648	AJD72648	AJD72648	pep chromosome:ASM81700v1:Chromosome:1716577:1717269:-1 gene:SpnNT_01715 transcript:AJD72648 gene_biotype:protein_coding transcript_biotype:protein_coding gene_symbol:gpmA_2 description:2,3-bisphosphoglycerate-dependent phosphoglycerate mutase		2.08355	0.0753055	-0.61826
AJD72650	AJD72650	AJD72650	pep chromosome:ASM81700v1:Chromosome:1723430:1726222:-1 gene:SpnNT_01717 transcript:AJD72650 gene_biotype:protein_coding transcript_biotype:protein_coding gene_symbol:ileS description:Isoleucine--tRNA ligase		0.22116	0.693742	0.11041
AJD72651	AJD72651	AJD72651	pep chromosome:ASM81700v1:Chromosome:1726475:1727359:-1 gene:SpnNT_01718 transcript:AJD72651 gene_biotype:protein_coding transcript_biotype:protein_coding gene_symbol:divIVA description:Cell division protein DivIVA		0.965154	0.321912	-0.257389
AJD72654	AJD72654	AJD72654	pep chromosome:ASM81700v1:Chromosome:1728413:1728952:-1 gene:SpnNT_01721 transcript:AJD72654 gene_biotype:protein_coding transcript_biotype:protein_coding gene_symbol:sepF description:Cell division protein SepF		1.39351	0.248356	-0.295905
AJD72655	AJD72655	AJD72655	pep chromosome:ASM81700v1:Chromosome:1728962:1729633:-1 gene:SpnNT_01722 transcript:AJD72655 gene_biotype:protein_coding transcript_biotype:protein_coding description:pyridoxal phosphate enzyme, YggS family		0.835528	0.173773	0.465868
AJD72656	AJD72656	AJD72656	pep chromosome:ASM81700v1:Chromosome:1729638:1730897:-1 gene:SpnNT_01723 transcript:AJD72656 gene_biotype:protein_coding transcript_biotype:protein_coding gene_symbol:ftsZ description:Cell division protein FtsZ		0.872728	0.202129	-0.401935
AJD72657	AJD72657	AJD72657	pep chromosome:ASM81700v1:Chromosome:1730914:1732287:-1 gene:SpnNT_01724 transcript:AJD72657 gene_biotype:protein_coding transcript_biotype:protein_coding gene_symbol:ftsA description:Cell division protein FtsA		0.981594	0.212519	0.364357
AJD72658	AJD72658	AJD72658	pep chromosome:ASM81700v1:Chromosome:1732506:1733210:-1 gene:SpnNT_01725 transcript:AJD72658 gene_biotype:protein_coding transcript_biotype:protein_coding description:putative integral membrane protein		0.270702	0.302233	0.600966
AJD72660	AJD72660	AJD72660	pep chromosome:ASM81700v1:Chromosome:1733899:1735272:-1 gene:SpnNT_01727 transcript:AJD72660 gene_biotype:protein_coding transcript_biotype:protein_coding gene_symbol:murF description:UDP-N-acetylmuramoyl-tripeptide--D-alanyl-D-alanine ligase		0.136001	0.75531	-0.0957105
AJD72662	AJD72662	AJD72662	pep chromosome:ASM81700v1:Chromosome:1736576:1737172:-1 gene:SpnNT_01729 transcript:AJD72662 gene_biotype:protein_coding transcript_biotype:protein_coding gene_symbol:recR description:Recombination protein RecR		0.0918415	0.807781	0.0840001
AJD72663	AJD72663	AJD72663	pep chromosome:ASM81700v1:Chromosome:1737183:1739225:-1 gene:SpnNT_01730 transcript:AJD72663 gene_biotype:protein_coding transcript_biotype:protein_coding gene_symbol:penA description:Penicillin-binding protein 2B		3.15844	0.0524615	0.73527
AJD72666	AJD72666	AJD72666	pep chromosome:ASM81700v1:Chromosome:1741209:1742126:-1 gene:SpnNT_01733 transcript:AJD72666 gene_biotype:protein_coding transcript_biotype:protein_coding gene_symbol:nanA_2 description:N-acetylneuraminate lyase		0.70724	0.213415	-0.410713
AJD72671	AJD72671	AJD72671	pep chromosome:ASM81700v1:Chromosome:1745603:1746931:-1 gene:SpnNT_01738 transcript:AJD72671 gene_biotype:protein_coding transcript_biotype:protein_coding gene_symbol:yesO_1 description:Putative ABC transporter substrate-binding protein YesO		2.5876	0.0941887	0.512187
AJD72674	AJD72674	AJD72674	pep chromosome:ASM81700v1:Chromosome:1747996:1748694:-1 gene:SpnNT_01741 transcript:AJD72674 gene_biotype:protein_coding transcript_biotype:protein_coding gene_symbol:nanE description:Putative N-acetylmannosamine-6-phosphate 2-epimerase		0.0275542	0.945638	-0.0274419
AJD72679	AJD72679	AJD72679	pep chromosome:ASM81700v1:Chromosome:1753889:1755226:-1 gene:SpnNT_01746 transcript:AJD72679 gene_biotype:protein_coding transcript_biotype:protein_coding gene_symbol:yesO_2 description:Putative ABC transporter substrate-binding protein YesO		0.0145516	0.964936	0.0140336
AJD72683	AJD72683	AJD72683	pep chromosome:ASM81700v1:Chromosome:1757915:1761481:-1 gene:SpnNT_01750 transcript:AJD72683 gene_biotype:protein_coding transcript_biotype:protein_coding gene_symbol:lytA_8 description:Autolysin		1.06594	0.255401	-0.306557
AJD72688	AJD72688	AJD72688	pep chromosome:ASM81700v1:Chromosome:1767509:1769524:-1 gene:SpnNT_01755 transcript:AJD72688 gene_biotype:protein_coding transcript_biotype:protein_coding gene_symbol:recG description:ATP-dependent DNA helicase RecG		4.22121	0.0508169	0.700686
AJD72689	AJD72689	AJD72689	pep chromosome:ASM81700v1:Chromosome:1769543:1770646:-1 gene:SpnNT_01756 transcript:AJD72689 gene_biotype:protein_coding transcript_biotype:protein_coding gene_symbol:alr description:Alanine racemase		0.131461	0.681787	0.156556
AJD72691	AJD72691	AJD72691	pep chromosome:ASM81700v1:Chromosome:1771043:1772074:-1 gene:SpnNT_01758 transcript:AJD72691 gene_biotype:protein_coding transcript_biotype:protein_coding gene_symbol:aroF_1 description:Phospho-2-dehydro-3-deoxyheptonate aldolase, Tyr-sensitive		1.08544	0.191953	0.389281
AJD72701	AJD72701	AJD72701	pep chromosome:ASM81700v1:Chromosome:1780634:1781347:-1 gene:SpnNT_01768 transcript:AJD72701 gene_biotype:protein_coding transcript_biotype:protein_coding gene_symbol:nfrA2 description:FMN reductase [NAD(P)H]		0.179508	0.578839	-0.227178
AJD72702	AJD72702	AJD72702	pep chromosome:ASM81700v1:Chromosome:1781344:1782240:-1 gene:SpnNT_01769 transcript:AJD72702 gene_biotype:protein_coding transcript_biotype:protein_coding gene_symbol:dnaI description:Primosomal protein DnaI		0.652169	0.174265	-0.530625
AJD72705	AJD72705	AJD72705	pep chromosome:ASM81700v1:Chromosome:1784024:1784389:1 gene:SpnNT_01772 transcript:AJD72705 gene_biotype:protein_coding transcript_biotype:protein_coding gene_symbol:ytrA description:HTH-type transcriptional repressor YtrA		1.29399	0.210854	-0.341184
AJD72706	AJD72706	AJD72706	pep chromosome:ASM81700v1:Chromosome:1784394:1785089:1 gene:SpnNT_01773 transcript:AJD72706 gene_biotype:protein_coding transcript_biotype:protein_coding gene_symbol:skfE description:SkfA peptide export ATP-binding protein SkfE		1.19666	0.170183	-0.41403
AJD72708	AJD72708	AJD72708	pep chromosome:ASM81700v1:Chromosome:1786226:1787425:-1 gene:SpnNT_01775 transcript:AJD72708 gene_biotype:protein_coding transcript_biotype:protein_coding description:ABC-2 family transporter protein		4.265	0.0267556	0.985348
AJD72712	AJD72712	AJD72712	pep chromosome:ASM81700v1:Chromosome:1790285:1791172:-1 gene:SpnNT_01779 transcript:AJD72712 gene_biotype:protein_coding transcript_biotype:protein_coding gene_symbol:gmuE description:Putative fructokinase		0.452349	0.292211	-0.379516
AJD72716	AJD72716	AJD72716	pep chromosome:ASM81700v1:Chromosome:1796070:1797344:-1 gene:SpnNT_01783 transcript:AJD72716 gene_biotype:protein_coding transcript_biotype:protein_coding gene_symbol:mvaA description:3-hydroxy-3-methylglutaryl-coenzyme A reductase		0.905477	0.0654198	1.12039
AJD72717	AJD72717	AJD72717	pep chromosome:ASM81700v1:Chromosome:1797344:1798516:-1 gene:SpnNT_01784 transcript:AJD72717 gene_biotype:protein_coding transcript_biotype:protein_coding gene_symbol:pksG description:Polyketide biosynthesis 3-hydroxy-3-methylglutaryl-ACP synthase PksG		0.00922611	0.986451	0.00350041
AJD72722	AJD72722	AJD72722	pep chromosome:ASM81700v1:Chromosome:1801011:1802990:-1 gene:SpnNT_01789 transcript:AJD72722 gene_biotype:protein_coding transcript_biotype:protein_coding gene_symbol:stkP description:Serine/threonine-protein kinase StkP		3.71045	0.0371892	0.889281
AJD72723	AJD72723	AJD72723	pep chromosome:ASM81700v1:Chromosome:1802987:1803727:-1 gene:SpnNT_01790 transcript:AJD72723 gene_biotype:protein_coding transcript_biotype:protein_coding description:Putative protein phosphatase 2C-type		0.566806	0.451356	-0.207213
AJD72724	AJD72724	AJD72724	pep chromosome:ASM81700v1:Chromosome:1803742:1805055:-1 gene:SpnNT_01791 transcript:AJD72724 gene_biotype:protein_coding transcript_biotype:protein_coding gene_symbol:rsmB description:Ribosomal RNA small subunit methyltransferase B		0.438042	0.295553	0.381968
AJD72725	AJD72725	AJD72725	pep chromosome:ASM81700v1:Chromosome:1805048:1805983:-1 gene:SpnNT_01792 transcript:AJD72725 gene_biotype:protein_coding transcript_biotype:protein_coding gene_symbol:fmt description:Methionyl-tRNA formyltransferase		1.2795	0.343171	-0.230849
AJD72727	AJD72727	AJD72727	pep chromosome:ASM81700v1:Chromosome:1808458:1808772:-1 gene:SpnNT_01794 transcript:AJD72727 gene_biotype:protein_coding transcript_biotype:protein_coding gene_symbol:rpoZ description:DNA-directed RNA polymerase subunit omega		2.44494	0.104746	-0.475111
AJD72728	AJD72728	AJD72728	pep chromosome:ASM81700v1:Chromosome:1808797:1809423:-1 gene:SpnNT_01795 transcript:AJD72728 gene_biotype:protein_coding transcript_biotype:protein_coding gene_symbol:gmk description:Guanylate kinase		0.832482	0.365941	-0.236395
AJD72729	AJD72729	AJD72729	pep chromosome:ASM81700v1:Chromosome:1809553:1811166:-1 gene:SpnNT_01796 transcript:AJD72729 gene_biotype:protein_coding transcript_biotype:protein_coding gene_symbol:rny description:Ribonuclease Y		3.61093	0.0410385	0.820395
AJD72731	AJD72731	AJD72731	pep chromosome:ASM81700v1:Chromosome:1814385:1815386:-1 gene:SpnNT_01798 transcript:AJD72731 gene_biotype:protein_coding transcript_biotype:protein_coding description:hypothetical protein		1.73358	0.0659699	0.727021
AJD72734	AJD72734	AJD72734	pep chromosome:ASM81700v1:Chromosome:1817338:1819446:-1 gene:SpnNT_01801 transcript:AJD72734 gene_biotype:protein_coding transcript_biotype:protein_coding description:putative type I restriction enzymeP M protein		1.65413	0.0576939	0.856163
AJD72736	AJD72736	AJD72736	pep chromosome:ASM81700v1:Chromosome:1819920:1820174:-1 gene:SpnNT_01803 transcript:AJD72736 gene_biotype:protein_coding transcript_biotype:protein_coding description:prevent-host-death family protein		0.740697	0.0664148	-1.39897
AJD72738	AJD72738	AJD72738	pep chromosome:ASM81700v1:Chromosome:1821413:1822189:-1 gene:SpnNT_01805 transcript:AJD72738 gene_biotype:protein_coding transcript_biotype:protein_coding description:Glycine/sarcosine N-methyltransferase		0.546822	0.606498	-0.127701
AJD72739	AJD72739	AJD72739	pep chromosome:ASM81700v1:Chromosome:1822372:1822722:-1 gene:SpnNT_01806 transcript:AJD72739 gene_biotype:protein_coding transcript_biotype:protein_coding gene_symbol:rsfS description:Ribosomal silencing factor RsfS		0.515711	0.471657	-0.201011
AJD72740	AJD72740	AJD72740	pep chromosome:ASM81700v1:Chromosome:1822723:1823316:-1 gene:SpnNT_01807 transcript:AJD72740 gene_biotype:protein_coding transcript_biotype:protein_coding description:putative nicotinate-nucleotide adenylyltransferase		1.00366	0.185701	-0.408917
AJD72741	AJD72741	AJD72741	pep chromosome:ASM81700v1:Chromosome:1823316:1823945:-1 gene:SpnNT_01808 transcript:AJD72741 gene_biotype:protein_coding transcript_biotype:protein_coding gene_symbol:nadD description:Nicotinate-nucleotide adenylyltransferase		0.706635	0.111004	-0.767497
AJD72742	AJD72742	AJD72742	pep chromosome:ASM81700v1:Chromosome:1823997:1824308:-1 gene:SpnNT_01809 transcript:AJD72742 gene_biotype:protein_coding transcript_biotype:protein_coding gene_symbol:yhbY description:RNA-binding protein YhbY		1.82392	0.0281667	-1.50459
AJD72746	AJD72746	AJD72746	pep chromosome:ASM81700v1:Chromosome:1827138:1827698:-1 gene:SpnNT_01813 transcript:AJD72746 gene_biotype:protein_coding transcript_biotype:protein_coding gene_symbol:ykuT description:putative MscS family protein YkuT		1.25809	0.0631529	0.883575
AJD72750	AJD72750	AJD72750	pep chromosome:ASM81700v1:Chromosome:1830582:1830803:1 gene:SpnNT_01817 transcript:AJD72750 gene_biotype:protein_coding transcript_biotype:protein_coding description:hypothetical protein		0.834897	0.512191	-0.161112
AJD72751	AJD72751	AJD72751	pep chromosome:ASM81700v1:Chromosome:1830819:1831133:1 gene:SpnNT_01818 transcript:AJD72751 gene_biotype:protein_coding transcript_biotype:protein_coding gene_symbol:trxA description:Thioredoxin		1.04709	0.151044	-0.468925
AJD72756	AJD72756	AJD72756	pep chromosome:ASM81700v1:Chromosome:1834089:1834880:-1 gene:SpnNT_01823 transcript:AJD72756 gene_biotype:protein_coding transcript_biotype:protein_coding description:hypothetical protein		0.962161	0.121562	0.578318
AJD72761	AJD72761	AJD72761	pep chromosome:ASM81700v1:Chromosome:1838835:1840631:-1 gene:SpnNT_01828 transcript:AJD72761 gene_biotype:protein_coding transcript_biotype:protein_coding gene_symbol:pepF1_2 description:Oligoendopeptidase F, plasmid		2.71508	0.0750839	0.575519
AJD72762	AJD72762	AJD72762	pep chromosome:ASM81700v1:Chromosome:1840643:1841386:-1 gene:SpnNT_01829 transcript:AJD72762 gene_biotype:protein_coding transcript_biotype:protein_coding gene_symbol:rsmE description:Ribosomal RNA small subunit methyltransferase E		0.154481	0.672185	0.149335
AJD72763	AJD72763	AJD72763	pep chromosome:ASM81700v1:Chromosome:1841388:1842341:-1 gene:SpnNT_01830 transcript:AJD72763 gene_biotype:protein_coding transcript_biotype:protein_coding gene_symbol:prmA description:Ribosomal protein L11 methyltransferase		0.289499	0.636058	-0.134519
AJD72766	AJD72766	AJD72766	pep chromosome:ASM81700v1:Chromosome:1843992:1844462:-1 gene:SpnNT_01833 transcript:AJD72766 gene_biotype:protein_coding transcript_biotype:protein_coding description:hypothetical protein		0.420105	0.538538	0.172455
AJD72775	AJD72775	AJD72775	pep chromosome:ASM81700v1:Chromosome:1851723:1852289:1 gene:SpnNT_01843 transcript:AJD72775 gene_biotype:protein_coding transcript_biotype:protein_coding description:hypothetical protein		2.55128	0.0482812	0.844771
AJD72777	AJD72777	AJD72777	pep chromosome:ASM81700v1:Chromosome:1852502:1853110:1 gene:SpnNT_01845 transcript:AJD72777 gene_biotype:protein_coding transcript_biotype:protein_coding description:hypothetical protein		0.906938	0.291939	-0.286127
AJD72778	AJD72778	AJD72778	pep chromosome:ASM81700v1:Chromosome:1853141:1853344:1 gene:SpnNT_01846 transcript:AJD72778 gene_biotype:protein_coding transcript_biotype:protein_coding description:CsbD-like protein		3.6581	0.0540455	-0.679023
AJD72784	AJD72784	AJD72784	pep chromosome:ASM81700v1:Chromosome:1857229:1858005:-1 gene:SpnNT_01852 transcript:AJD72784 gene_biotype:protein_coding transcript_biotype:protein_coding gene_symbol:trpA description:Tryptophan synthase alpha chain		0.78413	0.226103	-0.37523
AJD72786	AJD72786	AJD72786	pep chromosome:ASM81700v1:Chromosome:1859199:1859798:-1 gene:SpnNT_01854 transcript:AJD72786 gene_biotype:protein_coding transcript_biotype:protein_coding gene_symbol:trpF description:N-(5-phosphoribosyl)anthranilate isomerase		0.242205	0.551448	-0.205658
AJD72787	AJD72787	AJD72787	pep chromosome:ASM81700v1:Chromosome:1859785:1860552:-1 gene:SpnNT_01855 transcript:AJD72787 gene_biotype:protein_coding transcript_biotype:protein_coding gene_symbol:trpC description:Indole-3-glycerol phosphate synthase		0.0886205	0.797496	-0.0933486
AJD72789	AJD72789	AJD72789	pep chromosome:ASM81700v1:Chromosome:1861564:1862130:-1 gene:SpnNT_01857 transcript:AJD72789 gene_biotype:protein_coding transcript_biotype:protein_coding gene_symbol:trpG description:Anthranilate synthase component II		1.47261	0.174678	-0.38385
AJD72792	AJD72792	AJD72792	pep chromosome:ASM81700v1:Chromosome:1864899:1865900:-1 gene:SpnNT_01860 transcript:AJD72792 gene_biotype:protein_coding transcript_biotype:protein_coding gene_symbol:ccpA_1 description:Glucose-resistance amylase regulator		3.16726	0.0448889	0.829142
AJD72796	AJD72796	AJD72796	pep chromosome:ASM81700v1:Chromosome:1868888:1869898:-1 gene:SpnNT_01864 transcript:AJD72796 gene_biotype:protein_coding transcript_biotype:protein_coding gene_symbol:malK description:Maltose/maltodextrin import ATP-binding protein MalK		0.689756	0.18601	0.479955
AJD72797	AJD72797	AJD72797	pep chromosome:ASM81700v1:Chromosome:1870001:1871068:-1 gene:SpnNT_01865 transcript:AJD72797 gene_biotype:protein_coding transcript_biotype:protein_coding description:2-aminoethylphosphonate ABC transporter substrate-binding protein		2.25145	0.0597009	0.72503
AJD72798	AJD72798	AJD72798	pep chromosome:ASM81700v1:Chromosome:1871093:1871752:-1 gene:SpnNT_01866 transcript:AJD72798 gene_biotype:protein_coding transcript_biotype:protein_coding description:hypothetical protein		0.0798616	0.825238	0.0782547
AJD72800	AJD72800	AJD72800	pep chromosome:ASM81700v1:Chromosome:1876064:1877290:-1 gene:SpnNT_01868 transcript:AJD72800 gene_biotype:protein_coding transcript_biotype:protein_coding gene_symbol:arnB description:UDP-4-amino-4-deoxy-L-arabinose--oxoglutarate aminotransferase		0.0186228	0.963127	0.0159982
AJD72803	AJD72803	AJD72803	pep chromosome:ASM81700v1:Chromosome:1879939:1881684:-1 gene:SpnNT_01871 transcript:AJD72803 gene_biotype:protein_coding transcript_biotype:protein_coding gene_symbol:yheI description:putative multidrug resistance ABC transporter ATP-binding/permease prote		2.81917	0.0370222	0.939648
AJD72808	AJD72808	AJD72808	pep chromosome:ASM81700v1:Chromosome:1885020:1885847:1 gene:SpnNT_01876 transcript:AJD72808 gene_biotype:protein_coding transcript_biotype:protein_coding gene_symbol:exoA description:Exodeoxyribonuclease		1.78748	0.092765	-0.571101
AJD72813	AJD72813	AJD72813	pep chromosome:ASM81700v1:Chromosome:1889050:1889916:-1 gene:SpnNT_01881 transcript:AJD72813 gene_biotype:protein_coding transcript_biotype:protein_coding gene_symbol:dpnB description:Type-2 restriction enzyme DpnII		0.178897	0.561076	0.248724
AJD72815	AJD72815	AJD72815	pep chromosome:ASM81700v1:Chromosome:1890699:1891553:-1 gene:SpnNT_01883 transcript:AJD72815 gene_biotype:protein_coding transcript_biotype:protein_coding gene_symbol:dpnM description:Modification methylase DpnIIA		1.28594	0.122595	0.507606
AJD72825	AJD72825	AJD72825	pep chromosome:ASM81700v1:Chromosome:1900580:1902100:-1 gene:SpnNT_01893 transcript:AJD72825 gene_biotype:protein_coding transcript_biotype:protein_coding gene_symbol:opuCB description:Glycine betaine/carnitine/choline transport system permease protein Opu		2.49893	0.056442	0.744705
AJD72826	AJD72826	AJD72826	pep chromosome:ASM81700v1:Chromosome:1902093:1902821:-1 gene:SpnNT_01894 transcript:AJD72826 gene_biotype:protein_coding transcript_biotype:protein_coding gene_symbol:opuCA description:Carnitine transport ATP-binding protein OpuCA		0.577859	0.235758	-0.410958
AJD72827	AJD72827	AJD72827	pep chromosome:ASM81700v1:Chromosome:1902836:1903600:-1 gene:SpnNT_01895 transcript:AJD72827 gene_biotype:protein_coding transcript_biotype:protein_coding description:putative ester cyclase		1.15077	0.1117	-0.563215
AJD72829	AJD72829	AJD72829	pep chromosome:ASM81700v1:Chromosome:1904729:1905025:-1 gene:SpnNT_01897 transcript:AJD72829 gene_biotype:protein_coding transcript_biotype:protein_coding description:hypothetical protein		1.09065	0.255518	-0.303897
AJD72830	AJD72830	AJD72830	pep chromosome:ASM81700v1:Chromosome:1905047:1906111:-1 gene:SpnNT_01898 transcript:AJD72830 gene_biotype:protein_coding transcript_biotype:protein_coding gene_symbol:pepA_2 description:Glutamyl aminopeptidase		1.96318	0.115066	0.466482
AJD72841	AJD72841	AJD72841	pep chromosome:ASM81700v1:Chromosome:1914574:1915035:-1 gene:SpnNT_01909 transcript:AJD72841 gene_biotype:protein_coding transcript_biotype:protein_coding gene_symbol:ykuL description:CBS domain-containing protein YkuL		0.286248	0.416772	-0.321822
AJD72842	AJD72842	AJD72842	pep chromosome:ASM81700v1:Chromosome:1915032:1915553:-1 gene:SpnNT_01910 transcript:AJD72842 gene_biotype:protein_coding transcript_biotype:protein_coding description:phosphodiesterase		1.34376	0.125852	-0.488087
AJD72843	AJD72843	AJD72843	pep chromosome:ASM81700v1:Chromosome:1915529:1916500:-1 gene:SpnNT_01911 transcript:AJD72843 gene_biotype:protein_coding transcript_biotype:protein_coding gene_symbol:rdgB description:dITP/XTP pyrophosphatase		0.0129483	0.971724	-0.0100464
AJD72850	AJD72850	AJD72850	pep chromosome:ASM81700v1:Chromosome:1924153:1925079:-1 gene:SpnNT_01918 transcript:AJD72850 gene_biotype:protein_coding transcript_biotype:protein_coding gene_symbol:oppF description:Stage 0 sporulation protein KE		0.285996	0.614433	0.146569
AJD72851	AJD72851	AJD72851	pep chromosome:ASM81700v1:Chromosome:1925090:1926157:-1 gene:SpnNT_01919 transcript:AJD72851 gene_biotype:protein_coding transcript_biotype:protein_coding gene_symbol:oppD description:Stage 0 sporulation protein KD		2.65548	0.0633858	0.645615
AJD72852	AJD72852	AJD72852	pep chromosome:ASM81700v1:Chromosome:1926166:1927092:-1 gene:SpnNT_01920 transcript:AJD72852 gene_biotype:protein_coding transcript_biotype:protein_coding gene_symbol:oppC description:Stage 0 sporulation protein KC		1.72527	0.0808196	0.632292
AJD72853	AJD72853	AJD72853	pep chromosome:ASM81700v1:Chromosome:1927092:1928579:-1 gene:SpnNT_01921 transcript:AJD72853 gene_biotype:protein_coding transcript_biotype:protein_coding gene_symbol:gsiC description:Glutathione transport system permease protein GsiC		5.20596	0.0368791	0.77781
AJD72854	AJD72854	AJD72854	pep chromosome:ASM81700v1:Chromosome:1928646:1930625:-1 gene:SpnNT_01922 transcript:AJD72854 gene_biotype:protein_coding transcript_biotype:protein_coding gene_symbol:amiA description:Oligopeptide-binding protein AmiA precursor		1.31237	0.166393	0.40831
AJD72855	AJD72855	AJD72855	pep chromosome:ASM81700v1:Chromosome:1931312:1932505:-1 gene:SpnNT_01923 transcript:AJD72855 gene_biotype:protein_coding transcript_biotype:protein_coding description:putative bicarbonate transporter, IctB family		0.377812	0.36415	-0.321441
AJD72859	AJD72859	AJD72859	pep chromosome:ASM81700v1:Chromosome:1936124:1937383:-1 gene:SpnNT_01927 transcript:AJD72859 gene_biotype:protein_coding transcript_biotype:protein_coding gene_symbol:msmE description:Multiple sugar-binding protein precursor		0.466138	0.175863	0.689102
AJD72862	AJD72862	AJD72862	pep chromosome:ASM81700v1:Chromosome:1940602:1941537:1 gene:SpnNT_01930 transcript:AJD72862 gene_biotype:protein_coding transcript_biotype:protein_coding gene_symbol:birA description:Bifunctional protein BirA		0.46337	0.395092	-0.262664
AJD72863	AJD72863	AJD72863	pep chromosome:ASM81700v1:Chromosome:1948440:1949543:-1 gene:SpnNT_01953 transcript:AJD72863 gene_biotype:protein_coding transcript_biotype:protein_coding gene_symbol:rlmCD_2 description:23S rRNA (uracil-C(5))-methyltransferase RlmCD		0.125771	0.740568	0.111444
AJD72866	AJD72866	AJD72866	pep chromosome:ASM81700v1:Chromosome:1951502:1952035:1 gene:SpnNT_01956 transcript:AJD72866 gene_biotype:protein_coding transcript_biotype:protein_coding description:hypothetical protein		0.42379	0.306541	0.374449
AJD72871	AJD72871	AJD72871	pep chromosome:ASM81700v1:Chromosome:1954186:1955808:-1 gene:SpnNT_01961 transcript:AJD72871 gene_biotype:protein_coding transcript_biotype:protein_coding gene_symbol:groL description:Stress protein H5		3.05147	0.084105	-0.524817
AJD72872	AJD72872	AJD72872	pep chromosome:ASM81700v1:Chromosome:1955824:1956108:-1 gene:SpnNT_01962 transcript:AJD72872 gene_biotype:protein_coding transcript_biotype:protein_coding description:co-chaperonin GroES		1.78055	0.133514	-0.435497
AJD72874	AJD72874	AJD72874	pep chromosome:ASM81700v1:Chromosome:1956851:1957612:-1 gene:SpnNT_01964 transcript:AJD72874 gene_biotype:protein_coding transcript_biotype:protein_coding gene_symbol:ydfG description:NADP-dependent 3-hydroxy acid dehydrogenase YdfG		0.0175764	0.965127	-0.0133355
AJD72875	AJD72875	AJD72875	pep chromosome:ASM81700v1:Chromosome:1957654:1958280:-1 gene:SpnNT_01965 transcript:AJD72875 gene_biotype:protein_coding transcript_biotype:protein_coding gene_symbol:pheT_2 description:Phenylalanine--tRNA ligase beta subunit		0.491212	0.381697	-0.266556
AJD72876	AJD72876	AJD72876	pep chromosome:ASM81700v1:Chromosome:1958296:1958613:-1 gene:SpnNT_01966 transcript:AJD72876 gene_biotype:protein_coding transcript_biotype:protein_coding gene_symbol:ytpP description:Thioredoxin-like protein YtpP		0.900678	0.230541	-0.350201
AJD72879	AJD72879	AJD72879	pep chromosome:ASM81700v1:Chromosome:1961702:1962376:-1 gene:SpnNT_01969 transcript:AJD72879 gene_biotype:protein_coding transcript_biotype:protein_coding description:putative membrane protein		2.02175	0.0380282	1.17027
AJD72884	AJD72884	AJD72884	pep chromosome:ASM81700v1:Chromosome:1964908:1965261:-1 gene:SpnNT_01974 transcript:AJD72884 gene_biotype:protein_coding transcript_biotype:protein_coding description:putative multidrug transporter membrane\ATP-binding components		0.0351324	0.895886	-0.0609283
AJD72887	AJD72887	AJD72887	pep chromosome:ASM81700v1:Chromosome:1966341:1967057:-1 gene:SpnNT_01977 transcript:AJD72887 gene_biotype:protein_coding transcript_biotype:protein_coding gene_symbol:yeeN description:putative transcriptional regulatory protein YeeN		0.245982	0.681237	-0.113714
AJD72889	AJD72889;AJD71520	AJD72889;AJD71520	pep chromosome:ASM81700v1:Chromosome:1969364:1969774:-1 gene:SpnNT_01979 transcript:AJD72889 gene_biotype:protein_coding transcript_biotype:protein_coding description:hypothetical protein;pep chromosome:ASM81700v1:Chromosome:600165:600575:1 gene:SpnNT_0057		1.76189	0.0677536	-0.706198
AJD72890	AJD72890;AJD71519	AJD72890;AJD71519	pep chromosome:ASM81700v1:Chromosome:1969767:1970375:-1 gene:SpnNT_01980 transcript:AJD72890 gene_biotype:protein_coding transcript_biotype:protein_coding description:hypothetical protein;pep chromosome:ASM81700v1:Chromosome:599564:600172:1 gene:SpnNT_0057		0.386488	0.2993	-0.412016
AJD72891	AJD72891;AJD71518	AJD72891;AJD71518	pep chromosome:ASM81700v1:Chromosome:1970388:1970846:-1 gene:SpnNT_01981 transcript:AJD72891 gene_biotype:protein_coding transcript_biotype:protein_coding description:hypothetical protein;pep chromosome:ASM81700v1:Chromosome:599093:599551:1 gene:SpnNT_0057		1.30415	0.0941304	0.638731
AJD72901	AJD72901	AJD72901	pep chromosome:ASM81700v1:Chromosome:1976800:1977756:-1 gene:SpnNT_01991 transcript:AJD72901 gene_biotype:protein_coding transcript_biotype:protein_coding gene_symbol:lytA_9 description:Autolysin		1.39423	0.175127	-0.387957
AJD72904	AJD72904	AJD72904	pep chromosome:ASM81700v1:Chromosome:1979827:1980993:-1 gene:SpnNT_01994 transcript:AJD72904 gene_biotype:protein_coding transcript_biotype:protein_coding gene_symbol:recA description:Recombinase A		0.0140525	0.975453	0.00781526
AJD72905	AJD72905	AJD72905	pep chromosome:ASM81700v1:Chromosome:1981048:1982304:-1 gene:SpnNT_01995 transcript:AJD72905 gene_biotype:protein_coding transcript_biotype:protein_coding gene_symbol:cinA description:Exported protein 10		2.57381	0.0755527	0.580582
AJD72906	AJD72906	AJD72906	pep chromosome:ASM81700v1:Chromosome:1982388:1983404:-1 gene:SpnNT_01996 transcript:AJD72906 gene_biotype:protein_coding transcript_biotype:protein_coding gene_symbol:brpA description:Biofilm regulatory protein A precursor		0.640832	0.511013	0.169684
AJD72908	AJD72908	AJD72908	pep chromosome:ASM81700v1:Chromosome:1983920:1984363:-1 gene:SpnNT_01998 transcript:AJD72908 gene_biotype:protein_coding transcript_biotype:protein_coding description:ADP-binding protein		0.575819	0.284683	-0.343627
AJD72912	AJD72912	AJD72912	pep chromosome:ASM81700v1:Chromosome:1986434:1986847:-1 gene:SpnNT_02002 transcript:AJD72912 gene_biotype:protein_coding transcript_biotype:protein_coding gene_symbol:ndk description:Nucleoside diphosphate kinase		1.7804	0.211237	-0.318268
AJD72913	AJD72913	AJD72913	pep chromosome:ASM81700v1:Chromosome:1986948:1990625:-1 gene:SpnNT_02003 transcript:AJD72913 gene_biotype:protein_coding transcript_biotype:protein_coding gene_symbol:rpoC description:DNA-directed RNA polymerase subunit beta		2.35625	0.058	0.732837
AJD72914	AJD72914	AJD72914	pep chromosome:ASM81700v1:Chromosome:1990659:1994270:-1 gene:SpnNT_02004 transcript:AJD72914 gene_biotype:protein_coding transcript_biotype:protein_coding gene_symbol:rpoB description:DNA-directed RNA polymerase subunit beta		1.64901	0.176	0.369473
AJD72916	AJD72916	AJD72916	pep chromosome:ASM81700v1:Chromosome:1996999:1998330:-1 gene:SpnNT_02007 transcript:AJD72916 gene_biotype:protein_coding transcript_biotype:protein_coding gene_symbol:corC description:Magnesium and cobalt efflux protein CorC		3.12381	0.0399608	0.865732
AJD72919	AJD72919	AJD72919	pep chromosome:ASM81700v1:Chromosome:1999665:2000948:-1 gene:SpnNT_02010 transcript:AJD72919 gene_biotype:protein_coding transcript_biotype:protein_coding gene_symbol:murA1 description:UDP-N-acetylglucosamine 1-carboxyvinyltransferase 1		0.0406962	0.944645	0.021836
AJD72920	AJD72920	AJD72920	pep chromosome:ASM81700v1:Chromosome:2001260:2002297:-1 gene:SpnNT_02011 transcript:AJD72920 gene_biotype:protein_coding transcript_biotype:protein_coding description:ATP-dependent protease LonB		0.389866	0.655891	-0.113521
AJD72923	AJD72923	AJD72923	pep chromosome:ASM81700v1:Chromosome:2003363:2004355:-1 gene:SpnNT_02014 transcript:AJD72923 gene_biotype:protein_coding transcript_biotype:protein_coding gene_symbol:asnA description:Aspartate--ammonia ligase		2.73059	0.116814	0.431984
AJD72925	AJD72925	AJD72925	pep chromosome:ASM81700v1:Chromosome:2005205:2005945:-1 gene:SpnNT_02016 transcript:AJD72925 gene_biotype:protein_coding transcript_biotype:protein_coding description:Putative TrmH family tRNA/rRNA methyltransferase		1.96971	0.0523373	0.856783
AJD72927	AJD72927	AJD72927	pep chromosome:ASM81700v1:Chromosome:2006335:2007261:1 gene:SpnNT_02018 transcript:AJD72927 gene_biotype:protein_coding transcript_biotype:protein_coding gene_symbol:misCB description:Membrane protein YidC 1		1.46516	0.0521387	0.989104
AJD72928	AJD72928	AJD72928	pep chromosome:ASM81700v1:Chromosome:2007336:2008130:-1 gene:SpnNT_02019 transcript:AJD72928 gene_biotype:protein_coding transcript_biotype:protein_coding gene_symbol:pflA_2 description:Pyruvate formate-lyase-activating enzyme		2.65963	0.0303846	1.13964
AJD72929	AJD72929	AJD72929	pep chromosome:ASM81700v1:Chromosome:2008244:2009506:-1 gene:SpnNT_02020 transcript:AJD72929 gene_biotype:protein_coding transcript_biotype:protein_coding gene_symbol:lysA description:Diaminopimelate decarboxylase		2.22557	0.0805767	0.583942
AJD72930	AJD72930	AJD72930	pep chromosome:ASM81700v1:Chromosome:2009573:2010400:-1 gene:SpnNT_02021 transcript:AJD72930 gene_biotype:protein_coding transcript_biotype:protein_coding gene_symbol:purR description:Pur operon repressor		0.312723	0.611933	0.143575
AJD72931	AJD72931	AJD72931	pep chromosome:ASM81700v1:Chromosome:2010667:2011608:-1 gene:SpnNT_02022 transcript:AJD72931 gene_biotype:protein_coding transcript_biotype:protein_coding gene_symbol:yhaM description:3-5 exoribonuclease YhaM		0.827961	0.256092	-0.328358
AJD72933	AJD72933	AJD72933	pep chromosome:ASM81700v1:Chromosome:2012856:2013518:-1 gene:SpnNT_02024 transcript:AJD72933 gene_biotype:protein_coding transcript_biotype:protein_coding gene_symbol:thiN description:Thiamine pyrophosphokinase		0.135105	0.768131	-0.0881401
AJD72934	AJD72934	AJD72934	pep chromosome:ASM81700v1:Chromosome:2013481:2014137:-1 gene:SpnNT_02025 transcript:AJD72934 gene_biotype:protein_coding transcript_biotype:protein_coding gene_symbol:rpe description:Ribulose-phosphate 3-epimerase		0.84695	0.123314	-0.61101
AJD72935	AJD72935	AJD72935	pep chromosome:ASM81700v1:Chromosome:2014148:2015026:-1 gene:SpnNT_02026 transcript:AJD72935 gene_biotype:protein_coding transcript_biotype:protein_coding gene_symbol:rsgA description:Putative ribosome biogenesis GTPase RsgA		0.188241	0.720636	-0.10488
AJD72938	AJD72938	AJD72938	pep chromosome:ASM81700v1:Chromosome:2016332:2016973:-1 gene:SpnNT_02029 transcript:AJD72938 gene_biotype:protein_coding transcript_biotype:protein_coding gene_symbol:bceA_2 description:Bacitracin export ATP-binding protein BceA		0.726121	0.111731	0.743805
AJD72940	AJD72940	AJD72940	pep chromosome:ASM81700v1:Chromosome:2019274:2020173:-1 gene:SpnNT_02031 transcript:AJD72940 gene_biotype:protein_coding transcript_biotype:protein_coding description:Helix-turn-helix domain protein		3.82135	0.0376667	0.884615
AJD72942	AJD72942	AJD72942	pep chromosome:ASM81700v1:Chromosome:2020805:2021578:-1 gene:SpnNT_02033 transcript:AJD72942 gene_biotype:protein_coding transcript_biotype:protein_coding gene_symbol:ycfH description:putative deoxyribonuclease YcfH		0.212164	0.740657	-0.0895754
AJD72947	AJD72947	AJD72947	pep chromosome:ASM81700v1:Chromosome:2025102:2025554:1 gene:SpnNT_02038 transcript:AJD72947 gene_biotype:protein_coding transcript_biotype:protein_coding description:Putative universal stress protein		0.325033	0.512539	-0.207652
AJD72950	AJD72950	AJD72950	pep chromosome:ASM81700v1:Chromosome:2028346:2029356:-1 gene:SpnNT_02041 transcript:AJD72950 gene_biotype:protein_coding transcript_biotype:protein_coding gene_symbol:ccpA_2 description:Glucose-resistance amylase regulator		4.79891	0.147341	0.348613
AJD72951	AJD72951	AJD72951	pep chromosome:ASM81700v1:Chromosome:2029780:2030379:-1 gene:SpnNT_02042 transcript:AJD72951 gene_biotype:protein_coding transcript_biotype:protein_coding gene_symbol:vraR description:Response regulator protein VraR		1.05009	0.0987621	0.677818
AJD72958	AJD72958	AJD72958	pep chromosome:ASM81700v1:Chromosome:2040764:2041300:-1 gene:SpnNT_02063 transcript:AJD72958 gene_biotype:protein_coding transcript_biotype:protein_coding gene_symbol:nusG description:transcription termination antitermination factor		1.25813	0.232826	-0.316902
AJD72960	AJD72960	AJD72960	pep chromosome:ASM81700v1:Chromosome:2041746:2043941:-1 gene:SpnNT_02065 transcript:AJD72960 gene_biotype:protein_coding transcript_biotype:protein_coding gene_symbol:pbpF_1 description:Penicillin-binding protein F		1.2972	0.12132	0.511174
AJD72962	AJD72962	AJD72962	pep chromosome:ASM81700v1:Chromosome:2044971:2045978:-1 gene:SpnNT_02067 transcript:AJD72962 gene_biotype:protein_coding transcript_biotype:protein_coding gene_symbol:gap description:Glyceraldehyde-3-phosphate dehydrogenase		0.884827	0.237255	-0.341504
AJD72965	AJD72965;AJD72425;AJD72103	AJD72965;AJD72425;AJD72103	pep chromosome:ASM81700v1:Chromosome:2047678:2048028:-1 gene:SpnNT_02070 transcript:AJD72965 gene_biotype:protein_coding transcript_biotype:protein_coding description:Transposase;pep chromosome:ASM81700v1:Chromosome:1526284:1526634:-1 gene:SpnNT_01491 tran		0.188243	0.742054	0.0908824
AJD72972	AJD72972	AJD72972	pep chromosome:ASM81700v1:Chromosome:2053911:2055206:1 gene:SpnNT_02077 transcript:AJD72972 gene_biotype:protein_coding transcript_biotype:protein_coding gene_symbol:licC_2 description:PTS system lichenan-specific EIIC component	+	2.43328	0.00817391	1.86162
AJD72973	AJD72973	AJD72973	pep chromosome:ASM81700v1:Chromosome:2055211:2055519:1 gene:SpnNT_02078 transcript:AJD72973 gene_biotype:protein_coding transcript_biotype:protein_coding gene_symbol:licB description:Lichenan-specific phosphotransferase enzyme IIB component		0.595659	0.211528	-0.454568
AJD72974	AJD72974	AJD72974	pep chromosome:ASM81700v1:Chromosome:2055516:2055824:1 gene:SpnNT_02079 transcript:AJD72974 gene_biotype:protein_coding transcript_biotype:protein_coding gene_symbol:gmuA description:Oligo-beta-mannoside-specific phosphotransferase enzyme IIA component		1.06071	0.110462	-0.594771
AJD72975	AJD72975	AJD72975	pep chromosome:ASM81700v1:Chromosome:2056745:2059396:-1 gene:SpnNT_02080 transcript:AJD72975 gene_biotype:protein_coding transcript_biotype:protein_coding gene_symbol:adhE description:Aldehyde-alcohol dehydrogenase		4.06873	0.0341429	0.924931
AJD72976	AJD72976	AJD72976	pep chromosome:ASM81700v1:Chromosome:2059696:2060106:-1 gene:SpnNT_02081 transcript:AJD72976 gene_biotype:protein_coding transcript_biotype:protein_coding description:tRNA(1-methyladenosine) methyltransferase		2.72558	0.10923	0.44935
AJD72977	AJD72977	AJD72977	pep chromosome:ASM81700v1:Chromosome:2060093:2060536:-1 gene:SpnNT_02082 transcript:AJD72977 gene_biotype:protein_coding transcript_biotype:protein_coding gene_symbol:yfkJ description:Low molecular weight protein-tyrosine-phosphatase YfkJ		1.7306	0.113066	-0.485997
AJD72989	AJD72989	AJD72989	pep chromosome:ASM81700v1:Chromosome:2071526:2072512:-1 gene:SpnNT_02094 transcript:AJD72989 gene_biotype:protein_coding transcript_biotype:protein_coding description:putative RNA-binding protein (contains KH domain)		1.74485	0.2386	0.291059
AJD72992	AJD72992	AJD72992	pep chromosome:ASM81700v1:Chromosome:2073850:2075040:-1 gene:SpnNT_02097 transcript:AJD72992 gene_biotype:protein_coding transcript_biotype:protein_coding gene_symbol:ackA description:Acetate kinase		2.34295	0.101337	0.489172
AJD72993	AJD72993	AJD72993	pep chromosome:ASM81700v1:Chromosome:2075091:2076044:-1 gene:SpnNT_02098 transcript:AJD72993 gene_biotype:protein_coding transcript_biotype:protein_coding description:N-6 DNA Methylase		0.378048	0.385132	0.299566
AJD73005	AJD73005	AJD73005	pep chromosome:ASM81700v1:Chromosome:2082351:2083502:-1 gene:SpnNT_02110 transcript:AJD73005 gene_biotype:protein_coding transcript_biotype:protein_coding gene_symbol:nagA description:N-acetylglucosamine-6-phosphate deacetylase		2.27924	0.0638394	-0.678653
AJD73006	AJD73006	AJD73006	pep chromosome:ASM81700v1:Chromosome:2083655:2085472:-1 gene:SpnNT_02111 transcript:AJD73006 gene_biotype:protein_coding transcript_biotype:protein_coding gene_symbol:oatA description:O-acetyltransferase OatA		1.40043	0.226202	0.317166
AJD73007	AJD73007	AJD73007	pep chromosome:ASM81700v1:Chromosome:2085573:2086715:-1 gene:SpnNT_02112 transcript:AJD73007 gene_biotype:protein_coding transcript_biotype:protein_coding gene_symbol:tgt description:Queuine tRNA-ribosyltransferase		1.45652	0.0832164	0.657339
AJD73012	AJD73012	AJD73012	pep chromosome:ASM81700v1:Chromosome:2088988:2090130:-1 gene:SpnNT_02117 transcript:AJD73012 gene_biotype:protein_coding transcript_biotype:protein_coding description:LysM domain protein		1.81772	0.075085	-0.651495
AJD73013	AJD73013	AJD73013	pep chromosome:ASM81700v1:Chromosome:2090260:2090916:-1 gene:SpnNT_02118 transcript:AJD73013 gene_biotype:protein_coding transcript_biotype:protein_coding gene_symbol:cbbZC description:Phosphoglycolate phosphatase, chromosomal		0.491566	0.338943	0.304338
AJD73015	AJD73015	AJD73015	pep chromosome:ASM81700v1:Chromosome:2092261:2093745:-1 gene:SpnNT_02120 transcript:AJD73015 gene_biotype:protein_coding transcript_biotype:protein_coding gene_symbol:thrC description:Threonine synthase		0.627013	0.414914	0.223326
AJD73016	AJD73016	AJD73016	pep chromosome:ASM81700v1:Chromosome:2093821:2095098:-1 gene:SpnNT_02121 transcript:AJD73016 gene_biotype:protein_coding transcript_biotype:protein_coding description:glutamate--cysteine ligase		3.4547	0.0477686	0.777204
AJD73018	AJD73018	AJD73018	pep chromosome:ASM81700v1:Chromosome:2095990:2096271:1 gene:SpnNT_02123 transcript:AJD73018 gene_biotype:protein_coding transcript_biotype:protein_coding description:hypothetical protein		2.21884	0.0564	-0.778799
AJD73020	AJD73020	AJD73020	pep chromosome:ASM81700v1:Chromosome:2096538:2097902:1 gene:SpnNT_02125 transcript:AJD73020 gene_biotype:protein_coding transcript_biotype:protein_coding description:DNA segregation ATPase FtsK/SpoIIIE		3.00679	0.025	1.14514
AJD73022	AJD73022	AJD73022	pep chromosome:ASM81700v1:Chromosome:2098348:2098737:1 gene:SpnNT_02127 transcript:AJD73022 gene_biotype:protein_coding transcript_biotype:protein_coding description:hypothetical protein		0.759726	0.332311	-0.265338
AJD73023	AJD73023	AJD73023	pep chromosome:ASM81700v1:Chromosome:2098904:2099671:1 gene:SpnNT_02128 transcript:AJD73023 gene_biotype:protein_coding transcript_biotype:protein_coding description:Calcineurin-like phosphoesterase		2.63273	0.0456552	-0.865514
AJD73032	AJD73032	AJD73032	pep chromosome:ASM81700v1:Chromosome:2113488:2113922:-1 gene:SpnNT_02153 transcript:AJD73032 gene_biotype:protein_coding transcript_biotype:protein_coding description:cytidine deaminase		0.332725	0.42819	-0.277462
AJD73033	AJD73033	AJD73033	pep chromosome:ASM81700v1:Chromosome:2113936:2115396:-1 gene:SpnNT_02154 transcript:AJD73033 gene_biotype:protein_coding transcript_biotype:protein_coding gene_symbol:gltX description:Glutamate--tRNA ligase		3.1752	0.104166	0.450546
AJD73034	AJD73034	AJD73034	pep chromosome:ASM81700v1:Chromosome:2115520:2116869:-1 gene:SpnNT_02155 transcript:AJD73034 gene_biotype:protein_coding transcript_biotype:protein_coding gene_symbol:pgi description:Glucose-6-phosphate isomerase		0.376651	0.506295	0.200198
AJD73035	AJD73035	AJD73035	pep chromosome:ASM81700v1:Chromosome:2117039:2117728:-1 gene:SpnNT_02156 transcript:AJD73035 gene_biotype:protein_coding transcript_biotype:protein_coding description:Putative glutamine amidotransferasec		1.39892	0.0788875	-0.700154
AJD73038	AJD73038	AJD73038	pep chromosome:ASM81700v1:Chromosome:2120422:2122116:-1 gene:SpnNT_02159 transcript:AJD73038 gene_biotype:protein_coding transcript_biotype:protein_coding description:putative ABC transporter ATP-binding protein		2.34585	0.0857701	0.55294
AJD73039	AJD73039	AJD73039	pep chromosome:ASM81700v1:Chromosome:2122263:2124797:-1 gene:SpnNT_02160 transcript:AJD73039 gene_biotype:protein_coding transcript_biotype:protein_coding gene_symbol:mutS description:DNA mismatch repair protein MutS		5.18198	0.037039	0.802923
AJD73040	AJD73040	AJD73040	pep chromosome:ASM81700v1:Chromosome:2124848:2125294:-1 gene:SpnNT_02161 transcript:AJD73040 gene_biotype:protein_coding transcript_biotype:protein_coding gene_symbol:argR_3 description:Arginine regulator		1.30852	0.159708	0.418001
AJD73041	AJD73041	AJD73041	pep chromosome:ASM81700v1:Chromosome:2125430:2127121:1 gene:SpnNT_02162 transcript:AJD73041 gene_biotype:protein_coding transcript_biotype:protein_coding gene_symbol:argS description:Arginine--tRNA ligase		1.37383	0.307309	0.251232
AJD73053	AJD73053	AJD73053	pep chromosome:ASM81700v1:Chromosome:2136173:2137189:1 gene:SpnNT_02174 transcript:AJD73053 gene_biotype:protein_coding transcript_biotype:protein_coding gene_symbol:gpsA description:Glycerol-3-phosphate dehydrogenase [NAD(P)+]		0.16139	0.685273	-0.132659
AJD73054	AJD73054	AJD73054	pep chromosome:ASM81700v1:Chromosome:2137211:2138110:1 gene:SpnNT_02175 transcript:AJD73054 gene_biotype:protein_coding transcript_biotype:protein_coding gene_symbol:gtaB_2 description:UTP--glucose-1-phosphate uridylyltransferase		1.30446	0.102251	-0.580861
AJD73056	AJD73056	AJD73056	pep chromosome:ASM81700v1:Chromosome:2138838:2139377:-1 gene:SpnNT_02177 transcript:AJD73056 gene_biotype:protein_coding transcript_biotype:protein_coding description:putative 5-formyltetrahydrofolate cyclo-ligase		0.116911	0.78073	-0.0880176
AJD73057	AJD73057	AJD73057	pep chromosome:ASM81700v1:Chromosome:2139389:2140519:-1 gene:SpnNT_02178 transcript:AJD73057 gene_biotype:protein_coding transcript_biotype:protein_coding gene_symbol:ykuR description:N-acetyldiaminopimelate deacetylase		0.614792	0.592523	0.132138
AJD73058	AJD73058	AJD73058	pep chromosome:ASM81700v1:Chromosome:2140587:2141285:-1 gene:SpnNT_02179 transcript:AJD73058 gene_biotype:protein_coding transcript_biotype:protein_coding gene_symbol:dapH description:2,3,4,5-tetrahydropyridine-2,6-dicarboxylate N-acetyltransferase		0.434364	0.292556	-0.390097
AJD73060	AJD73060	AJD73060	pep chromosome:ASM81700v1:Chromosome:2142491:2144953:-1 gene:SpnNT_02181 transcript:AJD73060 gene_biotype:protein_coding transcript_biotype:protein_coding gene_symbol:pbpF_2 description:Penicillin-binding protein F		1.61009	0.104256	0.526769
AJD73061	AJD73061	AJD73061	pep chromosome:ASM81700v1:Chromosome:2145095:2146351:1 gene:SpnNT_02182 transcript:AJD73061 gene_biotype:protein_coding transcript_biotype:protein_coding gene_symbol:tyrS description:Tyrosine--tRNA ligase		2.64535	0.063284	0.644014
AJD73062	AJD73062	AJD73062	pep chromosome:ASM81700v1:Chromosome:2146429:2148492:-1 gene:SpnNT_02183 transcript:AJD73062 gene_biotype:protein_coding transcript_biotype:protein_coding gene_symbol:copA description:putative copper-importing P-type ATPase A		2.03567	0.0343729	1.24928
AJD73063	AJD73063	AJD73063	pep chromosome:ASM81700v1:Chromosome:2148494:2148772:-1 gene:SpnNT_02184 transcript:AJD73063 gene_biotype:protein_coding transcript_biotype:protein_coding description:hypothetical protein		1.38495	0.0809909	-0.687694
AJD73068	AJD73068	AJD73068	pep chromosome:ASM81700v1:Chromosome:2154091:2156349:-1 gene:SpnNT_02189 transcript:AJD73068 gene_biotype:protein_coding transcript_biotype:protein_coding gene_symbol:malP description:Maltodextrin phosphorylase		0.222709	0.740217	0.0895854
AJD73069	AJD73069	AJD73069	pep chromosome:ASM81700v1:Chromosome:2156375:2157892:-1 gene:SpnNT_02190 transcript:AJD73069 gene_biotype:protein_coding transcript_biotype:protein_coding gene_symbol:malQ description:4-alpha-glucanotransferase		2.51903	0.0517442	0.769976
AJD73070	AJD73070	AJD73070	pep chromosome:ASM81700v1:Chromosome:2158442:2159713:1 gene:SpnNT_02191 transcript:AJD73070 gene_biotype:protein_coding transcript_biotype:protein_coding gene_symbol:malX_2 description:Maltose/maltodextrin-binding protein precursor		0.841414	0.266778	0.314379
AJD73071	AJD73071	AJD73071	pep chromosome:ASM81700v1:Chromosome:2159824:2161116:1 gene:SpnNT_02192 transcript:AJD73071 gene_biotype:protein_coding transcript_biotype:protein_coding gene_symbol:malF description:Maltose transport system permease protein MalF		1.60166	0.0748344	0.687926
AJD73076	AJD73076	AJD73076	pep chromosome:ASM81700v1:Chromosome:2165228:2166991:-1 gene:SpnNT_02197 transcript:AJD73076 gene_biotype:protein_coding transcript_biotype:protein_coding gene_symbol:aspS description:Aspartate--tRNA ligase		3.70017	0.0594821	0.62336
AJD73081	AJD73081	AJD73081	pep chromosome:ASM81700v1:Chromosome:2169133:2169339:-1 gene:SpnNT_02202 transcript:AJD73081 gene_biotype:protein_coding transcript_biotype:protein_coding description:DNA-binding transcriptional repressor PuuR		0.0105603	0.968151	-0.0151647
AJD73085	AJD73085;AJD72710	AJD73085;AJD72710	pep chromosome:ASM81700v1:Chromosome:2173434:2173625:-1 gene:SpnNT_02206 transcript:AJD73085 gene_biotype:protein_coding transcript_biotype:protein_coding description:hypothetical protein;pep chromosome:ASM81700v1:Chromosome:1788438:1788629:1 gene:SpnNT_01	+	23.9806	0	-19.357
AJD73086	AJD73086	AJD73086	pep chromosome:ASM81700v1:Chromosome:2173622:2174911:-1 gene:SpnNT_02207 transcript:AJD73086 gene_biotype:protein_coding transcript_biotype:protein_coding gene_symbol:hisS description:Histidine--tRNA ligase		2.80482	0.0521739	0.757
AJD73090	AJD73090	AJD73090	pep chromosome:ASM81700v1:Chromosome:2177402:2177743:1 gene:SpnNT_02211 transcript:AJD73090 gene_biotype:protein_coding transcript_biotype:protein_coding description:FeS assembly SUF system protein		0.604235	0.181101	0.532979
AJD73091	AJD73091	AJD73091	pep chromosome:ASM81700v1:Chromosome:2177997:2179700:-1 gene:SpnNT_02212 transcript:AJD73091 gene_biotype:protein_coding transcript_biotype:protein_coding gene_symbol:ilvD description:Dihydroxy-acid dehydratase		0.29108	0.656582	-0.121429
AJD73095	AJD73095	AJD73095	pep chromosome:ASM81700v1:Chromosome:2183082:2183366:-1 gene:SpnNT_02216 transcript:AJD73095 gene_biotype:protein_coding transcript_biotype:protein_coding description:PTS system ascorbate-specific transporter subunits IICB		1.3024	0.111717	-0.536363
AJD73096	AJD73096	AJD73096	pep chromosome:ASM81700v1:Chromosome:2183370:2185400:-1 gene:SpnNT_02217 transcript:AJD73096 gene_biotype:protein_coding transcript_biotype:protein_coding gene_symbol:cmtB description:Mannitol-specific cryptic phosphotransferase enzyme IIA component		0.265505	0.354329	0.453369
AJD73097	AJD73097	AJD73097	pep chromosome:ASM81700v1:Chromosome:2185592:2186599:1 gene:SpnNT_02218 transcript:AJD73097 gene_biotype:protein_coding transcript_biotype:protein_coding description:SPFH domain / Band 7 family protein		3.8382	0.0369	0.864593
AJD73098	AJD73098	AJD73098	pep chromosome:ASM81700v1:Chromosome:2186602:2186802:1 gene:SpnNT_02219 transcript:AJD73098 gene_biotype:protein_coding transcript_biotype:protein_coding description:hypothetical protein		0.206561	0.592322	-0.19031
AJD73099	AJD73099	AJD73099	pep chromosome:ASM81700v1:Chromosome:2186954:2187136:1 gene:SpnNT_02220 transcript:AJD73099 gene_biotype:protein_coding transcript_biotype:protein_coding gene_symbol:rpmF description:50S ribosomal protein L32		1.02928	0.175009	-0.423497
AJD73100	AJD73100	AJD73100	pep chromosome:ASM81700v1:Chromosome:2187152:2187301:1 gene:SpnNT_02221 transcript:AJD73100 gene_biotype:protein_coding transcript_biotype:protein_coding gene_symbol:rpmGA description:50S ribosomal protein L33 1		1.49911	0.0682867	-0.753392
AJD73101	AJD73101	AJD73101	pep chromosome:ASM81700v1:Chromosome:2187431:2187814:-1 gene:SpnNT_02222 transcript:AJD73101 gene_biotype:protein_coding transcript_biotype:protein_coding description:hypothetical protein		0.133355	0.74249	-0.105616
AJD73102	AJD73102	AJD73102	pep chromosome:ASM81700v1:Chromosome:2187816:2188403:-1 gene:SpnNT_02223 transcript:AJD73102 gene_biotype:protein_coding transcript_biotype:protein_coding description:putative protein encoded in hypervariable junctions of pilus gene clusters		0.501928	0.209221	-0.517536
AJD73103	AJD73103	AJD73103	pep chromosome:ASM81700v1:Chromosome:2188390:2188647:-1 gene:SpnNT_02224 transcript:AJD73103 gene_biotype:protein_coding transcript_biotype:protein_coding description:hypothetical protein		4.14157	0.0376744	-0.829334
AJD73121	AJD73121	AJD73121	pep chromosome:ASM81700v1:Chromosome:2211027:2211926:-1 gene:SpnNT_02242 transcript:AJD73121 gene_biotype:protein_coding transcript_biotype:protein_coding description:FtsH protease regulator HflK		2.80169	0.0522381	0.746846
AJD73122	AJD73122	AJD73122	pep chromosome:ASM81700v1:Chromosome:2212168:2212353:1 gene:SpnNT_02243 transcript:AJD73122 gene_biotype:protein_coding transcript_biotype:protein_coding description:hypothetical protein		0.84137	0.0810931	-0.946407
AJD73124	AJD73124	AJD73124	pep chromosome:ASM81700v1:Chromosome:2214343:2215848:-1 gene:SpnNT_02245 transcript:AJD73124 gene_biotype:protein_coding transcript_biotype:protein_coding gene_symbol:adcA_2 description:putative zinc transport system zinc-binding lipoprotein AdcA precursor		4.0979	0.0507114	0.698875
AJD73126	AJD73126	AJD73126	pep chromosome:ASM81700v1:Chromosome:2216657:2217361:-1 gene:SpnNT_02247 transcript:AJD73126 gene_biotype:protein_coding transcript_biotype:protein_coding gene_symbol:adcC_2 description:putative zinc transport system ATP-binding protein AdcC		0.368515	0.444974	0.247799
AJD73127	AJD73127	AJD73127	pep chromosome:ASM81700v1:Chromosome:2217361:2217801:-1 gene:SpnNT_02248 transcript:AJD73127 gene_biotype:protein_coding transcript_biotype:protein_coding gene_symbol:adcR description:Transcriptional repressor AdcR		0.206729	0.491411	-0.31543
AJD73128	AJD73128	AJD73128	pep chromosome:ASM81700v1:Chromosome:2217956:2219224:-1 gene:SpnNT_02249 transcript:AJD73128 gene_biotype:protein_coding transcript_biotype:protein_coding description:D-alanyl-lipoteichoic acid biosynthesis protein DltD		2.47348	0.0808743	0.562582
AJD73129	AJD73129	AJD73129	pep chromosome:ASM81700v1:Chromosome:2219217:2219456:-1 gene:SpnNT_02250 transcript:AJD73129 gene_biotype:protein_coding transcript_biotype:protein_coding gene_symbol:dltC description:D-alanine--poly(phosphoribitol) ligase subunit 2		0.751249	0.104055	-0.782125
AJD73131	AJD73131	AJD73131	pep chromosome:ASM81700v1:Chromosome:2220711:2222261:-1 gene:SpnNT_02252 transcript:AJD73131 gene_biotype:protein_coding transcript_biotype:protein_coding gene_symbol:dltA description:D-alanine--poly(phosphoribitol) ligase subunit 1		0.521872	0.206889	0.508344
AJD73133	AJD73133	AJD73133	pep chromosome:ASM81700v1:Chromosome:2223520:2225346:-1 gene:SpnNT_02254 transcript:AJD73133 gene_biotype:protein_coding transcript_biotype:protein_coding gene_symbol:glpO description:Alpha-glycerophosphate oxidase		0.0196389	0.943538	0.0352097
AJD73136	AJD73136	AJD73136	pep chromosome:ASM81700v1:Chromosome:2228636:2229508:1 gene:SpnNT_02257 transcript:AJD73136 gene_biotype:protein_coding transcript_biotype:protein_coding gene_symbol:hslO description:Heat shock protein 33		1.19513	0.187753	-0.383821
AJD73137	AJD73137	AJD73137	pep chromosome:ASM81700v1:Chromosome:2229495:2230475:1 gene:SpnNT_02258 transcript:AJD73137 gene_biotype:protein_coding transcript_biotype:protein_coding gene_symbol:dus description:putative tRNA-dihydrouridine synthase		0.180535	0.740128	-0.0938263
AJD73142	AJD73142	AJD73142	pep chromosome:ASM81700v1:Chromosome:2235965:2236492:-1 gene:SpnNT_02263 transcript:AJD73142 gene_biotype:protein_coding transcript_biotype:protein_coding description:Putative protein-S-isoprenylcysteine methyltransferase		3.83154	0.0373483	0.845455
AJD73144	AJD73144	AJD73144	pep chromosome:ASM81700v1:Chromosome:2237938:2238591:-1 gene:SpnNT_02265 transcript:AJD73144 gene_biotype:protein_coding transcript_biotype:protein_coding gene_symbol:phoB description:Phosphate regulon transcriptional regulatory protein PhoB		0.807845	0.102443	0.754993
AJD73145	AJD73145	AJD73145	pep chromosome:ASM81700v1:Chromosome:2238846:2241278:-1 gene:SpnNT_02266 transcript:AJD73145 gene_biotype:protein_coding transcript_biotype:protein_coding gene_symbol:clpC_2 description:ATP-dependent Clp protease ATP-binding subunit ClpC		3.18066	0.0561087	0.690632
AJD73148	AJD73148	AJD73148	pep chromosome:ASM81700v1:Chromosome:2242585:2243592:-1 gene:SpnNT_02269 transcript:AJD73148 gene_biotype:protein_coding transcript_biotype:protein_coding description:Putative thiamine biosynthesis protein		2.00963	0.0604386	0.739834
AJD73152	AJD73152	AJD73152	pep chromosome:ASM81700v1:Chromosome:2246333:2246599:-1 gene:SpnNT_02273 transcript:AJD73152 gene_biotype:protein_coding transcript_biotype:protein_coding description:hypothetical protein		2.94963	0.0668044	-0.606969
AJD73153	AJD73153	AJD73153	pep chromosome:ASM81700v1:Chromosome:2246601:2247953:-1 gene:SpnNT_02274 transcript:AJD73153 gene_biotype:protein_coding transcript_biotype:protein_coding gene_symbol:dnaC description:Replicative DNA helicase		0.668341	0.192206	-0.475424
AJD73154	AJD73154	AJD73154	pep chromosome:ASM81700v1:Chromosome:2247997:2248449:-1 gene:SpnNT_02275 transcript:AJD73154 gene_biotype:protein_coding transcript_biotype:protein_coding gene_symbol:rplI description:ribosomal protein l9		2.76942	0.0358125	-1.03004
AJD73156	AJD73156	AJD73156	pep chromosome:ASM81700v1:Chromosome:2250555:2251103:-1 gene:SpnNT_02277 transcript:AJD73156 gene_biotype:protein_coding transcript_biotype:protein_coding description:Ribosome-associated factor Y		1.24915	0.100668	-0.601701
AJD73159	AJD73159	AJD73159	pep chromosome:ASM81700v1:Chromosome:2253196:2253831:1 gene:SpnNT_02280 transcript:AJD73159 gene_biotype:protein_coding transcript_biotype:protein_coding gene_symbol:yigZ description:IMPACT family member YigZ		0.0460855	0.900821	-0.044335
AJD73160	AJD73160	AJD73160	pep chromosome:ASM81700v1:Chromosome:2254116:2255036:1 gene:SpnNT_02281 transcript:AJD73160 gene_biotype:protein_coding transcript_biotype:protein_coding gene_symbol:cysK description:Cysteine synthase		1.94138	0.125443	-0.441755
AJD73164	AJD73164	AJD73164	pep chromosome:ASM81700v1:Chromosome:2256640:2257680:-1 gene:SpnNT_02285 transcript:AJD73164 gene_biotype:protein_coding transcript_biotype:protein_coding gene_symbol:tsf description:Elongation factor Ts		0.888301	0.249884	-0.328501
AJD73165	AJD73165	AJD73165	pep chromosome:ASM81700v1:Chromosome:2257759:2258538:-1 gene:SpnNT_02286 transcript:AJD73165 gene_biotype:protein_coding transcript_biotype:protein_coding gene_symbol:rpsB description:30S ribosomal protein S2		0.908341	0.281444	-0.295927
AJD73167	AJD73167;AJD73067;AJD73031;AJD72915;AJD72878;AJD72807;AJD72438;AJD72431;AJD72351;AJD72253;AJD72234;AJD72200;AJD72160;AJD71999;AJD71971;AJD71967;AJD71803;AJD71517;AJD71454;AJD71332;AJD71324;AJD71132;AJD71083;AJD71035	AJD73167;AJD73067;AJD73031;AJD72915;AJD72878;AJD72807;AJD72438;AJD72431;AJD72351;AJD72253;AJD72234;AJD72200;AJD72160;AJD71999;AJD71971;AJD71967;AJD71803;AJD71517;AJD71454;AJD71332;AJD71324;AJD71132;AJD71083;AJD71035	pep chromosome:ASM81700v1:Chromosome:2260203:2261936:1 gene:SpnNT_02288 transcript:AJD73167 gene_biotype:protein_coding transcript_biotype:protein_coding description:Transposase;pep chromosome:ASM81700v1:Chromosome:2151930:2153663:1 gene:SpnNT_02188 transc		2.74061	0.0588213	0.689809
AJD73169	AJD73169	AJD73169	pep chromosome:ASM81700v1:Chromosome:2262585:2263403:-1 gene:SpnNT_02290 transcript:AJD73169 gene_biotype:protein_coding transcript_biotype:protein_coding gene_symbol:mreC description:Cell shape protein MreC		1.15351	0.0973854	0.654069
AJD73170	AJD73170	AJD73170	pep chromosome:ASM81700v1:Chromosome:2263462:2264256:-1 gene:SpnNT_02291 transcript:AJD73170 gene_biotype:protein_coding transcript_biotype:protein_coding gene_symbol:ecfT_2 description:Energy-coupling factor transporter transmembrane protein EcfT		2.73422	0.0921433	0.512969
AJD73172	AJD73172	AJD73172	pep chromosome:ASM81700v1:Chromosome:2265073:2265900:-1 gene:SpnNT_02293 transcript:AJD73172 gene_biotype:protein_coding transcript_biotype:protein_coding gene_symbol:ecfA1 description:Energy-coupling factor transporter ATP-binding protein EcfA1		0.104734	0.81066	0.0763543
AJD73174	AJD73174	AJD73174	pep chromosome:ASM81700v1:Chromosome:2266453:2267274:-1 gene:SpnNT_02295 transcript:AJD73174 gene_biotype:protein_coding transcript_biotype:protein_coding description:cytoskeletal protein RodZ		3.39963	0.0520468	0.702769
AJD73175	AJD73175	AJD73175	pep chromosome:ASM81700v1:Chromosome:2267316:2268599:-1 gene:SpnNT_02296 transcript:AJD73175 gene_biotype:protein_coding transcript_biotype:protein_coding gene_symbol:albF description:Putative zinc protease AlbF		1.90498	0.0594312	0.769017
AJD73179	AJD73179	AJD73179	pep chromosome:ASM81700v1:Chromosome:2271524:2273002:-1 gene:SpnNT_02300 transcript:AJD73179 gene_biotype:protein_coding transcript_biotype:protein_coding gene_symbol:guaB description:Inosine-5-monophosphate dehydrogenase		3.99121	0.130974	0.380446
AJD73180	AJD73180	AJD73180	pep chromosome:ASM81700v1:Chromosome:2273154:2274179:-1 gene:SpnNT_02301 transcript:AJD73180 gene_biotype:protein_coding transcript_biotype:protein_coding gene_symbol:trpS2 description:Tryptophan--tRNA ligase 2		1.00297	0.447166	0.185869
AJD73181	AJD73181	AJD73181	pep chromosome:ASM81700v1:Chromosome:2274385:2276007:1 gene:SpnNT_02302 transcript:AJD73181 gene_biotype:protein_coding transcript_biotype:protein_coding gene_symbol:yheS_3 description:putative ABC transporter ATP-binding protein YheS		1.15859	0.136775	0.485446
AJD73182	AJD73182	AJD73182	pep chromosome:ASM81700v1:Chromosome:2276069:2278621:1 gene:SpnNT_02303 transcript:AJD73182 gene_biotype:protein_coding transcript_biotype:protein_coding description:putative membrane protein		0.452094	0.505918	-0.18783
AJD73188	AJD73188	AJD73188	pep chromosome:ASM81700v1:Chromosome:2282586:2283338:-1 gene:SpnNT_02311 transcript:AJD73188 gene_biotype:protein_coding transcript_biotype:protein_coding gene_symbol:agrA_2 description:Accessory gene regulator protein A		2.81133	0.0515879	0.752581
AJD73192	AJD73192	AJD73192	pep chromosome:ASM81700v1:Chromosome:2285750:2286931:1 gene:SpnNT_02316 transcript:AJD73192 gene_biotype:protein_coding transcript_biotype:protein_coding gene_symbol:htrA description:Serine protease Do-like HtrA		2.97591	0.0806523	0.543233
[truncated: 5,000 more columns]
